# Supplementary material for: Detection of infiltrating fibroblasts by single-cell transcriptomics in human kidney allografts
Source: PLoS One. 2022 Jun 3;17(6):e0267704. doi: 10.1371/journal.pone.0267704 (PMC9165878; doi:10.1371/journal.pone.0267704)
Supplement: S1 File — (ZIP) [file pone.0267704.s001.zip]

Archive with 21 entries (20 files):
- PONE-D-21-17912_R3__Supporting_Information_____/
- __MACOSX/._PONE-D-21-17912_R3__Supporting_Information_____
- PONE-D-21-17912_R3__Supporting_Information_____/.DS_Store
- __MACOSX/PONE-D-21-17912_R3__Supporting_Information_____/._.DS_Store
- PONE-D-21-17912_R3__Supporting_Information_____/S1_table.xlsx
- __MACOSX/PONE-D-21-17912_R3__Supporting_Information_____/._S1_table.xlsx
- PONE-D-21-17912_R3__Supporting_Information_____/S3_table.xlsx
- __MACOSX/PONE-D-21-17912_R3__Supporting_Information_____/._S3_table.xlsx
- PONE-D-21-17912_R3__Supporting_Information_____/S1_fig.pdf
- __MACOSX/PONE-D-21-17912_R3__Supporting_Information_____/._S1_fig.pdf
- PONE-D-21-17912_R3__Supporting_Information_____/S4_fig.pdf
- __MACOSX/PONE-D-21-17912_R3__Supporting_Information_____/._S4_fig.pdf
- PONE-D-21-17912_R3__Supporting_Information_____/S2_table.pdf
- __MACOSX/PONE-D-21-17912_R3__Supporting_Information_____/._S2_table.pdf
- PONE-D-21-17912_R3__Supporting_Information_____/S2_fig.pdf
- __MACOSX/PONE-D-21-17912_R3__Supporting_Information_____/._S2_fig.pdf
- PONE-D-21-17912_R3__Supporting_Information_____/S5_fig.pdf
- __MACOSX/PONE-D-21-17912_R3__Supporting_Information_____/._S5_fig.pdf
- PONE-D-21-17912_R3__Supporting_Information_____/S3_fig.pdf
- __MACOSX/PONE-D-21-17912_R3__Supporting_Information_____/._S3_fig.pdf
- PONE-D-21-17912_R3__Supporting_Information_____/S4_table.xlsx
