# Supplementary material for: Detection of infiltrating fibroblasts by single-cell transcriptomics in human kidney allografts
Source: PLoS One. 2022 Jun 3;17(6):e0267704. doi: 10.1371/journal.pone.0267704 (PMC9165878; doi:10.1371/journal.pone.0267704)
Supplement: S1 File — (ZIP) [file pone.0267704.s001.zip › PONE-D-21-17912_R3__Supporting_Information_____/S1_table.xlsx]

## Sheet: AK1.tpm
Gene	FB1	FB2	FB3	FB4	PT	PG	LH	CD	IC.A	AVR	DVR	vSMC	PC	TC.CTC	NK	MONO	MAC	DC	BC	PLASMA	MAST
A1BG	0.126086	0	0	0.450461	0	0.110838	0	0.0297105	0	0	0	0.158367	0	0.495596	0	0	0.515865	0.350433	0.831739	0	0
A1BG-AS1	0	0	0	0	0	0	0	0	0.0908967	0.0967614	0	0.0527891	0	0.026084	0	0	0.0937937	0	0	0	0
A1CF	0	0	0	0	0.942365	0.120075	0	0	0	0	0	0	0	0	0	0	0	0	0	0	0
A2M	0	0	0	48.1993	0	0.0184731	0	0.0594211	0	12.0952	16.2602	9.18531	7.00894	0	0	0	5.06486	0.700866	0	0	0
A2M-AS1	0	0	0	0	0.0538494	0.0461826	0	0.0297105	0.0908967	0.0967614	0	0	0.292039	0.104336	0	0	0.0937937	0	0	0	0
A2MP1	0	0	0	0	0	0	0	0	0	0	0	0	0	0.234756	0	0	0	0	0	0	0
A4GALT	0.504344	0	0	0.22523	0.376946	0.406407	0	0.802184	0.454483	0.67733	0	0.369524	0	0	0	0	0	0	0	0	0
AA06	0	0	0	0	0	0	0	0	0	0	0	0	0	0	0	0	0	0	0	0	0
AAAS	0	0	0	0.22523	0.0538494	0.147784	0	0.267395	0.0908967	0	0	0.263946	0	0.026084	0	0.899604	0	0.100124	0.831739	0	0
AACS	0	0	0	0	0.107699	0.138548	0	0.0594211	0.0908967	0.0967614	0	0.0527891	0	0.026084	0	0	0	0.0500618	0	0	0
AACSP1	0	0	0	0	0	0	0	0	0	0	0	0	0	0	0	0	0	0	0	0	0
AADACL2	0.252172	0	0	0	0	0	0	0	0	0	0	0	0	0	0	0	0	0	0	0	0
AADACL2-AS1	0.126086	0	0	0	0	0	0	0	0	0	0	0	0	0	0	0	0	0	0	0	0
AADACP1	0	0	0	0	0	0	0	0	0	0	0	0	0	0	0	0	0.0937937	0	0	0	0
AADAT	0	0	0	0	0	0.0646557	0	0.0297105	0.27269	0	0	0	0	0	0	0	0	0	0	0	0
AAED1	0.504344	0	0	0	0.0807741	0.286332	0	0.445658	0.0908967	0.67733	0	0.211156	0.584078	0.365176	0	0	0.281381	0.750927	2.49522	0	0
AAGAB	0.126086	0	0	0.22523	0.161548	0.258623	0	0.267395	0.0908967	0.0967614	0	0.105578	0.292039	0.26084	0	0	0.0468968	0.100124	0	0	0
AAK1	0.126086	0	0	0.450461	0.323097	1.08991	0	0.594211	0.636277	0.387046	0	0.316735	0.584078	2.19105	0	0	0.750349	0.650804	0	0	5.57569
AAMDC	0.63043	0	0	0.900921	1.29239	0.831287	0	1.24784	0.727174	0.774091	0	2.79782	0	0.39126	0	0	0.750349	0.500618	0	0	0
AAMP	0.378258	0	0	0.675691	0.403871	0.775868	0	0.921026	0.636277	0.967614	0	0.897415	1.16816	0.573848	0	0	0.328278	0.600742	1.66348	0	0
AANAT	0	0	0	0	0.0269247	0	0	0	0	0	0	0	0	0	0	0	0	0	0	0	0
AAR2	0	0	0	0.22523	0.0269247	0.120075	0	0.0297105	0.27269	0.0967614	0	0.158367	0	0.052168	0	0	0.0468968	0.0500618	0	0	0
AARD	0	0	0	0	0.0269247	0.0461826	0	0.0594211	0	0	0	0	0	0	0	0	0	0	0	0	0
AARS	0.252172	0	0	0.22523	0.0807741	0.24015	0	0.297105	0.27269	0.193523	0	0.211156	0	0.13042	1.95656	0	0.187587	0.100124	0	0	0
AARS2	0	0	0	0.450461	0.0269247	0.0369461	0	0.0594211	0	0	0	0.0527891	0	0.052168	0	0	0.0468968	0	0	0	0
AASDH	0.126086	0	0	0.22523	0.161548	0.286332	0	0.53479	0.636277	0.0967614	0	0.0527891	0.292039	0.156504	1.95656	0.899604	0.140691	0.200247	0	0	0
AASDHPPT	0.252172	0	0	0.675691	1.23854	0.609611	0	0.653632	0.363587	0.290284	0	0.422313	0	0.313008	0	0	0.187587	0.350433	0.831739	0	0
AASS	0.252172	0	0	0.450461	0.0807741	0.397171	0	0.356526	0.363587	0.290284	0	0.211156	0	0	0	0	0.140691	0	0	0	0
AATBC	0	0	0	0	0	0	0	0	0	0	0	0	0	0	0	0	0.0468968	0	0	0	0
AATF	0.378258	0	0	0.22523	0.484645	0.517246	0	0.326816	0.54538	0.483807	0	0.422313	0.292039	0.52168	1.95656	0.899604	0.328278	0.200247	0	0	2.78784
AATK	0	0	0	0	0	0	0	0	0	0.0967614	0	0.0527891	0	0	0	0	0	0	0	0	0
ABALON	0	0	0	0	0	0	0	0	0	0	0	0	0	0	0	0	0	0	0	0	0
ABAT	0	0	0	0	0.673118	0.230913	0	0.0594211	0	0	0	0	0	0.026084	0	0	0.0468968	0	0	0	0
ABCA1	1.00869	0	0	2.02707	0.242322	0.489536	0	0.415947	0.363587	0.193523	0	0.211156	0.292039	0.078252	0	0.899604	1.21932	0.750927	0.831739	0	2.78784
ABCA10	0	0	0	0	0	0.00923653	0	0	0.0908967	0	0	0	0	0	0	0	0	0.0500618	0	0	0
ABCA11P	0	0	0	0	0.0269247	0.00923653	0	0.0297105	0.0908967	0	0	0	0	0	0	0	0	0	0	0	0
ABCA12	0	0	0	0	0	0.0277096	0	0	0	0	0	0	0	0	0	0	0	0	0	0	0
ABCA13	0	0	0	0	0	0.00923653	0	0	0	0	0	0	0	0	0	0	0	0	0	0	0
ABCA17P	0	0	0	0	0	0	0	0.0297105	0.0908967	0	0	0	0	0	0	0	0.0468968	0	0	0	0
ABCA2	0	0	0	0	0.0269247	0.0738922	0	0.0297105	0	0.387046	0	0.0527891	0	0.052168	0	0	0	0	0	0	0
ABCA3	0.252172	0	0	0	0	0.110838	0	0.0297105	0	0	0	0.0527891	0	0	0	0	0	0	0	0	0
ABCA4	0	0	0	0	0	0	0	0.0297105	0	0.0967614	0	0	0.292039	0	0	0	0	0	0	0	0
ABCA5	0	0	0	0.22523	0.0269247	0.21244	0	0.653632	1.81793	0	0	0.158367	0	0.208672	0	0	0.140691	0	0	0	0
ABCA6	0.378258	0	0	1.80184	0	0.00923653	0	0	0.0908967	0	0	0	0	0	0	0	0	0.100124	0	4.64253	0
ABCA7	0	0	0	0	0	0.00923653	0	0.0594211	0.0908967	0	0	0.105578	0	0.052168	0	0.899604	0.140691	0.150185	0	0	0
ABCA8	1.26086	5.91716	0	1.35138	0	0	0	0	0	0	0	0	0	0	0	0	0	0	0	0	0
ABCA9	0.63043	0	0	0.675691	0	0	0	0	0	0	0	0	0	0	0	0	0	0	0	0	0
ABCB1	0	0	0	0.22523	0.134624	1.50555	0	0.772474	0.0908967	0	0	0	0	0.13042	0	0	0	0	0	0	0
ABCB10	0	0	0	0	0.0269247	0.175494	0	0.0594211	0	0	0	0.105578	0	0.026084	0	0	0.0468968	0.100124	0	0	0
ABCB4	0	0	0	0	0	0.0277096	0	0	0	0	0	0.0527891	0	0	0	0	0	0	0	0	0
ABCB5	0	0	0	0	0	0	0	0	0	0	0	0	0	0	0	0	0	0	0	0	0
ABCB6	0.126086	0	0	0.22523	0.0538494	0.0923653	0	0.0891316	0.0908967	0.0967614	0	0.0527891	0	0.026084	0	0	0.0468968	0.0500618	0	0	0
ABCB7	0.378258	0	0	0	0.242322	0.21244	0	0.118842	0.0908967	0.387046	0	0.316735	0.584078	0.156504	0	0.899604	0.140691	0.300371	0	0	0
ABCB8	0	0	0	0.22523	0.134624	0.157021	0	0.178263	0.181793	0	0	0.0527891	0	0.026084	0	0	0	0	0	0	0
ABCB9	0	0	0	0	0	0.0369461	0	0	0	0	0	0	0	0	0	0	0	0	0	0	0
ABCC1	0.126086	0	0	0.22523	0.0269247	0.110838	0	0	0	0.193523	0	0	0	0.052168	0	0	0.0468968	0.0500618	0	0	0
ABCC10	0.126086	0	0	0	0.107699	0.0277096	0	0.0594211	0.0908967	0.0967614	0	0.0527891	0	0.052168	0	0	0	0	0	0	0
ABCC13	0	0	0	0	0.0269247	0	0	0	0	0	0	0	0	0	0	0	0	0	0	0	0
ABCC2	0	0	0	0	0.161548	0.0184731	0	0	0	0	0	0	0	0	0	0	0	0	0	0	0
ABCC3	0	0	0	0	0.0538494	0.701976	0	0.0891316	0	0	0	0	0	0	0	0	0	0	0	0	0
ABCC4	0	0	0	0.22523	0.753892	0.858997	0	0.148553	1.09076	0.193523	0	0	0	0	0	0	0.0468968	0.0500618	0.831739	0	2.78784
ABCC5	0.252172	0	0	0.22523	0.0269247	0.0738922	0	0.297105	0.999864	0	0	0.0527891	0	0.104336	0	0	0.750349	0.200247	0	0	0
ABCC6	0	0	0	0	0.565419	0.267859	0	0.0594211	0	0.0967614	0	0	0	0	0	0	0	0	0	0	0
ABCC6P1	0	0	0	0	0.0807741	0.0554192	0	0	0	0	0	0	0	0	0	0	0	0	0	0	0
ABCC6P2	0	0	0	0	0.484645	0.110838	0	0	0	0	0	0	0	0	0	0	0	0	0	0	0
ABCC8	0	0	0	0	0	0	0	0	0	0	0	0.105578	0	0	0	0	0	0	0	0	0
ABCC9	1.00869	0	0	0.675691	0	0.0184731	0	0	0	0	0	0.263946	0	0.026084	0	0	0	0	0	0	0
ABCD1	0.126086	0	0	0.22523	0	0.0184731	0	0	0	0.0967614	0	0.0527891	0	0.104336	0	0	0.234484	0	0.831739	0	0
ABCD2	0	0	0	0	0	0.00923653	0	0	0	0	0	0	0	0.078252	0	0	0	0	0	0	0
ABCD3	0.126086	0	0	0.450461	0.888516	0.831287	0	0.415947	0.999864	0.193523	0	0.158367	0	0.182588	0	0.899604	0.0468968	0.150185	0	0	0
ABCD4	0.252172	0	0	0.22523	0.215398	0.350988	0	0.267395	0.363587	0.483807	0	0.105578	0.292039	0.13042	0	0	0.0937937	0.200247	0	0	0
ABCE1	0.252172	0	0	0.675691	0.430795	0.554192	0	0.326816	0.636277	0.67733	0	0.58068	0.876117	0.6521	1.95656	0	0.328278	0.750927	0.831739	0	0
ABCF1	0	0	0	0.675691	0.753892	0.69274	0	0.594211	0.454483	0.193523	0	0.211156	0.584078	1.12161	0	0	0.468968	0.450556	1.66348	0	0
ABCF2	0.252172	0	0	0	0.188473	0.249386	0	0.207974	0.181793	0.0967614	0	0.475102	0	0.417344	1.95656	0	0.281381	0.0500618	0	0	0
ABCF3	0.378258	0	0	1.12615	0.161548	0.138548	0	0.237684	0.454483	0.290284	0	0.0527891	0.584078	0.573848	0	0	0.0937937	0.0500618	0	0	0
ABCG1	0.756515	0	0	0	0.0269247	0.147784	0	0.118842	0.27269	0.870853	0	0.0527891	1.4602	0.234756	0	0	0.328278	0.200247	0	0	0
ABCG2	0	0	0	0	0	0.0184731	0	0	0	0.290284	0	0	0.292039	0	0	0	0	0	0	0	0
ABCG5	0	0	0	0	0	0.00923653	0	0	0	0	0	0	0	0	0	0	0	0	0	0	0
ABHD1	0.126086	0	0	0	0	0	0	0	0	0	0	0	0	0	0	0	0	0	0	0	0
ABHD10	0.126086	0	0	0	0.296172	0.323278	0	0.237684	0.27269	0.0967614	0	0.105578	0	0.13042	0	0	0.187587	0.200247	0	0	0
ABHD11	0.126086	0	0	0	0.215398	0.683503	0	0.683342	0.81807	0	0	0.158367	0	0.13042	0	1.79921	0.234484	0.0500618	0	0	0
ABHD11-AS1	0	0	0	0	0	0	0	0	0	0	0	0	0	0	0	0	0	0	0	0	0
ABHD12	0.378258	0	0	0.450461	0.0538494	0.277096	0	0.683342	0.81807	0.193523	0	0.263946	0.292039	0.156504	0	0	0.797246	0.55068	0	0	0
ABHD13	0.63043	0	0	0.450461	0.188473	0.332515	0	0.356526	0.454483	0.193523	0	0.158367	0	0.912939	0	0	0.375175	0.100124	0.831739	0	0
ABHD14A	1.51303	0	0	0.675691	0.376946	0.90518	0	1.15871	0.727174	0.193523	0	0.369524	0	1.56504	0	0	0.281381	0.200247	0	4.64253	0
ABHD14B	0.756515	0	0	0.675691	0.91544	0.517246	0	1.06958	1.36345	0.774091	0	0.369524	1.16816	0.991191	0	0	0.328278	0.500618	5.82217	0	0
ABHD15	0.126086	0	0	0	0.0538494	0.0554192	0	0.0594211	0	0	0	0	0	0.156504	0	0	0.234484	0.0500618	0	0	0
ABHD16A	0.378258	0	0	0.675691	0.215398	0.45259	0	0.505079	0.27269	0.387046	0	0.475102	0.584078	0.469512	0	0.899604	0.328278	0.350433	0	0	0
ABHD16B	0	0	0	0	0	0	0	0	0	0	0	0	0	0	0	0	0	0	0	0	0
ABHD17A	0	0	0	0	0.0269247	0.129311	0	0.118842	0.0908967	0.387046	0	0	0	0.469512	1.95656	0	0.234484	0.150185	0	0	0
ABHD17B	0	0	0	0.22523	0.134624	0.147784	0	0.0891316	0.0908967	0.290284	0	0.158367	0.876117	0.104336	0	0	0	0.0500618	0	0	0
ABHD17C	0	0	0	0	0	0.0831287	0	0.267395	0.181793	0.0967614	0	0.0527891	0.292039	0.052168	0	0	0	0.0500618	0	0	0
ABHD2	0.252172	0	0	1.35138	0.0807741	0.406407	0	0.475368	0.908967	0.193523	0	1.00299	0.292039	0.156504	0	0	0.656556	0.700866	0	0	0
ABHD3	0.126086	0	0	0.450461	0.161548	0.166257	0	0.297105	0.999864	0	0	0	0	0.834688	1.95656	0	0.562762	0.500618	0.831739	4.64253	0
ABHD4	0.252172	0	0	0.22523	0	0.0831287	0	0.118842	0.0908967	0.0967614	0	0.0527891	0	0.026084	0	0	0.0468968	0	0	0	0
ABHD5	0	0	0	0	0.484645	0.369461	0	0.475368	0.363587	0.193523	0	0.263946	0	0.13042	0	0	0.422072	0.750927	0	0	0
ABHD6	0	0	0	0	0.0807741	0.0923653	0	0	0.181793	0.0967614	0	0	0	0.078252	0	0.899604	0.0468968	0	0	0	2.78784
ABHD8	0.252172	0	0	0	0.0269247	0.193967	0	0	0.0908967	0	0	0.105578	0	0.156504	0	0	0.234484	0.150185	0	0	0
ABI1	0.504344	0	0	0	0.323097	0.443353	0	0.505079	0.363587	0.870853	0	0.527891	0.584078	0.939023	0	0.899604	1.12552	0.450556	0.831739	0	2.78784
ABI2	0.126086	0	0	0.675691	0.296172	0.618847	0	0.921026	0.54538	0.193523	0	0.475102	0.584078	0.182588	0	0	0.234484	0.100124	0	0	0
ABI3	0	0	0	0	0	0	0	0	0	1.2579	0	0	0.584078	0.599932	7.82626	3.59842	0.750349	1.50185	0	0	0
ABI3BP	1.7652	0	0	0.450461	0.0807741	0.517246	0	0	0	1.16114	8.13008	0	0.584078	0	0	0	0	0	0	0	0
ABL1	0.126086	0	0	0.450461	0.134624	0.221677	0	0.148553	0.0908967	0	0	0.105578	0	0.052168	0	0	0.0468968	0	0	0	0
ABL2	0.756515	0	0	0.450461	0.107699	0.249386	0	0.0594211	0	0.290284	0	0	0	0.13042	0	0	0.422072	0.0500618	0	0	0
ABLIM1	1.51303	5.91716	0	0.22523	0.430795	0.729686	0	1.33697	0.54538	0.193523	0	0	0.584078	0.286924	0	0	0	0.0500618	0	0	0
ABLIM2	0	0	0	0.22523	0	0.0369461	0	0	0.0908967	0	0	0.0527891	0	0	0	0	0	0	0	0	0
ABLIM3	0	0	0	0.22523	0.161548	0.21244	0	0	0	0.0967614	0	0	0.292039	0	0	0	0	0	0	0	0
ABO	0	0	0	0	0	0	0	0	0	0	0	0	0	0	0	0	0	0	0	0	0
ABR	0.126086	0	0	0	0	0.101602	0	0.0297105	0.0908967	0	0	0.263946	0	0.13042	0	1.79921	0.234484	0.200247	0	4.64253	0
ABRACL	0.63043	0	0	1.12615	8.15819	2.94645	0	0.683342	0.727174	1.2579	0	0.105578	0.876117	6.96442	1.95656	11.6949	2.11036	3.1539	0.831739	0	2.78784
ABT1	0.252172	0	0	0.22523	0.242322	0.258623	0	0.653632	0.454483	0.580568	0	0.369524	1.16816	1.1477	1.95656	0	0.328278	0.55068	1.66348	0	0
ABTB1	0.252172	0	0	0	0.215398	0.323278	0	0.326816	0.181793	0.193523	0	0.739048	0.292039	0.417344	1.95656	0	0.468968	0.300371	0.831739	0	0
ABTB2	0	0	0	0	0.0538494	0.0369461	0	0.0297105	0.27269	0	0	0	0	0	0	0	0	0	0	0	0
ACAA1	0.756515	0	0	0.450461	9.50442	1.10838	0	1.129	0.81807	0.290284	0	0.422313	0.292039	0.756436	0	0.899604	0.609659	0.951175	0.831739	0	0
ACAA2	1.38695	0	0	0.22523	11.1738	2.05975	0	2.28771	1.90883	0.193523	0	0.422313	0.292039	1.06944	1.95656	0	0.468968	0.250309	0	0	2.78784
ACACA	0	0	0	0.22523	0.0269247	0.157021	0	0.0594211	0.181793	0	0	0.105578	0	0.026084	0	0	0.0468968	0.0500618	0	0	0
ACACB	0.126086	0	0	0.22523	0.0269247	0.0461826	0	0.207974	0.363587	0.193523	0	0.0527891	0	0	0	0	0	0	0	0	0
ACAD10	0	0	0	0	0.0269247	0.147784	0	0.0594211	0.181793	0	0	0.0527891	0	0.026084	0	0	0.0468968	0	0	0	0
ACAD11	0	0	0	0	0	0.0184731	0	0	0	0	0	0	0	0	0	0	0	0	0	0	0
ACAD8	0.378258	0	0	0.22523	0.484645	0.314042	0	0.5645	0.727174	0.483807	0	0.0527891	0.292039	0.104336	0	0	0.187587	0	0.831739	0	0
ACAD9	0.126086	0	0	0.22523	0.215398	0.193967	0	0.148553	0.181793	0.0967614	0	0.316735	0	0.104336	1.95656	0	0.0937937	0.0500618	0.831739	0	2.78784
ACADL	0	0	0	0	0.107699	0.203204	0	0.0297105	0.181793	0	0	0	0	0	0	0	0	0	0	0	0
ACADM	0.756515	0	0	0	8.77746	1.57945	0	2.64424	3.18138	0.774091	0	1.00299	0.584078	0.834688	1.95656	0.899604	0.375175	0.350433	0	4.64253	2.78784
ACADS	0.378258	0	0	0	0.807741	0.341752	0	0.356526	0.81807	0.387046	0	0.158367	0.876117	0.078252	0	0	0.0937937	0.100124	0	0	0
ACADSB	0.126086	0	0	0.22523	1.58856	0.203204	0	0.415947	0.54538	0	0	0.105578	0	0.26084	0	0	0.140691	0.0500618	0	0	0
ACADVL	1.26086	0	0	1.35138	6.38116	2.5031	0	4.2189	3.09049	0.967614	0	2.85061	1.4602	0.912939	1.95656	0.899604	0.562762	0.901113	0	9.28505	2.78784
ACAN	0	0	0	0	0	0	0	0	0	0	0	1.84762	0	0	0	0	0	0	0	0	0
ACAP1	0.126086	5.91716	0	0.450461	0.0269247	0.0369461	0	0.0297105	0.0908967	0	0	0.158367	0	2.21714	0	0	0.0468968	0.150185	1.66348	0	0
ACAP2	0.252172	0	0	0.675691	0.269247	0.277096	0	0.475368	0	0.967614	0	0.633469	0.292039	0.704268	0	0.899604	0.844143	1.0513	2.49522	0	2.78784
ACAP3	0.63043	0	0	0.450461	0.0538494	0.120075	0	0.0594211	0	0	0	0.0527891	0	0.026084	0	0	0	0.0500618	0	0	0
ACAT1	1.7652	0	0	1.12615	8.15819	3.01111	0	2.46597	6.81725	1.2579	0	1.21415	1.16816	0.756436	0	0	0.609659	0.55068	1.66348	0	0
ACAT2	0.378258	0	0	0.22523	0.161548	0.286332	0	0.326816	0.363587	0.193523	0	0.263946	0	0.626016	0	0	0.187587	0.0500618	0	0	0
ACBD3	0.252172	0	0	0	0.134624	0.323278	0	0.267395	0.454483	0.0967614	0	0.316735	0	0.104336	0	0.899604	0.375175	0.250309	0	0	2.78784
ACBD4	0.126086	0	0	0	0.0807741	0.138548	0	0.118842	0.181793	0.0967614	0	0.0527891	0	0	0	0	0.0937937	0	0	0	0
ACBD5	0	0	0	0.22523	0.592344	0.600374	0	0.386237	0.81807	0.0967614	0	0.105578	0	0.156504	0	0	0.328278	0.350433	0	0	0
ACBD6	0.378258	0	0	0.450461	0.296172	0.350988	0	0.207974	0.727174	0.387046	0	0.527891	0.292039	0.313008	0	0	0.0468968	0.300371	0	0	0
ACBD7	0	0	0	0	0	0.00923653	0	0.0297105	0	0.0967614	0	0	0	0	0	0	0.0468968	0	0	0	0
ACCS	0	0	0	0	0.0269247	0.0461826	0	0.0297105	0	0	0	0	0	0.026084	0	0	0.140691	0.0500618	0	0	0
ACD	0.126086	0	0	0	0.134624	0.184731	0	0.207974	0	0.580568	0	0.105578	0.584078	0.339092	1.95656	0	0.0937937	0.200247	0	0	0
ACE	0.504344	0	0	0	0.161548	0.0184731	0	0	0	0	0	0	0	0	0	0	0	0.0500618	0	0	0
ACE2	0	0	0	0	0.484645	0.461826	0	0	0	0	0	0	0	0	0	0	0	0	0	0	0
ACER3	0	0	0	0	0.107699	0.350988	0	0.386237	0.181793	0.193523	0	0.263946	0	0.13042	0	0.899604	1.07863	0.500618	0	0	0
ACHE	0	0	0	0	0	0.0369461	0	0	0	0	0	0.0527891	0	0	0	0	0	0	0	0	0
ACIN1	0.504344	0	0	0.22523	0.296172	0.581901	0	0.415947	0.54538	0.483807	0	0.158367	0.876117	0.313008	0	0.899604	0.375175	0.450556	0	0	0
ACKR1	0	0	0	0	0	0.0923653	0	0	0	1.83847	0	0	0	0	0	0	0	0	0	0	0
ACKR2	0	0	0	0	0	0	0	0.0297105	0	0.193523	0	0	0.584078	0	0	0	0.0468968	0.0500618	0	0	0
ACKR3	1.13477	0	0	0	0	0	0	0	0	0.0967614	0	0	0.292039	0	0	0	0	0.0500618	0	0	0
ACKR4	0.126086	0	0	0	0.107699	0.0831287	0	0	0	0.0967614	0	0	0.292039	0	0	0	0	0	0	0	0
ACLY	1.00869	0	0	0.675691	0.807741	1.10838	0	0.297105	0.363587	0.580568	0	0.211156	0.292039	0.286924	0	0	0.468968	0.300371	0	0	0
ACMSD	0	0	0	0	1.75011	0.701976	0	0.0891316	0	0.0967614	0	0	0	0.026084	0	0	0	0	0	0	0
ACO1	0.252172	0	0	1.35138	1.29239	0.701976	0	0.118842	0.181793	0.387046	0	0.158367	0.876117	0.026084	0	0	0.234484	0.0500618	0	0	0
ACO2	0.378258	0	0	0	1.21161	0.840524	0	1.01016	1.63614	0.193523	8.13008	0.844626	0	0.313008	1.95656	2.69881	0.422072	0.650804	2.49522	0	0
ACOT11	0	0	0	0	0.0807741	0.101602	0	0.0594211	0.181793	0	0	0	0	0	0	0	0	0	0	0	0
ACOT12	0	0	0	0	0.0538494	0.0184731	0	0	0	0	0	0	0	0	0	0	0	0	0	0	0
ACOT13	0.756515	0	0	0.450461	3.60791	0.923653	0	0.623921	0.81807	0.774091	0	0.316735	0.292039	0.573848	0	0	0.562762	0.200247	0	0	0
ACOT2	0.252172	0	0	0	1.18469	0.277096	0	0.297105	0.27269	0.387046	0	0.475102	0.584078	0.026084	0	0	0.0468968	0.0500618	0	0	0
ACOT4	0	0	0	0	0.376946	0.120075	0	0.0594211	0.27269	0	0	0	0	0.208672	0	0	0.0937937	0	0	0	0
ACOT6	0	0	0	0	0	0	0	0	0	0	0	0	0	0	0	0	0	0	0	0	0
ACOT7	0	0	0	0.22523	2.12705	0.609611	0	0.0891316	0	0.387046	0	0.263946	0.584078	0.208672	0	0	0.140691	0.100124	0	0	5.57569
ACOT8	0	0	0	0.450461	0.430795	0.193967	0	0.415947	0.181793	0	0	0.105578	0	0.104336	0	0	0.281381	0.300371	1.66348	0	0
ACOT9	0.252172	0	0	0	0.0807741	0.267859	0	0.148553	0.27269	0.387046	0	0.369524	0.584078	0.286924	0	0	0.422072	0.450556	0	0	0
ACOX1	0.504344	0	0	0.675691	1.42701	0.443353	0	0.297105	0.27269	0.0967614	0	0.316735	0	0.052168	0	0	0.281381	0.150185	0	0	0
ACOX2	0	0	0	0	0.592344	0.0554192	0	0.0594211	0	0.0967614	0	0	0	0	0	0	0	0	0	0	0
ACOX3	0.126086	0	0	0	0.0807741	0.0369461	0	0.0594211	0	0.193523	0	0.0527891	0	0.104336	0	0	0	0	0	0	0
ACP1	0.882601	0	0	0.675691	2.63862	2.29066	0	2.10945	1.63614	1.45142	0	1.21415	2.04427	1.74763	1.95656	0.899604	1.31311	0.700866	2.49522	4.64253	0
ACP2	0.252172	0	0	0.450461	0.376946	0.378698	0	0.267395	0.181793	0.387046	0	0.105578	1.16816	0.156504	0	0	0.468968	0.100124	0	0	0
ACP5	0.126086	0	0	0.450461	1.64241	0.775868	0	0.0297105	0.0908967	0.0967614	0	0	0	0.443428	0	0	1.31311	0.800989	2.49522	0	0
ACP6	0	0	0	0	0.269247	0.0461826	0	0.178263	0.181793	0	0	0.0527891	0	0.313008	0	0	0	0	0	0	0
ACPP	0	0	0	0	0	0	0	0.891316	0	0	0	0	0	0	0	0	0	0.250309	0	0	0
ACRBP	0	0	0	0	0	0.00923653	0	0	0	0	0	0	0	0	0	0	0.234484	0.100124	0	0	0
ACRC	0	0	0	0	0	0.0184731	0	0.0594211	0	0	0	0.0527891	0	0.052168	0	0	0.0468968	0.0500618	0	0	0
ACSF2	0	0	0	0	0.888516	0.360225	0	0.0594211	0	0.0967614	0	0.0527891	0	0.052168	0	0	0.0468968	0.0500618	0	0	0
ACSF3	0	0	0	0	0.107699	0.157021	0	0.0594211	0	0.193523	0	0.105578	0.292039	0.286924	0	0	0.0468968	0.250309	0.831739	0	0
ACSL1	0	0	0	0.22523	4.44258	1.08067	0	0.53479	0.81807	0.387046	8.13008	0.0527891	0.876117	0.052168	0	0	0.656556	0.600742	0	0	0
ACSL3	0.756515	0	0	0.450461	0.188473	0.369461	0	0.623921	0.81807	0.483807	8.13008	0.58068	0.584078	0.26084	0	0	0.328278	0.200247	0	0	0
ACSL4	0.378258	0	0	0.450461	0.134624	0.406407	0	4.12976	0.54538	0.483807	0	0.158367	0.292039	0.182588	0	0	0.281381	0.250309	0	0	0
ACSL5	0	0	0	0	0	0.0923653	0	0	0.27269	0.387046	0	0	0.876117	0.443428	0	0.899604	0.187587	0.450556	0.831739	0	0
ACSL6	0.126086	0	0	0	0	0.00923653	0	0.207974	0	0	0	0	0	0.104336	0	0	0	0	0	0	0
ACSM1	0	0	0	0	0	0.0184731	0	0.0297105	0	0	0	0	0	0	0	0	0	0	0	0	0
ACSM2A	0	0	0	0	1.50778	5.70817	0	0.0297105	0	0	0	0.158367	0	0.078252	0	0	0.0468968	0	0	0	0
ACSM2B	0	0	0	0	2.82709	3.11271	0	0	0	0.193523	0	0.0527891	0	0.026084	0	0	0	0.0500618	0	0	0
ACSM3	0.126086	0	0	0	0.430795	0.286332	0	0.386237	0.0908967	0	0	0	0	0	0	0	0.0468968	0	0	0	0
ACSM5	0	0	0	0	0.188473	0.0554192	0	0	0	0	0	0	0	0	0	0	0.0468968	0	0	0	0
ACSM6	0	0	0	0	0	0.00923653	0	0	0	0	0	0	0	0	0	0	0	0	0	0	0
ACSS1	0	0	0	0.22523	0.0807741	0.267859	0	0.178263	0.27269	0.193523	0	0.0527891	0.292039	0.104336	0	0	0	0	0.831739	0	0
ACSS2	0	0	0	0.22523	0.350021	0.157021	0	0.0891316	0	0.290284	0	0.0527891	0.292039	0.026084	0	0	0.140691	0.200247	0	0	0
ACSS3	0.126086	0	0	0.22523	0.107699	0.0738922	0	0.0594211	0	0	0	0.105578	0	0	0	0	0	0	0	0	0
ACTA2	0.756515	0	0	14.64	0.0538494	0.277096	0	0	0.0908967	0.0967614	0	158.684	0	0.052168	1.95656	0	0.0468968	0	0	0	0
ACTA2-AS1	0	0	0	0	0	0	0	0	0	0	0	0.0527891	0	0	0	0	0	0	0	0	0
ACTB	66.3212	41.4201	0	35.5864	12.3854	42.0262	0	21.5698	32.7228	56.7989	24.3902	169.453	69.7973	90.2245	113.481	117.848	99.8434	142.977	67.3709	18.5701	16.7271
ACTBL2	0	0	0	0	0	0.00923653	0	0	0	0	0	0	0	0	0	0	0	0	0	0	0
ACTC1	0	0	0	0	0	0	0	0	0	0	0	6.96816	0	0	0	0	0	0	0	0	0
ACTG1	18.5346	5.91716	0	11.4867	5.22339	16.0623	0	10.1016	11.9075	16.1592	0	13.0917	16.3542	17.4241	13.6959	5.39763	11.2552	8.51051	17.4665	9.28505	2.78784
ACTG1P17	0	0	0	0	0	0	0	0.0594211	0	0	0	0	0	0	0	0	0	0	0	0	0
ACTG1P20	0	0	0	0	0	0.0461826	0	0	0	0.0967614	0	0.0527891	0.292039	0.026084	0	0	0	0.0500618	0.831739	0	0
ACTG2	0	0	0	0	0	0	0	0	0	0	0	0	0	0	0	0	0	0	0	0	0
ACTL10	0	0	0	0.22523	0.0269247	0.0184731	0	0.0297105	0	0	0	0.0527891	0	0.052168	0	0	0	0	0	0	0
ACTL6A	1.00869	0	0	1.35138	0.242322	0.720449	0	0.831895	0.908967	0.580568	0	0.58068	1.16816	0.469512	0	0	0.468968	0.450556	0	0	2.78784
ACTL8	0	0	0	0	0	0.00923653	0	0	0	0	0	0	0	0	0	0	0	0	0	0	0
ACTN1	0.252172	0	0	2.02707	0.0807741	1.00678	0	0.237684	0.181793	1.06438	0	5.01497	2.33631	0.078252	0	0	0.468968	0.700866	0	0	0
ACTN2	0	0	0	0	0.0269247	0.0277096	0	0	0.0908967	0	0	0	0	0	0	0	0	0	0	0	0
ACTN4	0.252172	5.91716	0	1.12615	0.646193	3.02958	0	0.921026	0.908967	2.32227	8.13008	3.64245	2.33631	1.1477	1.95656	1.79921	0.328278	0.500618	1.66348	0	2.78784
ACTR10	1.89129	0	0	1.12615	1.15776	1.45937	0	1.48553	2.09062	1.16114	0	1.53088	1.16816	1.3042	1.95656	0.899604	0.656556	0.650804	3.32696	0	0
ACTR1A	0.126086	0	0	0.675691	0.161548	0.387934	0	0.53479	0.454483	0.580568	0	0.422313	0.876117	0.313008	0	0	0.515865	0.350433	0	0	0
ACTR1B	0.126086	0	0	0.675691	0.161548	0.369461	0	0.118842	0.181793	0.387046	0	0.211156	0.292039	0.443428	3.91313	0	0.0468968	0.150185	0.831739	0	0
ACTR2	1.13477	0	0	0.675691	0.430795	1.6441	0	1.06958	1.09076	1.74171	0	1.79483	0.876117	2.16497	1.95656	3.59842	4.17382	4.55563	1.66348	4.64253	2.78784
ACTR3	1.7652	0	0	1.57661	1.05006	2.09669	0	2.19858	2.90869	1.35466	0	4.43429	1.4602	6.23407	3.91313	3.59842	3.84554	5.20643	3.32696	4.64253	2.78784
ACTR3B	0	0	0	0.22523	0.0269247	0.0646557	0	0.237684	0.181793	0	0	0.105578	0	0.078252	0	0	0.0468968	0.200247	0	0	0
ACTR3C	0	0	0	0	0.161548	0.0646557	0	0.267395	0.181793	0	0	0	0	0.052168	0	0	0.0468968	0	0	0	0
ACTR5	0.126086	0	0	0	0.0807741	0.0461826	0	0.0891316	0	0	0	0.158367	0	0.052168	0	0	0	0.0500618	0	0	0
ACTR6	0.126086	0	0	0.450461	0.296172	0.350988	0	0.653632	0.54538	0.67733	0	0.633469	0.584078	0.834688	0	0	0.187587	0.450556	0.831739	4.64253	0
ACTR8	0.252172	0	0	0	0.242322	0.184731	0	0.207974	0.0908967	0	0	0.158367	0	0.026084	0	0	0.0937937	0.0500618	0	0	0
ACTRT3	0	0	0	0	0.0269247	0.0277096	0	0.0594211	0.0908967	0	0	0	0	0	0	0	0	0	0	0	0
ACVR1	0.63043	0	0	0.22523	0.134624	0.304805	0	0.207974	0.27269	0.290284	0	0.105578	0	0.13042	0	0.899604	0.140691	0.200247	0	0	0
ACVR1B	0	0	0	0	0.134624	0.286332	0	0.772474	0.181793	0.0967614	0	0.158367	0	0.026084	0	0	0.0937937	0.150185	0	0	0
ACVR1C	0	0	0	0	0	0	0	0	0	0	0	0.211156	0	0.026084	0	0	0	0	0	0	0
ACVR2A	0.378258	0	0	0.22523	0.107699	0.175494	0	0.207974	0	0.0967614	0	0	0	0.104336	0	0	0.0468968	0.250309	0	0	0
ACVR2B	0	0	0	0	0.0269247	0.101602	0	0.178263	0.0908967	0	0	0.105578	0	0.026084	0	0	0.140691	0.0500618	0	0	0
ACVR2B-AS1	0	0	0	0	0	0.0184731	0	0	0	0	0	0	0	0	0	0	0	0	0	0	0
ACVRL1	0.504344	5.91716	0	0.675691	0	0	0	0	0	2.80608	0	0	1.16816	0	0	0	0.0468968	0.100124	0	0	0
ACY1	0	0	0	0	0	0.00923653	0	0	0	0	0	0	0	0	0	0	0	0	0	0	0
ACY3	0.126086	0	0	0	0.996214	0.628084	0	0	0	0	0	0	0	0	0	0	0	0	0.831739	0	0
ACYP1	0.126086	0	0	0	0.242322	0.471063	0	0.53479	0.363587	0.387046	0	0.527891	0.584078	0.495596	0	0	0.0468968	0.250309	0	0	0
ACYP2	0	0	0	0.450461	0.350021	0.406407	0	0.326816	0.727174	0.483807	0	0.422313	0.292039	0.365176	0	0	0.140691	0.350433	0	0	0
ADA	0.504344	0	0	0.22523	0.107699	0.0831287	0	0	0	0.387046	0	0	0	0.756436	5.86969	3.59842	0.0937937	0.350433	0	0	0
ADAD2	0	0	0	0	0	0	0	0	0	0	0	0	0	0	0	0	0	0	0	0	0
ADAL	0.378258	0	0	0	0.403871	0.147784	0	0.297105	0.454483	0.0967614	0	0.0527891	0	0.078252	0	0.899604	0.0468968	0.100124	0	0	0
ADAM10	0	0	0	0.22523	0.134624	1.02525	0	1.03987	0.54538	0.67733	0	0.211156	0.292039	0.469512	0	0	0.656556	0.350433	0	0	0
ADAM12	0	0	0	0	0	0.157021	0	0.0297105	0	0	0	0	0	0.182588	0	0	0	0	0	0	0
ADAM15	0.378258	0	0	0	0	0.184731	0	0.118842	0	2.22551	0	0.158367	1.16816	0.104336	0	0	0.281381	0.450556	0	0	0
ADAM17	0	0	0	0.22523	0	0.350988	0	0.386237	0.27269	0.67733	0	0.263946	0.292039	0.52168	0	4.49802	0.89104	0.800989	0.831739	0	2.78784
ADAM19	0.126086	0	0	0	0	0.00923653	0	0.0594211	0	0.290284	0	0	0.584078	0.730352	0	0	0	0.300371	0.831739	0	0
ADAM1A	0	0	0	0	0.0269247	0	0	0	0	0	0	0.0527891	0	0	0	0	0	0	0	0	0
ADAM20	0	0	0	0	0	0.00923653	0	0.0891316	0	0.0967614	0	0	0.292039	0.052168	0	0	0.0468968	0	0	0	0
ADAM20P1	0	0	0	0	0	0	0	0	0.0908967	0	0	0	0	0	0	0	0	0	0	0	0
ADAM22	0	0	0	0	0.0269247	0.0369461	0	0.267395	0.181793	0	0	0	0	0	0	0	0	0	0	0	0
ADAM23	0.378258	0	0	0	0	0	0	0	0	0	0	0	0	0	0	0	0	0	0	0	0
ADAM28	0	0	0	0	0.0807741	0.175494	0	0	0	0	0	0	0	0.026084	0	0	0.937937	1.15142	9.98087	0	0
ADAM32	0	0	0	0	0	0	0	0	0	0	0	0	0	0	0	0	0	0	0	0	0
ADAM33	0.126086	0	0	0	0	0.00923653	0	0.0297105	0	0	0	0	0	0	0	0	0	0	0	0	0
ADAM7	0	0	0	0	0.0269247	0	0	0	0	0	0	0	0	0	0	0	0	0	0	0	0
ADAM8	0	0	0	0	0	0	0	0.0297105	0	0	0	0	0	0.573848	0	0	0.0468968	0.350433	0.831739	0	0
ADAM9	0.882601	0	0	0.900921	0.376946	1.4409	0	0.713053	0.454483	0.0967614	0	0.527891	0	0.078252	0	0	0.797246	0.350433	0	0	0
ADAMDEC1	0	0	0	0	0	0	0	0	0	0	0	0	0	0	0	0	0.468968	0.250309	0	0	0
ADAMTS1	0.252172	0	0	0.450461	0.0269247	1.80112	0	0.921026	0.636277	1.35466	0	0.58068	0.876117	0	0	0	0	0	0	0	0
ADAMTS10	0.252172	0	0	0.22523	0	0.00923653	0	0	0	0.193523	0	0.0527891	0	0	0	0	0.0468968	0.0500618	0	0	0
ADAMTS12	0	0	0	0.22523	0.0269247	0.0831287	0	0	0	0	0	0	0	0	0	0	0.0468968	0	0	0	0
ADAMTS13	0	0	0	0	0	0	0	0	0	0	0	0	0	0	0	0	0	0	0	0	0
ADAMTS15	0	0	0	0	0.0269247	0.00923653	0	0	0.0908967	0.0967614	0	0.105578	0.292039	0	0	0	0	0	0	0	0
ADAMTS16	0.126086	0	0	0	0	0.203204	0	0.148553	0.0908967	0	0	0	0	0	0	0	0	0	0	0	0
ADAMTS17	0	0	0	0	0	0.00923653	0	0	0	0	0	0	0	0.026084	0	0	0	0	0	0	0
ADAMTS18	0	0	0	0	0	0	0	0.0297105	0	0	0	0	0	0	0	0	0	0	0	0	0
ADAMTS2	0.378258	0	0	0.675691	0	0	0	0	0	0	0	0	0	0	0	0	0	0	0	0	0
ADAMTS3	0	0	0	0	0	0.0369461	0	0	0	0	0	0	0	0	0	0	0	0	0	0	0
ADAMTS4	0	0	0	0.450461	0	0	0	0	0	0	0	0	0	0	0	0	0	0	0	0	0
ADAMTS5	5.04344	0	0	0.675691	0.0269247	0.0277096	0	0.0891316	0.0908967	0.0967614	0	0.211156	0.292039	0	0	0	0	0	0	0	0
ADAMTS6	0.882601	0	0	0	0	0	0	0	0	0.193523	8.13008	0	0	0.052168	0	0	0	0	0	0	0
ADAMTS7	0.126086	0	0	0	0	0	0	0	0	0.0967614	0	0	0	0	0	0	0	0	0	0	0
ADAMTS7P1	0	0	0	0	0	0	0	0	0	0	0	0	0	0	0	0	0	0	0	0	0
ADAMTS8	0	0	0	0	0	0.00923653	0	0	0	0	0	0.211156	0	0	0	0	0	0	0	0	0
ADAMTS9	0	0	0	0	0.0807741	0.387934	0	0.415947	0	0.290284	0	0.686258	0	0	0	0	0	0	0	0	0
ADAMTS9-AS1	0.126086	0	0	0	0.996214	0.858997	0	0.148553	0.0908967	0	0	0.0527891	0	0	0	0	0.0468968	0	0	0	0
ADAMTS9-AS2	0	0	0	0	0	0	0	0	0	0	0	0	0	0	0	0	0	0	0	0	0
ADAMTSL1	0.126086	0	0	0	0	0	0	0	0.363587	0.0967614	0	0	0	0	0	0	0	0	0	0	0
ADAMTSL2	0	0	0	1.35138	0	0	0	0	0	0	0	0	0	0.026084	0	0	0	0	0	0	0
ADAMTSL3	0.252172	0	0	0.450461	0	0.120075	0	0.118842	0	0	0	0.158367	0	0	0	0	0	0	0	0	0
ADAMTSL4	1.26086	0	0	0	0	0	0	0	0	0	0	0	0	0	0	0	0.140691	0.200247	0	0	0
ADAMTSL4-AS1	0	0	0	0	0	0.0277096	0	0.0594211	0.0908967	0	0	0	0	0.104336	0	0	0.0468968	0.100124	0	0	0
ADAMTSL5	0.126086	0	0	0	0	0.00923653	0	0	0	0	0	0	0	0	0	0	0	0	0	0	0
ADAP1	0	0	0	0	0.0538494	0.0184731	0	0.0891316	0.181793	0	0	0	0	0.052168	0	0	0.234484	0	0	0	0
ADAP2	0	0	0	0	0.0538494	0.0461826	0	0	0	0.0967614	0	0.105578	0.292039	0	0	0	1.5476	0.851051	0	0	0
ADAR	0.63043	0	0	0.900921	0.403871	0.766632	0	0.5645	0.454483	0.870853	0	0.422313	0.584078	0.443428	1.95656	1.79921	0.703453	0.851051	0	0	0
ADARB1	0	0	0	0	0.0269247	0.101602	0	0.0297105	0	0.774091	0	0.263946	0.584078	0.13042	0	0	0.0468968	0.0500618	0	0	0
ADARB2	0	0	0	0	0	0	0	0.0891316	0	0	0	0	0	0	0	0	0	0	0	0	0
ADAT1	0	0	0	0	0.0807741	0.101602	0	0.0297105	0.181793	0.0967614	0	0	0.292039	0.104336	0	0	0	0.100124	0	0	0
ADAT2	0	0	0	0.22523	0	0.0738922	0	0.118842	0	0	0	0	0	0	0	0	0	0	0	0	0
ADAT3	0	0	0	0	0.0538494	0.0461826	0	0	0	0.0967614	0	0.105578	0	0.13042	0	0	0.0937937	0.150185	0	0	0
ADCK1	0	0	0	0	0.0538494	0.0369461	0	0.0891316	0	0	0	0	0	0.026084	0	0	0	0	0	0	0
ADCK2	0.378258	0	0	0	0.0269247	0.120075	0	0.237684	0.0908967	0.0967614	0	0.105578	0	0.182588	0	0	0.468968	0.250309	0	0	0
ADCK3	0	0	0	0.675691	0.242322	0.21244	0	0.0594211	0.27269	0.387046	0	0.105578	0.292039	0.156504	0	0	0.0468968	0.100124	0	0	0
ADCK4	0	0	0	0	0.0269247	0.138548	0	0.118842	0	0.193523	0	0	0.292039	0.156504	0	0.899604	0	0	0	0	0
ADCK5	0	0	0	0	0.0269247	0.0646557	0	0.0594211	0	0	0	0	0	0.026084	0	0	0.0468968	0	0	0	0
ADCY1	0	0	0	0	0	0	0	0	0.181793	0	0	0	0	0.026084	0	0	0	0	0	0	0
ADCY10	0	0	0	0	0	0	0	0	0	0	0	0	0	0	0	0	0	0	0	0	0
ADCY10P1	0	0	0	0	0	0	0	0.0297105	0	0	0	0	0	0	0	0	0	0	0	0	0
ADCY3	0	0	0	0.450461	0	0.0277096	0	0.0297105	0	0	0	0.527891	0	0	0	0	0	0.0500618	0	0	0
ADCY4	0	0	0	0.22523	0	0	0	0	0	2.03199	0	0	2.04427	0.026084	0	0	0.0468968	0	0	0	0
ADCY5	0	0	0	0	0	0.0369461	0	0.0297105	0	0	0	0.316735	0	0.026084	0	0	0	0	0	0	0
ADCY6	0	0	0	0	0.0269247	0.110838	0	0.237684	0	0.0967614	0	0.263946	0	0	0	0	0	0	0	0	0
ADCY7	0.252172	0	0	0	0	0.0369461	0	0.0297105	0	0	0	0	0	0.339092	0	0	0.562762	0.851051	0	0	0
ADCY9	0	0	0	0.22523	0.161548	0.0738922	0	0.0297105	0	0.0967614	0	0.105578	0.292039	0.026084	0	0	0.0937937	0	0	0	0
ADCYAP1	0	0	0	0	0	0	0	0	0	0	0	0	0	0	0	0	0	0	0	0	2.78784
ADD1	0.63043	0	0	0.22523	0.538494	0.683503	0	0.445658	0.0908967	0.580568	0	0.686258	0.292039	0.365176	0	1.79921	0.562762	0.300371	0.831739	0	0
ADD2	0	0	0	0	0	0	0	0	0	0	0	0	0	0	0	0	0	0	0	0	0
ADD3	3.27823	0	0	1.80184	1.05006	1.20075	0	1.15871	0.999864	2.03199	0	0.105578	3.21243	1.43462	3.91313	0.899604	0.281381	0.350433	2.49522	0	0
ADD3-AS1	0	0	0	0	0.0269247	0.00923653	0	0.0297105	0	0.0967614	0	0.0527891	0.292039	0	0	0	0	0.0500618	0	0	0
ADGRA2	0.252172	0	0	1.12615	0	0	0	0	0	0.0967614	0	0.527891	0.292039	0	0	0	0	0	0	0	0
ADGRA3	0.126086	0	0	0	0.0538494	0.314042	0	0.0594211	0	0	0	0.0527891	0	0	0	0	0	0	0	0	0
ADGRB1	0	0	0	0	0	0	0	0	0	0	0	0	0	0	0	0	0	0	0	0	0
ADGRB2	0	0	0	0	0	0.00923653	0	0	0	0	0	0	0	0	0	0	0	0	0	0	0
ADGRB3	0	0	0	0	0	0.00923653	0	0	0	0	0	0.0527891	0	0	0	0	0.0468968	0	0	0	0
ADGRD1	0.63043	0	0	0.22523	0	0	0	0	0	0	0	0.0527891	0	0	0	0	0	0	0	0	0
ADGRE1	0	0	0	0	0	0	0	0	0	0	0	0	0	0.026084	0	2.69881	0.140691	0.0500618	0	0	0
ADGRE2	0	0	0	0	0	0	0	0	0	0	0	0	0	0	0	0.899604	0.281381	0.150185	0	0	0
ADGRE3	0	0	0	0	0	0	0	0	0	0	0	0	0	0	0	0	0	0	0	0	0
ADGRE5	0	0	0	1.57661	0.0269247	0.157021	0	0.0594211	0	0.193523	0	0.58068	0.584078	0.52168	3.91313	0	0.281381	0.400495	0.831739	4.64253	0
ADGRF1	0	0	0	0	0	0.0277096	0	0.53479	2.99959	0	0	0	0	0	0	0	0	0	0	0	0
ADGRF2	0	0	0	0	0	0.00923653	0	0	0	0	0	0	0	0	0	0	0	0	0	0	0
ADGRF3	0	0	0	0	0	0	0	0	0	0	0	0	0	0	0	0	0	0	0	0	0
ADGRF5	0	0	0	0.900921	0	0	0	0.53479	6.63546	3.58017	0	0	3.50447	0.026084	0	0	0	0	0	0	0
ADGRG1	0	0	0	0	0.96929	3.15889	0	1.45582	0.454483	0.290284	0	0.0527891	0.292039	0.052168	0	0	0	0.0500618	0	0	0
ADGRG2	0.252172	0	0	0	0	0	0	0	0	0	0	0	0	0	0	0	0	0	0	0	0
ADGRG3	0	0	0	0	0	0	0	0	0	0.0967614	0	0	0	0	0	0	0	0	0	0	0
ADGRG5	0	0	0	0	0	0	0	0	0	0	0	0	0	0	0	0	0	0.0500618	0	0	0
ADGRG6	0	0	0	0	0.0269247	0.258623	0	0.0594211	0	0	0	0.0527891	0	0	0	0	0.281381	0	0	0	0
ADGRG7	0	0	0	0	0	0	0	0	0	0	0	0	0	0	0	0	0	0	0	0	0
ADGRL1	0.126086	0	0	0	0	0.0184731	0	0.148553	0.181793	0.0967614	0	0.0527891	0.292039	0.052168	0	0	0	0	0	0	0
ADGRL2	0.126086	0	0	0.22523	0.0538494	0.175494	0	0.713053	0	0.870853	0	0.158367	0.292039	0	0	0	0	0.0500618	0	0	0
ADGRL3	0	0	0	0	0	0	0	0.0297105	0	0	0	0.316735	0	0	0	0	0	0	0	0	0
ADGRL4	0	0	0	0	0	0	0	0	0	6.38625	8.13008	0	4.08855	0	0	0	0	0	0	0	0
ADGRV1	0	0	0	0	0.161548	0.00923653	0	0.0297105	0	0	0	0.0527891	0	0	0	0	0	0	0	0	0
ADH1B	3.53041	17.7515	0	5.63076	0	0.00923653	0	0	0	0	0	0	0	0	0	0	0.0468968	0	0	0	0
ADH1C	1.00869	0	0	0	0	0	0	0.742763	0.27269	0	0	0	0	0	0	0	0.0468968	0	0	0	0
ADH4	0	0	0	0.22523	0	0	0	0	0	0	0	0	0	0	0	0	0	0	0	0	0
ADH5	1.38695	0	0	1.57661	2.66555	1.59792	0	1.27755	0.999864	0.774091	8.13008	1.63646	0.292039	0.678184	3.91313	0	0.281381	0.200247	0.831739	0	2.78784
ADH6	0.126086	0	0	0	0.888516	0.0554192	0	0.148553	0.0908967	0	0	0	0	0	0	0	0	0	0	0	0
ADHFE1	0	0	0	0	0.0807741	0.0738922	0	0.207974	0	0	0	0.105578	0	0.156504	0	0	0	0	0	0	0
ADI1	5.79995	0	0	1.35138	12.4392	2.3276	0	5.28847	5.99918	1.2579	0	2.37551	1.75223	1.40854	0	2.69881	1.4538	1.30161	0	0	2.78784
ADIPOQ-AS1	0	0	0	0	0	0	0	0	0	0	0	0	0	0	0	0	0	0	0	0	0
ADIPOR1	0.882601	0	0	0.675691	0.484645	0.66503	0	1.09929	1.72704	1.45142	0	0.791837	1.75223	0.808604	1.95656	1.79921	0.984834	1.0513	0.831739	4.64253	0
ADIPOR2	0	0	0	0.22523	0.242322	0.157021	0	0.237684	0.27269	0.387046	0	0.105578	0.292039	0.13042	1.95656	0	0	0.200247	0	0	0
ADIRF	18.5346	11.8343	0	2.2523	1.75011	2.25371	0	7.87329	0.636277	13.3531	0	385.097	25.4074	0.104336	0	0	0.234484	0	0	0	0
ADK	0.252172	0	0	0.22523	0.619268	0.554192	0	1.06958	0.81807	0	0	0.422313	0	0.208672	1.95656	0	0.281381	0.300371	1.66348	0	0
ADM	0.126086	0	0	0.450461	0.350021	0.230913	0	0.326816	1.63614	0.580568	0	0.0527891	1.16816	0	0	1.79921	0.187587	0.100124	0	0	0
ADM2	0	0	0	0	0.215398	0.101602	0	0	0	0.0967614	0	0	0	0.026084	0	0	0	0	0	0	0
ADM5	0	0	0	0	0	0	0	0	0	0.580568	0	0	0.292039	0	0	0	0	0	0	0	0
ADNP	0.252172	0	0	0	0.269247	0.498772	0	0.415947	0.636277	0.774091	0	0.369524	0	0.547764	0	0	0.375175	0.350433	0	0	0
ADNP-AS1	0	0	0	0	0.0538494	0.0369461	0	0.148553	0.181793	0	0	0	0	0.052168	0	0	0	0	0	0	0
ADNP2	0	0	0	0.22523	0.0269247	0.157021	0	0.178263	0.0908967	0.193523	0	0.0527891	0	0.026084	0	0	0.0937937	0.100124	0	0	0
ADO	0	0	0	0	0.107699	0.157021	0	0.415947	0.0908967	0.193523	0	0.158367	0.292039	0.104336	1.95656	0	0.281381	0.0500618	0	0	0
ADORA1	0	0	0	0	0	0.0923653	0	0	0	0	0	0.0527891	0	0.026084	0	0	0	0	0	0	0
ADORA2A-AS1	0.126086	0	0	0	0.0538494	0.00923653	0	0	0	0.0967614	0	0	0.292039	0.313008	0	0	0	0.100124	0	0	0
ADORA2B	0.126086	0	0	0	0	0.0277096	0	0.0594211	0	0	0	0	0	0.026084	0	0	0.0468968	0	0	0	0
ADORA3	0	0	0	0	0	0.00923653	0	0	0	0	0	0	0	0	0	0	0.468968	0.100124	0	0	0
ADPGK	0	0	0	0	0.134624	0.203204	0	0.148553	0	0.387046	0	0.105578	0.292039	0.208672	0	0.899604	0.937937	0.750927	0.831739	0	0
ADPRH	0.126086	0	0	0	0	0.0461826	0	0.0297105	0	0	0	0.105578	0	0	0	0	0.0937937	0.100124	0	0	0
ADPRHL1	0	0	0	0	0	0	0	0.0297105	0	0.0967614	0	0.0527891	0	0	0	0	0	0	0	0	0
ADPRHL2	0.126086	0	0	0	0.403871	0.544955	0	0.623921	0.363587	0.0967614	0	0.316735	0.292039	0.417344	0	0.899604	0.375175	0.200247	0	0	0
ADPRM	0	0	0	0	0.0538494	0.0831287	0	0.148553	0.0908967	0	0	0.105578	0	0.13042	0	0	0.0937937	0.0500618	0	0	0
ADRA1A	0	0	0	0	0	0	0	0	0	0	0	0	0	0	0	0	0	0	0	0	0
ADRA2A	0	0	0	0.22523	0	0	0	0	0	0.193523	0	0.158367	0	0	0	0	0	0	0	0	0
ADRA2B	0	0	0	0	0	0	0	0	0	0	0	0	0	0	0	0	0	0	0	0	0
ADRA2C	0	0	0	1.12615	0	0.00923653	0	0	0	0	0	0	0	0	0	0	0	0	0	0	0
ADRB1	0	0	0	0	0	0	0	0.0297105	0.181793	0	0	0	0	0.156504	0	0	0.140691	0	0	0	0
ADRB2	0	0	0	0	0	0.21244	0	0	0.0908967	0.193523	0	0	0.292039	0.678184	1.95656	0	0.328278	0.450556	0	0	2.78784
ADRB3	0	0	0	0	0	0	0	0.0297105	0	0	0	0	0	0	0	0	0	0	0	0	0
ADRBK1	0	0	0	0	0.107699	0.0461826	0	0.118842	0.181793	0.193523	0	0.0527891	0	0.339092	0	1.79921	0.422072	0.400495	0	0	0
ADRBK2	0	0	0	0	0	0.0184731	0	0	0	0	0	0	0	0	0	1.79921	0.468968	0.650804	0.831739	0	0
ADRM1	1.00869	0	0	1.12615	1.26546	1.12686	0	1.129	1.09076	1.74171	0	1.26694	0.876117	1.93021	5.86969	0.899604	1.07863	2.05253	2.49522	0	0
ADSL	0.126086	5.91716	0	0.22523	0.619268	0.618847	0	0.237684	0.27269	0.0967614	0	0.527891	0	0.495596	1.95656	0.899604	0.187587	0.350433	0.831739	0	0
ADSS	0.504344	0	0	0.22523	0.753892	0.42488	0	1.03987	0.908967	0.483807	0	0.897415	0.584078	1.3042	0	0.899604	0.515865	0.951175	0.831739	0	0
ADSSL1	0	0	0	0	0.0807741	0.0646557	0	0.0297105	0.27269	0.0967614	0	0.0527891	0.292039	0	0	0	0.0937937	0	0	0	0
ADTRP	0	0	0	0	0	0	0	0.118842	2.90869	0	0	0	0	0	0	0	0.0468968	0	0	0	0
AEBP1	6.80864	0	0	13.739	0	0.84976	0	0	0	0.193523	0	3.00898	0	0	0	0	0.0468968	0	0	0	0
AEBP2	0.126086	0	0	0.450461	0.107699	0.203204	0	0.118842	0.27269	0.0967614	0	0.263946	0	0.313008	0	1.79921	0.140691	0.100124	0	0	0
AEN	0	0	0	0	0	0.0738922	0	0.0297105	0.181793	0.0967614	0	0.105578	0	0.13042	0	0	0.0468968	0.150185	0	0	0
AES	1.13477	0	0	2.70276	0.565419	0.969835	0	1.75292	1.81793	2.9996	0	1.16136	1.16816	2.63448	1.95656	0.899604	0.656556	0.851051	0	0	0
AFAP1	0	0	0	0	0	0.129311	0	0.0297105	0	0.290284	0	0.211156	0.292039	0.026084	0	0	0	0	0	0	0
AFAP1L1	0	0	0	0	0	0	0	0	0	0.967614	0	0	1.4602	0	0	0	0.0468968	0	0	0	0
AFAP1L2	0	0	0	0	0	0.0277096	0	0.237684	0.27269	0.193523	0	0.475102	0	0	0	0	0	0	0	0	0
AFF1	0.378258	0	0	0.900921	0.430795	0.711213	0	0.475368	0.181793	0.193523	0	0.158367	0	0.052168	0	0	0.234484	0.100124	0	0	0
AFF2	0	0	0	0	0	0.0184731	0	0	0	0	0	0	0	0	0	0	0	0	0	0	0
AFF3	0	0	0	0	0.0269247	0.0646557	0	0	0	0	0	0.0527891	0	0	0	0	0.0468968	0.150185	0.831739	0	0
AFF4	0.252172	0	0	0.22523	0.215398	0.711213	0	0.386237	0.54538	0.580568	0	0.369524	1.16816	0.13042	0	0	0.234484	0.700866	0	0	0
AFG3L1P	0.252172	0	0	0	0.0269247	0.0554192	0	0.118842	0.0908967	0	0	0.0527891	0	0.104336	0	0	0.0468968	0.0500618	0	0	0
AFG3L2	0.126086	0	0	0.22523	0.753892	0.554192	0	0.445658	1.27255	0.193523	0	0.369524	0	0.365176	0	0.899604	0.281381	0.100124	0	0	0
AFM	0	0	0	0	0.0538494	0.00923653	0	0	0	0	0	0	0	0	0	0	0	0	0	0	0
AFMID	0.252172	0	0	0	0.592344	0.350988	0	0.326816	0	0.193523	0	0.105578	0	0.026084	0	0	0.0937937	0.500618	0.831739	0	0
AFP	0	0	0	0	0.215398	0.0369461	0	0	0	0	0	0	0	0	0	0	0	0	0	0	0
AFTPH	0.378258	0	0	0.450461	0.619268	0.508009	0	0.772474	0	0.387046	0	0.263946	0	0.339092	0	1.79921	0.375175	0.500618	1.66348	0	0
AGA	0.378258	0	0	0	0.161548	0.434117	0	0.326816	0.181793	0.193523	0	0.316735	0	0.469512	1.95656	0	0.187587	0.300371	0	0	0
AGAP1	0.63043	0	0	0	0.215398	0.21244	0	0.118842	0	0.387046	0	0	0.584078	0	0	0	0	0	0	0	0
AGAP1-IT1	0	0	0	0	0	0.00923653	0	0	0	0	0	0	0	0	0	0	0	0	0	0	0
AGAP11	0	0	0	0	0	0	0	0.0594211	0	0	0	0.527891	0	0	0	0	0	0	0	0	0
AGAP2	0	0	0	0	0	0	0	0	0	0	0	0	0	0.13042	0	0	0	0	0	0	0
AGAP2-AS1	0.126086	0	0	0.22523	0	0.0184731	0	0.0297105	0	0.193523	0	0	0.292039	0	0	0	0.0468968	0	0	0	0
AGAP3	0.252172	0	0	0	0.0269247	0.0738922	0	0	0.0908967	0.193523	0	0	0.292039	0	0	0	0.187587	0	0	0	0
AGAP4	0	0	0	0	0	0	0	0	0	0	0	0	0	0.026084	0	0	0	0	0	0	0
AGAP5	0	0	0	0	0	0.0277096	0	0	0	0	0	0	0	0	0	0	0	0.0500618	0	0	0
AGAP6	0.126086	0	0	0.675691	0.0269247	0.0277096	0	0	0	0	0	0	0	0	0	0	0	0	0	0	0
AGAP9	0	0	0	0	0	0.00923653	0	0.0297105	0	0	0	0	0	0	0	0	0	0	0	0	0
AGBL2	0	0	0	0	0	0.00923653	0	0	0	0	0	0	0	0.026084	0	0	0	0	0	0	0
AGBL3	0	0	0	0	0	0	0	0	0	0	0	0	0	0	0	0	0	0	0	0	0
AGBL4	0	0	0	0	0.0538494	0	0	0.0297105	0	0	0	0	0	0	0	0	0	0	0	0	0
AGBL4-IT1	0	0	0	0	0	0	0	0	0	0	0	0	0	0	0	0	0	0	0	0	0
AGBL5	0	0	0	0	0.269247	0.184731	0	0.148553	0.27269	0	0	0.0527891	0	0.052168	0	0	0	0	0	0	0
AGER	0	0	0	0.22523	0	0.00923653	0	0	0	0	0	0	0	0.026084	0	0	0.0468968	0	0	0	0
AGFG1	0.378258	0	0	0.675691	0.296172	0.554192	0	0.386237	0.454483	0.0967614	0	0.211156	0.292039	0.13042	0	0	0.609659	0.350433	0	0	0
AGFG2	0	0	0	0.22523	0	0.0369461	0	0.0891316	0	0	0	0.0527891	0	0.13042	0	0	0.0468968	0	0	0	0
AGGF1	0.504344	0	0	0.22523	0.323097	0.794341	0	0.445658	0.363587	0.67733	0	0.211156	0.876117	0.26084	0	0	0.515865	0.650804	0	0	0
AGK	0	0	0	0	0.0538494	0.129311	0	0.0594211	0	0.0967614	0	0.0527891	0	0.156504	1.95656	0	0.0937937	0.100124	0	0	0
AGL	0.126086	0	0	0.22523	0.107699	0.295569	0	0.445658	0.0908967	0.193523	0	0.316735	0.292039	0.339092	0	0	0.187587	0	0	0	0
AGMAT	0.504344	0	0	1.12615	8.13126	0.701976	0	0	0.0908967	0.0967614	0	0	0	0.208672	0	0	0.0937937	0.0500618	0	0	0
AGMO	0	0	0	0	0.188473	0.147784	0	0	0	0	0	0	0	0	0	0	0	0	0	0	0
AGO1	0	0	0	0.450461	0.107699	0.110838	0	0.0594211	0.0908967	0	0	0.0527891	0	0.104336	0	1.79921	0.0937937	0.450556	0.831739	0	0
AGO2	0.126086	0	0	0	0.0269247	0.0923653	0	0.0297105	0	0	0	0.0527891	0	0.208672	0	0	0.0468968	0.0500618	0	0	0
AGO3	0	0	0	0	0.0269247	0.0184731	0	0.178263	0	0	0	0.0527891	0	0.104336	0	0	0.140691	0.100124	0	0	0
AGO4	0	0	0	0	0.0538494	0.0554192	0	0.0297105	0.0908967	0	0	0.105578	0	0.078252	0	0	0.140691	0.300371	0	0	0
AGPAT1	0.504344	0	0	0.450461	0.430795	0.341752	0	0.356526	0	0.0967614	0	0.263946	0	0.208672	0	0	0.187587	0.250309	0.831739	0	0
AGPAT2	0.378258	0	0	0.675691	0.0269247	0.711213	0	3.11961	3.54497	0.387046	0	0.211156	0.292039	0.26084	0	0.899604	0.656556	0.500618	0	0	0
AGPAT3	0	0	0	0.22523	0.646193	0.517246	0	0.386237	0.363587	0.387046	0	0.0527891	0.584078	0.156504	1.95656	0	0.140691	0.250309	0	0	0
AGPAT4	0	0	0	0	0	0.0923653	0	0.0594211	0	0.193523	0	0.0527891	0.292039	0.026084	0	0	0.0468968	0.0500618	0	0	0
AGPAT4-IT1	0	0	0	0	0	0.0277096	0	0.0594211	0	0.0967614	0	0	0.292039	0.078252	0	0	0	0.100124	0	0	0
AGPAT5	0.126086	0	0	0.22523	0.269247	0.42488	0	0.326816	0.54538	0.290284	0	0.316735	0.584078	0.156504	0	1.79921	0.234484	0.400495	0	0	0
AGPS	0.882601	0	0	0.450461	0.538494	0.508009	0	0.297105	0.181793	0.290284	0	0.369524	0.292039	0.313008	0	0	0.422072	0.350433	0	0	0
AGR2	0	0	0	0	0	0	0	2.16887	0	0	0	0	0	0	0	0	0	0	0	0	0
AGR3	0	0	0	0	0	0	0	0.445658	0.27269	0	0	0	0	0	0	0	0	0	0	0	0
AGRN	0	0	0	0.450461	0	1.17304	0	0.623921	0.181793	0.0967614	0	0.0527891	0.292039	0	0	0	0.0937937	0	0	0	0
AGRP	0	0	0	0	0	0	0	0.0297105	0	0	0	0	0	0	0	0	0.0468968	0	0	0	0
AGT	0	0	0	0	0.269247	0.249386	0	0	0	0	0	0.263946	0	0	0	0	0.0468968	0	0	0	0
AGTPBP1	0	0	0	0	0.107699	0.0923653	0	0.118842	0	0.0967614	0	0	0	0.13042	0	0	0.0937937	0.400495	0	0	0
AGTR1	1.26086	0	0	0.22523	0	0.00923653	0	0	0	0	0	0.0527891	0	0	0	0	0	0	0	0	0
AGTRAP	0.756515	0	0	0.450461	0.350021	1.17304	0	0.802184	0.27269	0.67733	0	0.263946	0.584078	0.78252	1.95656	0.899604	0.422072	0.800989	0	0	0
AGXT	0	0	0	0	0.269247	0.0277096	0	0	0	0	0	0	0	0	0	0	0	0	0	0	0
AGXT2	0	0	0	0	2.58477	0.471063	0	0	0	0	0	0	0	0.052168	0	0	0	0	0	0	0
AHCTF1	0.378258	0	0	0.450461	0.107699	0.138548	0	0.207974	0.363587	0.193523	0	0.158367	0	0.156504	0	0	0.0937937	0.150185	0	0	2.78784
AHCY	0.126086	0	0	0.450461	0.807741	0.831287	0	0.297105	0.363587	0	0	0.0527891	0	0.026084	0	0	0.187587	0.200247	0.831739	0	0
AHCYL1	0.378258	5.91716	0	0.450461	1.02314	1.0622	0	1.45582	0.636277	0.870853	0	0.950204	1.16816	0.234756	0	0	0.797246	0.650804	0	0	0
AHCYL2	0	0	0	0	0.188473	0.147784	0	0.118842	0.181793	0.0967614	0	0	0	0.026084	0	0	0.0937937	0	0	0	0
AHDC1	0.378258	0	0	0	0.0269247	0.258623	0	0.207974	0	0	0	0.158367	0	0.026084	0	0	0.0937937	0	0	0	0
AHI1	0.252172	0	0	0.450461	0.107699	0.193967	0	0.475368	0.27269	0.387046	0	0.422313	0	0.208672	0	0	0.140691	0.250309	0.831739	0	0
AHNAK	5.79995	0	0	1.80184	0.0538494	1.78265	0	1.06958	0.727174	2.41903	8.13008	1.37252	2.04427	1.87805	3.91313	0	1.4538	1.40173	0.831739	0	0
AHNAK2	0.882601	5.91716	0	0.22523	0	0.101602	0	0.118842	0	0	0	0	0	0	0	0	0	0	0	0	0
AHR	0	0	0	0.22523	0	0.286332	0	0.0594211	0	0.387046	0	0	0.292039	0.208672	0	0	1.36001	1.20148	0	0	2.78784
AHRR	0	0	0	0	0	0.00923653	0	0	0	0	0	0	0	0	0	0	0	0	0	0	0
AHSA1	0.882601	0	0	0.22523	1.02314	0.757395	0	1.03987	1.27255	1.45142	0	0.950204	1.75223	0.939023	0	1.79921	0.89104	0.851051	0	0	0
AHSA2	0.126086	0	0	0.675691	0	0.175494	0	0.0594211	0.0908967	0	0	0.158367	0	0.156504	0	0	0.140691	0.200247	0	0	0
AHSG	0	0	0	0	0	0	0	0.0297105	0	0	0	0	0	0	0	0	0	0	0	0	0
AHSP	0	0	0	0	0	0	0	0	0	0	0	0	0	0	0	0	0	0	0	0	0
AIDA	0.126086	0	0	0	0.0269247	0.0923653	0	0.0594211	0.0908967	0.193523	0	0.0527891	0.292039	0.052168	0	0.899604	0.0468968	0.100124	0	0	0
AIF1	0	0	0	1.12615	0	0.110838	0	0.0297105	0	0	0	0.105578	0	0.6521	0	58.4743	36.6264	32.8406	0.831739	0	0
AIF1L	1.13477	0	0	0	1.26546	1.69028	0	3.59497	1.36345	0.67733	0	0.158367	0.292039	0	0	0	0	0	0	0	0
AIFM1	0.378258	0	0	0	2.26168	0.988308	0	0.415947	0.454483	0	0	0.105578	0	0.052168	0	0	0.187587	0.150185	0	0	0
AIFM2	0.126086	0	0	0.450461	0.134624	0.138548	0	0.267395	0.181793	0	0	0.0527891	0	0	0	0	0	0	0	0	0
AIFM3	0	0	0	0	0.0269247	0.00923653	0	0.148553	0	0.0967614	0	0	0	0	0	0	0	0.100124	0	0	0
AIG1	1.00869	0	0	0.450461	1.26546	1.78265	0	1.129	0.908967	0.774091	0	0.527891	0.876117	0.104336	0	0	0.562762	0.200247	0	0	2.78784
AIM1	0	0	0	0	0.0538494	0.157021	0	0.237684	0	0.0967614	0	0	0	0.991191	0	0	0.140691	0.400495	0	0	0
AIM1L	0	0	0	0	0	0.0461826	0	0	0	0	0	0	0	0.156504	0	0	0	0	0	0	0
AIM2	0	0	0	0	0	0	0	0	0	0	0	0	0	0.182588	0	0	0.0468968	0.0500618	1.66348	0	0
AIMP1	1.13477	0	0	2.2523	1.05006	1.59792	0	1.99061	2.09062	1.83847	8.13008	1.84762	2.62835	1.85196	0	0	1.26621	1.75216	0.831739	0	0
AIMP2	0.252172	0	0	0.450461	0.376946	0.535719	0	0.207974	0.54538	0.387046	0	0.316735	0.584078	0.13042	1.95656	0	0.328278	0.450556	2.49522	0	0
AIP	0.63043	0	0	0.900921	0.430795	0.480299	0	0.831895	0.908967	1.74171	0	0.633469	1.16816	1.85196	1.95656	0	0.187587	0.951175	2.49522	0	2.78784
AJAP1	0	0	0	0	0	0.110838	0	0.0594211	0	0.0967614	0	0	0	0	0	0	0	0	0	0	0
AJUBA	0.126086	0	0	0	0.107699	0.544955	0	0.0297105	0.0908967	0.0967614	0	0.0527891	0	0	0	0	0	0	0	0	0
AK1	1.13477	0	0	0.22523	0.538494	0.748159	0	2.22829	1.99973	1.93523	0	9.92435	2.62835	0.052168	0	0	0.187587	0	0	0	0
AK2	0.252172	5.91716	0	1.80184	1.91165	1.4409	0	1.90147	1.27255	1.64494	0	0.844626	2.04427	0.626016	0	0	0.89104	0.450556	0	0	0
AK3	2.26955	0	0	0.22523	1.69626	1.41319	0	2.16887	2.90869	0.870853	0	1.74204	0.876117	0.417344	0	0	0.468968	0.150185	0.831739	0	2.78784
AK4	0.63043	0	0	0	3.98486	1.01602	0	0.0594211	0	0	0	0.316735	0	0.026084	0	0	0.0468968	0	0	0	0
AK5	0	0	0	0	0	0.00923653	0	0.0297105	0	0	0	0.158367	0	0	0	0	0	0	0	0	0
AK6	0.882601	0	0	1.35138	2.36937	1.27464	0	1.27755	1.72704	0.774091	0	1.26694	0.292039	1.12161	3.91313	1.79921	1.12552	1.0513	0.831739	4.64253	0
AK7	0	0	0	0	0.0269247	0.0461826	0	0	0.0908967	0	0	0	0	0	0	0	0	0	0	0	0
AK8	0	0	0	0	0	0.0738922	0	0.0297105	0	0	0	0	0	0	0	0	0	0	0	0	0
AK9	0.252172	0	0	0.22523	0.107699	0.129311	0	0.148553	0.181793	0	0	0.158367	0	0.208672	0	0	0.0937937	0	0.831739	0	0
AKAP1	0.378258	0	0	0.22523	0.107699	0.120075	0	0.386237	0.54538	0.0967614	0	0.369524	0	0.052168	1.95656	0	0.0937937	0	0	0	0
AKAP10	0.126086	0	0	0.22523	0.0269247	0.129311	0	0.0594211	0	0.0967614	0	0.158367	0	0.156504	0	0	0.375175	0	0.831739	0	0
AKAP11	0.378258	0	0	0	0.269247	0.341752	0	0.386237	0.181793	0.193523	0	0.211156	0	0.443428	0	0.899604	0.281381	0.400495	0.831739	0	0
AKAP12	5.79995	0	0	1.57661	0	1.77341	0	0.0297105	0	1.06438	0	1.31973	1.4602	0	0	0	0.0468968	0	0	0	0
AKAP13	1.00869	11.8343	0	1.12615	0.0269247	0.535719	0	0.356526	0.27269	0.483807	0	0.316735	0.584078	1.01728	1.95656	2.69881	0.703453	1.10136	1.66348	0	0
AKAP2	0	0	0	0	0	0	0	0	0	0.0967614	0	0	0	0	0	0	0	0	0	0	0
AKAP3	0	0	0	0	0.0269247	0	0	0.0891316	0	0	0	0	0	0	0	0	0	0	0	0	0
AKAP5	0	0	0	0.22523	0.0269247	0.175494	0	0	0	0	0	0	0	0.13042	1.95656	0	0	0	0	0	0
AKAP6	0	0	0	0	0	0.0184731	0	0	0.0908967	0	0	0.105578	0	0	0	0	0	0	0	0	0
AKAP7	0	0	0	0	0.161548	0.323278	0	0.267395	0.454483	0.0967614	0	0.211156	0.292039	0.313008	0	0	0.281381	0.300371	0	0	0
AKAP8	0	0	0	0.450461	0.0538494	0.120075	0	0.0594211	0	0.193523	0	0.158367	0.292039	0.443428	0	0	0.0937937	0.100124	0	0	0
AKAP8L	0.378258	0	0	0.22523	0.0269247	0.175494	0	0.118842	0.363587	0	8.13008	0.369524	0	0.469512	0	0.899604	0.140691	0.200247	0.831739	0	0
AKAP9	1.00869	0	0	1.35138	0.215398	1.63487	0	2.49568	4.27214	0.870853	8.13008	0.686258	0.584078	2.1128	1.95656	0.899604	0.937937	1.40173	3.32696	0	2.78784
AKIP1	0.504344	0	0	0.22523	0.161548	0.323278	0	0.53479	0.27269	0.387046	0	0.633469	0.292039	0.104336	0	0	0.140691	0.200247	0	0	2.78784
AKIRIN1	0.252172	0	0	0.22523	0.484645	0.563428	0	1.03987	1.99973	0.0967614	0	1.05578	0	1.64329	1.95656	0	0.656556	0.901113	0	0	2.78784
AKIRIN2	0.504344	5.91716	0	0.900921	0.376946	0.544955	0	0.445658	0.54538	0.483807	0	0.58068	0.292039	1.35637	3.91313	2.69881	0.984834	1.65204	2.49522	0	0
AKNA	0	0	0	0.22523	0	0.0277096	0	0.0594211	0	0.193523	0	0.0527891	0.584078	0.547764	1.95656	0.899604	0.234484	0.350433	0	0	0
AKR1A1	1.51303	0	0	2.02707	8.37359	3.16813	0	0.653632	0.181793	0.290284	8.13008	0.633469	0.584078	0.573848	0	2.69881	2.57933	1.95241	1.66348	0	2.78784
AKR1B1	1.26086	0	0	0.675691	0.538494	2.43844	0	2.258	1.90883	0.967614	0	0.369524	0.584078	0.626016	0	0	3.42347	1.15142	1.66348	4.64253	0
AKR1B10	0	0	0	0	0.161548	0.00923653	0	0	0	0	0	0.0527891	0	0	0	0	0	0	0	0	0
AKR1C1	0.504344	0	0	0.450461	2.0732	0.840524	0	0.445658	0.363587	0.0967614	0	0	0	0	0	0	0	0	0	0	0
AKR1C2	0.378258	0	0	0.22523	0.0269247	0.129311	0	0	0	0	0	0	0	0	0	0	0	0	0	0	0
AKR1C3	0.756515	0	0	0.675691	4.11948	3.68537	0	0.445658	1.18166	0.387046	0	0.211156	0.876117	0.052168	1.95656	0	0.0937937	0.300371	0	0	0
AKR1C4	0	0	0	0	0	0	0	0	0	0	0	0	0	0	0	0	0	0	0	0	0
AKR1C8P	0	0	0	0	0	0.0369461	0	0	0	0	0	0	0	0	0	0	0	0	0	0	0
AKR1D1	0	0	0	0	0	0.00923653	0	0	0	0	0	0	0	0	0	0	0	0	0	0	0
AKR1E2	0	0	0	0	0	0.00923653	0	0.0297105	0	0.0967614	0	0	0	0.026084	0	0	0	0	0	0	0
AKR7A2	0.882601	0	0	0.675691	5.35802	1.73647	0	1.63408	1.54524	0.483807	0	1.10857	0.876117	0.547764	0	1.79921	0.562762	0.600742	2.49522	0	0
AKR7A2P1	0	0	0	0	0	0	0	0	0	0	0	0	0	0	0	0	0	0	0	0	0
AKR7A3	0	0	0	0	4.09256	0.360225	0	0.415947	0.27269	0	0	0	0	0.052168	0	0	0	0	0	0	0
AKR7L	0	0	0	0	0	0.0277096	0	0	0	0	0	0	0	0.026084	0	0	0	0	0	0	0
AKT1	0.378258	0	0	0	0.0807741	0.193967	0	0.118842	0.181793	0.387046	0	0.158367	0.292039	0.104336	0	0	0.140691	0.100124	0	0	0
AKT1S1	0.378258	0	0	0.675691	0.45772	0.341752	0	0.505079	0.727174	0.0967614	8.13008	0.263946	0.292039	0.313008	0	0	0.0468968	0	0.831739	0	0
AKT2	0	0	0	0.450461	0.161548	0.277096	0	0.386237	0.27269	0.193523	0	0.105578	0	0.13042	0	0	0.140691	0.200247	0	0	0
AKT3	0.252172	0	0	0	0.0269247	0.350988	0	0.237684	0.181793	0.580568	0	0.263946	0.292039	0.234756	0	0	0.140691	0.150185	0	0	0
AKTIP	0.756515	0	0	0.450461	0.134624	0.360225	0	0.742763	0.999864	0.387046	0	1.16136	0.292039	0.78252	0	0	0	0.0500618	0	0	0
ALAD	0	0	0	0	0.430795	0.184731	0	0.237684	0.181793	0	0	0.158367	0	0.078252	0	0	0.0937937	0.100124	0	0	0
ALAS1	0	0	0	0.450461	0.323097	0.230913	0	0.475368	0.999864	0.193523	0	0.158367	0.292039	0.313008	1.95656	0	0.0937937	0.100124	0	0	0
ALAS2	0	0	0	0	0	0	0	0	0	0	0	0	0	0	0	0	0	0	0	0	0
ALB	0.252172	0	0	0	4.14641	0.138548	0	0.0297105	0	0	0	0	0	0	0	0	0	0.0500618	0	0	0
ALCAM	0.126086	0	0	0	0.107699	0.720449	0	0.326816	0.0908967	0.0967614	0	0.263946	0	0.026084	0	0	1.21932	0.951175	0.831739	0	0
ALDH16A1	0	0	0	0.450461	0.0807741	0.147784	0	0.148553	0.27269	0	0	0.211156	0	0.208672	1.95656	0.899604	0.375175	0.150185	0	0	0
ALDH18A1	0.63043	0	0	0.22523	0.134624	0.221677	0	0.326816	0.0908967	0	0	0.158367	0	0.208672	0	0	0.0937937	0.100124	1.66348	0	0
ALDH1A1	1.26086	0	0	1.35138	3.39251	4.64597	0	1.03987	3.72676	0.193523	0	0	0.584078	0	0	0	0.797246	0.150185	0	0	8.36353
ALDH1A2	0	0	0	0	0	0.0831287	0	0.207974	0	0	0	0	0	0	0	0	0	0	0	0	0
ALDH1A3	2.89998	11.8343	0	2.02707	0	0.0277096	0	0.0297105	0	0	0	0	0	0	0	0	0	0	0	0	0
ALDH1B1	0.126086	0	0	0.22523	1.37316	0.69274	0	0.207974	0.0908967	0.193523	0	0.316735	0.292039	0.13042	0	0	0.0468968	0.0500618	0	0	0
ALDH1L1	0	0	0	0	0.780817	0.415644	0	0.326816	0.363587	0.0967614	0	0.0527891	0.292039	0	0	0	0	0	0	0	0
ALDH1L1-AS2	0	0	0	0	0	0.0184731	0	0	0	0	0	0	0	0	0	0	0	0	0	0	0
ALDH1L2	0	0	0	0	0	0	0	0	0	0	0	0.0527891	0	0	0	0	0.0468968	0	0	0	0
ALDH2	3.40432	0	0	0.22523	4.55028	1.19151	0	2.13916	0.81807	0.193523	0	1.42531	0.292039	0.052168	0	0	1.31311	1.50185	0.831739	0	0
ALDH3A1	0	0	0	0	0	0.00923653	0	0	0	0	0	0	0	0	0	0	0	0	0	0	0
ALDH3A2	0.63043	0	0	0	1.42701	0.932889	0	0.53479	0.454483	0.580568	0	0.263946	0.876117	0.104336	0	0	0.422072	0.55068	0	4.64253	0
ALDH3B1	0	0	0	0.22523	0.215398	0.138548	0	0	0	0	0	0.105578	0	0	0	0	0.140691	0.150185	0	0	0
ALDH4A1	0	0	0	0	1.34624	0.618847	0	0.356526	0.0908967	0.387046	0	0.0527891	1.16816	0.026084	0	0	0	0	0	0	0
ALDH5A1	0	0	0	0	0.269247	0.147784	0	0.178263	0	0	0	0.0527891	0	0.026084	0	0	0.0468968	0.0500618	0	0	0
ALDH6A1	0.504344	0	0	0.450461	4.22718	0.69274	0	0.831895	0.0908967	0.193523	0	0.369524	0.584078	0.182588	0	0	0.0937937	0.350433	0	0	0
ALDH7A1	0.252172	0	0	0.22523	0.942365	0.63732	0	0.445658	0.363587	0.483807	0	0.263946	0.584078	0.052168	0	0	0.0937937	0.100124	0	0	0
ALDH8A1	0	0	0	0	1.02314	0.646557	0	0.0297105	0	0	0	0	0	0	0	0	0	0	0	0	0
ALDH9A1	1.00869	0	0	0.900921	1.99243	1.32082	0	1.48553	1.63614	0.483807	8.13008	0.316735	0.876117	0.704268	1.95656	0	0.515865	0.450556	0	4.64253	0
ALDOA	6.17821	17.7515	0	5.1803	5.86959	7.64784	0	12.7755	12.7255	4.83807	8.13008	13.778	6.42486	7.12093	3.91313	6.29723	4.03313	5.25649	5.82217	9.28505	5.57569
ALDOB	1.00869	0	0	0.675691	43.1603	2.16135	0	0	0.454483	0.387046	0	0.158367	0.876117	0.52168	0	0	0.0937937	0.100124	0	0	0
ALDOC	0	0	0	0	0	0.00923653	0	0	0	0.290284	0	0.105578	0.876117	0.13042	0	0	0	0.0500618	0	0	0
ALG1	0.126086	0	0	0	0.0538494	0.147784	0	0.118842	0.454483	0	0	0.0527891	0	0.078252	0	0	0.0937937	0.150185	0	0	0
ALG10	0	0	0	0	0	0.0277096	0	0.0594211	0.0908967	0	0	0	0	0	0	0	0.0937937	0.0500618	0	0	0
ALG10B	0	0	0	0.22523	0	0.0369461	0	0.0891316	0	0.290284	0	0.0527891	0.876117	0.052168	0	0	0.0468968	0	0	0	0
ALG11	0.252172	0	0	0	0	0.0461826	0	0.0594211	0	0.0967614	0	0.0527891	0.292039	0.026084	0	0	0.0468968	0.0500618	0	0	0
ALG12	0	0	0	0.22523	0.0269247	0.184731	0	0.118842	0	0	0	0.105578	0	0.052168	0	0	0.140691	0.0500618	0	0	0
ALG13	0.504344	0	0	0.900921	0.726967	0.748159	0	0.802184	0.727174	0.580568	0	0.475102	0	1.01728	0	0.899604	0.656556	1.15142	1.66348	4.64253	0
ALG14	0.126086	0	0	0.675691	0.484645	0.341752	0	0.386237	0.27269	0.387046	0	0.263946	0.584078	0	0	0	0.0937937	0.0500618	0	0	0
ALG1L	0	0	0	0	0	0.0184731	0	0	0.0908967	0	0	0.105578	0	0	0	0	0	0	0	0	0
ALG1L9P	0	0	0	0	0	0.00923653	0	0	0	0	0	0	0	0	0	0	0	0.0500618	0	0	0
ALG2	0.378258	0	0	0.450461	0.700043	0.544955	0	0.5645	0.636277	0.193523	0	0.369524	0.292039	0.39126	0	0	0.375175	0.55068	0	0	0
ALG3	0.378258	0	0	0.22523	0.403871	0.572665	0	0.267395	0.181793	0.387046	0	0.369524	0.876117	0.313008	0	0	0.375175	0.350433	0.831739	0	0
ALG5	0.882601	0	0	0.900921	0.726967	1.70876	0	1.75292	1.18166	2.03199	0	1.05578	2.33631	0.991191	1.95656	0	0.937937	1.15142	0.831739	0	0
ALG6	0.126086	0	0	0	0.0538494	0.184731	0	0.207974	0.363587	0.193523	0	0.0527891	0.292039	0.313008	0	0	0.187587	0.0500618	0	0	0
ALG8	0.126086	0	0	0.22523	0.215398	0.221677	0	0.297105	0.363587	0.483807	0	0.158367	0.876117	0.365176	1.95656	0	0.0468968	0.350433	0	0	0
ALG9	0.126086	0	0	0	0.134624	0.166257	0	0.148553	0	0.0967614	0	0.58068	0.292039	0.052168	0	0	0.0468968	0.0500618	0	0	0
ALKBH1	0	0	0	0	0.0269247	0.0646557	0	0.0594211	0.181793	0.290284	0	0.105578	0.584078	0.234756	0	0	0.0937937	0.100124	0.831739	0	0
ALKBH2	0.252172	0	0	0	0.188473	0.147784	0	0.178263	0.27269	0.193523	0	0.0527891	0.292039	0.156504	0	0	0.0468968	0.100124	0	0	0
ALKBH3	0	0	0	0	0.0807741	0.203204	0	0.267395	0.181793	0	0	0.158367	0	0.052168	0	0	0.0468968	0.0500618	0.831739	0	0
ALKBH4	0.252172	0	0	0	0.107699	0.221677	0	0.237684	0.181793	0	0	0.158367	0	0.104336	1.95656	0	0	0	0	0	0
ALKBH5	0.756515	0	0	1.12615	1.13084	0.63732	0	0.594211	0.636277	0.483807	0	0.897415	0.584078	1.27812	1.95656	0	0.562762	0.650804	0	0	0
ALKBH6	0.126086	0	0	0.22523	0.0269247	0.0738922	0	0.207974	0.181793	0.0967614	0	0.158367	0	0.365176	0	0	0.0937937	0	0	0	0
ALKBH7	0.504344	0	0	2.02707	2.42322	2.47539	0	2.40655	1.54524	0.67733	0	1.31973	0.876117	1.09553	0	0.899604	1.68829	1.55192	1.66348	4.64253	0
ALKBH8	0.126086	0	0	0	0.0269247	0.0461826	0	0.0594211	0	0.0967614	0	0.0527891	0.292039	0.052168	1.95656	0	0.0468968	0	0	0	0
ALMS1	0	0	0	0	0.0269247	0.0923653	0	0.148553	0	0.290284	0	0.105578	0	0.104336	1.95656	0	0.0468968	0.200247	0	0	0
ALMS1-IT1	0	0	0	0	0	0.00923653	0	0.0297105	0	0	0	0	0	0	0	0	0	0	0	0	0
ALMS1P	0	0	0	0	0	0.0184731	0	0.0297105	0	0	0	0	0	0	0	0	0	0	0	0	0
ALOX12-AS1	0	0	0	0	0.188473	0.0554192	0	0.118842	0	0	0	0	0	0.026084	0	0	0.0468968	0	0	0	0
ALOX12B	0	0	0	0	0	0	0	0	0	0	0	0	0	0	0	0	0	0	0	0	0
ALOX12P2	0	0	0	0	0	0.0184731	0	0.0594211	0	0	0	0	0	0	0	0	0	0	0	0	0
ALOX15B	0	0	0	0	0	0	0	0	0	0	0	0	0	0	0	0	0.0468968	0	0	0	0
ALOX15P1	0	0	0	0	0	0	0	0.0297105	0	0	0	0	0	0	0	0	0	0	0	0	0
ALOX5	0	0	0	0	0	0.332515	0	0	0	0	0	0	0	0	0	0.899604	0.468968	0.851051	0.831739	0	2.78784
ALOX5AP	0	0	0	0.22523	0	0.101602	0	0	0.454483	0	0	0	0	9.36415	9.78282	0	7.03453	6.75835	9.14913	0	5.57569
ALPK1	0.126086	0	0	0	0	0.0554192	0	0.0594211	0	0	0	0.0527891	0	0	0	0.899604	0.0468968	0	0	0	0
ALPK2	0	0	0	0	0	0.729686	0	0	0	0	0	0.105578	0	0	0	0	0.0468968	0	0	0	0
ALPK3	0	0	0	0	0	0.157021	0	0.326816	0.0908967	0.290284	0	0.158367	0.584078	0	0	0	0	0.0500618	0	0	0
ALPL	0	0	0	0	0.107699	0.0369461	0	0	0	0.387046	0	0	0.292039	0	0	0	0	0	0	0	0
ALPP	0	0	0	0	0	0	0	0	0	0	0	0	0	0	0	0	0	0	0	0	0
ALS2	0.378258	0	0	0.22523	0.0269247	0.138548	0	0.0594211	0	0.0967614	0	0	0	0.078252	0	0	0	0.0500618	0	0	0
ALS2CL	0	0	0	0	0	0	0	0.0297105	0	0.0967614	0	0.158367	0	0	0	0	0	0	0	0	0
ALS2CR11	0	0	0	0	0	0	0	0	0	0	0	0	0	0	0	0	0	0	0	0	0
ALS2CR12	0	0	0	0	0	0.00923653	0	0	0	0	0	0	0	0	0	0	0	0	0	0	0
ALX1	0	0	0	0.675691	0	0	0	0	0	0	0	0	0	0	0	0	0	0	0	0	0
ALYREF	0.252172	0	0	0.450461	0.0807741	0.0646557	0	0.207974	0.181793	0.0967614	0	0.158367	0	0.026084	0	0	0.0937937	0.100124	0	0	0
AMACR	0	0	0	0	0	0.0277096	0	0	0	0	0	0	0	0	0	0	0	0	0	0	0
AMBP	0	0	0	0	0.134624	0.249386	0	0.326816	0	0	0	0	0	0	0	0	0	0	0	0	0
AMBRA1	0	0	0	0	0.0269247	0.0554192	0	0	0.0908967	0	0	0.105578	0	0	0	0	0.0468968	0	0	0	0
AMD1	1.26086	0	0	0.900921	0.91544	1.25617	0	2.28771	1.81793	0.67733	0	1.31973	0	1.51287	1.95656	1.79921	1.78208	1.15142	3.32696	0	0
AMDHD1	0	0	0	0	0.134624	0.110838	0	0	0	0	0	0	0	0	0	0	0.0468968	0	0	0	0
AMDHD2	0	0	0	0	0.296172	0.129311	0	0.0891316	0	0.290284	0	0.105578	0.292039	0.156504	0	0	0.328278	0	0	0	0
AMER1	0	0	0	0	0	0	0	0.0297105	0	0	0	0	0	0.026084	0	0	0	0	0	0	0
AMFR	0.63043	5.91716	0	0	0.484645	0.785105	0	1.33697	1.81793	0.67733	0	0.527891	0.876117	0.339092	0	0	0.797246	0.700866	0.831739	0	0
AMH	0	0	0	0.22523	0	0.00923653	0	0	0	0	0	0	0	0	0	0	0	0	0	0	0
AMICA1	0	0	0	0	0	0	0	0	0	0	0	0	0	1.38245	0	3.59842	0.375175	3.35414	0.831739	0	0
AMIGO1	0	0	0	0	0	0.0184731	0	0	0	0.0967614	0	0	0	0.026084	0	0	0	0	0	0	0
AMIGO2	0.126086	0	0	0	0	0.0738922	0	0	0	0.290284	0	0.58068	0.292039	0.078252	1.95656	0	0	0	0	0	0
AMIGO3	0	0	0	0	0.0269247	0.00923653	0	0	0	0	0	0	0	0.026084	0	0	0	0	0	0	0
AMMECR1	0.756515	0	0	0	0	0.295569	0	0.267395	0.0908967	0	0	0.158367	0	0.156504	0	0	0	0.0500618	0.831739	0	0
AMMECR1L	0	0	0	0.22523	0.161548	0.129311	0	0.118842	0	0.0967614	0	0.158367	0.292039	0.078252	0	0	0.187587	0.0500618	0.831739	0	0
AMN	0	0	0	0	2.82709	3.12195	0	0.980448	0.181793	0	0	0	0	0.052168	0	0	0.0468968	0	0	0	0
AMN1	0.252172	0	0	0	0.0538494	0.110838	0	0.445658	0.27269	0.0967614	0	0.739048	0.292039	0.13042	0	0	0.0937937	0.0500618	0	0	2.78784
AMOT	0.126086	0	0	0	0.0538494	0.258623	0	0.118842	0.0908967	0	0	0	0	0	0	0	0	0	0	0	0
AMOTL1	0.378258	0	0	0.675691	0	0.221677	0	0.267395	0	0.483807	0	0.791837	0.292039	0	0	0	0	0	0	0	0
AMOTL2	1.13477	0	0	1.35138	0.0269247	0.591138	0	0.267395	0.27269	1.16114	0	0.422313	1.16816	0	0	0	0	0	0	0	0
AMPD1	0	0	0	0	0	0	0	0	0	0	0	0	0	0	0	0	0	0	0	4.64253	0
AMPD2	0	0	0	0.22523	0.0269247	0.138548	0	0	0.0908967	0.193523	0	0	0	0.052168	0	0	0.0468968	0.100124	0	0	0
AMPD3	0	0	0	0.22523	0	0.00923653	0	0	0.27269	0	0	0	0	0.078252	0	0	0.187587	0.100124	0	0	0
AMPH	0	0	0	0	0	0	0	0	0	0	0	0.0527891	0	0	0	0	0	0	0	0	0
AMT	0	0	0	0.22523	0.350021	0.120075	0	0.237684	0.363587	0.0967614	0	0.105578	0.292039	0.052168	0	0	0.0468968	0	0	0	0
AMY2B	0	0	0	0	0.0269247	0.0277096	0	0.178263	0	0	0	0	0	0.052168	0	0	0.0937937	0	0	0	0
AMZ1	0	0	0	0	0	0	0	0	0	0	0	0	0	0	0	0	0	0	0.831739	0	0
AMZ2	0.126086	0	0	0	0.376946	0.415644	0	0.802184	0.908967	0.290284	0	0.369524	0.292039	0.939023	0	0	0.0937937	0.700866	0	4.64253	0
AMZ2P1	0.63043	0	0	0.675691	0.215398	0.277096	0	0.594211	0.181793	0.290284	0	0.633469	0.292039	0.156504	0	0	0.422072	0.650804	0	0	0
ANAPC1	0.126086	0	0	0.22523	0.0269247	0.120075	0	0.0297105	0	0.0967614	0	0.105578	0	0.13042	0	0	0	0	0	0	0
ANAPC10	0.63043	0	0	0	0.51157	0.387934	0	0.475368	0.636277	0.483807	0	0.475102	1.16816	0.443428	0	0	0.281381	0.350433	0	4.64253	0
ANAPC11	3.15215	0	0	2.92799	4.76567	4.4243	0	3.6544	5.27201	4.06398	0	5.54286	3.21243	2.63448	3.91313	2.69881	3.65795	3.05377	3.32696	4.64253	5.57569
ANAPC13	2.39563	0	0	1.12615	3.87716	1.9212	0	3.6544	3.81766	1.64494	8.13008	1.58367	2.33631	0.912939	0	2.69881	0.89104	0.55068	0	9.28505	2.78784
ANAPC15	0.252172	0	0	0.675691	1.53471	0.563428	0	1.01016	1.63614	0.67733	0	1.10857	1.16816	0.6521	0	2.69881	0.656556	0.600742	2.49522	0	0
ANAPC16	3.02606	5.91716	0	3.37845	4.98107	4.59055	0	6.74429	8.3625	6.09597	8.13008	7.44326	7.30098	7.06876	5.86969	5.39763	1.92277	3.05377	8.31739	0	5.57569
ANAPC2	0.252172	0	0	0	0.0807741	0.0923653	0	0.207974	0.0908967	0.193523	0	0.158367	0	0.234756	0	0	0	0.100124	0	0	0
ANAPC4	0.378258	0	0	0	0.0807741	0.138548	0	0.356526	0.0908967	0.0967614	0	0.211156	0.292039	0.208672	0	0	0	0.150185	0	0	0
ANAPC5	0.882601	0	0	0.675691	0.45772	0.618847	0	0.53479	0.54538	0.967614	0	0.58068	0.876117	1.27812	1.95656	0.899604	0.468968	0.300371	0.831739	0	0
ANAPC7	0.126086	0	0	0.22523	0.134624	0.286332	0	0.297105	0.0908967	0.193523	0	0.158367	0	0.208672	0	0	0.140691	0.0500618	0	0	0
ANG	1.13477	0	0	0	0.161548	0.69274	0	0.118842	0	0.0967614	0	0.263946	0	0	0	0	0.0937937	0.100124	0.831739	0	0
ANGEL1	0	0	0	0	0.0538494	0.0184731	0	0.0297105	0.0908967	0.387046	0	0.0527891	0.584078	0.026084	0	0	0	0.0500618	0	0	0
ANGEL2	0.378258	0	0	0.675691	0.134624	0.193967	0	0.178263	0.0908967	0.193523	0	0.263946	0	0.234756	0	0	0.187587	0.100124	0.831739	0	0
ANGPT1	0.126086	0	0	0.22523	0	0.0184731	0	0.118842	0.27269	0	0	0.844626	0	0	0	0	0	0.0500618	0	0	0
ANGPT2	0.126086	0	0	0.22523	0	0.0646557	0	0.0594211	0.0908967	0.483807	0	2.21714	1.4602	0.182588	1.95656	0	0	0.0500618	0.831739	0	0
ANGPTL1	1.26086	0	0	0.675691	0.0269247	0.0184731	0	0.267395	1.45435	0	0	0.211156	0	0	0	0	0	0	0	0	0
ANGPTL2	1.89129	5.91716	0	0.450461	0.0269247	0.0646557	0	0.0297105	0	0.0967614	0	0.211156	0.292039	0	0	0	0	0	0	0	0
ANGPTL3	0	0	0	0	3.55406	0.701976	0	0.0594211	0.0908967	0	0	0	0	0.052168	0	0	0.0468968	0	0	0	0
ANGPTL4	0.126086	5.91716	0	0	2.12705	0.544955	0	0.0297105	0	0.0967614	0	0.263946	0.292039	0	0	0	0	0	0	0	0
ANGPTL6	0	0	0	0	0	0.0184731	0	0	0	0	0	0	0	0	0	0	0	0	0	0	0
ANK1	0	0	0	0	0	0.0184731	0	0	0.0908967	0	0	0	0	0	0	0	0	0	0	0	0
ANK2	0.756515	5.91716	0	0.450461	1.29239	1.61639	0	0.0297105	0	0.193523	0	0.158367	0.292039	0.026084	0	0	0.0468968	0.0500618	0	0	0
ANK3	0	0	0	0	0.376946	0.886707	0	0.594211	0.54538	0	0	0	0	0.104336	0	0	0	0.0500618	0	0	0
ANKAR	0.378258	0	0	0.22523	0.0269247	0.0646557	0	0.0594211	0	0.0967614	0	0	0	0.078252	0	0	0.0468968	0	0.831739	0	0
ANKDD1A	0	0	0	0	0	0	0	0	0	0	0	0.0527891	0	0	0	0	0.0468968	0.0500618	0	0	0
ANKDD1B	0	0	0	0	0.0538494	0.0461826	0	0.0297105	0.27269	0	0	0	0	0.026084	0	0	0	0	0	0	0
ANKEF1	0	0	0	0	0	0.0277096	0	0.0297105	0	0	0	0	0	0	0	0	0	0	0	0	0
ANKFN1	0	0	0	0	0	0	0	0	0	0	0	0	0	0	0	0	0	0	0	0	0
ANKFY1	0.126086	0	0	0.450461	0.0538494	0.221677	0	0.0594211	0.0908967	0.193523	0	0.105578	0	0.026084	0	0	0.281381	0.150185	0.831739	0	0
ANKH	0	0	0	2.02707	0.0538494	0.0461826	0	0.0297105	0.54538	0.290284	0	0.0527891	0	0.156504	0	0	0.468968	0.300371	0	0	0
ANKHD1	0	0	0	0	0.0538494	0.157021	0	0.267395	0.0908967	0.0967614	0	0.263946	0	0.234756	0	0	0.281381	0.150185	0	0	0
ANKHD1-EIF4EBP3	0	0	0	0	0	0	0	0	0	0	0	0	0	0	0	0	0	0	0	0	0
ANKIB1	0.252172	0	0	0	0.323097	0.581901	0	0.297105	0.363587	0.0967614	0	0.369524	0	0.339092	0	0	0.187587	0.200247	0	0	0
ANKK1	0	0	0	0	0	0	0	0	0	0	0	0	0	0	0	0	0	0	0	0	0
ANKLE1	0	0	0	0	0	0	0	0	0	0	0	0	0	0	0	0	0	0	0	0	0
ANKLE2	0.252172	0	0	0	0.0807741	0.42488	0	0.0891316	0.454483	0.193523	0	0.263946	0	0.52168	0	0	0.140691	0.150185	0	0	0
ANKMY1	0.126086	0	0	0.22523	0	0.0277096	0	0	0	0	0	0	0	0.078252	0	0	0	0.0500618	0	0	0
ANKMY2	0.378258	0	0	0	0.188473	0.230913	0	0.237684	0	0.0967614	0	0.105578	0.292039	0.052168	0	0	0	0.0500618	0.831739	0	0
ANKRA2	0.126086	0	0	0.450461	0.161548	0.286332	0	0.297105	0.27269	0.0967614	0	0.422313	0.292039	0.26084	0	0	0.0937937	0.0500618	0.831739	0	0
ANKRD1	0	0	0	0	0	0.0831287	0	0	0	0	0	0	0	0	0	0	0	0	0	0	0
ANKRD10	0	0	0	0.450461	0.215398	0.618847	0	1.129	1.18166	0.774091	0	0.633469	1.16816	0.6521	0	0.899604	0.656556	0.700866	0.831739	0	2.78784
ANKRD11	0.756515	0	0	0.675691	0.0269247	0.304805	0	0.326816	0.181793	0.67733	0	0.633469	0.584078	0.808604	0	0	0.328278	0.600742	0.831739	0	2.78784
ANKRD12	1.63912	0	0	1.35138	0.350021	1.13609	0	1.54495	1.99973	1.74171	8.13008	1.90041	1.16816	5.94715	7.82626	1.79921	1.5007	2.20272	8.31739	9.28505	0
ANKRD13A	0.126086	0	0	0.22523	0.134624	0.221677	0	0.237684	0.0908967	0.387046	0	0.211156	0	0.078252	0	0	0.281381	0.100124	0	0	0
ANKRD13B	0.126086	0	0	0	0	0.0369461	0	0	0	0	0	0.0527891	0	0	0	0	0	0	0	0	0
ANKRD13C	0.126086	0	0	0.22523	0.134624	0.175494	0	0.207974	0	0.193523	0	0.158367	0	0.339092	0	0.899604	0.140691	0.150185	0	0	0
ANKRD13D	0.126086	0	0	0.22523	0	0.101602	0	0.0297105	0	0.0967614	0	0.105578	0	0.104336	0	0	0.187587	0.100124	0	0	0
ANKRD16	0	0	0	0	0.0269247	0.0461826	0	0	0	0.0967614	0	0	0	0.026084	0	0	0	0	0	0	0
ANKRD17	0.63043	0	0	0.675691	0.269247	0.461826	0	0.623921	0.181793	0.774091	0	0.211156	0.876117	0.417344	0	0	0.0937937	0.100124	0.831739	0	0
ANKRD18A	0	0	0	0	0	0.0277096	0	0	0	0	0	0	0	0	0	0	0	0	0	0	0
ANKRD19P	0	0	0	0	0	0	0	0	0	0	0	0	0	0.026084	0	0	0	0	0	0	0
ANKRD2	0	0	0	0	0	0.157021	0	0	0	0	0	0	0	0	0	0	0	0	0	0	0
ANKRD20A11P	0	0	0	0	0	0.00923653	0	0	0	0	0	0	0	0	0	0	0	0	0	0	0
ANKRD20A19P	0	0	0	0	0	0	0	0	0	0	0	0	0	0	0	0	0	0	0	0	0
ANKRD20A4	0	0	0	0	0	0	0	0.0297105	0.0908967	0	0	0	0	0	0	0	0	0	0	0	0
ANKRD20A5P	0	0	0	0	0	0.00923653	0	0	0	0	0	0	0	0.052168	0	0	0	0	0	0	0
ANKRD20A8P	0	0	0	0	0	0.00923653	0	0	0	0	0	0	0	0	0	0	0	0	0	0	0
ANKRD20A9P	0	0	0	0	0	0	0	0	0	0	0	0	0	0	0	0	0.0468968	0	0	0	0
ANKRD22	0	0	0	0	0	0	0	0.0297105	0.727174	0	0	0	0	0	0	0	0.187587	0.400495	0	0	0
ANKRD23	0	0	0	0	0	0.00923653	0	0	0	0	0	0	0	0.052168	0	0	0	0	0	0	0
ANKRD24	0	0	0	0	0.0269247	0	0	0	0	0	0	0	0	0	0	0	0	0	0	0	0
ANKRD26	0.126086	0	0	0	0.0807741	0.314042	0	0.267395	0.363587	0.387046	0	0.105578	0.584078	0.13042	0	0	0.140691	0.0500618	2.49522	0	0
ANKRD27	0.126086	0	0	0	0.107699	0.110838	0	0.297105	0	0	0	0.158367	0	0.182588	1.95656	0	0.187587	0.200247	0	0	0
ANKRD28	0.126086	0	0	0	0.0538494	0.286332	0	0.505079	0.0908967	0.0967614	0	0	0	0.26084	0	0	0.0468968	0.250309	0.831739	0	0
ANKRD29	0.126086	0	0	0	0.403871	0.221677	0	0	0.27269	0.0967614	0	0	0	0.026084	0	0	0.0468968	0	0	0	0
ANKRD30A	0	0	0	0	0	0.00923653	0	0	0	0	0	0	0	0	0	0	0	0	0	0	0
ANKRD30B	0	0	0	0	0	0.00923653	0	0	0	0	0	0	0	0	0	0	0	0	0	0	0
ANKRD31	0	0	0	0	0	0	0	0.0297105	0	0	0	0	0	0	0	0	0	0	0	0	0
ANKRD33B	0	0	0	0	0.269247	0.729686	0	0.0297105	0.0908967	0.193523	0	0	0.292039	0.026084	0	0	0	0.0500618	0	0	0
ANKRD34A	0	0	0	0	0	0	0	0.0297105	0	0	0	0.0527891	0	0	0	0	0	0	0	0	0
ANKRD34B	0	0	0	0	0	0.0184731	0	0	0	0	0	0	0	0	0	0	0	0	0	0	0
ANKRD35	0.504344	0	0	0.22523	0	0.00923653	0	0	0	0	0	0.475102	0	0.182588	0	0	0	0	0	0	0
ANKRD36	0	0	0	0.22523	0	0.0461826	0	0.148553	0	0.483807	0	0.105578	0	0.052168	0	0	0.0937937	0	0	0	0
ANKRD36B	0.378258	0	0	0.22523	0	0.0831287	0	0.0891316	0	0.193523	0	0.105578	0	0.182588	0	0	0	0.150185	0	0	0
ANKRD36BP1	0.252172	0	0	0.22523	0.134624	0.249386	0	0.0297105	0.0908967	0.193523	0	0.0527891	0	0.495596	0	0.899604	0.234484	0.300371	0	0	0
ANKRD36BP2	0	0	0	0	0	0	0	0	0	0	0	0	0	0	0	0	0	0	0	0	0
ANKRD36C	0	0	0	0.450461	0	0.0831287	0	0.0891316	0.0908967	0.193523	0	0.316735	0	0.208672	1.95656	0	0.187587	0.150185	0	0	0
ANKRD37	0.126086	0	0	0.450461	0.242322	0.184731	0	0.178263	0.27269	0.290284	0	0.263946	0.584078	0.547764	1.95656	0	0.656556	0.500618	1.66348	4.64253	0
ANKRD39	0.126086	0	0	0.22523	0.45772	0.277096	0	0.326816	0.363587	0.0967614	0	0.422313	0	0.599932	1.95656	0	0.140691	0.250309	0	0	0
ANKRD40	0.252172	0	0	0.900921	0.296172	0.461826	0	0.475368	0.454483	1.45142	0	1.10857	0.584078	0.599932	0	2.69881	0.89104	0.700866	0.831739	0	0
ANKRD42	0.252172	0	0	0	0.107699	0.110838	0	0.118842	0	0	0	0.158367	0	0.26084	0	0	0	0	0	0	0
ANKRD44	0	0	0	0.22523	0	0.00923653	0	0.0891316	0.27269	0	0	0.0527891	0	0.678184	1.95656	0	0.422072	1.15142	0	0	2.78784
ANKRD44-IT1	0	0	0	0	0	0.0184731	0	0	0	0	0	0	0	0.13042	0	0	0.0468968	0	0	0	0
ANKRD45	0	0	0	0	0	0.0646557	0	0.0297105	0	0	0	0	0	0	0	0	0	0	0	0	0
ANKRD46	0	0	0	0	0.188473	0.166257	0	0.207974	0.27269	0.387046	0	0.263946	0	0.495596	0	0	0.0937937	0.0500618	0	0	2.78784
ANKRD49	0.756515	0	0	0.22523	0.242322	0.350988	0	0.475368	0.454483	0.387046	0	0.316735	0.292039	1.19986	0	3.59842	0.609659	0.350433	1.66348	0	0
ANKRD50	0.126086	0	0	0.22523	0.0269247	0.147784	0	0.0594211	0	0.580568	0	0.158367	0.584078	0	0	0	0.0937937	0.0500618	0	0	0
ANKRD52	0	0	0	0	0.107699	0.129311	0	0.118842	0	0	0	0.0527891	0	0.026084	0	0	0.140691	0	0	0	0
ANKRD53	0	0	0	0	0.0269247	0.0369461	0	0.0297105	0	0	0	0	0	0	0	0	0	0	0	0	0
ANKRD54	0.126086	0	0	0.22523	0.0269247	0.110838	0	0.118842	0.0908967	0	0	0.158367	0	0.156504	0	0	0.0468968	0.0500618	0	0	0
ANKRD55	0	0	0	0	0.0269247	0	0	0	0	0	0	0	0	0.026084	0	0	0	0	0	0	0
ANKRD6	0.252172	0	0	0	0	0.138548	0	0.0594211	0	0	0	0.105578	0	0	0	0	0	0	0	0	0
ANKRD61	0	0	0	0	0	0	0	0	0	0	0	0	0	0	0	0	0.0468968	0	0	0	0
ANKRD62	0	0	0	0	0	0	0	0	0	0	0	0	0	0	0	0	0	0	0	0	0
ANKRD65	0.126086	0	0	0	0	0	0	0.0891316	0	0.290284	0	0.158367	0.292039	0	0	0	0	0	0	0	0
ANKRD7	0	0	0	0	0.0269247	0.0461826	0	0.118842	0	0	0	0	0	0	0	0	0	0	0	0	0
ANKRD9	0.126086	0	0	0	0.0807741	0.0554192	0	0.415947	0.363587	0.193523	0	0	0.292039	0	0	0	0	0	0	0	0
ANKS1A	0	0	0	0	0.0807741	0.101602	0	0.267395	0.181793	0.193523	0	0.0527891	0.292039	0	0	0	0.375175	0.100124	0	0	0
ANKS1B	0	0	0	0	0	0	0	0	0	0.0967614	0	0	0.292039	0	0	0	0	0	0	0	0
ANKS3	0.252172	0	0	0.22523	0.161548	0.21244	0	0.148553	0	0.0967614	0	0.211156	0.292039	0.052168	0	0	0.0937937	0	0	0	0
ANKS4B	0	0	0	0	0.0269247	0.0646557	0	0	0	0	0	0	0	0	0	0	0	0	0	0	0
ANKS6	0.126086	0	0	0	0.0269247	0.0738922	0	0.0594211	0	0.0967614	0	0.0527891	0.292039	0.026084	0	0	0.0468968	0	0	0	0
ANKZF1	0	0	0	0.450461	0	0.101602	0	0.178263	0.27269	0.0967614	0	0.105578	0.292039	0.443428	0	0	0	0.0500618	0	0	0
ANLN	0	0	0	0	0	0.00923653	0	0.0594211	0	0	0	0	0	0	0	0	0	0	0	0	0
ANO1	0	0	0	0.22523	0	0	0	0	0	0	0	0.369524	0	0	0	0	0	0	0	0	0
ANO1-AS2	0	0	0	0	0	0	0	0	0	0	0	0	0	0	0	0	0	0	0	0	0
ANO10	0	0	0	0.22523	0.0807741	0.277096	0	0.356526	0.363587	0.290284	0	0.105578	0.584078	0.026084	0	0	0.0468968	0.0500618	0	0	0
ANO2	0	0	0	0	0	0	0	0	0.0908967	0.0967614	0	0	0	0	0	0	0	0	0	0	0
ANO3	0	0	0	0	0	0	0	0	0	0.0967614	0	0.105578	0	0	0	0	0	0	0	0	0
ANO4	0	0	0	0	0	0	0	0	0	0	0	0	0	0	0	0	0	0	0	0	0
ANO5	0	0	0	0	0.0269247	0.0646557	0	0.0594211	0.181793	0	0	0	0	0	0	0	0	0	0	0	0
ANO6	0.756515	0	0	0.450461	0.323097	0.489536	0	0.0594211	0	0.290284	0	0.316735	0.584078	0.104336	0	0	0.609659	0.450556	0	0	0
ANO7	0	0	0	0	0.0269247	0.0184731	0	0	0	0	0	0	0	0	0	0	0	0	0	0	0
ANO8	0	0	0	0	0	0	0	0	0	0	0	0	0	0	0	0	0	0	0	0	0
ANO9	0	0	0	0	0.0538494	0.0646557	0	0	0	0	0	0	0	0.078252	0	0	0	0	0	0	0
ANOS1	0.756515	0	0	0	0	0	0	0	0	0	0	0.0527891	0	0	0	0	0.0468968	0	0	0	0
ANP32A	1.00869	0	0	0.450461	1.58856	1.15457	0	1.30726	2.18152	2.32227	0	1.31973	2.62835	1.61721	1.95656	2.69881	1.26621	2.20272	1.66348	0	0
ANP32A-IT1	0	0	0	0	0	0.0369461	0	0.0297105	0	0	0	0	0	0.052168	0	0	0	0.0500618	0	0	0
ANP32AP1	0	0	0	0	0	0	0	0	0	0	0	0	0	0	0	0	0	0	0	0	0
ANP32B	3.15215	0	0	1.12615	0.430795	1.62563	0	1.48553	2.636	2.32227	8.13008	1.68925	1.16816	2.16497	0	0.899604	2.11036	3.10383	2.49522	0	0
ANP32E	0.504344	0	0	0.22523	0.269247	0.461826	0	0.772474	0.636277	0.774091	0	0.950204	1.16816	1.4607	0	0	0.468968	0.450556	0.831739	0	0
ANPEP	0.756515	0	0	0	1.58856	2.07822	0	0	0	0.193523	0	0	0.292039	0	0	0	0.187587	0.350433	0	0	0
ANTXR1	1.26086	5.91716	0	0.675691	0	0.230913	0	0.148553	0	0	0	1.21415	0	0	0	0	0.187587	0.0500618	0	0	0
ANTXR2	0.63043	0	0	2.2523	0	0.0554192	0	0	0	0.290284	0	0.158367	0.584078	0.234756	0	0	0.281381	0.300371	0.831739	0	0
ANTXRLP1	0	0	0	0	0	0	0	0	0	0	0	0	0	0.13042	0	0	0	0	0	0	0
ANXA1	14.8781	11.8343	0	5.63076	0	3.21431	0	1.06958	0.636277	7.64415	24.3902	1.21415	6.7169	21.4932	13.6959	2.69881	4.78348	10.3127	0	0	72.484
ANXA11	1.38695	0	0	0.675691	0.592344	1.52403	0	3.06018	2.99959	0.967614	0	1.63646	0.584078	1.59112	0	0.899604	0.609659	1.00124	0.831739	0	0
ANXA13	0	0	0	0	0.107699	0.138548	0	0	0	0	0	0	0	0	0	0	0	0	0	0	0
ANXA2	23.3259	11.8343	0	3.82892	0.51157	12.5986	0	4.10005	0.727174	19.062	8.13008	1.90041	23.9472	4.40819	1.95656	0.899604	6.84694	7.35909	0.831739	0	0
ANXA2P1	0	0	0	0	0	0	0	0	0	0	0	0	0	0	0	0	0	0	0	0	0
ANXA2P2	0	0	0	0	0	0	0	0	0	0	0	0	0	0	0	0	0	0	0	0	0
ANXA2P3	0	0	0	0	0	0	0	0	0	0	0	0	0	0	0	0	0	0	0	0	0
ANXA2R	0	0	0	0	0	0	0	0.0297105	0	0.580568	0	0	0.292039	1.43462	0	0	0.0468968	0.100124	0	0	0
ANXA3	0	0	0	0	0	1.37624	0	1.01016	0.727174	0.290284	0	0	0.292039	0	0	0	0.0468968	0	0	0	0
ANXA4	3.40432	0	0	1.57661	2.45015	8.24822	0	3.62468	7.18084	0.193523	0	1.16136	0.584078	0.495596	0	0	0.937937	0.400495	1.66348	0	0
ANXA5	5.42169	0	0	6.53168	1.83088	5.40337	0	2.8225	5.4538	2.9996	0	2.11156	2.04427	1.48679	0	7.19683	3.70485	3.65451	1.66348	0	0
ANXA6	1.00869	0	0	1.57661	0.242322	0.397171	0	0.683342	0.54538	0.193523	0	2.63946	0	2.47798	3.91313	0	0.328278	0.250309	2.49522	0	0
ANXA7	3.02606	0	0	1.80184	2.34245	2.24448	0	2.73337	2.27242	2.80608	8.13008	2.00599	2.04427	2.42581	0	0	1.5007	1.25155	0	4.64253	5.57569
ANXA9	0	0	0	0	0.188473	0.175494	0	0.0297105	0.181793	0	0	0	0	0.052168	0	0	0	0	0	0	0
AOAH	0	0	0	0	0	0	0	0.118842	0	0	0	0	0	0.339092	3.91313	0	0.656556	1.25155	0	0	0
AOC1	0	0	0	0	0.96929	0.249386	0	2.37684	0.0908967	0	0	0	0	0	0	0	0	0	0	0	0
AOC2	0	0	0	0	0	0.00923653	0	0	0	0	0	0	0	0	0	0	0	0	0	0	0
AOC3	0	0	0	1.80184	0	0	0	0.0297105	0	0.290284	0	0.369524	0	0	0	0	0	0	0	0	0
AOX1	0.378258	0	0	0	0.646193	0.193967	0	0	0	0	0	0	0	0	0	0	0.0468968	0	0	0	0
AP1AR	0	0	0	0	0.242322	0.184731	0	0.148553	0	0.387046	0	0	0.292039	0	0	0	0.140691	0.150185	0	0	0
AP1B1	0	0	0	0.22523	0.134624	0.230913	0	0.148553	0.636277	0.290284	0	0	0.292039	0.13042	0	0	1.03173	0.600742	0	0	0
AP1G1	0.126086	0	0	0.900921	0.673118	0.554192	0	0.623921	0.454483	0.387046	0	0.158367	0.584078	0.39126	0	0	0.187587	0.400495	0	0	2.78784
AP1G2	0	0	0	0.22523	0	0.221677	0	0.207974	0.363587	0	0	0	0	0.52168	0	0	0.140691	0.0500618	0	0	0
AP1M1	0.126086	0	0	0	0.107699	0.147784	0	0.0891316	0	0.0967614	0	0.211156	0	0.339092	0	0	0.187587	0	0	0	0
AP1M2	0.126086	0	0	0	2.96172	0.628084	0	1.42611	0.999864	0	0	0	0	0.026084	0	0	0	0	0	0	0
AP1S1	1.00869	0	0	0.450461	1.21161	1.8196	0	1.30726	0.999864	0.870853	0	0.686258	0.876117	0.6521	0	0	0.468968	0.250309	0.831739	0	0
AP1S2	1.00869	0	0	0.900921	0	0.166257	0	0.0891316	0.27269	4.54779	0	0.686258	1.75223	1.77371	0	5.39763	5.11176	9.3115	4.1587	0	2.78784
AP1S3	0	0	0	0	0.0269247	0.147784	0	0.207974	0.27269	0	0	0	0	0.182588	0	0	0.0937937	0.0500618	0	0	0
AP2A1	0.252172	5.91716	0	0.450461	0.215398	0.230913	0	0.237684	0.181793	0.290284	0	0.316735	0	0.182588	0	0	0.140691	0.300371	0	0	0
AP2A2	0.126086	0	0	0.675691	0.323097	0.498772	0	0.5645	0.636277	0.387046	0	0.316735	1.16816	0.234756	0	0.899604	0.609659	0.150185	0	0	0
AP2B1	0.252172	0	0	0.675691	0.188473	0.701976	0	0.921026	0.54538	0.870853	0	0.422313	0.584078	0.469512	1.95656	0	0.703453	0.300371	0.831739	0	0
AP2M1	4.66518	11.8343	0	3.82892	2.36937	3.38981	0	2.73337	2.54511	2.61256	16.2602	4.22313	1.4602	2.39973	1.95656	0.899604	2.72002	1.95241	0.831739	9.28505	2.78784
AP2S1	2.14346	5.91716	0	5.1803	3.74254	3.16813	0	2.13916	2.99959	4.06398	8.13008	3.27292	5.54874	2.00847	1.95656	4.49802	5.62762	5.65699	0.831739	0	0
AP3B1	0.504344	0	0	0	0.215398	0.415644	0	0.415947	0.454483	0.387046	0	0.58068	0.584078	0.26084	0	0	0.281381	0.450556	0	0	2.78784
AP3B2	0	0	0	0	0	0	0	0	0	0	0	0	0	0	0	0	0	0	0	0	0
AP3D1	0.126086	0	0	0.22523	0.215398	0.69274	0	0.297105	0.363587	0.483807	0	0.316735	0.292039	0.286924	0	0.899604	0.281381	0.250309	0	0	0
AP3M1	0.126086	0	0	0.22523	0.161548	0.249386	0	0.0594211	0.181793	0.0967614	0	0.263946	0	0.365176	0	0	0.0937937	0.150185	0	0	0
AP3M2	0	0	0	0.22523	0.0269247	0.120075	0	0.0594211	0.27269	0.290284	0	0.475102	0	0.730352	0	0	0.0937937	0.100124	0	0	0
AP3S1	6.17821	11.8343	0	1.80184	1.29239	1.57945	0	0.921026	1.36345	0.580568	0	4.06476	1.16816	1.72154	3.91313	0.899604	1.59449	1.85229	1.66348	9.28505	2.78784
AP3S2	0	0	0	0	0	0.00923653	0	0.0297105	0.0908967	0	0	0	0	0	0	0	0.0468968	0	0	0	0
AP4B1	0	0	0	0	0.0538494	0.0738922	0	0.118842	0.0908967	0.193523	0	0.0527891	0.584078	0.26084	0	0	0	0.100124	0	0	0
AP4B1-AS1	0	0	0	0	0	0	0	0	0	0	0	0	0	0.052168	0	0	0	0	0	0	0
AP4E1	0.126086	0	0	0.22523	0	0.110838	0	0.0297105	0.181793	0.0967614	0	0.105578	0	0.078252	0	0	0.140691	0.0500618	0	0	0
AP4M1	0.126086	0	0	0.900921	0.0269247	0.230913	0	0.0891316	0	0.193523	0	0.263946	0	0.104336	0	0	0	0	0	0	0
AP4S1	0.126086	0	0	0	0.0807741	0.129311	0	0.118842	0	0	0	0	0	0.208672	0	0	0.140691	0.150185	0	0	0
AP5B1	0.126086	0	0	0	0.0538494	0.0369461	0	0.118842	0.0908967	0	0	0	0	0.13042	0	0	0	0.100124	0	0	0
AP5M1	0.378258	0	0	0	0.619268	0.471063	0	0.53479	0.54538	0.0967614	0	0.316735	0	0.234756	0	0	0.0937937	0.200247	0.831739	0	0
AP5S1	0.126086	0	0	0	0.0269247	0.0923653	0	0.207974	0	0	0	0.0527891	0	0	0	0	0.0468968	0.0500618	0	0	0
AP5Z1	0.252172	0	0	0.22523	0.0807741	0.0738922	0	0.0594211	0.0908967	0.0967614	0	0.105578	0	0.234756	0	0.899604	0.140691	0.150185	0.831739	0	0
APAF1	0	0	0	0	0.0538494	0.0646557	0	0.0594211	0	0.290284	0	0	0.292039	0.208672	0	0	0.281381	0.450556	0	0	0
APBA1	0	0	0	0	0	0.0738922	0	0	0	0	0	0	0	0	0	0	0	0	0	0	0
APBA2	0	0	0	0	0	0.0184731	0	0	0	0	0	0	0	0.052168	0	0	0	0	0	0	0
APBA3	0	0	0	0.22523	0.107699	0.110838	0	0.0297105	0.0908967	0.0967614	0	0.0527891	0.292039	0.182588	0	0	0.0468968	0.100124	0	0	0
APBB1	0.378258	0	0	0	0.107699	0.314042	0	0.445658	0	0.0967614	0	0.211156	0.292039	0.208672	0	0	0.140691	0	0	0	0
APBB1IP	0.504344	0	0	0	0.0538494	0.350988	0	0	0	0	0	0	0	2.16497	0	0	1.21932	1.0513	3.32696	0	0
APBB2	0.126086	0	0	0.22523	0.107699	0.166257	0	0.148553	0.0908967	0.387046	0	0.263946	0.292039	0	0	0	0.0468968	0	0	0	0
APBB3	0	0	0	0	0	0.0461826	0	0.118842	0	0.0967614	0	0.105578	0.292039	0.052168	0	0	0.140691	0.100124	0	0	0
APC	0.252172	5.91716	0	0	0.0538494	0.258623	0	0.267395	0.0908967	0.387046	0	0.316735	0.292039	0.182588	0	0	0.515865	0.400495	0	0	0
APCDD1	0.126086	0	0	0.450461	0	0	0	0	0	0.193523	0	0	0	0	0	0	0	0	0	0	0
APCDD1L	0.126086	0	0	0.22523	0	0	0	0.148553	0	0	0	0	0	0	0	0	0	0	0	0	0
APCDD1L-AS1	0.378258	0	0	0.675691	0	0	0	0.802184	0.363587	0	0	0	0	0	0	0	0	0	0	0	0
APCS	0	0	0	0	0.0269247	0	0	0	0	0	0	0	0	0	0	0	0	0	0	0	0
APEH	0.126086	0	0	0.450461	0.376946	0.720449	0	0.505079	0.908967	0.0967614	0	0.263946	0	0.208672	0	0	0.187587	0.400495	0	0	0
APEX1	0.63043	0	0	1.35138	0.753892	2.05051	0	1.18842	1.27255	1.35466	0	1.26694	1.4602	1.12161	1.95656	0.899604	1.07863	1.45179	0.831739	0	0
APEX2	0	0	0	0.22523	0.107699	0.0831287	0	0.148553	0.181793	0.0967614	0	0.211156	0	0.104336	0	0	0.140691	0.200247	0	4.64253	0
APH1A	0.756515	0	0	0.22523	0.323097	0.932889	0	0.891316	1.72704	0.774091	8.13008	0.263946	0.876117	0.678184	0	0.899604	0.984834	0.450556	0.831739	4.64253	0
APH1B	0.252172	0	0	0.22523	0.0807741	0.221677	0	0.0891316	0.454483	0.193523	0	0	0.292039	0.104336	1.95656	0	0.234484	0.0500618	0	0	0
API5	0.378258	0	0	0.450461	0.350021	0.387934	0	0.5645	0.454483	0.0967614	0	0.527891	0	0.443428	0	0	0.609659	0.300371	0.831739	0	0
APIP	0.504344	0	0	0.900921	0.91544	0.979072	0	1.03987	1.36345	0.67733	0	0.739048	0.876117	0.573848	0	0.899604	0.844143	0.55068	0	0	0
APITD1	0	0	0	0.22523	0.592344	0.277096	0	0.326816	0.636277	0	0	0.0527891	0	0.052168	0	0	0	0.0500618	0	0	0
APITD1-CORT	0	0	0	0	0.0269247	0	0	0.0297105	0	0	0	0	0	0	0	0	0	0	0	0	0
APLF	0	0	0	0	0	0.0369461	0	0.0594211	0	0	0	0	0	0.026084	0	0	0.0468968	0	0	0	0
APLN	0	0	0	0	0	0	0	0	0	0.67733	0	0	0.876117	0	0	0	0	0	0	0	0
APLNR	0	0	0	0	0	0	0	0	0	1.16114	0	0	0.584078	0	0	0	0	0	0	0	0
APLP1	0	0	0	0	0	0	0	0	0	0.193523	0	0.158367	0	0	0	0	0	0	0	0	0
APLP2	1.13477	0	0	3.60368	1.53471	5.6897	0	5.25876	4.18125	3.28989	0	3.85361	3.21243	0.495596	0	2.69881	2.86071	2.1026	0.831739	0	0
APMAP	0.378258	0	0	0.900921	0.0807741	0.581901	0	0.623921	1.18166	1.16114	0	0.475102	1.75223	0.991191	5.86969	0	0.750349	0.750927	0.831739	0	0
APOA1	0	0	0	0	0	0.00923653	0	0	0.0908967	0	0	0.0527891	0	0.026084	0	0	0	0	0	0	0
APOA1-AS	0	0	0	0	0	0	0	0	0	0	0	0	0	0	0	0	0	0	0	0	0
APOA1BP	0.63043	0	0	1.57661	1.83088	1.75494	0	2.8225	2.45421	0.67733	0	1.84762	1.16816	1.04336	1.95656	0.899604	0.656556	0.600742	0	0	0
APOA2	0	0	0	0	0.0269247	0	0	0	0	0	0	0	0	0	0	0	0	0	0	0	0
APOBEC2	0	0	0	0	0.0269247	0	0	0	0	0	0	0.0527891	0	0	0	0	0	0	0	0	0
APOBEC3A	0	0	0	0	0	0	0	0	0	0	0	0	0	0	0	3.59842	0	0.55068	0	0	0
APOBEC3B	0	0	0	0	0	0	0	0	0	0	0	0	0	0	0	0	0	0	0	0	0
APOBEC3C	0.126086	0	0	0	0	0.0554192	0	0	0	0.290284	0	0	0	0.573848	0	0	0.187587	0	0.831739	0	0
APOBEC3D	0	0	0	0	0	0.0184731	0	0	0	0	0	0	0	0.704268	0	0	0.0468968	0.0500618	0	0	0
APOBEC3F	0	0	0	0.22523	0.107699	0.175494	0	0.0297105	0	0.0967614	0	0.0527891	0	0.182588	0	0	0.0937937	0.0500618	0	0	0
APOBEC3G	0	0	0	0.22523	0	0.0369461	0	0.0297105	0	0.0967614	0	0.0527891	0	2.71273	5.86969	0	0.0468968	0.150185	0.831739	0	0
APOBEC3H	0	0	0	0	0	0	0	0	0	0	0	0	0	0.730352	0	0	0	0.0500618	0	0	0
APOBR	0	0	0	0	0	0	0	0	0	0	0	0	0	0.104336	0	0	0.187587	0.100124	0	0	0
APOC1	0	0	0	1.57661	0.296172	2.4015	0	0.0594211	1.45435	0.193523	0	0	0.584078	0.026084	0	0	45.9589	1.55192	0	0	0
APOC1P1	0	0	0	0	0	0	0	0	0.181793	0	0	0	0	0	0	0	0.140691	0.0500618	0	0	0
APOC3	0	0	0	0	0.0269247	0.00923653	0	0	0	0.0967614	0	0	0	0	0	0	0	0	0	0	0
APOD	4.91735	0	0	0.900921	0	0	0	0	0	1.06438	0	0	2.92039	0	0	0	0	0	0	0	0
APOE	0.756515	0	0	44.1451	50.2415	22.2046	0	0.415947	28.6325	1.16114	0	0.263946	1.4602	1.33028	0	0.899604	109.926	6.65822	0	0	0
APOH	0	0	0	0	0.0269247	0.0461826	0	0	0	0	0	0	0	0	0	0	0	0	0	0	0
APOL1	0.504344	0	0	1.57661	0	0.129311	0	0.297105	0.181793	0.967614	0	0.158367	0.584078	0.104336	0	0	0.187587	0	0	0	0
APOL2	0.378258	0	0	0.22523	0.269247	0.535719	0	0.356526	0.454483	0.483807	0	0.316735	0	0.313008	0	0.899604	0.0468968	0.0500618	0	0	0
APOL3	0.252172	0	0	0.22523	0.0807741	0.0369461	0	0	0	1.16114	0	0.105578	1.16816	0.495596	1.95656	0	0.0468968	0.300371	0	0	0
APOL4	0	0	0	0	0	0	0	0	0	0.193523	0	0	0	0	0	0	0	0.100124	0	0	0
APOL6	0.378258	0	0	2.47753	0.484645	0.489536	0	0.178263	0.636277	1.2579	0	0.211156	0.584078	0.469512	3.91313	1.79921	0.562762	0.350433	0	4.64253	0
APOLD1	0	0	0	0.22523	0.0269247	0.00923653	0	0.207974	0	0.290284	0	0.0527891	0.584078	1.3042	0	0	0.0468968	0.0500618	0	0	0
APOM	0.126086	0	0	0	3.25789	0.526482	0	0	0.181793	0	0	0	0	0.078252	0	0	0.0937937	0.100124	0	0	0
APOO	0	0	0	0	0.96929	0.45259	0	1.129	0.81807	0.290284	0	0.263946	0.292039	0.13042	0	0	0.140691	0.0500618	0	0	0
APOOL	0.126086	0	0	0	0.107699	0.341752	0	0.207974	0.181793	0.0967614	0	0.475102	0	0.026084	0	0	0.0937937	0.200247	0	0	0
APOPT1	0.504344	0	0	0.450461	1.77703	1.40395	0	0.980448	1.45435	0.870853	0	0.844626	1.16816	0.78252	0	0.899604	0.468968	0.55068	0	0	0
APP	4.28692	0	0	2.47753	0.780817	5.27406	0	6.68487	2.09062	12.3855	16.2602	4.32871	13.4338	0.156504	0	0.899604	0.328278	0.250309	0	0	0
APPBP2	0.756515	0	0	0.22523	0.350021	0.591138	0	0.53479	0.54538	0.870853	0	0.369524	0.876117	0.182588	0	0	0.234484	0.200247	0.831739	0	0
APPL1	1.00869	0	0	0.450461	0.484645	0.84976	0	1.129	0.999864	0.774091	0	0.791837	0.876117	0.599932	0	0.899604	1.36001	1.35167	1.66348	0	0
APPL2	0.126086	0	0	0.22523	0.296172	0.42488	0	0.386237	0.181793	0.193523	0	0.0527891	0	0.104336	0	0	0.562762	0.100124	0.831739	0	0
APRT	3.27823	0	0	4.05415	5.49264	4.59055	0	2.55511	3.54497	3.28989	0	2.53388	5.2567	8.6338	5.86969	10.7953	4.12692	5.80717	9.98087	9.28505	5.57569
APTR	0	0	0	0.900921	0.269247	0.175494	0	0.237684	0.181793	0.290284	0	0.369524	0.292039	0.078252	0	0	0	0.150185	0	4.64253	0
APTX	0.378258	0	0	0	0.188473	0.249386	0	0.445658	0.363587	0	0	0.422313	0	0.234756	3.91313	0	0.328278	0.350433	0	0	0
AQP1	0	0	0	0	1.29239	3.92552	0	0	0	2.80608	16.2602	0.158367	0.584078	0	0	0	0.0468968	0	0	0	0
AQP11	0	0	0	0	0.242322	0.230913	0	0.0297105	0	0	0	0	0	0.026084	0	0	0	0	0	0	0
AQP2	0	0	0	0	0	0	0	4.42687	3.27228	0	0	0	0	0	0	0	0	0	0	0	0
AQP3	0	0	0	0.22523	0.134624	0.24015	0	1.18842	1.81793	0	0	0	0	0.834688	0	0	0.0468968	0	0	0	0
AQP4	0	0	0	0	0	0	0	0	0	0	0	0	0	0	0	0	0	0	0	0	0
AQP5	0	0	0	0	0	0.00923653	0	0	0.0908967	0	0	0	0	0	0	0	0	0	0	0	0
AQP6	0	0	0	0	0.0269247	0	0	0.0594211	1.18166	0	0	0	0	0	0	0	0	0	0	0	0
AQP7	0	0	0	0	0.484645	0.101602	0	0.0297105	0.27269	0	0	0	0	0	0	0	0	0	0	0	0
AQP7P1	0	0	0	0	0.134624	0	0	0	0	0.0967614	0	0	0.292039	0	0	0	0	0	0	0	0
AQP9	0	0	0	0	0	0.0461826	0	0	0	0	0	0	0	0.026084	0	0	0.140691	0.250309	0	0	0
AQR	0	0	0	0.22523	0.0807741	0.0923653	0	0.0297105	0	0.193523	0	0.105578	0.292039	0.104336	0	0	0.140691	0.150185	0	0	0
AR	0.504344	0	0	0.22523	0.0538494	0.471063	0	0	0	0.290284	0	0	0	0	0	0	0.0468968	0	0	0	0
ARAF	0.126086	0	0	0.22523	0.242322	0.443353	0	0.475368	0.27269	0.0967614	0	0.475102	0	0.339092	0	0	0.422072	0.300371	0.831739	4.64253	0
ARAP1	0.756515	0	0	0.450461	0.0807741	0.110838	0	0.0297105	0.0908967	0.0967614	0	0.0527891	0	0.026084	0	0	0.515865	0.300371	0.831739	0	0
ARAP2	0	0	0	0	0.0807741	0.138548	0	0.237684	0.0908967	0.0967614	0	0	0	0.912939	0	0	0.234484	0.100124	1.66348	0	0
ARAP3	0	0	0	0	0	0	0	0	0	0.387046	0	0	0.292039	0.052168	0	0	0.0468968	0.0500618	0	0	0
ARC	0	0	0	0	0	0	0	0	0	0	8.13008	0.105578	0	0	0	0	0	0	0	0	0
ARCN1	0.378258	0	0	0.450461	0.161548	0.350988	0	0.386237	0.181793	0.0967614	0	0.211156	0.292039	0.208672	0	0	0.375175	0.350433	0	0	2.78784
AREG	0	0	0	0	0	0.0554192	0	0.178263	0.27269	0	0	0	0	2.53015	0	0	0.797246	12.115	11.6443	0	16.7271
AREL1	0.126086	0	0	0.22523	0	0.101602	0	0.237684	0.27269	0.0967614	0	0.0527891	0.292039	0.13042	0	0	0.0937937	0.150185	0	0	0
ARF1	1.51303	0	0	2.70276	1.64241	1.93967	0	2.49568	2.09062	2.90284	0	3.32571	2.33631	3.46917	3.91313	2.69881	1.96967	2.60321	2.49522	0	0
ARF3	0.504344	0	0	0.675691	1.13084	1.04373	0	1.03987	1.27255	0.870853	0	1.31973	0.876117	0.626016	1.95656	0	0.844143	1.65204	0	0	0
ARF4	4.91735	5.91716	0	4.05415	1.93858	2.30913	0	2.88192	2.36331	1.16114	0	2.63946	0.876117	1.4607	1.95656	0.899604	1.4538	1.85229	0	9.28505	0
ARF5	2.01737	0	0	2.47753	1.75011	3.50988	0	2.85221	3.90856	2.22551	8.13008	2.16435	2.62835	2.53015	1.95656	2.69881	2.43864	3.35414	1.66348	0	0
ARF6	1.51303	0	0	0.675691	1.69626	2.42921	0	2.97105	1.81793	1.16114	0	1.53088	0.876117	7.51219	9.78282	3.59842	3.0014	3.60445	4.1587	0	5.57569
ARFGAP1	0.252172	0	0	0.22523	0.0807741	0.175494	0	0.118842	0.0908967	0.0967614	0	0.158367	0.292039	0.078252	0	0	0.0937937	0.100124	0	0	0
ARFGAP2	0.378258	0	0	0.22523	0.161548	0.157021	0	0.237684	0.181793	0.0967614	0	0.158367	0.292039	0.339092	0	0	0.234484	0.150185	0	0	0
ARFGAP3	0.504344	0	0	1.35138	0.592344	0.720449	0	1.15871	0.908967	0.387046	0	0.739048	0.584078	0.573848	0	0	0.234484	0.851051	0	0	2.78784
ARFGEF1	0.126086	0	0	0.22523	0.296172	0.489536	0	0.921026	0.81807	0.290284	0	0	0.584078	0.39126	0	0	0.0937937	0.500618	1.66348	0	0
ARFGEF2	0.126086	0	0	0	0.107699	0.120075	0	0.326816	0.181793	0.193523	0	0	0.292039	0.052168	0	0	0.140691	0.0500618	0.831739	0	0
ARFGEF3	0	0	0	0	0	0.0646557	0	0.178263	0.0908967	0.0967614	0	0	0	0	0	0	0	0	0	0	0
ARFIP1	0.378258	0	0	0	0.350021	0.295569	0	0.623921	0.454483	0.580568	0	0.369524	0.292039	0.208672	0	0	0.234484	0.300371	0.831739	0	0
ARFIP2	0.252172	0	0	0.450461	0.242322	0.267859	0	0.297105	0.0908967	0.290284	0	0.316735	0.292039	0.182588	1.95656	0	0.140691	0.300371	0	9.28505	0
ARFRP1	0.378258	0	0	0.450461	0.269247	0.323278	0	0.415947	0.363587	0.774091	0	0.316735	0.876117	0.365176	0	0	0.515865	0.100124	0.831739	0	0
ARG1	0	0	0	0	0	0	0	0	0	0	0	0	0	0.026084	0	0	0	0	0	0	0
ARG2	0	0	0	0.22523	1.23854	0.360225	0	0.653632	0.363587	0.193523	0	0.0527891	0.584078	0	0	0	0.328278	0.0500618	0	0	0
ARGLU1	1.26086	5.91716	0	0.900921	0.51157	1.35777	0	2.19858	1.63614	2.41903	0	1.74204	1.4602	3.57351	3.91313	5.39763	1.03173	1.00124	5.82217	0	0
ARHGAP1	0.378258	0	0	0.450461	0.161548	0.304805	0	0.207974	0	0.193523	0	0.58068	0.292039	0.026084	0	0	0.140691	0.100124	0	0	0
ARHGAP10	0.126086	0	0	0.22523	0.215398	0.166257	0	0.0297105	0	0.193523	0	0.422313	0.584078	0.182588	0	0	0.468968	0.150185	0	0	0
ARHGAP11A	0	0	0	0	0	0.0461826	0	0	0.0908967	0	0	0.0527891	0	0.052168	0	0	0.0937937	0.0500618	0	0	0
ARHGAP12	0.63043	0	0	0	0.107699	0.304805	0	0.297105	0.454483	0.0967614	0	0.105578	0	0.078252	0	0	0.281381	0.0500618	0	0	0
ARHGAP15	0	0	0	2.02707	0.0269247	0	0	0	0	0.0967614	0	0	0	2.50406	3.91313	0	0.422072	0.300371	0.831739	0	0
ARHGAP17	0.126086	0	0	0	0.0269247	0.166257	0	0.0594211	0.181793	0.580568	0	0.633469	0.584078	0.156504	1.95656	0	0.656556	0.350433	0	0	0
ARHGAP18	0.252172	0	0	0	0.242322	0.332515	0	0.505079	3.90856	0.580568	0	0	1.16816	0.573848	0	0	1.78208	1.00124	0	0	0
ARHGAP19	0.126086	0	0	0	0	0.0184731	0	0.0297105	0	0.0967614	0	0	0	0.052168	0	0	0.0937937	0	0	0	0
ARHGAP20	0.252172	0	0	0	0	0.00923653	0	0	0	0	0	0	0	0	0	0	0	0	0	0	0
ARHGAP21	0.504344	0	0	0	0.0538494	0.166257	0	0.178263	0.0908967	0.0967614	0	0.263946	0	0.026084	0	0	0.422072	0.300371	0	0	0
ARHGAP22	0.378258	0	0	0.450461	0	0.00923653	0	0	0	0	0	0	0	0.026084	0	0	0.281381	0.100124	0	0	0
ARHGAP23	0	0	0	0	0	0.0461826	0	0	0	0.580568	0	0.105578	0.584078	0	0	0	0	0	0	0	0
ARHGAP24	0	0	0	0	1.29239	1.56097	0	1.9609	1.45435	0	0	0.0527891	0	0.026084	0	0	0.0937937	0.100124	0.831739	0	0
ARHGAP25	0	0	0	0	0	0	0	0.0297105	0	0.387046	0	0.105578	0.292039	0.965107	0	0	0.234484	0	0	0	0
ARHGAP26	0	0	0	0.22523	0.0269247	0.193967	0	0	0	0.580568	0	0.105578	0	0.104336	0	0.899604	0.281381	0.350433	0	0	0
ARHGAP26-IT1	0	0	0	0	0	0	0	0	0	0	0	0	0	0.026084	0	0	0	0.0500618	0	0	0
ARHGAP27	0	0	0	0	0	0.0277096	0	0	0	0.290284	0	0	0.292039	0.026084	0	0	0.140691	0.100124	0	0	0
ARHGAP28	0	0	0	0	0.0807741	0.0738922	0	0	0	0.193523	0	0	0	0	0	0	0	0	0	0	0
ARHGAP29	1.26086	0	0	1.57661	0.807741	5.57886	0	2.94134	0.81807	7.64415	8.13008	0.950204	5.84078	0	0	1.79921	0	0	0	0	0
ARHGAP30	0	0	0	0.22523	0	0	0	0	0	0	0	0	0	1.51287	5.86969	0.899604	0.515865	0.851051	0	0	0
ARHGAP31	0	0	0	0	0	0.120075	0	0	0	0.483807	0	0	0	0	0	0.899604	0.0937937	0.0500618	0	0	0
ARHGAP32	0.126086	0	0	0.22523	0.107699	0.323278	0	0.118842	0	0	0	0	0	0.026084	0	0	0.0468968	0.0500618	0	0	0
ARHGAP33	0	0	0	0	0	0.0184731	0	0.0297105	0.0908967	0.0967614	0	0	0.292039	0.026084	0	0	0	0	0	0	0
ARHGAP35	0	0	0	0.450461	0.0538494	0.314042	0	0.415947	0.454483	0.0967614	0	0.105578	0	0.26084	0	0	0.140691	0.0500618	0	0	2.78784
ARHGAP36	0	0	0	0	0	0	0	0	0	0	0	0	0	0	0	0	0	0	0	0	0
ARHGAP39	0	0	0	0	0	0.0461826	0	0.0594211	0	0	0	0	0	0	0	0	0	0	0	0	0
ARHGAP4	0	0	0	0	0	0	0	0.0297105	0	0.193523	0	0	0.292039	0.469512	0	0	0.750349	0.450556	0	0	0
ARHGAP40	0	0	0	0	0	0.0277096	0	0	0	0	0	0	0	0	0	0	0	0	0	0	0
ARHGAP42	0	0	0	0	0.161548	0.203204	0	0	0.0908967	0	0	0.105578	0	0	0	0	0	0	0	0	0
ARHGAP44	0	0	0	0.22523	0	0.00923653	0	0.0594211	0.0908967	0.0967614	0	0.105578	0.292039	0	0	0	0	0	0	0	0
ARHGAP5	0.378258	0	0	0.675691	0.619268	0.87747	0	1.45582	0.636277	0.870853	0	0.844626	0	0.626016	0	0	0.609659	0.700866	0	0	0
ARHGAP5-AS1	0	0	0	0	0	0.0554192	0	0.237684	0	0.0967614	0	0.211156	0	0	0	0	0.0468968	0.0500618	0	0	0
ARHGAP6	0.126086	0	0	0.22523	0	0.110838	0	0.207974	0.454483	0	0	0.0527891	0	0	0	0	0.0937937	0.0500618	0	0	0
ARHGAP9	0	0	0	0	0	0.00923653	0	0	0	0	0	0	0	0.573848	0	0.899604	0.422072	0.0500618	0	0	0
ARHGDIA	1.38695	0	0	1.35138	0.996214	1.32082	0	1.30726	1.18166	1.35466	0	1.42531	0.876117	2.63448	3.91313	0.899604	1.4538	1.90235	0.831739	9.28505	2.78784
ARHGDIB	0.252172	0	0	3.82892	0.107699	0.258623	0	0.178263	0.181793	1.83847	0	0.0527891	2.04427	16.9024	13.6959	10.7953	6.23728	8.56057	9.14913	0	5.57569
ARHGEF1	0	0	0	0	0.0269247	0.175494	0	0.237684	0.181793	0.387046	0	0.105578	0	1.3042	3.91313	2.69881	0.234484	0.450556	1.66348	0	0
ARHGEF10	0.252172	0	0	0	0	0.0277096	0	0.0297105	0	0.0967614	0	0	0	0	0	0	0	0	0	0	0
ARHGEF10L	0	0	0	0.22523	0.107699	0.21244	0	0.237684	0	0	0	0.263946	0	0	0	0	0.187587	0.100124	0	0	0
ARHGEF11	0	0	0	0	0	0.0461826	0	0.148553	0.0908967	0.290284	0	0.105578	0	0.026084	0	0	0.0468968	0.0500618	0	0	0
ARHGEF12	0.63043	0	0	0.22523	0.726967	0.868234	0	1.03987	0.54538	1.16114	0	0.527891	1.4602	0.13042	0	0	0.234484	0	0	0	0
ARHGEF15	0	0	0	0	0	0	0	0	0	1.35466	0	0	0.292039	0	0	0	0.0468968	0	0	0	0
ARHGEF16	0	0	0	0	0	0	0	0.326816	0.0908967	0	0	0	0	0	0	0	0	0	0	0	0
ARHGEF17	0	0	0	0	0.0538494	0.0738922	0	0.0891316	0.0908967	0	0	0.739048	0	0	0	0	0	0	0	0	0
ARHGEF18	0	0	0	0	0	0.0646557	0	0.148553	0.0908967	0.0967614	0	0	0	0.052168	0	0	0.0468968	0.100124	0	0	0
ARHGEF19	0	0	0	0	0	0.0277096	0	0	0	0.193523	0	0.0527891	0	0	0	0	0	0.0500618	0	0	0
ARHGEF2	0.126086	0	0	0.675691	0	0.0646557	0	0.148553	0	0.483807	0	0.475102	0.292039	0.104336	0	1.79921	0.187587	0.450556	0.831739	0	0
ARHGEF25	0.504344	0	0	0.22523	0	0	0	0	0	0	0	0.369524	0	0	0	0	0	0	0	0	0
ARHGEF26	0	0	0	0	0	0.0831287	0	0	0	0	0	0.0527891	0	0.573848	0	0	0	0.100124	1.66348	0	0
ARHGEF26-AS1	0	0	0	0	0	0	0	0.0297105	0	0	0	0	0	0	0	0	0	0	0	0	0
ARHGEF28	0	0	0	0	0.350021	0.508009	0	0.445658	0.181793	0	0	0	0	0	0	0	0	0	0	0	0
ARHGEF3	0.378258	0	0	0	0.107699	0.129311	0	0.297105	0.0908967	0.870853	0	0.105578	0.584078	0.286924	1.95656	0	0.140691	0.100124	0.831739	0	0
ARHGEF33	0	0	0	0	0	0.00923653	0	0	0	0.0967614	0	0	0.292039	0	0	0	0	0	0	0	0
ARHGEF34P	0	0	0	0	0	0	0	0	0	0	0	0	0	0	0	0	0	0	0	0	0
ARHGEF35	0	0	0	0	0.0269247	0.00923653	0	0.0297105	0.0908967	0	0	0	0	0	0	0	0	0	0	0	0
ARHGEF37	0	0	0	0	0	0.0277096	0	0.0297105	0.0908967	0.0967614	0	0	0	0	0	0	0	0	0	0	0
ARHGEF38	0	0	0	0	0	0.0277096	0	0.148553	0.0908967	0	0	0	0	0	0	0	0	0	0	0	0
ARHGEF38-IT1	0	0	0	0	0	0.00923653	0	0.0297105	0	0	0	0	0	0	0	0	0	0	0	0	0
ARHGEF39	0	0	0	0	0	0.00923653	0	0	0	0	0	0.0527891	0	0	0	0	0	0	0	0	0
ARHGEF40	0.252172	0	0	0.22523	0.0269247	0.0646557	0	0.118842	0	0	0	0.263946	0	0.052168	0	0	0.140691	0.200247	0	0	0
ARHGEF5	0	0	0	0	0.0269247	0.193967	0	0.178263	0	0	0	0	0	0	0	0	0	0	0	0	0
ARHGEF6	0	0	0	0.22523	0	0.00923653	0	0	0	0	0	0.158367	0	0.52168	0	0	0.187587	0.250309	0	0	2.78784
ARHGEF7	0.126086	0	0	0.22523	0.242322	0.184731	0	0.237684	0	0.483807	0	0.475102	0.292039	0.13042	0	0	0.0937937	0.250309	0	0	0
ARHGEF9	0	0	0	0.450461	0.134624	0.175494	0	0.148553	0.181793	0	0	0.369524	0	0.182588	0	0	0.0468968	0	0	0	0
ARID1A	0.252172	0	0	0	0.215398	0.480299	0	0.53479	0.363587	0.483807	0	0.211156	0	0.39126	0	0.899604	0.609659	0.650804	1.66348	0	0
ARID1B	0.126086	0	0	0.450461	0.188473	0.387934	0	0.475368	0.0908967	0.387046	0	0.369524	0.292039	0.234756	0	0	0.0937937	0.450556	0	0	0
ARID2	0	0	0	0.22523	0.0807741	0.138548	0	0.0891316	0	0.387046	0	0.263946	0.292039	0.26084	0	0.899604	0.234484	0.150185	0	0	0
ARID3A	0	0	0	0	0	0.0277096	0	0.118842	0.0908967	0.0967614	0	0	0	0.13042	0	0	0.140691	0.100124	0.831739	0	0
ARID3B	0	0	0	0	0	0.0184731	0	0	0	0	0	0	0	0.182588	0	0	0.140691	0.0500618	0	0	0
ARID3C	0	0	0	0	0	0	0	0	0	0	0	0	0	0.026084	0	0	0	0	0	0	0
ARID4A	0.252172	0	0	0.22523	0.0538494	0.498772	0	0.386237	0.27269	0.870853	0	0.527891	0.876117	0.678184	0	0.899604	0.468968	0.600742	0.831739	0	0
ARID4B	0.504344	0	0	0.900921	0.134624	0.803578	0	0.861605	0.363587	1.06438	8.13008	1.00299	1.4602	1.74763	3.91313	0	0.609659	0.951175	0	0	0
ARID5A	0	0	0	0	0.0538494	0.0738922	0	0.0891316	0.0908967	0.0967614	0	0.950204	0.292039	0.626016	0	0	0.328278	0.951175	0	0	0
ARID5B	1.13477	0	0	2.02707	1.48086	2.54928	0	1.36668	0.454483	2.41903	0	1.63646	0.876117	1.4607	1.95656	0	0.328278	0	3.32696	0	0
ARIH1	0.378258	5.91716	0	0	0.134624	0.203204	0	0.356526	0.0908967	0.290284	0	0.105578	0	0.156504	0	1.79921	0.468968	0.100124	0	0	2.78784
ARIH2	0.378258	0	0	0.900921	0.350021	0.360225	0	0.118842	0.54538	0.483807	0	0.263946	0.584078	0.599932	0	0	0.187587	0.250309	0.831739	0	0
ARIH2OS	0	0	0	0	0	0.0646557	0	0.0891316	0	0	0	0.0527891	0	0.026084	0	0	0	0	0	0	0
ARL1	2.01737	0	0	3.37845	1.42701	1.80112	0	2.19858	1.27255	1.45142	8.13008	1.84762	2.04427	0.626016	1.95656	0.899604	0.468968	0.600742	0.831739	9.28505	2.78784
ARL10	0	0	0	0	0	0.00923653	0	0.0594211	0	0	0	0	0	0	0	0	0	0	0	0	0
ARL11	0	0	0	0	0	0	0	0	0.0908967	0.0967614	0	0	0	0	0	0	0.328278	0.0500618	0	0	0
ARL13B	0	0	0	0	0.107699	0.295569	0	0.267395	0.454483	0.290284	0	0.105578	0	0.234756	0	0	0.0468968	0.200247	0	0	0
ARL14	0	0	0	0	0	0.0554192	0	0	0	0	0	0	0	0	0	0	0	0	0	0	0
ARL14EP	0.63043	5.91716	0	0.22523	0.323097	0.387934	0	0.53479	0.54538	0.387046	0	0.422313	0.876117	0.704268	1.95656	0.899604	0.562762	0.500618	0.831739	4.64253	0
ARL15	0	0	0	0	0	0.0184731	0	0.445658	0.363587	0.0967614	0	0	0	0.078252	0	0	0.0468968	0	0	0	0
ARL16	0.504344	0	0	0.675691	0.296172	0.766632	0	0.802184	0.636277	0.67733	0	0.475102	0.292039	0.182588	0	0	0.234484	0.200247	0.831739	0	2.78784
ARL2	3.65649	0	0	1.80184	3.93101	3.01111	0	2.31742	2.636	4.06398	0	4.06476	5.2567	0.860772	0	0.899604	1.59449	0.750927	2.49522	0	2.78784
ARL2BP	1.38695	0	0	1.12615	0.403871	0.858997	0	0.921026	1.90883	1.83847	0	0.844626	2.92039	1.38245	0	0.899604	0.422072	0.500618	0	0	0
ARL3	0.756515	0	0	1.12615	1.45393	1.48708	0	1.72321	1.09076	0.870853	0	2.69224	0.876117	0.469512	0	0	0.187587	0.100124	0	0	0
ARL4A	0.126086	0	0	0	0.134624	0.628084	0	1.01016	1.09076	1.16114	8.13008	0.0527891	0.584078	1.72154	0	0	1.5476	4.35538	3.32696	0	0
ARL4C	0.252172	5.91716	0	0	0	0.803578	0	0.742763	0	0.290284	0	0.0527891	0.292039	3.15616	0	1.79921	0.89104	1.55192	0.831739	0	0
ARL4D	1.63912	0	0	0	0.215398	0.157021	0	1.48553	5.36291	0.0967614	0	0.211156	0	0.156504	0	0	0.0937937	0.100124	0	0	0
ARL5A	1.26086	0	0	0.22523	2.3963	1.76418	0	2.61453	2.36331	1.35466	8.13008	2.53388	1.4602	2.21714	3.91313	1.79921	3.37657	3.65451	3.32696	0	0
ARL5B	0.126086	0	0	0	0.0269247	0.0184731	0	0.0297105	0.0908967	0	0	0	0	0.443428	0	0	0.281381	0.450556	0	0	5.57569
ARL6	0	0	0	0.22523	0.0807741	0.0554192	0	0.118842	0.181793	0	0	0	0	0.026084	0	0	0.0468968	0	0	0	0
ARL6IP1	1.38695	0	0	1.80184	2.10013	3.60225	0	6.65516	5.36291	2.12875	0	1.68925	3.21243	3.28658	3.91313	1.79921	5.11176	4.10507	2.49522	0	0
ARL6IP4	2.77389	0	0	4.27938	6.56963	4.58132	0	3.89208	3.99945	4.74131	8.13008	5.17333	4.38059	4.30386	3.91313	8.09644	3.75175	4.30532	4.99043	4.64253	0
ARL6IP5	10.0869	11.8343	0	4.27938	1.61548	3.51912	0	2.19858	2.7269	1.54818	8.13008	5.38449	0.876117	7.14701	15.6525	2.69881	3.89244	5.15637	4.1587	0	2.78784
ARL6IP6	0.252172	0	0	0	0.0807741	0.387934	0	0.297105	0.54538	0.580568	0	0.422313	0.584078	1.53896	0	0.899604	0.328278	0.600742	0.831739	0	0
ARL8A	0	0	0	0.22523	0.323097	0.258623	0	0.118842	0.363587	0.387046	0	0.475102	0.292039	0.104336	0	0	0.609659	0.100124	0	0	0
ARL8B	0.378258	0	0	0.675691	0.484645	0.572665	0	0.53479	0.27269	0.290284	0	0.58068	0.584078	0.234756	0	0	0.562762	0.750927	0.831739	0	0
ARL9	0	0	0	0	0	0.0369461	0	0	0	0	0	0	0	0	0	0	0	0	0	0	0
ARMC1	0.63043	0	0	0	0.403871	0.461826	0	0.237684	0.454483	0.774091	0	0.844626	0.584078	0.52168	0	0	0.328278	0.350433	0.831739	0	0
ARMC10	0.378258	0	0	0.900921	0.726967	1.03449	0	0.713053	1.09076	0.67733	0	0.686258	0.584078	0.886855	0	0.899604	0.703453	0.500618	0	0	2.78784
ARMC2	0	0	0	0	0	0.0461826	0	0.0594211	0	0	0	0	0	0.052168	0	0	0	0	0	0	0
ARMC3	0	0	0	0	0	0.0277096	0	0	0	0	0	0	0	0	0	0	0	0	0	0	0
ARMC4	0	0	0	0	0	0.00923653	0	0.0891316	0.181793	0	0	0.0527891	0	0	0	0	0	0	0	0	0
ARMC5	0	0	0	0	0	0.0461826	0	0	0.27269	0	0	0.105578	0	0.078252	0	0	0.0468968	0	0	0	0
ARMC6	0	0	0	0	0.107699	0.129311	0	0.0891316	0.27269	0.193523	0	0.105578	0	0.13042	0	1.79921	0.234484	0.100124	0	0	0
ARMC7	0	0	0	0	0.161548	0.110838	0	0.237684	0.363587	0	0	0.105578	0	0.208672	0	0	0	0	0	0	0
ARMC8	0.252172	0	0	0	0.323097	0.295569	0	0.297105	0.181793	0.483807	0	0.739048	0	0.417344	0	0	0.234484	0.150185	0	0	0
ARMC9	0	0	0	0	0.0807741	0.129311	0	0.118842	0	0.0967614	0	0	0	0	0	0	0	0	0	0	0
ARMCX1	1.13477	0	0	0.675691	0.323097	0.45259	0	0.475368	0.181793	0.483807	0	0.58068	0.584078	0.026084	0	0	0.609659	0.350433	0	0	0
ARMCX2	0.252172	0	0	0	0.0538494	0.258623	0	0.594211	0.363587	0.193523	0	0.475102	0	0.026084	0	0	0.140691	0	0	0	0
ARMCX3	1.7652	5.91716	0	1.35138	1.10391	1.23769	0	1.60437	1.45435	1.64494	0	1.21415	0.292039	0.704268	0	0.899604	0.89104	0.700866	0.831739	0	0
ARMCX4	0.126086	0	0	0	0.0538494	0.0831287	0	0.237684	0.0908967	0	0	0.263946	0	0	0	0	0.0937937	0.0500618	0	0	0
ARMCX5	0.126086	0	0	0	0.161548	0.21244	0	0.148553	0.27269	0.0967614	0	0.158367	0	0.052168	0	0	0	0.0500618	0	0	0
ARMCX5-GPRASP2	0	0	0	0	0.0538494	0.0184731	0	0.0297105	0.0908967	0.0967614	0	0	0.292039	0	0	0	0	0	0	0	0
ARMCX6	0	0	0	0	0	0	0	0.0297105	0	0	0	0	0	0	0	0	0	0	0	0	0
ARMT1	0.126086	0	0	0.450461	1.18469	0.683503	0	0.386237	0.54538	0.290284	0	0.263946	0	0.26084	0	0	0.515865	0.250309	0	0	0
ARNT	0.378258	0	0	0.22523	0.134624	0.193967	0	0.178263	0.181793	0.0967614	0	0.369524	0	0.104336	0	0	0.515865	0.300371	0	0	2.78784
ARNT2	0	0	0	0	0.0269247	0.166257	0	0.148553	0.363587	0.0967614	0	0.105578	0	0	0	0	0	0	0	0	0
ARNTL	0	0	0	0	0.0538494	0.101602	0	0.0891316	0.181793	0.0967614	0	0.105578	0.292039	0.52168	1.95656	0	0.0937937	0.200247	0	0	0
ARNTL2	0.126086	5.91716	0	0.22523	0	0.157021	0	0.0297105	0	0.0967614	0	0	0.292039	0	0	0	0	0.100124	0	0	0
ARPC1A	1.51303	5.91716	0	0.450461	1.05006	1.24693	0	1.93118	3.81766	2.41903	16.2602	3.80082	3.21243	0.834688	0	1.79921	0.750349	1.30161	0.831739	0	0
ARPC1B	5.54778	5.91716	0	2.02707	0.565419	4.57208	0	2.8225	1.63614	5.70892	0	1.84762	8.17709	11.9204	15.6525	21.5905	9.37937	14.8684	9.14913	0	2.78784
ARPC2	7.06081	5.91716	0	6.30645	2.53092	5.9668	0	5.25876	4.27214	8.80529	8.13008	9.7132	8.17709	15.3896	27.3919	20.6909	10.9739	17.7219	12.4761	9.28505	8.36353
ARPC3	2.77389	0	0	2.47753	3.55406	5.52344	0	4.87253	5.5447	5.32188	0	2.53388	5.2567	6.49491	3.91313	9.89565	7.4097	8.96107	9.98087	9.28505	2.78784
ARPC4	0.63043	0	0	0.22523	0.700043	0.969835	0	0.505079	1.09076	1.16114	0	0.844626	0.584078	1.40854	0	0	2.01656	2.25278	1.66348	0	2.78784
ARPC5	3.90866	5.91716	0	3.60368	1.53471	3.22355	0	2.55511	2.54511	4.74131	0	5.17333	5.2567	6.57316	7.82626	18.8917	7.3628	9.81212	1.66348	0	2.78784
ARPC5L	0.378258	0	0	1.35138	0.861591	0.655793	0	1.42611	0.999864	0.67733	8.13008	0.686258	0.292039	1.85196	3.91313	0	0.468968	0.55068	2.49522	9.28505	0
ARPIN	0.252172	0	0	0.22523	0.107699	0.147784	0	0.0891316	0	0.0967614	0	0.263946	0	0	0	0	0.281381	0.250309	0	0	0
ARPP19	0.882601	0	0	0.675691	1.13084	1.17304	0	2.22829	1.81793	1.06438	0	2.00599	0.584078	1.35637	1.95656	0.899604	0.937937	0.650804	0.831739	0	5.57569
ARPP21	0	0	0	0	0.0269247	0.00923653	0	0	0	0	0	0	0	0	0	0	0	0	0	0	0
ARRB1	0	0	0	0.22523	0	0.0277096	0	0.0891316	0.0908967	0.483807	0	0	0.292039	0.078252	0	1.79921	0.422072	0.400495	0	0	0
ARRB2	0	0	0	0	0.161548	0.0923653	0	0.0891316	0	0.193523	0	0	0	0.886855	0	4.49802	2.11036	1.45179	0	0	0
ARRDC1	0.126086	0	0	0	0.161548	0.249386	0	0.475368	0.27269	0.0967614	0	0.105578	0	0.808604	0	1.79921	0.281381	0.500618	0	0	0
ARRDC1-AS1	0.126086	0	0	0	0.0807741	0.138548	0	0.118842	0.181793	0.387046	0	0.105578	0	0.182588	0	0	0.0468968	0	0	0	0
ARRDC2	0	0	0	0	0.0269247	0.0831287	0	0.0891316	0	0.483807	0	0.211156	0.876117	0.286924	0	0	0.422072	0.350433	0	0	0
ARRDC3	0.126086	0	0	0.900921	0.51157	0.711213	0	0.683342	0.363587	0.580568	0	0.422313	0.584078	1.01728	0	0	0.656556	1.0513	1.66348	0	0
ARRDC3-AS1	0	0	0	0	0	0.00923653	0	0	0.0908967	0	0	0	0	0	0	0	0	0	0.831739	0	0
ARRDC4	0.252172	0	0	0	0	0.184731	0	0.415947	0.454483	0.387046	0	0.211156	0.876117	0	0	0	0.140691	0.250309	0	0	2.78784
ARRDC5	0	0	0	0	0	0	0	0	0	0	0	0	0	0	0	0	0	0.0500618	0	0	0
ARSA	0.252172	0	0	0.22523	0.134624	0.323278	0	0.148553	0.363587	0	0	0.0527891	0	0.234756	0	0	0.375175	0.200247	0	4.64253	0
ARSB	0	0	0	0	0.134624	0.350988	0	0.0891316	0.0908967	0.387046	0	0.0527891	0.876117	0.026084	0	0	0.187587	0.350433	0	0	0
ARSD	0	0	0	0	0.0538494	0.24015	0	0.623921	0.454483	0	0	0	0	0	0	0	0.375175	0.100124	1.66348	0	0
ARSE	0	0	0	0	0	0.0184731	0	0	0	0	0	0	0	0	0	0	0	0	0	0	0
ARSF	0	0	0	0	0.0269247	0	0	0	0	0.0967614	0	0	0.292039	0	0	0	0	0	0	0	0
ARSG	0	0	0	0.22523	0.0269247	0.0277096	0	0.0297105	0	0	0	0	0	0.052168	0	0	0	0	0	0	0
ARSI	0	0	0	0	0	0.0184731	0	0	0	0	0	0	0	0	0	0	0	0	0	0	0
ARSJ	0	0	0	0	0	0.397171	0	0.237684	0.27269	0	0	0	0	0.026084	0	0	0	0	0	0	0
ARSK	0	0	0	0	0.0269247	0.0554192	0	0.118842	0.27269	0.0967614	0	0.158367	0	0.026084	0	0	0	0	0	0	0
ART5	0	0	0	0	0	0.00923653	0	0.0297105	0	0	0	0	0	0	0	0	0	0	0	0	0
ARTN	0	0	0	0	0	0	0	0	0	0	0	0.158367	0	0	0	0	0	0	0	0	0
ARV1	0.126086	0	0	0.675691	0.161548	0.360225	0	0.861605	1.09076	0.290284	0	0.527891	0	0.234756	0	0	0.0937937	0.350433	0	0	0
ARVCF	0.126086	0	0	0.22523	0.0269247	0.0923653	0	0	0	0.0967614	0	0.105578	0	0	0	0	0.0468968	0	0	0	0
ARX	0	0	0	0	0	0.00923653	0	0	0	0	0	0	0	0	0	0	0	0	0	0	0
ASAH1	1.89129	0	0	1.12615	4.7926	1.9212	0	3.23845	3.09049	1.2579	0	6.2819	0.876117	0.443428	3.91313	2.69881	5.15865	1.10136	0	0	8.36353
ASAH2	0	0	0	0	0	0	0	0	0	0	0	0	0	0.026084	0	0	0	0	0	0	0
ASAP1	0	0	0	0.450461	0.0269247	0.184731	0	0.0594211	0	1.06438	0	0.0527891	1.16816	0.365176	0	1.79921	0.844143	0.700866	0	0	0
ASAP1-IT1	0	0	0	0.22523	0	0.0184731	0	0	0	0.0967614	0	0	0	0	0	0	0.0468968	0.100124	0	0	0
ASAP1-IT2	0	0	0	0	0	0.0184731	0	0	0	0	0	0	0	0.13042	0	0	0	0.100124	0	0	0
ASAP2	0.504344	5.91716	0	0.22523	0.161548	0.166257	0	0.980448	0.636277	0.67733	0	0.527891	0.584078	0	0	0	0	0.200247	0	0	0
ASAP3	0	0	0	0	0.0538494	0.00923653	0	0	0.0908967	0	0	0	0	0	0	0	0	0	0	0	0
ASB1	0.126086	0	0	0	0.134624	0.129311	0	0.118842	0.181793	0.0967614	0	0	0.292039	0.156504	0	0	0.0937937	0.0500618	0.831739	0	0
ASB10	0	0	0	0	0	0	0	0	0	0	0	0.158367	0	0	0	0	0	0	0	0	0
ASB11	0	0	0	0	0	0	0	0.0297105	0	0	0	0	0	0	0	0	0	0	0	0	0
ASB13	0	0	0	0.22523	0.403871	0.138548	0	0.0297105	0.363587	0.0967614	0	0.105578	0	0	0	0	0.0468968	0	0	0	0
ASB14	0	0	0	0	0	0	0	0	0	0	0	0	0	0	0	0	0	0	0	0	0
ASB15	0	0	0	0	0.0807741	0.00923653	0	0	0	0	0	0	0	0	0	0	0	0	0	0	0
ASB16	0	0	0	0	0	0.00923653	0	0	0	0	0	0	0	0	0	0	0	0	0	0	0
ASB16-AS1	0.126086	0	0	0	0.0538494	0.0554192	0	0.0891316	0	0	0	0.158367	0	0.182588	0	0	0.140691	0.300371	0.831739	0	0
ASB17	0	0	0	0	0	0	0	0	0	0	0	0	0	0	0	0	0	0	0	0	0
ASB2	0	0	0	0	0	0.00923653	0	0	0	0	0	0.422313	0	0.104336	0	0	0	0.0500618	0	0	0
ASB3	0.126086	0	0	0	0.107699	0.120075	0	0.0891316	0.0908967	0.0967614	0	0.158367	0.292039	0.26084	0	0	0.0468968	0.150185	0	0	0
ASB4	0	0	0	0	0.0269247	0	0	0	0	0	0	0	0	0	0	0	0	0	0	0	0
ASB5	0	0	0	0	0	0	0	0.0594211	0	0	0	0	0	0	0	0	0	0	0	0	0
ASB6	0	0	0	0	0.134624	0.0646557	0	0.148553	0.181793	0.0967614	0	0.158367	0.292039	0.052168	0	0	0.140691	0.100124	0	0	0
ASB7	0.126086	0	0	0	0.0538494	0.101602	0	0.0594211	0	0	0	0	0	0.052168	0	0	0	0.100124	0	0	0
ASB8	0.252172	5.91716	0	0.450461	0.296172	0.203204	0	0.326816	0.454483	0.483807	0	0.263946	0.584078	0.286924	0	0	0.0468968	0.150185	0	0	0
ASB9	0	0	0	0	0.646193	0.0923653	0	0	2.18152	0	0	0	0	0	0	0	0.0937937	0.0500618	0	0	0
ASB9P1	0	0	0	0	0.0269247	0	0	0	0	0	0	0	0	0	0	0	0	0	0	0	0
ASCC1	0.252172	0	0	0.450461	0.107699	0.21244	0	0.148553	0.27269	0.290284	0	0.211156	0.292039	0.286924	0	0	0.140691	0.400495	1.66348	0	0
ASCC2	0.126086	0	0	0.450461	0.134624	0.157021	0	0.178263	0.27269	0.193523	0	0.316735	0	0.365176	0	0	0.234484	0.100124	0	4.64253	0
ASCC3	0.126086	0	0	0.22523	0.0269247	0.267859	0	0.207974	0.0908967	0.193523	0	0.158367	0	0.365176	0	0	0.234484	0.200247	0	0	2.78784
ASCL2	0	0	0	0.22523	0	0	0	0.237684	0	0.193523	0	0	0	0.104336	1.95656	0	0.234484	0.250309	0	0	0
ASCL4	0	0	0	0	0	0	0	0	0.0908967	0	0	0	0	0	0	0	0	0	0	0	0
ASF1A	0.63043	0	0	0	0.350021	0.350988	0	0.53479	1.18166	0.483807	0	0.527891	0	1.77371	3.91313	0.899604	0.187587	0.650804	0	0	0
ASF1B	0	0	0	0	0	0	0	0.0594211	0	0	0	0	0	0	0	0	0.0468968	0	0	0	0
ASGR1	0	0	0	0	0	0.00923653	0	0	0	0.387046	0	0	0.876117	0	0	0	0.234484	0.55068	0	0	0
ASGR2	0	0	0	0	0	0.00923653	0	0	0	0	0	0	0	0	0	0	0.0937937	0.450556	0	0	0
ASH1L	1.26086	0	0	1.12615	0.242322	0.748159	0	1.33697	1.27255	1.16114	0	1.58367	0.876117	1.9563	0	0	0.656556	0.851051	1.66348	0	0
ASH1L-AS1	0	0	0	0	0.0269247	0.0461826	0	0.148553	0	0	0	0	0	0.026084	0	0	0	0.0500618	0	0	0
ASH2L	0	0	0	0.22523	0.134624	0.166257	0	0.148553	0.181793	0.290284	0	0.422313	0	0.286924	0	0	0.281381	0.300371	0	0	0
ASIC1	0	0	0	0	0	0	0	0	0.0908967	0	0	0	0	0	0	0	0	0	0	0	0
ASIC2	0	0	0	0	0	0.00923653	0	0.0297105	0.0908967	0	0	0	0	0	0	0	0	0	0	0	0
ASIC3	0	0	0	0	0	0.00923653	0	0	0	0	0	0	0	0.026084	0	0	0	0	0	0	0
ASIC4	0	0	0	0	0	0	0	0	0	0	0	0	0	0	0	0	0	0	0	0	0
ASIP	0	0	0	0	0.0538494	0.147784	0	0	0	0	0	0	0	0	0	0	0	0	0	0	0
ASL	0.252172	0	0	0.450461	1.15776	0.914416	0	1.03987	0.363587	0.290284	0	0.211156	0.584078	0.26084	0	0.899604	0.281381	0.100124	0	0	0
ASNA1	1.63912	0	0	1.80184	1.50778	2.27219	0	1.81234	1.72704	1.06438	0	0.844626	1.16816	1.17378	0	2.69881	1.21932	0.750927	0.831739	0	0
ASNS	0.126086	0	0	0	0.0269247	0.0738922	0	0.0297105	0.0908967	0.193523	0	0.105578	0	0.156504	0	0	0	0.0500618	0.831739	0	0
ASNSD1	0.378258	0	0	0.675691	0.673118	0.45259	0	0.623921	0.636277	0.193523	0	0.633469	0	1.04336	0	0	0.375175	0.300371	0.831739	0	0
ASPA	0.378258	0	0	0	0.834666	0.129311	0	0.0891316	0	0	0	0	0	0	0	0	0	0	0	0	0
ASPDH	0.126086	0	0	0	2.55785	0.101602	0	0	0	0	0	0	0	0	0	0	0	0	0	0	0
ASPG	0	0	0	0	0.161548	0.0738922	0	0	0	0	0	0	0	0	0	0	0	0	0	0	0
ASPH	1.26086	0	0	0.900921	0.350021	0.822051	0	0.802184	0.908967	0.483807	0	0.527891	0.584078	0.026084	0	0	0.656556	0.500618	0.831739	0	0
ASPHD1	0	0	0	0	0.134624	0.581901	0	0.0297105	0.0908967	0	0	0.105578	0	0	0	0	0	0	0	0	0
ASPHD2	0.126086	0	0	0	0	0.0184731	0	0.0594211	0	0	0	0	0	0	0	0	0	0.0500618	0	0	0
ASPM	0	0	0	0	0.0269247	0.0184731	0	0.0297105	0	0	0	0	0	0	0	0	0	0.150185	0	0	0
ASPN	8.32167	11.8343	0	6.53168	0	0	0	0	0	0	0	0.369524	0	0	0	0	0	0.0500618	0	0	0
ASPRV1	0	0	0	0	0	0.00923653	0	0	0	0.0967614	0	0	0	0	0	0	0	0	0	0	0
ASPSCR1	0.252172	0	0	0.22523	0.350021	0.221677	0	0.237684	0.27269	0.0967614	0	0.105578	0	0.286924	1.95656	0	0.234484	0.100124	0	4.64253	0
ASRGL1	0	0	0	0	0.592344	0.84976	0	0.326816	0.27269	1.06438	0	0	0.292039	0.026084	0	0	0.281381	0.250309	0	0	0
ASS1	0	0	0	0.22523	8.83131	2.17058	0	0.237684	0	0.483807	0	0.105578	0.584078	0.078252	0	0	0.0937937	0.0500618	0	0	0
ASTE1	0	0	0	0	0.0269247	0.0461826	0	0.0297105	0	0.193523	0	0.0527891	0	0.156504	0	0	0.0468968	0.100124	0.831739	0	0
ASTN1	0	0	0	0	0	0	0	0	0	0	0	0.0527891	0	0	0	0	0	0	0	0	0
ASTN2	0	0	0	0	0.0538494	0.101602	0	0.0297105	0.0908967	0	0	0	0	0.026084	0	0	0.0468968	0.0500618	0	0	0
ASUN	0.126086	0	0	0.22523	0.296172	0.249386	0	0.237684	0.27269	0.0967614	0	0.105578	0	0.39126	0	0	0.0937937	0.150185	0	0	0
ASXL1	0.252172	0	0	0.22523	0.0269247	0.286332	0	0.297105	1.09076	0.67733	0	0.211156	0.292039	0.39126	0	0	0.328278	0.150185	0.831739	0	0
ASXL2	0.378258	0	0	0	0.0538494	0.175494	0	0.118842	0	0.387046	0	0.0527891	0.584078	0.286924	0	0	0.0937937	0.300371	0.831739	0	0
ASXL3	0	0	0	0	0	0	0	0.118842	0	0.0967614	0	0	0.292039	0	0	0	0	0	0	0	0
ATAD1	0.252172	0	0	0.675691	0.242322	0.544955	0	0.505079	0.363587	0.483807	8.13008	0.263946	0.876117	0.495596	0	0	0.281381	0.350433	0.831739	4.64253	0
ATAD2	0	0	0	0	0	0.0184731	0	0.178263	0	0	0	0.0527891	0	0.26084	1.95656	0	0.0937937	0	0.831739	0	0
ATAD2B	0	0	0	0.450461	0	0.0461826	0	0.0891316	0.181793	0.0967614	0	0.158367	0	0.234756	0	0	0.281381	0.200247	0	0	0
ATAD3A	0	0	0	0	0.0538494	0.129311	0	0.118842	0.0908967	0.193523	0	0.0527891	0.292039	0.026084	0	0	0	0.100124	0	0	0
ATAD3B	0	0	0	0.22523	0.0538494	0.0461826	0	0.0297105	0	0	0	0	0	0.052168	0	0	0.0937937	0	0	0	0
ATAD3C	0	0	0	0	0.161548	0.0461826	0	0.237684	0.0908967	0	0	0	0	0	0	0	0	0	0	0	0
ATAD5	0	0	0	0	0	0.0369461	0	0.0594211	0.0908967	0	0	0.0527891	0	0.13042	0	0	0	0.150185	0	0	0
ATAT1	0	0	0	0	0.0269247	0.157021	0	0.118842	0.0908967	0.387046	0	0	0.292039	0.026084	0	0	0	0.0500618	0	0	0
ATCAY	0	0	0	0	0	0	0	0	0	0	0	0	0	0	0	0	0	0	0	0	0
ATE1	0.126086	0	0	0.450461	0.269247	0.286332	0	0.118842	0.727174	0.0967614	0	0.158367	0	0.156504	0	0	0.140691	0.100124	0	0	0
ATE1-AS1	0.126086	0	0	0	0	0.00923653	0	0.0297105	0	0.193523	0	0	0.292039	0	0	0	0.0468968	0	0	0	0
ATF1	0.378258	0	0	0.450461	0.403871	0.415644	0	0.267395	0.363587	0.193523	0	0.105578	0.292039	0.78252	0	0	0.468968	0.450556	0.831739	0	0
ATF2	0.63043	0	0	0.22523	0.269247	0.341752	0	0.207974	0.27269	0.193523	0	0.316735	0	0.39126	1.95656	0.899604	0.234484	0.100124	0.831739	0	0
ATF3	0.378258	0	0	0.450461	0.0807741	2.51234	0	0.861605	2.09062	0.387046	0	2.16435	0	0.339092	0	0	4.26761	3.30408	0	4.64253	0
ATF4	1.89129	0	0	2.02707	0.592344	0.812814	0	0.980448	0.363587	1.2579	0	1.26694	1.16816	0.991191	0	0	0.937937	0.851051	3.32696	0	0
ATF5	0	0	0	0.22523	0.484645	0.314042	0	0.148553	0	0	0	0	0	0.052168	0	0	0.609659	1.20148	0.831739	0	0
ATF6	0.126086	0	0	0	0.215398	0.397171	0	0.505079	0.636277	0.967614	0	0.369524	1.75223	0.313008	0	0.899604	0.797246	0.55068	0	4.64253	0
ATF6B	0.126086	0	0	1.12615	0.134624	0.360225	0	0.623921	0.363587	0.483807	0	0.158367	0.584078	0.599932	0	0	0.187587	0.300371	0.831739	0	0
ATF7	0.126086	0	0	0.450461	0.323097	0.42488	0	0.445658	0.181793	0.387046	0	0.422313	0.292039	0.26084	0	0	0.187587	0.150185	0	0	0
ATF7IP	0.126086	0	0	0.22523	0.161548	0.471063	0	0.326816	0.27269	0.193523	0	0.158367	0.292039	0.443428	0	0.899604	0.187587	0.350433	0.831739	0	0
ATF7IP2	0	0	0	0	0	0.0184731	0	0.0594211	0	0.0967614	0	0	0	0.078252	0	0	0.0468968	0.0500618	0	0	0
ATG10	0.126086	0	0	0.450461	0.161548	0.138548	0	0.148553	0.0908967	0	0	0.0527891	0	0.13042	0	0	0.0468968	0.0500618	0	0	0
ATG101	0.126086	0	0	0	0.538494	0.581901	0	0.802184	0.81807	0.580568	0	0.58068	0.876117	0.678184	1.95656	0.899604	0.562762	0.55068	0.831739	0	0
ATG12	1.89129	0	0	0.675691	0.376946	0.609611	0	0.267395	0.54538	1.2579	0	0.791837	0.292039	1.51287	0	0	0.375175	1.00124	1.66348	0	0
ATG13	0.252172	5.91716	0	0.22523	0.0807741	0.184731	0	0.0891316	0	0.290284	0	0.211156	0.292039	0.234756	0	0	0.187587	0.150185	0	0	0
ATG14	0.252172	0	0	0.22523	0.0269247	0.221677	0	0.178263	0.27269	0.290284	0	0.105578	0.292039	0.156504	0	0	0.187587	0.300371	0	0	0
ATG16L1	0	0	0	0	0.0269247	0.0184731	0	0.0594211	0.0908967	0	0	0	0	0.208672	0	0	0.0937937	0	0	0	0
ATG16L2	0	0	0	0.22523	0	0.0554192	0	0.0297105	0	0.290284	0	0.0527891	0	0.208672	1.95656	0.899604	0.140691	0.300371	0	0	0
ATG2A	0	0	0	0	0.0538494	0.0738922	0	0	0	0.0967614	0	0	0	0.078252	0	0	0	0.100124	0	0	0
ATG2B	0	0	0	0.22523	0	0.120075	0	0.148553	0	0.0967614	0	0.263946	0	0.078252	0	0	0.140691	0.150185	0	0	0
ATG3	0.63043	0	0	0.900921	0.807741	0.785105	0	0.594211	1.18166	1.06438	0	0.739048	0.876117	1.04336	1.95656	3.59842	1.17242	2.95365	2.49522	0	0
ATG4A	0.126086	0	0	0.22523	0.242322	0.101602	0	0.237684	0.0908967	0.193523	0	0	0	0.13042	0	0	0	0.100124	0	0	0
ATG4B	0.126086	0	0	0	0.107699	0.369461	0	0.297105	0.27269	0.290284	0	0.105578	0.292039	0.26084	0	0	0.140691	0.250309	0	0	0
ATG4C	0.126086	0	0	1.12615	0.188473	0.175494	0	0.237684	0.27269	0.193523	0	0.211156	0	0.26084	0	0.899604	0.468968	0.500618	0	4.64253	0
ATG4D	0.126086	0	0	0	0.269247	0.24015	0	0.118842	0.181793	0	0	0.369524	0	0.365176	0	0.899604	0.0937937	0.150185	0	0	0
ATG5	0.63043	0	0	0	0.323097	0.498772	0	0.653632	0.27269	0.774091	0	0.475102	1.16816	0.678184	0	0	0.562762	0.55068	0	0	0
ATG7	0.126086	0	0	0.22523	0.107699	0.110838	0	0.148553	0	0.387046	0	0.158367	0.292039	0.104336	0	0	0.0468968	0.300371	0.831739	0	0
ATG9A	0.126086	0	0	0.22523	0.0807741	0.230913	0	0.0891316	0.0908967	0.193523	0	0.0527891	0	0.052168	0	0.899604	0.0468968	0.0500618	0	0	0
ATHL1	0	0	0	0.22523	0	0.0369461	0	0.0594211	0	0.193523	0	0.0527891	0	0.13042	0	0	0.0937937	0.0500618	0	0	0
ATIC	0	0	0	0.675691	0.403871	0.618847	0	0.118842	0.0908967	0.0967614	0	0.316735	0	0.26084	0	0	0.140691	0.350433	0	0	0
ATL1	0.126086	0	0	0	0.0269247	0.175494	0	0.118842	0.0908967	0.193523	0	0.158367	0.292039	0	0	0	0	0	0	0	0
ATL2	0	0	0	0	0.188473	0.230913	0	0.207974	0.363587	0.483807	0	0.263946	0	0.234756	0	0	0.0468968	0.0500618	0	0	0
ATL3	0.882601	0	0	0.675691	0.188473	0.63732	0	0.475368	0.27269	0.774091	0	1.37252	0	0.286924	0	0.899604	0.656556	0.650804	0.831739	0	0
ATM	0.378258	5.91716	0	0.450461	0.0807741	0.498772	0	0.5645	0.181793	0.193523	0	0.211156	0.292039	1.01728	1.95656	0.899604	0.797246	0.650804	4.1587	0	0
ATMIN	0.378258	0	0	0	0.161548	0.267859	0	0.356526	0.454483	0.0967614	0	0.211156	0	0.182588	0	0	0.328278	0.100124	0	0	0
ATN1	0.126086	0	0	0.22523	0.0538494	0.24015	0	0.356526	0.0908967	0.774091	0	0.369524	0.876117	0.026084	0	0	0	0	0	0	0
ATOH7	0	0	0	0	0	0	0	0	0	0	0	0	0	0	0	0	0	0	0	0	0
ATOH8	0	0	0	0	0	0.0554192	0	0.0297105	0	0.580568	0	0.316735	0.584078	0	0	0	0.140691	0	0	0	0
ATOX1	4.41301	11.8343	0	3.15322	19.2781	5.69894	0	3.77324	4.99932	5.22512	8.13008	2.58667	6.7169	1.19986	5.86969	4.49802	3.70485	2.95365	0.831739	9.28505	0
ATP10A	0	0	0	0	0	0.0277096	0	0	0	0	0	0.158367	0	0.052168	0	0	0.0937937	0	0	0	0
ATP10D	0.126086	0	0	0.450461	0.107699	0.591138	0	0.297105	0.0908967	0.290284	0	0.0527891	0	0.234756	0	0	0.281381	0.200247	0.831739	0	2.78784
ATP11A	0.126086	0	0	0.22523	0.0538494	0.766632	0	0.386237	0.181793	0.290284	0	0.0527891	0.584078	0.13042	0	0.899604	0.328278	0.350433	0	4.64253	0
ATP11AUN	0	0	0	0	0	0	0	0	0	0	0	0	0	0.026084	0	0	0	0	0	0	0
ATP11B	0	0	0	0.450461	0.0269247	0.184731	0	0.297105	0.0908967	0.193523	0	0.105578	0	0.313008	0	0.899604	0	0.250309	0	0	0
ATP11C	0.126086	0	0	0.450461	0.107699	0.341752	0	0.0891316	0.0908967	0.67733	0	0.527891	0.584078	0.052168	0	0	0.468968	0	0.831739	0	0
ATP12A	0	0	0	0	0	0	0	0	0	0	0	0	0	0	0	0	0	0	0	0	0
ATP13A1	0.252172	0	0	0.22523	0	0.129311	0	0.237684	0.0908967	0.193523	0	0.105578	0	0.078252	0	0	0.140691	0.150185	0	0	0
ATP13A2	0	0	0	0	0.0269247	0.175494	0	0.118842	0.0908967	0.387046	0	0	0.876117	0.104336	0	0.899604	0.468968	0.0500618	0.831739	0	0
ATP13A3	0	0	0	0.22523	0.619268	1.42243	0	0.594211	0.27269	1.83847	8.13008	0.527891	0.292039	0.156504	0	1.79921	0.609659	0.951175	0.831739	0	0
ATP13A4	0	0	0	0	0	0	0	0	0	0	0	0	0	0.026084	0	0	0	0	0	0	0
ATP13A5	0	0	0	0	0	0	0	0	0	0	0	0	0	0	0	0	0	0	0	0	0
ATP1A1	1.63912	0	0	1.57661	0.996214	2.69707	0	11.8545	6.81725	1.45142	8.13008	0.527891	2.04427	1.93021	0	1.79921	1.26621	0.851051	0.831739	0	0
ATP1A1-AS1	0.126086	0	0	0	0.161548	0.166257	0	0.0594211	0	0	0	0.211156	0	0.026084	0	0	0	0	0	0	0
ATP1A2	0	0	0	0	0	0	0	0	0	0	0	0.369524	0	0	0	0	0	0	0	0	0
ATP1A3	0	0	0	0	0	0	0	0	0	0	0	0	0	0.026084	0	0	0	0	0	0	0
ATP1B1	0.126086	0	0	0.900921	3.87716	8.18356	0	45.7839	16.9068	0.290284	0	1.42531	0	0.730352	0	0	1.40691	1.20148	0	0	0
ATP1B2	0	0	0	0	0	0	0	0.178263	0.0908967	0	0	0.211156	0	0	0	0	0	0	0	0	0
ATP1B3	0.882601	0	0	3.82892	0.565419	0.988308	0	3.62468	1.36345	4.06398	0	1.74204	4.08855	1.12161	1.95656	3.59842	3.18898	3.85476	0	0	5.57569
ATP1B4	0	0	0	0	0	0	0	0	0	0	0	0	0	0	0	0	0	0	0	0	0
ATP2A1	0	0	0	0	0	0	0	0.0297105	0	0	0	0	0	0	0	0	0	0	0	0	0
ATP2A1-AS1	0	0	0	0	0	0.0184731	0	0	0	0	0	0.0527891	0	0.052168	0	0	0	0	0	0	0
ATP2A2	0.252172	0	0	0.900921	0.376946	0.738922	0	0.475368	0.454483	0.774091	0	1.21415	0.292039	0.078252	1.95656	0	0.750349	0.450556	0	0	0
ATP2A3	0	0	0	0	0	0	0	0	0.0908967	0.193523	0	0.105578	0	0.13042	0	0	0	0.100124	0	0	0
ATP2B1	0.756515	0	0	0.450461	0.296172	0.969835	0	1.21813	0.908967	0.67733	0	0.791837	0.584078	1.77371	0	2.69881	2.34484	3.35414	1.66348	0	0
ATP2B4	0.378258	0	0	0.22523	0.0269247	0.323278	0	0.148553	0	0.967614	0	0.897415	0.292039	0.626016	0	0	0.234484	0.100124	0	0	0
ATP2C1	0.126086	0	0	0.22523	0.161548	0.480299	0	1.09929	0.54538	0.290284	0	0.263946	0.292039	0.26084	0	0	0.328278	0.300371	0	4.64253	0
ATP2C2	0	0	0	0	0	0.00923653	0	0	0	0	0	0.0527891	0	0	0	0	0	0	0	0	0
ATP4B	0	0	0	0	0	0	0	0	0.0908967	0	0	0	0	0	0	0	0	0	0	0	0
ATP5A1	3.02606	0	0	1.57661	6.46193	5.80054	0	6.12037	10.2713	2.12875	0	4.48707	2.33631	2.66057	3.91313	0.899604	2.53243	2.35291	1.66348	0	2.78784
ATP5B	1.13477	5.91716	0	2.47753	5.76189	6.41015	0	8.40808	13.18	3.96722	0	4.8566	4.38059	2.53015	1.95656	2.69881	2.9076	2.85352	3.32696	0	0
ATP5C1	2.52172	11.8343	0	2.92799	6.05806	6.4471	0	8.94287	8.72608	3.77369	0	4.01197	5.2567	2.53015	1.95656	6.29723	2.43864	3.85476	1.66348	0	2.78784
ATP5D	3.15215	0	0	4.05415	9.5852	8.34982	0	7.36821	9.54415	4.06398	0	4.3815	4.96466	4.17344	1.95656	3.59842	3.32968	4.25526	1.66348	0	2.78784
ATP5E	2.52172	0	0	3.60368	7.83509	3.77774	0	3.59497	4.81752	4.54779	0	3.16735	5.84078	4.64295	0	6.29723	4.64279	4.30532	4.1587	0	0
ATP5EP2	0	0	0	0	0	0	0	0	0.0908967	0	0	0	0	0	0	0	0	0	0	0	0
ATP5F1	1.51303	0	0	1.12615	3.74254	3.89781	0	3.83266	4.27214	1.45142	0	3.16735	2.04427	2.08672	3.91313	1.79921	1.5476	2.45303	1.66348	0	2.78784
ATP5G1	2.6478	17.7515	0	6.08122	9.1544	6.2716	0	10.3096	10.0895	2.70932	0	4.22313	4.38059	1.82588	1.95656	1.79921	1.4538	2.65328	1.66348	13.9276	0
ATP5G2	4.53909	0	0	4.05415	12.4392	12.4693	0	10.4284	12.2711	6.38625	0	8.18231	8.46913	9.83366	5.86969	8.99604	8.76971	10.8634	14.1396	4.64253	5.57569
ATP5G3	2.77389	5.91716	0	3.37845	14.0547	10.2433	0	13.0429	14.2708	3.48341	0	4.22313	4.67262	3.10399	3.91313	0.899604	3.37657	4.25526	4.1587	4.64253	8.36353
ATP5H	2.77389	0	0	3.82892	4.65798	4.33193	0	7.16024	8.90788	3.09636	0	3.95918	3.50447	3.31267	1.95656	3.59842	3.28278	2.15266	6.65391	4.64253	2.78784
ATP5I	4.53909	17.7515	0	6.98214	21.809	11.3794	0	12.211	14.4526	8.61176	0	8.97415	10.2214	6.86009	9.78282	4.49802	7.03453	6.90853	4.1587	13.9276	22.3028
ATP5J	5.67387	11.8343	0	5.1803	17.6626	11.1393	0	17.1133	20.9971	9.28909	8.13008	8.39347	9.63729	5.81673	3.91313	3.59842	4.03313	3.95488	0.831739	13.9276	2.78784
ATP5J2	2.6478	11.8343	0	6.98214	13.597	9.95698	0	9.5965	9.63505	3.96722	8.13008	3.11456	4.38059	5.39938	7.82626	10.7953	7.08142	6.80841	2.49522	4.64253	2.78784
ATP5L	8.69993	0	0	9.00921	21.1628	19.2027	0	21.5698	27.8144	9.48262	8.13008	11.7192	12.2656	19.25	15.6525	16.1929	12.4277	15.5192	21.6252	27.8552	16.7271
ATP5L2	0	0	0	0	0	0.00923653	0	0	0	0	0	0	0	0	0	0	0	0	0	0	0
ATP5O	4.28692	5.91716	0	3.82892	7.67354	7.39846	0	9.18055	13.9981	3.19313	16.2602	5.54286	3.21243	4.40819	1.95656	3.59842	4.17382	4.856	5.82217	9.28505	2.78784
ATP5S	0	0	0	0.22523	0.242322	0.286332	0	0.53479	0.908967	0.193523	0	0.158367	0.292039	0.286924	0	0	0.0937937	0.100124	0	0	0
ATP5SL	0.378258	0	0	0	0.430795	0.304805	0	0.237684	0.363587	0.387046	0	0.211156	0	0.286924	0	0	0.281381	0.150185	0	0	0
ATP6AP1	0.756515	0	0	1.12615	0.242322	0.674266	0	1.33697	2.09062	0.580568	0	0.686258	0.584078	0.443428	0	1.79921	1.12552	0.901113	0	0	0
ATP6AP1L	0	0	0	0	0	0.0369461	0	0.118842	0.0908967	0	0	0.0527891	0	0.052168	0	0	0.0468968	0	0.831739	0	0
ATP6AP2	3.90866	5.91716	0	4.27938	0.861591	2.33684	0	4.45658	24.2694	1.45142	0	4.11755	2.04427	2.1128	0	0	3.51726	3.65451	1.66348	0	0
ATP6V0A1	0.126086	0	0	0.450461	0.188473	0.24015	0	0.0594211	0.0908967	0	0	0.105578	0	0.078252	0	0	0.515865	0.400495	0	0	0
ATP6V0A2	0.504344	0	0	0.22523	0.0269247	0.193967	0	0.118842	0.0908967	0.290284	0	0.105578	0.292039	0.13042	0	0	0.140691	0.150185	0	0	0
ATP6V0A4	0	0	0	0	0	0.0184731	0	0.653632	4.63573	0	0	0	0	0	0	0	0	0	0	0	0
ATP6V0B	1.13477	0	0	3.15322	2.2886	5.4865	0	10.7552	28.996	2.41903	8.13008	2.37551	3.21243	1.66938	1.95656	7.19683	5.58072	4.95612	4.99043	4.64253	2.78784
ATP6V0C	3.90866	5.91716	0	2.92799	3.47329	6.50252	0	8.79432	23.3605	3.09636	0	3.06177	5.2567	4.74729	1.95656	11.6949	8.11315	6.1576	4.1587	0	5.57569
ATP6V0D1	1.13477	0	0	0.22523	1.56163	0.886707	0	1.48553	0.636277	0.580568	0	0.844626	0.584078	0.860772	1.95656	3.59842	1.82898	1.95241	0.831739	0	2.78784
ATP6V0D2	0	0	0	0	0	0.0369461	0	0.386237	8.99877	0	0	0	0	0	0	0	0	0	0	0	0
ATP6V0E1	9.58253	11.8343	0	10.8111	6.46193	8.13738	0	18.8662	17.5431	6.28949	0	5.06775	7.88505	8.00778	5.86969	8.99604	7.87867	8.00989	9.14913	9.28505	11.1514
ATP6V0E2	0	0	0	0	0.996214	0.286332	0	0.386237	0	0	0	0.263946	0	0.808604	1.95656	0	0.187587	0.150185	0	0	0
ATP6V0E2-AS1	0	0	0	0	0	0	0	0.0297105	0	0	0	0	0	0	0	0	0	0	0	0	0
ATP6V1A	0	0	0	0.22523	0.942365	0.942126	0	2.67395	4.45394	0.580568	0	0.158367	0.876117	0.208672	0	0	0.797246	1.0513	0.831739	0	0
ATP6V1B1	0	0	0	0.22523	0	0.0738922	0	2.70366	11.453	0	0	0	0	0	0	0	0	0	0	0	0
ATP6V1B2	1.26086	0	0	0.450461	1.9655	0.683503	0	0.53479	0.0908967	0.0967614	0	0.844626	0.292039	0.860772	0	4.49802	2.81381	2.70334	0	0	0
ATP6V1C1	0.504344	0	0	0.22523	1.50778	0.886707	0	0.683342	0.727174	0.483807	0	0.686258	0	0.365176	0	0.899604	1.26621	0.800989	0.831739	0	2.78784
ATP6V1C2	0	0	0	0	0	0.00923653	0	0.118842	2.636	0	0	0	0	0	0	0	0	0	0	0	0
ATP6V1D	0.63043	0	0	0.675691	2.88094	1.97662	0	2.31742	5.09021	0.387046	8.13008	0.950204	0.584078	0.965107	1.95656	0	0.797246	0.55068	1.66348	0	0
ATP6V1E1	0.756515	0	0	0.900921	2.63862	1.18228	0	1.57466	3.54497	0.870853	8.13008	1.37252	0.876117	0.808604	3.91313	0.899604	0.984834	0.600742	0	0	0
ATP6V1E2	0	0	0	0.22523	0	0	0	0.0297105	0	0	0	0	0	0.026084	0	0	0	0	0	0	0
ATP6V1F	3.15215	0	0	3.15322	11.4699	5.74512	0	7.81387	14.8162	2.80608	8.13008	3.11456	2.92039	3.70393	1.95656	3.59842	7.69108	5.15637	2.49522	4.64253	16.7271
ATP6V1G1	4.03475	5.91716	0	6.75691	12.0084	10.5112	0	10.3987	11.0894	7.16034	0	6.8098	7.59301	7.90345	5.86969	8.09644	5.62762	5.10631	12.4761	18.5701	11.1514
ATP6V1G2	0	0	0	0.22523	0.134624	0.0461826	0	0	0	0	0	0.105578	0	0	0	0	0	0	0	0	0
ATP6V1G3	0	0	0	0	0	0.0554192	0	0.326816	12.5437	0	0	0	0	0	0	0	0	0	0	0	0
ATP6V1H	0.126086	5.91716	0	0	0.323097	0.387934	0	0.713053	2.09062	0.290284	0	0.263946	0	0.234756	0	0.899604	0.375175	0.150185	0	0	2.78784
ATP7A	0	0	0	0.450461	0.0538494	0.120075	0	0.178263	0.0908967	0.290284	0	0.158367	0	0.182588	0	0	0.281381	0.150185	0	0	2.78784
ATP7B	0	0	0	0	0	0.0277096	0	0.0594211	0	0	0	0	0	0	0	0	0	0	0	0	0
ATP8A1	0	0	0	0	0	0.138548	0	0.0594211	0.0908967	0.0967614	0	0.0527891	0	0.078252	0	0	0.140691	0	0	0	0
ATP8A2	0	0	0	0	0	0.175494	0	0	0.27269	0	0	0	0	0	0	0	0	0	0	0	0
ATP8B1	0	0	0	0.22523	0	0.0923653	0	0.237684	0.0908967	0.387046	0	0.369524	0	0	0	0	0	0	0	0	0
ATP8B2	0.126086	0	0	0	0	0.0277096	0	0.0297105	0	0.193523	0	0	0.292039	0.078252	0	0	0	0	0	0	0
ATP8B4	0	0	0	0.22523	0	0.00923653	0	0	0.181793	0	0	0	0	0	0	0	0.375175	0.300371	0	0	0
ATP8B5P	0	0	0	0	0	0	0	0	0	0	0	0	0	0	0	0	0	0	0	0	0
ATP9A	0.126086	0	0	0	0.0269247	0.221677	0	0.207974	0.54538	0	0	0.263946	0	0.026084	0	0	0.0468968	0	0	0	0
ATP9B	0	0	0	0.22523	0.0538494	0.0554192	0	0.0594211	0	0	0	0.0527891	0	0.182588	0	0	0.0468968	0.0500618	0	0	0
ATPAF1	0.252172	0	0	0	1.18469	0.45259	0	1.42611	1.72704	0.193523	0	1.26694	0.292039	0.469512	0	1.79921	0.281381	0.300371	1.66348	0	0
ATPAF2	0	0	0	0.22523	0.269247	0.295569	0	0.297105	0.0908967	0.387046	0	0.158367	0.292039	0.078252	0	0	0.187587	0.150185	0	0	0
ATPIF1	2.52172	0	0	2.70276	16.4241	8.396	0	11.082	8.1807	3.28989	0	3.90639	3.50447	4.48645	5.86969	1.79921	2.86071	2.00247	4.1587	0	2.78784
ATR	0	0	0	0	0.0538494	0.175494	0	0.118842	0.181793	0.0967614	0	0	0.292039	0.104336	1.95656	0	0.187587	0.150185	0	0	0
ATRAID	6.55647	0	0	2.70276	1.93858	2.41073	0	4.84282	4.81752	3.77369	0	3.32571	4.38059	2.21714	3.91313	0.899604	1.78208	2.20272	0.831739	0	2.78784
ATRIP	0	0	0	0	0	0.0369461	0	0.0297105	0	0.0967614	0	0	0.292039	0	0	0	0.0468968	0	0	0	0
ATRN	0.126086	0	0	0.450461	0.0269247	0.193967	0	0.386237	0.0908967	0.193523	0	0.0527891	0.292039	0.052168	0	0	0.140691	0.200247	0	0	0
ATRNL1	0	0	0	0.675691	0	0.0461826	0	0	0	0	0	0	0	0.026084	0	0	0	0	0	0	0
ATRX	0.882601	0	0	1.57661	0.215398	2.0228	0	1.57466	2.09062	1.74171	0	1.63646	1.16816	1.72154	0	1.79921	1.07863	1.60198	4.1587	0	0
ATXN1	0.252172	0	0	0	0.0807741	0.157021	0	0.118842	0.363587	0.193523	0	0.211156	0	0.417344	1.95656	0	0.468968	0.300371	0	0	2.78784
ATXN10	0.126086	0	0	1.35138	0.350021	1.07144	0	0.950737	0.636277	0.967614	0	0.739048	1.75223	0.678184	3.91313	0	0.468968	0.600742	0	4.64253	0
ATXN1L	0.252172	0	0	0	0.269247	0.166257	0	0.178263	0	0.0967614	0	0	0.292039	0.13042	0	0.899604	0.187587	0.100124	0	0	0
ATXN2	0	0	0	0.450461	0.0269247	0.341752	0	0.415947	0.27269	0.580568	0	0.316735	0.584078	0.182588	0	0	0.0468968	0.200247	0	0	0
ATXN2L	0.504344	0	0	0.22523	0.0269247	0.267859	0	0.148553	0.27269	0.0967614	0	0.211156	0.292039	0.052168	1.95656	0.899604	0.281381	0.200247	0	0	0
ATXN3	1.00869	0	0	0.450461	0.0538494	0.295569	0	0.326816	0.363587	1.54818	0	0.475102	0.584078	0.443428	1.95656	0	0.281381	0.350433	0	0	0
ATXN7	0.378258	0	0	0.22523	0.161548	0.323278	0	0.415947	0.181793	0.290284	0	0.263946	0.584078	0.678184	0	0	0.375175	0.55068	0	0	0
ATXN7L1	0	0	0	0	0.188473	0.0554192	0	0.118842	0.27269	0.0967614	0	0.158367	0	0.13042	0	0	0.140691	0	0.831739	0	0
ATXN7L2	0	0	0	0	0	0.0184731	0	0.0297105	0	0	0	0	0	0	0	0	0	0	0	0	0
ATXN7L3	0	0	0	0	0	0.0923653	0	0.0297105	0	0.193523	0	0	0	0.052168	0	0	0.187587	0.100124	0	0	0
ATXN7L3B	0.378258	0	0	0.450461	0.403871	0.480299	0	0.594211	0.181793	0.387046	0	0.105578	0.584078	0.286924	1.95656	0	0.328278	0.100124	0	0	0
ATXN8OS	0	0	0	0	0	0	0	0	0	0	0	0	0	0	0	0	0	0	0	0	0
AUH	0.126086	0	0	0.22523	1.50778	0.979072	0	0.802184	1.18166	0.0967614	0	0.369524	0	0.26084	0	0	0.0468968	0.150185	0	0	0
AUNIP	0	0	0	0	0	0	0	0	0	0	0	0	0	0	0	0	0	0.0500618	0	0	0
AUP1	1.13477	5.91716	0	1.35138	0.753892	1.41319	0	0.772474	0.81807	1.16114	0	0.369524	0.584078	1.01728	5.86969	1.79921	1.40691	1.65204	0.831739	4.64253	0
AURKA	0	0	0	0	0.0538494	0.0277096	0	0.0891316	0.0908967	0	0	0	0	0.052168	0	0	0	0.100124	0	0	0
AURKAIP1	2.14346	11.8343	0	2.2523	6.32731	4.46124	0	4.66455	6.27187	2.80608	8.13008	3.00898	4.38059	2.53015	5.86969	3.59842	2.53243	2.20272	1.66348	9.28505	0
AURKAPS1	0	0	0	0	0	0	0	0	0	0	0	0	0	0	0	0	0	0	0	0	0
AURKB	0	0	0	0	0	0	0	0.0297105	0	0	0	0	0	0	0	0	0	0.0500618	0	0	0
AURKC	0	0	0	0	0	0.0277096	0	0	0	0	0	0	0	0.026084	0	0	0	0	0	0	0
AUTS2	0.504344	0	0	0	0.107699	0.193967	0	0.118842	0.181793	0	0	0.158367	0	0.13042	0	0	0.0468968	0.100124	0.831739	0	0
AVEN	0.126086	0	0	0	0	0.0461826	0	0	0	0.0967614	0	0	0	0.026084	0	0	0	0	0	0	0
AVIL	0	0	0	0.450461	0	0.0738922	0	0.118842	0.0908967	0.0967614	0	0	0.292039	0.026084	0	0	0.0468968	0.0500618	0	0	0
AVL9	0.252172	0	0	0.22523	0.0538494	0.175494	0	0.118842	0.27269	0.0967614	0	0	0	0.13042	0	0	0.140691	0.150185	0	0	0
AVP	0	0	0	0	0.0538494	0.00923653	0	0	0	0	0	0	0	0	0	0	0	0	0	0	0
AVPI1	0.378258	0	0	0.450461	0.0538494	0.0461826	0	0.326816	0.181793	0.0967614	0	0.263946	0	0.26084	0	0	0.187587	0.851051	0.831739	0	0
AVPR1A	0	0	0	0	0	0.00923653	0	0.861605	1.54524	0	0	0	0	0	0	0	0	0	0	0	0
AVPR2	0	0	0	0	0	0	0	0.0297105	0.0908967	0	0	0	0	0	0	0	0	0	0	0	0
AXDND1	0	0	0	0	0.0269247	0	0	0	0	0	0	0	0	0	0	0	0	0	0	0	0
AXIN1	0	0	0	0	0.0269247	0.0277096	0	0.118842	0	0	0	0.0527891	0	0.026084	0	0	0.140691	0.0500618	0	0	0
AXIN2	0	0	0	0	0.0269247	0.0923653	0	0	0	0	0	0	0	0.104336	0	0	0	0	0	0	0
AXL	2.26955	5.91716	0	0.22523	0	0.729686	0	0.0297105	0	0	0	1.9532	0	0	0	0	1.21932	1.0513	0	0	0
AZGP1	0	0	0	0.22523	1.40009	0.480299	0	0	0.454483	0	0	0	0	0.026084	0	0	0	0	0	0	0
AZI2	0.504344	0	0	1.57661	0.430795	0.480299	0	0.891316	0.54538	0.193523	0	0.316735	0.292039	0.286924	0	1.79921	0.468968	0.500618	0	0	0
AZIN1	1.51303	5.91716	0	0.450461	0.350021	0.572665	0	0.802184	0.54538	0.387046	0	0.316735	0.292039	0.339092	0	0.899604	0.750349	0.700866	1.66348	0	2.78784
AZIN1-AS1	0.126086	0	0	0	0.0538494	0.0277096	0	0.237684	0	0	0	0	0	0.052168	0	0	0.0468968	0	0	0	0
AZIN2	0.252172	0	0	0	0	0.0461826	0	0	0	0	0	0	0	0.052168	0	0	0.0468968	0	0	0	0
AZU1	0	0	0	0	0	0	0	0	0	0	0	0	0	0	0	0	0	0.0500618	0	0	0
B2M	150.673	88.7574	0	183.563	37.3177	104.41	0	103.779	178.976	291.542	317.073	99.0852	265.756	595.941	600.665	354.444	244.755	281.598	412.543	561.746	223.028
B3GALNT1	0.126086	0	0	0.22523	0.0538494	0.406407	0	0.445658	0.454483	0	0	0.475102	0	0	0	0	0.281381	0.100124	0	0	0
B3GALNT2	0.126086	0	0	0	0.107699	0.129311	0	0.148553	0.181793	0	0	0.316735	0	0.078252	0	0	0.0468968	0.150185	0	0	0
B3GALT2	0	0	0	0	0	0	0	0	0	0	0	0	0	0.234756	0	0	0	0	0	0	0
B3GALT4	0.126086	0	0	0	0	0.0554192	0	0.237684	0	0	0	0.158367	0	0.339092	0	0	0.140691	0.0500618	0	0	0
B3GALT5-AS1	0	0	0	0	0	0.0277096	0	0	0	0	0	0	0	0	0	0	0	0	0	0	0
B3GALT6	0	0	0	0.22523	0.134624	0.277096	0	0.148553	0.0908967	0	0	0.263946	0	0.182588	0	0	0.281381	0.100124	0	0	0
B3GAT1	0	0	0	0	0	0.0369461	0	0	0	0	0	0	0	0	0	0	0	0	0	0	0
B3GAT3	0.63043	0	0	0.22523	0.134624	0.415644	0	0.713053	0.454483	0.387046	0	0.422313	0.292039	0.730352	5.86969	0.899604	0.375175	0.55068	0	0	0
B3GLCT	0.252172	0	0	0	0	0.0738922	0	0.267395	0.454483	0.0967614	0	0.263946	0.292039	0.078252	0	0	0	0	0.831739	0	0
B3GNT2	0	0	0	0	0.0807741	0.323278	0	0.861605	0.999864	0.483807	0	0.791837	0.584078	0.339092	0	0	0.328278	0.55068	0	0	0
B3GNT3	0	0	0	0	0	0.00923653	0	0.0594211	0	0	0	0	0	0.026084	0	0	0	0	0	0	0
B3GNT4	0	0	0	0	0.0807741	0.0277096	0	0	0	0	0	0	0	0	0	0	0	0	0	0	0
B3GNT5	0	0	0	0	0	0.138548	0	0	0.0908967	0	0	0	0	0	0	0	0.750349	0.200247	0	0	0
B3GNT6	0	0	0	0	0	0	0	0	0	0	0	0	0	0	0	0	0	0	0	0	0
B3GNT7	0	0	0	0	0	0	0	0.118842	0	0.387046	0	0	0.584078	0.13042	0	0.899604	0.0937937	0.100124	1.66348	0	0
B3GNT8	0.126086	0	0	0	0	0	0	0.148553	0.181793	0	0	0	0	0.052168	0	0	0	0.150185	0	0	0
B3GNT9	0.126086	0	0	0	0	0.0831287	0	0.178263	0	0	0	0.0527891	0	0	0	0	0	0.0500618	0	0	0
B3GNTL1	0	0	0	0	0.0269247	0.0646557	0	0	0	0	0	0	0	0.104336	0	0	0.0468968	0.150185	0	0	0
B4GALNT1	0	0	0	0	0	0	0	0	0	0	0	0.0527891	0	0	0	0	0	0	0	0	0
B4GALNT2	0	0	0	0	0	0	0	0	0	0	0	0	0	0	0	0	0	0	0	0	0
B4GALT1	2.89998	17.7515	0	1.80184	0.807741	2.01356	0	1.90147	0.54538	1.35466	0	1.05578	1.4602	1.85196	0	0.899604	1.64139	3.1539	3.32696	4.64253	0
B4GALT1-AS1	0.378258	0	0	0	0.107699	0.0554192	0	0.118842	0.0908967	0	0	0.0527891	0	0	0	0	0.0468968	0	0	0	0
B4GALT2	0	0	0	0	0.0807741	0.129311	0	0.118842	0.0908967	0.193523	0	0.105578	0.292039	0	0	0	0	0	0	0	0
B4GALT3	0.126086	0	0	0.450461	0.188473	0.295569	0	0.53479	0.54538	0.290284	0	0	0	0.469512	0	0	0.234484	0.0500618	0	4.64253	0
B4GALT4	0.126086	0	0	0	0.269247	0.267859	0	0.178263	0.27269	0.0967614	0	0.369524	0.292039	0.156504	0	0	0.234484	0.150185	0	0	0
B4GALT5	0.756515	0	0	0	0.403871	0.923653	0	0.326816	0.181793	0.580568	8.13008	0.316735	1.16816	0.13042	0	0	0.234484	0.500618	0	0	0
B4GALT6	0	0	0	0	0	0.0369461	0	0.0297105	0.0908967	0	0	0	0	0	0	0	0	0	0	0	0
B4GALT7	0.126086	0	0	0.450461	0.242322	0.471063	0	0.326816	0.636277	0.290284	0	0.211156	0.876117	0.286924	0	0	0.281381	0.150185	0	0	0
B4GAT1	0.126086	0	0	0.22523	0.134624	0.341752	0	0.267395	0.363587	0.0967614	0	0.422313	0.292039	0.052168	0	0	0.0468968	0.0500618	0.831739	0	0
B9D1	0.126086	0	0	0	0.538494	0.461826	0	0.267395	0.181793	0.0967614	0	0.316735	0	0	0	0	0	0	0	0	0
B9D2	0.126086	0	0	0	0.296172	0.221677	0	0.326816	0.181793	0.0967614	0	0	0	0.156504	0	0	0.140691	0.0500618	0	0	0
BAALC	0	0	0	0	0	0.00923653	0	0	0.54538	0.387046	0	0	0	0.052168	0	0	0	0	0	0	0
BAALC-AS1	0	0	0	0	0	0.00923653	0	0	0	0	0	0	0	0	0	0	0	0	0	0	0
BAALC-AS2	0	0	0	0	0	0	0	0	0.181793	0	0	0	0	0	0	0	0	0	0	0	0
BAAT	0	0	0	0	0	0	0	0.0297105	0	0	0	0	0	0	0	0	0	0	0	0	0
BABAM1	1.00869	0	0	0	1.05006	0.960599	0	0.5645	0.908967	1.06438	0	0.686258	0.876117	0.939023	0	0.899604	1.03173	0.600742	0	0	0
BACE1	0.126086	0	0	0.450461	0	0.129311	0	0.178263	0	0.0967614	0	0.0527891	0	0	0	0	0.0468968	0	0	0	0
BACE2	0.378258	0	0	0.22523	0.0269247	0.332515	0	0.653632	2.90869	0.387046	8.13008	0.316735	0	0	0	0	0	0	1.66348	0	5.57569
BACH1	0.126086	0	0	0	0	0.21244	0	0.207974	0.181793	0.290284	0	0.211156	0.292039	0.208672	0	0.899604	0.281381	0.650804	0	0	0
BACH1-IT2	0	0	0	0	0	0	0	0	0	0	0	0	0	0	0	0	0	0	0	0	0
BACH2	0	0	0	0.22523	0	0.0461826	0	0.0891316	0.181793	0.193523	0	0	0.292039	0.078252	0	0	0	0	0.831739	0	0
BAD	1.7652	0	0	1.12615	1.21161	1.65334	0	1.51524	1.09076	1.74171	0	1.74204	1.16816	0.678184	0	0.899604	0.562762	0.500618	0.831739	0	2.78784
BAG1	1.89129	0	0	0.900921	2.6117	1.7457	0	3.74353	1.99973	2.03199	0	2.05878	2.04427	0.495596	0	0.899604	0.844143	1.0513	1.66348	0	2.78784
BAG2	0.756515	0	0	1.35138	0.430795	0.360225	0	0.0297105	0.0908967	0	0	0.211156	0	0.182588	0	0	0.140691	0.0500618	0	0	0
BAG3	0.252172	0	0	0	0.673118	0.387934	0	0.207974	0.181793	0.0967614	0	0.897415	0	0.052168	0	0	0.328278	0.200247	0	0	0
BAG4	0	0	0	0	0.107699	0.120075	0	0.415947	0.363587	0	0	0.211156	0	0.156504	0	0	0.140691	0.200247	0	0	0
BAG5	0.378258	0	0	0.675691	0.188473	0.480299	0	0.742763	0.81807	0.483807	0	0.369524	0	0.339092	0	0.899604	0.140691	0.200247	0.831739	0	0
BAG6	0.378258	0	0	0.22523	0.323097	0.45259	0	0.505079	0.454483	0.67733	0	0.369524	0.876117	0.339092	0	0	0.468968	0.200247	0	0	0
BAHCC1	0.126086	0	0	0.22523	0	0.00923653	0	0.0594211	0	0.0967614	0	0	0	0	0	0	0	0	0	0	0
BAHD1	0.126086	0	0	0	0.0538494	0.0461826	0	0.0891316	0.181793	0.193523	0	0	0.292039	0.104336	0	0	0	0.0500618	0	0	0
BAIAP2	0.126086	0	0	0	0.0807741	0.157021	0	0.178263	0	0.580568	0	0	0.876117	0.026084	0	0	0.328278	0.100124	0	0	0
BAIAP2-AS1	0	5.91716	0	0.22523	0.0538494	0.101602	0	0.0594211	0.0908967	0.0967614	0	0	0	0	0	0	0.0468968	0.100124	0	0	0
BAIAP2L1	0	0	0	0	0	0.110838	0	0.0891316	0.363587	0.290284	0	0	0.292039	0	0	0	0	0	0	0	0
BAIAP2L2	0	0	0	0	0.0807741	0.0461826	0	0.0297105	0	0	0	0	0	0	0	0	0	0	0	0	0
BAIAP3	0	0	0	0	0	0.00923653	0	0.0594211	0	0	0	0	0	0	0	0	0	0	0	0	0
BAK1	0	0	0	0	0.134624	0.110838	0	0.0594211	0.0908967	0	0	0.0527891	0	0.417344	1.95656	0.899604	0.187587	0.100124	0	0	0
BAMBI	0	0	0	0.900921	0.0807741	0.341752	0	0.267395	0.27269	0.290284	0	0.105578	0.292039	0.026084	0	0	0.0468968	0	0	0	0
BANCR	0	0	0	0	0	0	0	0	0.0908967	0	0	0	0	0	0	0	0	0	0	0	0
BANF1	1.63912	0	0	1.12615	1.56163	2.43844	0	2.67395	2.36331	2.9996	0	1.84762	3.21243	1.72154	0	1.79921	1.82898	1.75216	4.1587	4.64253	0
BANF2	0	0	0	0	0	0	0	0	0	0	0	0	0	0	0	0	0	0	0	0	0
BANK1	0	0	0	0	0.0269247	0.0461826	0	0.0297105	0	0	0	0	0	0	0	0	0	0.300371	6.65391	0	0
BANP	0.252172	0	0	0	0.0538494	0.0831287	0	0.0594211	0.0908967	0.193523	0	0.105578	0.292039	0.13042	0	0	0.0468968	0.100124	0	0	0
BAP1	0	0	0	0	0.161548	0.193967	0	0.178263	0	0.387046	0	0.105578	0.584078	0.13042	0	0	0.0468968	0.100124	0	0	0
BARD1	0	0	0	0	0	0.0461826	0	0.178263	0	0.0967614	0	0.0527891	0	0.182588	1.95656	0	0	0.0500618	0	0	0
BARX2	0	0	0	0	0	0.0369461	0	0.505079	0.363587	0	0	0	0	0	0	0	0	0	0	0	0
BASP1	1.00869	0	0	2.2523	0	0.00923653	0	0	0	0	0	0.0527891	0	0	0	0.899604	0.468968	1.75216	1.66348	4.64253	0
BATF	0	0	0	0	0	0.00923653	0	0	0	0	0	0	0	0.991191	0	0	0.140691	0.300371	0	0	0
BATF2	0	0	0	0.22523	0.0269247	0.0369461	0	0	0	0.0967614	0	0.0527891	0	0	0	0	0.0468968	0.0500618	0	0	0
BATF3	0	0	0	0	0	0	0	0	0	0.0967614	0	0.105578	0	0	0	1.79921	0.0937937	0.150185	0	0	0
BAX	0.882601	0	0	1.35138	2.20783	2.86332	0	1.54495	1.54524	1.64494	0	0.739048	1.4602	3.49525	3.91313	2.69881	2.43864	2.30284	1.66348	0	2.78784
BAZ1A	0.378258	0	0	0.900921	0.107699	0.591138	0	0.386237	0.0908967	0.387046	0	0.211156	0	1.77371	0	3.59842	0.750349	1.65204	0.831739	0	0
BAZ1B	0.378258	0	0	0.450461	0.0538494	0.295569	0	0.207974	0.454483	0.774091	0	0.105578	0.876117	0.547764	0	0.899604	0.281381	0.250309	0.831739	0	0
BAZ2A	0	0	0	0.675691	0.107699	0.304805	0	0.356526	0.0908967	0.387046	0	0.158367	0	0.469512	0	0.899604	0.375175	0.150185	0.831739	0	0
BAZ2B	0.252172	0	0	0	0.0807741	0.683503	0	0.831895	0.636277	0.193523	0	0.263946	0.292039	0.26084	0	0	0.562762	0.600742	0	0	0
BBC3	0	0	0	0.22523	0	0.249386	0	0.178263	0	0.0967614	0	0.211156	0	0.156504	0	0	0.234484	0.150185	0.831739	0	0
BBIP1	0.882601	0	0	0.900921	0.807741	0.498772	0	0.772474	1.18166	0.870853	0	1.10857	1.16816	0.704268	1.95656	0.899604	0.0937937	0.300371	0.831739	0	0
BBOX1	0.126086	0	0	1.35138	14.1624	2.62317	0	3.35729	0	0.0967614	0	0.0527891	0.292039	0.13042	0	0	0.0468968	0.0500618	0	0	0
BBOX1-AS1	0.126086	0	0	0	0.0269247	0.0184731	0	0	0	0	0	0	0	0	0	0	0	0	0	0	0
BBS1	0	0	0	0	0.188473	0.230913	0	0.237684	0.0908967	0.0967614	0	0.0527891	0.292039	0.026084	0	0	0	0	0	0	0
BBS10	0	0	0	0.22523	0.0807741	0.184731	0	0	0.0908967	0	0	0.105578	0	0	0	0	0.0468968	0.200247	0	0	0
BBS12	0	0	0	0	0.188473	0.184731	0	0.267395	0.0908967	0	0	0.158367	0	0.078252	0	0	0	0	0	0	0
BBS2	0.126086	0	0	0	0.215398	0.138548	0	0.267395	0.181793	0.193523	0	0.263946	0.292039	0	0	0	0.0937937	0.0500618	0	0	0
BBS4	0.252172	0	0	0	0.0807741	0.147784	0	0.237684	0.363587	0.193523	0	0.158367	0	0.104336	0	0	0	0	0.831739	0	0
BBS5	0	0	0	0	0	0.00923653	0	0.0297105	0	0.0967614	0	0	0	0	0	0	0	0	0	0	0
BBS7	0.126086	0	0	0	0.161548	0.286332	0	0.178263	0.0908967	0.290284	0	0.211156	0	0.078252	0	0	0.0468968	0.100124	0	0	0
BBS9	0.126086	0	0	0	0.0269247	0.0831287	0	0.0891316	0.0908967	0.0967614	0	0.0527891	0	0.052168	0	0	0.0937937	0	0.831739	0	0
BBX	1.63912	5.91716	0	0.675691	0.753892	2.04127	0	1.6935	1.63614	0.580568	0	1.9532	0.584078	1.3042	1.95656	0.899604	0.468968	0.901113	4.1587	0	0
BCAM	0	0	0	0	0.107699	3.00187	0	5.46674	2.8178	1.54818	0	10.7162	1.16816	0	0	0	0	0.0500618	0	0	0
BCAP29	0.504344	0	0	0.450461	0.215398	0.609611	0	0.623921	1.63614	1.06438	0	1.9532	0.876117	0.469512	0	0.899604	0.515865	0.650804	1.66348	0	0
BCAP31	1.63912	0	0	1.35138	0.96929	3.10347	0	3.86237	1.90883	3.58017	0	1.79483	3.79651	2.13889	1.95656	0	2.01656	1.15142	1.66348	0	5.57569
BCAR1	0.126086	0	0	0	0.350021	0.535719	0	0.297105	0.363587	0.580568	0	0.369524	0.876117	0	0	0	0	0	0	0	0
BCAR3	0	0	0	0	0.161548	0.175494	0	0.445658	0.27269	0.0967614	0	0.158367	0.292039	0	0	0	0.0937937	0.200247	0	0	0
BCAS1	0	0	0	0	0	0	0	0.118842	0	0	0	0	0	0	0	0	0	0	0	0	0
BCAS2	1.00869	0	0	1.35138	1.05006	0.988308	0	1.54495	1.54524	0.967614	0	1.53088	0.292039	2.42581	1.95656	0	2.62622	2.55315	3.32696	0	2.78784
BCAS3	0	0	0	0.22523	0.0807741	0.157021	0	0.0297105	0.0908967	0	0	0.316735	0	0.104336	0	0	0	0	0	0	0
BCAS4	0	0	0	0	0.0269247	0.0923653	0	0.207974	0.27269	0	0	0.475102	0	0.26084	0	0	0	0	2.49522	0	0
BCAT1	0.378258	0	0	0	0	0.0369461	0	0	0	0.0967614	0	0.0527891	0.292039	0.026084	0	0.899604	1.12552	0.300371	0	0	0
BCAT2	0.252172	0	0	0	0.215398	0.323278	0	0.356526	0.727174	0.0967614	0	0.211156	0	0.182588	0	0	0.140691	0	0.831739	0	0
BCCIP	0.252172	0	0	0.450461	0.296172	0.600374	0	0.386237	0.908967	0.483807	0	0.791837	1.16816	0.417344	0	0	0.468968	0.650804	0	0	0
BCDIN3D	0.252172	0	0	0	0.0538494	0.0738922	0	0.0891316	0.454483	0	0	0.105578	0	0.156504	0	0	0.0468968	0	0.831739	0	0
BCDIN3D-AS1	0	0	0	0	0	0	0	0	0	0	0	0	0	0	0	0	0	0	0	0	0
BCHE	0.252172	0	0	0	0.0807741	0.230913	0	0	0	0.0967614	0	0.0527891	0	0	0	0	0	0	0	0	0
BCKDHA	0.126086	0	0	0	0.430795	0.323278	0	0.950737	1.27255	0.580568	0	0.211156	0.876117	0.39126	0	0.899604	0.328278	0.350433	0.831739	0	0
BCKDHB	0.252172	0	0	0	0.430795	0.230913	0	0.237684	0.181793	0	0	0.211156	0	0.13042	0	0	0	0.100124	1.66348	0	0
BCKDK	0.378258	0	0	0.450461	0.834666	0.544955	0	0.742763	0.908967	0.290284	0	0.316735	0.292039	0.234756	0	1.79921	0.656556	0.851051	0.831739	0	0
BCL10	0.252172	0	0	0.22523	0.376946	0.45259	0	0.53479	0.999864	0.0967614	0	0.263946	0	0.443428	0	0	0.468968	0.901113	3.32696	0	0
BCL11A	0	0	0	0	0	0.0554192	0	0	0	0	0	0	0	0	0	0.899604	0.0468968	0.300371	3.32696	0	0
BCL11B	0	0	0	0.22523	0	0.0184731	0	0.0891316	0	0.0967614	0	0	0	4.22561	0	0	0	0.150185	0	0	0
BCL2	0	0	0	0.22523	0.161548	0.461826	0	0.178263	0	0	0	0	0	0.78252	0	0	0.187587	0.250309	0	0	0
BCL2A1	0	0	0	0	0	0.0184731	0	0	0.0908967	0	0	0	0	0.6521	0	5.39763	1.31311	2.05253	1.66348	0	0
BCL2L1	0.126086	0	0	0	0.484645	0.803578	0	0.653632	0.81807	0.870853	0	0.369524	1.75223	0.339092	0	0	0.375175	0.350433	0	0	0
BCL2L10	0	0	0	0	0.107699	0.0554192	0	0.178263	0.181793	0	0	0	0	0	0	0	0	0	0	0	0
BCL2L11	0	0	0	0	0.0807741	0.230913	0	0.207974	0	0.0967614	0	0.0527891	0	0.104336	0	0	0.140691	0.0500618	0.831739	0	0
BCL2L12	0.126086	0	0	0.450461	0.161548	0.21244	0	0.148553	0.363587	0	0	0.158367	0	0.156504	0	0	0.328278	0.250309	0	0	0
BCL2L13	0.126086	0	0	0	0.269247	0.350988	0	0.267395	0.636277	0.0967614	0	0.263946	0.292039	0.182588	0	0	0.281381	0.150185	0	0	0
BCL2L14	0	0	0	0	0	0	0	0	0	0	0	0	0	0	0	0	0	0	0	0	0
BCL2L15	0	0	0	0	0	0.0923653	0	0.0297105	0	0	0	0	0	0.026084	0	0	0	0	0	0	0
BCL2L2	0.126086	0	0	0.22523	0.188473	0.101602	0	0.267395	0.0908967	0.483807	0	0.105578	0.876117	0	0	0	0.0468968	0.100124	0	0	0
BCL3	0	0	0	0.22523	0.0538494	0.110838	0	0.237684	0.0908967	0.290284	0	0.158367	0	0.208672	0	0	0.187587	0.350433	0	0	0
BCL6	0.126086	0	0	0.450461	0.0538494	0.0923653	0	0.148553	0	0	0	0.369524	0	0.026084	0	0.899604	0.281381	0.200247	0	0	0
BCL6B	0.126086	0	0	0	0	0	0	0	0	0.387046	0	0	1.16816	0	0	0	0	0	0	0	0
BCL7A	0	0	0	0.450461	0.430795	0.63732	0	0.683342	0.727174	0.193523	0	0	0	0	0	0	0.0468968	0.100124	0.831739	0	0
BCL7B	0.882601	0	0	0	0.376946	0.471063	0	0.623921	0.363587	0.870853	0	0.897415	0.876117	0.939023	1.95656	1.79921	0.468968	0.350433	0.831739	0	0
BCL7C	0.63043	0	0	0.675691	0.376946	0.655793	0	1.57466	0.999864	0.870853	0	0.686258	2.04427	0.808604	0	0	0.422072	0.700866	0	4.64253	0
BCL9	0	0	0	0.450461	0.0807741	0.129311	0	0.237684	0.0908967	0.290284	0	0.0527891	0.292039	0	0	0	0.0468968	0.0500618	0	0	0
BCL9L	0.126086	0	0	0.675691	0	0.129311	0	0.0297105	0	0.0967614	0	0.263946	0.292039	0.078252	0	0	0.0937937	0	0	0	0
BCLAF1	0.63043	0	0	0.22523	0.269247	0.84976	0	0.742763	0.908967	0.580568	0	0.58068	1.16816	0.991191	0	0.899604	0.984834	1.0513	1.66348	0	0
BCO1	0	0	0	0	0.0807741	0.0369461	0	0	0	0	0	0	0	0	0	0	0	0	0	0	0
BCO2	0	0	0	0	0	0.0831287	0	0.0594211	0.908967	0	0	0	0	0.026084	0	0	0.140691	0.150185	0	0	0
BCOR	0.126086	0	0	0.22523	0.107699	0.101602	0	0.0891316	0.181793	0.0967614	0	0.0527891	0	0.234756	0	0	0.0937937	0.150185	0	0	0
BCORL1	0.126086	5.91716	0	0.22523	0	0.0738922	0	0	0	0.0967614	0	0	0.292039	0.026084	0	0	0.0937937	0.0500618	0	0	0
BCORP1	0	0	0	0	0	0.00923653	0	0	0	0	0	0	0	0	0	0	0	0	0	0	0
BCR	0	0	0	0.22523	0.430795	0.157021	0	0.148553	0.181793	0.0967614	0	0.105578	0	0.104336	0	0	0	0.0500618	0	0	0
BCRP3	0	0	0	0	0	0.0184731	0	0.118842	0	0	0	0	0	0	0	0	0	0	0	0	0
BCS1L	0.378258	0	0	0.450461	0.161548	0.267859	0	0.326816	0	0.290284	0	0.211156	0.292039	0.104336	0	0	0.0468968	0.0500618	0	0	0
BCYRN1	0	0	0	0	0	0	0	0	0	0	0	0	0	0	0	0	0	0	0	0	0
BDH1	0	0	0	0.22523	0.0807741	0.0738922	0	0.178263	0.0908967	0	0	0	0	0.078252	0	0	0	0.0500618	0	0	0
BDH2	0.756515	0	0	1.80184	5.35802	2.72478	0	2.02032	0.81807	0.483807	0	0.527891	0.876117	0.417344	0	0	0.234484	0.0500618	0	0	0
BDKRB1	0	0	0	0	0	0	0	0	0.0908967	0	0	0	0	0	0	0	0	0	0	0	0
BDKRB2	0.504344	0	0	0	0	0.00923653	0	0.207974	0	0	0	0	0	0	0	0	0	0	0	0	0
BDNF	0	0	0	0	0	0.0184731	0	0	0	0	0	0.105578	0	0	0	0	0	0	0	0	0
BDNF-AS	0.126086	0	0	0	0.134624	0.0461826	0	0.0297105	0.0908967	0.0967614	0	0	0	0.052168	0	0	0	0	0	0	0
BDP1	0.252172	0	0	0.450461	0.0269247	0.406407	0	0.326816	0.181793	0.870853	0	0.58068	1.75223	0.756436	0	0	0.422072	0.700866	1.66348	0	0
BEAN1	0	0	0	0	0	0	0	0	0	0	0	0	0	0	0	0	0	0	0	0	0
BECN1	0.63043	0	0	0.450461	0.484645	0.646557	0	0.891316	0.908967	0.483807	0	0.316735	0.292039	0.469512	0	0	0.515865	0.600742	0.831739	4.64253	2.78784
BEGAIN	0	0	0	0	0	0	0	0.0297105	0	0.0967614	0	0	0.292039	0	0	0	0	0	0	0	0
BEND3	0	0	0	0	0.0269247	0.0277096	0	0	0	0	0	0	0	0	0	0	0	0	0	0	0
BEND5	0.126086	0	0	0	0.107699	0.166257	0	0.267395	0.27269	0.0967614	0	0	0.292039	0	0	0	0	0.0500618	0	0	0
BEND6	0	0	0	0.450461	0	0.0554192	0	0	0	0	0	0	0	0	0	0	0.0468968	0	0	0	0
BEND7	0.126086	0	0	0	0.215398	0.350988	0	0.178263	0.181793	0.290284	0	0.158367	0.292039	0	0	0	0	0	0	0	0
BEST1	0	0	0	0	0	0	0	0	0	0	0	0	0	0	0	0	0.0468968	0.150185	0	0	0
BEST3	0	0	0	0	0.0538494	0.0369461	0	0	0	0	0	0	0	0	0	0	0	0	0	0	0
BEST4	0	0	0	0	0.0269247	0.0277096	0	0.0891316	0	0	0	0	0	0.026084	0	0	0	0	0	0	0
BET1	0.63043	0	0	0.675691	1.56163	1.39472	0	1.36668	1.09076	0.967614	0	0.58068	0.876117	0.678184	3.91313	0.899604	0.375175	0.700866	1.66348	4.64253	0
BET1L	0.252172	5.91716	0	0.22523	0.430795	0.203204	0	0.237684	0	0.193523	0	0.105578	0	0.26084	0	0	0.234484	0.150185	0	0	0
BEX1	0	0	0	0	0.350021	0.378698	0	0.445658	0	0	0	0.369524	0	0.026084	0	0	0	0	0	0	0
BEX2	0	0	0	0.22523	1.50778	1.49632	0	2.8225	1.36345	0.0967614	0	0.0527891	0.292039	0.339092	0	0	0.0468968	0	0	0	2.78784
BEX4	0.882601	5.91716	0	1.12615	2.26168	2.21677	0	3.62468	2.45421	0.967614	0	2.11156	0.876117	0.52168	0	0	1.4538	1.00124	0	0	5.57569
BEX5	0	0	0	0	0.188473	0.434117	0	1.45582	0.27269	3.38665	0	0.105578	2.62835	0.52168	1.95656	0	0	0.0500618	0	4.64253	5.57569
BFAR	0.63043	0	0	0.675691	0.242322	0.304805	0	0.237684	0.363587	0.0967614	0	0.105578	0	0.156504	0	0	0.187587	0.100124	0	0	0
BFSP1	0	0	0	0	0	0.0184731	0	0.0891316	0	0.0967614	0	0.0527891	0.292039	0	0	0	0	0	0	0	0
BFSP2	0	0	0	0	0	0	0	0	0	0	0	0	0	0.026084	0	0	0	0	0	0	0
BGN	2.6478	0	0	11.9372	0	0.628084	0	0	0	0	0	8.55184	0	0	0	0	0	0	0	0	0
BHLHB9	0	0	0	0	0.107699	0.0184731	0	0.0891316	0.0908967	0	0	0	0	0	0	0	0	0	0	0	0
BHLHE40	0.126086	0	0	0.450461	0.188473	0.378698	0	0.831895	0.363587	0.0967614	0	0.0527891	0	0.6521	0	0	0.328278	0.300371	0	0	2.78784
BHLHE40-AS1	0.126086	0	0	0	0	0.0184731	0	0.0297105	0	0	0	0.0527891	0	0.104336	0	0	0	0	0	0	2.78784
BHLHE41	0.126086	5.91716	0	0.22523	0.0269247	0.166257	0	0.0297105	0.0908967	0	0	0	0	0.026084	0	0	0.562762	0.350433	0	0	0
BHMT	0.126086	0	0	0	7.35045	2.42921	0	0.0891316	0.181793	0	0	0.0527891	0	0.052168	0	0	0.0937937	0	0	0	0
BHMT2	0.252172	0	0	0	4.55028	1.45013	0	0.415947	0.0908967	0.290284	0	0	0.292039	0.026084	0	0	0	0	0	0	0
BICC1	2.01737	0	0	1.35138	0.51157	4.28575	0	1.6935	0.363587	0	0	0.158367	0	0	0	0	0.0468968	0	0	0	0
BICD1	0	0	0	0	0	0.0738922	0	0.148553	0	0.193523	0	0	0	0.052168	0	0	0	0	0	0	0
BICD2	0.252172	0	0	0.22523	0.0807741	0.166257	0	0.207974	0.181793	0.387046	0	0.263946	0.876117	0.078252	0	0	0.422072	0.400495	0	0	0
BID	0.252172	0	0	0.450461	0.107699	0.332515	0	0	0.0908967	0.67733	0	0	0.876117	0.808604	0	5.39763	1.07863	1.0513	0	0	0
BIK	0	0	0	0	0.0538494	0.129311	0	0.267395	0.363587	0	0	0	0	0.026084	0	0	0	0.100124	0	0	0
BIN1	1.63912	0	0	0.22523	0.726967	1.41319	0	0.267395	0.54538	0.0967614	0	0.369524	0	1.56504	1.95656	0	1.78208	0.500618	3.32696	0	0
BIN2	0	0	0	0.22523	0	0	0	0.0297105	0.0908967	0	0	0	0	2.7649	0	1.79921	0.328278	0.350433	0	0	0
BIN3	0	0	0	0.22523	0.0269247	0.166257	0	0.267395	0.27269	0.0967614	0	0.158367	0.292039	0.26084	0	0	0.0468968	0	0	0	0
BIN3-IT1	0	0	0	0	0	0.00923653	0	0	0.0908967	0	0	0	0	0	0	0	0	0	0	0	0
BIRC2	0.756515	0	0	0.900921	1.48086	0.840524	0	0.861605	0.908967	0.774091	0	0.422313	1.16816	0.808604	1.95656	0.899604	0.656556	0.750927	0	0	0
BIRC3	0.126086	0	0	0.900921	0.107699	1.8196	0	0.5645	0.27269	0.483807	0	0.0527891	0.584078	10.0684	0	3.59842	0.375175	2.00247	27.4474	0	22.3028
BIRC5	0	0	0	0	0.0538494	0.00923653	0	0.178263	0	0	0	0	0	0.052168	0	0	0	0.250309	0	0	0
BIRC6	0.126086	0	0	0.675691	0.134624	0.526482	0	0.713053	0.636277	0.67733	0	0.844626	0.876117	0.78252	0	0	0.375175	0.800989	2.49522	0	2.78784
BIRC6-AS2	0	0	0	0	0	0	0	0	0	0	0	0	0	0	0	0	0	0.0500618	0.831739	0	0
BIRC7	0	0	0	0	0	0.0184731	0	0	0	0	0	0	0	0	0	0	0.0468968	0	0	0	0
BIRC8	0	0	0	0	0	0	0	0	0	0	0	0	0	0	0	0	0	0	0	0	0
BISPR	0	0	0	0	0	0.00923653	0	0	0	0.0967614	0	0	0	0.052168	0	0	0.140691	0.150185	0	0	0
BIVM	0.252172	0	0	0.22523	0.134624	0.69274	0	0.356526	0.454483	0.0967614	0	0.0527891	0.292039	0.313008	0	0	0	0	0	0	0
BLACAT1	0	0	0	0	0	0	0	0.0297105	0	0	0	0	0	0	0	0	0	0	0	0	0
BLCAP	0.252172	0	0	0.22523	0.323097	0.563428	0	0.772474	0.999864	0.870853	8.13008	0.369524	1.75223	0.547764	0	0.899604	0.656556	0.400495	0	4.64253	0
BLK	0	0	0	0	0	0	0	0	0	0	0	0	0	0.13042	0	0	0	0	2.49522	0	0
BLM	0	0	0	0	0	0	0	0	0	0	0	0	0	0.026084	0	0	0	0	0	0	0
BLMH	0	0	0	0	0.188473	0.286332	0	0.326816	0.181793	0.290284	0	0.158367	0.292039	0.13042	0	0	0.0468968	0.0500618	0	0	0
BLNK	0	0	0	0	0.0269247	0.0923653	0	0.475368	0.454483	0	0	0	0	0	0	0	0.422072	0.150185	3.32696	4.64253	0
BLOC1S1	2.89998	5.91716	0	2.2523	9.85445	4.27651	0	3.56526	4.27214	2.90284	0	2.85061	2.92039	3.73001	5.86969	7.19683	5.58072	4.20519	5.82217	4.64253	5.57569
BLOC1S2	1.38695	5.91716	0	1.12615	1.05006	1.05296	0	1.78263	1.63614	0.387046	0	0.58068	0.584078	1.38245	1.95656	2.69881	1.07863	1.15142	2.49522	0	0
BLOC1S3	0.252172	0	0	0	0.134624	0.0646557	0	0.0891316	0	0	0	0.0527891	0	0.208672	0	0	0.0937937	0.150185	0	0	0
BLOC1S4	0.63043	0	0	1.12615	0.538494	0.517246	0	0.713053	0.54538	0.483807	0	0.527891	0	0.704268	0	0	0.281381	0.150185	0	0	0
BLOC1S6	0.63043	5.91716	0	0.675691	0.538494	0.397171	0	0.237684	0.27269	0.193523	0	0.58068	0.292039	0.52168	0	1.79921	0.844143	1.35167	0	4.64253	0
BLVRA	0.252172	0	0	0.22523	0.700043	0.988308	0	0.415947	0.0908967	0.67733	0	0.791837	0	0.208672	0	0	0.937937	0.901113	1.66348	0	2.78784
BLVRB	2.89998	0	0	0.900921	2.80017	1.55174	0	2.22829	2.18152	0.870853	0	1.42531	1.75223	0.286924	0	2.69881	5.58072	1.65204	0	0	0
BLZF1	0	5.91716	0	0	0.107699	0.0738922	0	0.0891316	0	0	0	0.0527891	0	0.078252	0	0	0.0937937	0.150185	0	0	0
BMF	0	0	0	0	0.134624	0.0923653	0	0.118842	0	0	0	0	0	0.078252	0	0	0.187587	0.200247	0	0	0
BMI1	0	0	0	0	0	0	0	0	0	0	0	0	0	0	0	0	0	0	0	0	0
BMP1	0.504344	0	0	0	0	0.184731	0	0	0	0.290284	0	0.158367	0.292039	0	0	0	0	0	0	0	0
BMP2	0	0	0	0	0.0269247	0.110838	0	0.178263	0	0	0	0.0527891	0	0	0	0	0	0	0	0	0
BMP2K	0	0	0	0	0.0538494	0.101602	0	0.0594211	0.0908967	0.0967614	0	0	0	0	0	0	0.234484	0.0500618	0	0	0
BMP3	0	0	0	0	0	0	0	0.0297105	0	0	0	0	0	0	0	0	0	0	0	0	0
BMP4	0.252172	0	0	0	0.0538494	0.166257	0	0.0594211	0.27269	0.483807	0	0	0.584078	0.026084	0	0	0	0	0	0	0
BMP5	0	0	0	0.900921	0	0	0	0	0	0	0	0	0	0	0	0	0	0	0	0	0
BMP6	0	0	0	0	0	0.00923653	0	0	0	0.774091	0	0	0.584078	0	0	0	0	0	0	0	0
BMP7	0	0	0	0	0.0269247	0.129311	0	0	0	0	0	0	0	0	0	0	0	0	0	0	0
BMP8A	0	0	0	0.22523	0	0.00923653	0	0	0	0	0	0	0	0	0	0	0	0	0	0	0
BMP8B	0	0	0	0	0	0	0	0.0297105	0	0	0	0	0	0	0	0	0.0468968	0	0	0	0
BMPER	0	5.91716	0	0	0	0	0	0	0	0.0967614	0	0.0527891	0	0	0	0	0	0	0	0	0
BMPR1A	0.378258	0	0	0	0.0269247	0.101602	0	0.0297105	0	0	0	0.158367	0	0	0	0	0.0468968	0.0500618	0	0	0
BMPR1B	0.504344	0	0	0	0	0	0	0.326816	0.54538	0	0	0	0	0	0	0	0	0	0	0	0
BMPR1B-AS1	0	0	0	0	0	0.00923653	0	0.0891316	0.181793	0	0	0	0	0	0	0	0	0	0	0	0
BMPR2	0.252172	0	0	0.22523	0	0.387934	0	0.415947	0.363587	2.5158	8.13008	1.21415	1.4602	0.182588	0	0.899604	0.187587	0.150185	0.831739	0	0
BMS1	0.126086	0	0	0	0.0807741	0.101602	0	0.148553	0.27269	0.193523	0	0.316735	0.584078	0.182588	0	0	0.0937937	0.200247	0	0	0
BMS1P20	0.504344	0	0	0.450461	0.376946	0.277096	0	0.237684	0.27269	0.387046	0	0.316735	0.584078	0.208672	1.95656	2.69881	0.234484	0.250309	0.831739	0	0
BMS1P21	0	0	0	0.22523	0	0	0	0.0594211	0.0908967	0	0	0	0	0	0	0	0	0	0	0	0
BMS1P4	0	0	0	0	0	0.0277096	0	0	0	0.0967614	0	0	0.292039	0	0	0	0	0	0	0	0
BMS1P5	0	0	0	0	0	0.0369461	0	0.0594211	0.0908967	0	0	0.105578	0	0.026084	0	0	0.0468968	0	0	0	0
BMS1P6	0	0	0	0	0	0.0184731	0	0	0	0	0	0	0	0	0	0	0	0	0	0	0
BMX	0	0	0	0	0	0	0	0	0	0.193523	0	0	0.292039	0	0	0	0	0	0	0	0
BNC1	0	0	0	0	0	0.00923653	0	0	0	0	0	0	0	0	0	0	0	0	0	0	0
BNC2	0.882601	0	0	0.22523	0.323097	0.979072	0	0.0297105	0.0908967	0	0	0.0527891	0	0	0	0	0.187587	0	0	0	0
BNIP1	0.126086	0	0	0.22523	0.0538494	0.0831287	0	0.148553	0.181793	0.290284	0	0.0527891	0.292039	0.208672	0	0	0.0937937	0	0	0	0
BNIP2	0.378258	0	0	0.22523	0.0538494	0.221677	0	0.267395	0.181793	0.67733	0	0.316735	0.292039	0.547764	0	0	0.844143	1.20148	0.831739	0	0
BNIP3	0.63043	5.91716	0	0.22523	5.14262	2.68783	0	2.31742	3.54497	1.06438	0	0.633469	1.4602	0.599932	0	0	0.375175	0.350433	0	0	0
BNIP3L	1.7652	0	0	3.15322	1.77703	1.69952	0	0.623921	0.636277	1.2579	0	1.31973	2.04427	0.730352	0	0.899604	2.34484	1.75216	0	0	2.78784
BNIPL	0	0	0	0	0	0.0184731	0	0.0297105	0	0	0	0	0	0	0	0	0	0	0	0	0
BOC	0.504344	0	0	0.22523	0	0.0184731	0	0	0	0.387046	0	0	0	0	0	0	0	0	0	0	0
BOD1	0.378258	0	0	0.22523	0.673118	0.729686	0	0.475368	0.54538	0.774091	0	0.739048	0.292039	0.443428	0	0	0.140691	0.500618	0	0	0
BOD1L1	0	0	0	0.22523	0.0538494	0.350988	0	0.5645	0.27269	0.387046	0	0.105578	0.292039	0.313008	0	0.899604	0.187587	0.55068	1.66348	0	0
BOK	0	0	0	0.22523	0.215398	0.286332	0	0.0297105	0.0908967	0	0	0	0	0.026084	0	0	0	0	0	0	0
BOLA1	0.252172	0	0	0.22523	0.350021	0.267859	0	0.623921	0.27269	0.193523	0	0.369524	0.292039	0.208672	0	0	0.187587	0.100124	0	0	0
BOLA3	0.756515	0	0	0.675691	1.99243	1.61639	0	2.76308	2.99959	1.35466	0	0.950204	1.4602	1.61721	3.91313	0.899604	0.797246	0.400495	0.831739	0	0
BOLA3-AS1	0	0	0	0	0	0	0	0.0297105	0	0	0	0	0	0	0	0	0	0	0	0	0
BOLL	0	0	0	0	0	0	0	0	0	0	0	0	0	0	0	0	0	0	0	0	0
BOP1	0.126086	0	0	0.22523	0.161548	0.147784	0	0.0297105	0.181793	0.193523	0	0.369524	0.292039	0.182588	0	0	0.187587	0.350433	0	0	0
BORA	0	0	0	0	0.0269247	0.0184731	0	0.0297105	0	0	0	0	0	0.026084	0	0	0.0468968	0.350433	0	0	0
BPGM	0.504344	0	0	0.22523	1.02314	0.674266	0	1.09929	2.36331	0.290284	0	0.369524	0	0.286924	0	0	0	0.250309	0.831739	0	0
BPHL	0	0	0	0	1.50778	0.591138	0	0.178263	0	0	0	0.211156	0	0.052168	0	0	0.140691	0	0	0	0
BPI	0	0	0	0	0.0538494	0	0	0	0	0	0	0	0	0	0	0	0	0	0	0	0
BPIFA2	0	0	0	0	0	0.0184731	0	0	0.181793	0	0	0	0	0	0	0	0	0	0	0	0
BPNT1	0	0	0	0.22523	0.242322	0.24015	0	0.118842	0.0908967	0	0	0.105578	0	0.078252	0	0	0	0.0500618	0	0	0
BPTF	0.378258	0	0	0.675691	0.107699	0.775868	0	1.15871	0.54538	0.483807	0	0.316735	0.584078	1.17378	1.95656	0	0.515865	1.10136	0	0	0
BRAF	0	0	0	0	0.0269247	0.101602	0	0.0594211	0.181793	0	0	0	0	0.13042	0	0	0.0468968	0.100124	0	0	0
BRAP	0.126086	0	0	0	0.107699	0.147784	0	0.148553	0.181793	0.193523	0	0.158367	0	0.182588	0	0	0.0937937	0.100124	0	0	0
BRAT1	0	0	0	0	0.107699	0.175494	0	0.148553	0.181793	0.483807	0	0	0.292039	0.286924	0	0	0.234484	0.100124	0	0	0
BRCA1	0	0	0	0	0	0.0277096	0	0.0594211	0	0.0967614	0	0	0.292039	0	0	0	0	0.0500618	0	0	0
BRCA2	0	0	0	0	0	0.0184731	0	0.0594211	0	0	0	0.0527891	0	0.156504	0	0	0.187587	0.250309	0.831739	0	0
BRCAT54	0.126086	0	0	0.22523	0	0.0738922	0	0.178263	0.0908967	0.0967614	0	0	0.292039	0	0	0	0	0	0	0	0
BRCC3	0	0	0	0	0.0807741	0.221677	0	0.118842	0.27269	0.290284	0	0.105578	0.876117	0.13042	0	0	0	0	0	0	2.78784
BRD1	0	0	0	0	0.0269247	0.0646557	0	0	0	0	0	0.158367	0	0.104336	0	0	0.140691	0	0.831739	0	0
BRD2	0.63043	5.91716	0	0.22523	0.484645	0.766632	0	1.03987	1.09076	2.03199	0	1.84762	2.04427	1.17378	0	0.899604	1.12552	1.0513	1.66348	4.64253	0
BRD3	0.252172	0	0	0.450461	0.107699	0.544955	0	0.653632	0.727174	0.580568	0	0.263946	1.16816	0.808604	0	0	0.328278	0.350433	0	0	0
BRD4	0.126086	0	0	0.900921	0.188473	0.406407	0	0.445658	0.454483	0.774091	0	0.527891	1.75223	0.365176	0	0	0.468968	0.150185	0	0	2.78784
BRD7	0.378258	0	0	0.22523	0.269247	0.508009	0	0.505079	0.363587	0.67733	0	0.58068	0.584078	0.417344	1.95656	0	0.422072	0.400495	0	0	0
BRD7P3	0	0	0	0	0	0	0	0	0	0	0	0	0	0.078252	0	0	0	0	0	0	0
BRD8	0.126086	0	0	0.450461	0.161548	0.277096	0	0.297105	0.181793	0.290284	0	0.316735	0.292039	0.26084	0	0	0.187587	0.0500618	0.831739	0	0
BRD9	0.504344	0	0	0	0.0807741	0.258623	0	0.297105	0.27269	0.193523	0	0.316735	0	0.495596	0	0.899604	0.0937937	0.250309	0	0	0
BRE	0.378258	0	0	0.22523	0.51157	0.748159	0	0.921026	0.727174	0.483807	0	0.316735	0.584078	0.156504	0	0	0.328278	0.0500618	0	0	0
BRE-AS1	0	0	0	0	0	0.110838	0	0.505079	0.0908967	0.193523	0	0	0	0.730352	0	0	1.31311	1.85229	2.49522	0	5.57569
BRF1	0.126086	0	0	0	0.0538494	0.0461826	0	0.148553	0	0.290284	0	0.0527891	0.292039	0.104336	0	0.899604	0.0937937	0.100124	0	0	2.78784
BRF2	0.378258	0	0	0.22523	0	0.0369461	0	0.178263	0	0.0967614	0	0.263946	0.292039	0.026084	0	0	0.140691	0.0500618	0	0	0
BRI3	1.13477	0	0	1.35138	4.11948	2.42921	0	1.54495	2.36331	2.90284	0	0.475102	2.62835	0.547764	0	8.99604	4.22072	1.95241	0.831739	0	2.78784
BRI3BP	0	0	0	0	0.0269247	0	0	0.0594211	0.181793	0.0967614	0	0	0.292039	0.104336	0	0	0.0937937	0.0500618	0	0	0
BRICD5	0	0	0	0	0	0.0184731	0	0	0	0	0	0	0	0.026084	0	0	0	0	0	0	0
BRINP1	0	0	0	0.22523	0.0269247	0.0184731	0	0	0	0	0	0	0	0	0	0	0	0	0	0	0
BRINP3	0	0	0	0	0.0269247	0	0	0	0.0908967	0	0	0	0	0	0	0	0	0	0	0	0
BRIP1	0	0	0	0	0	0	0	0	0	0	0	0	0	0	0	0	0	0	0	0	0
BRIX1	1.26086	0	0	0.450461	0.376946	0.461826	0	0.623921	0.727174	1.06438	0	0.527891	1.4602	0.756436	1.95656	1.79921	0.328278	0.450556	1.66348	0	0
BRK1	5.92604	11.8343	0	4.50461	6.00421	5.23711	0	5.11021	4.90842	6.67654	8.13008	6.91537	7.30098	5.84281	7.82626	6.29723	3.93933	6.95859	5.82217	4.64253	2.78784
BRMS1	0.252172	0	0	0.450461	0.323097	0.526482	0	0.53479	0.54538	0.387046	0	0.211156	0.292039	0.417344	0	0	0.609659	0.500618	0.831739	0	0
BRMS1L	0	0	0	0.675691	0.269247	0.138548	0	0.148553	0.27269	0.483807	0	0.686258	0.292039	0.182588	0	0	0.0468968	0	0	0	0
BROX	0.252172	0	0	0.450461	0.592344	0.683503	0	0.831895	0.636277	0.870853	0	0.158367	0.292039	0.991191	0	0	0.750349	1.00124	0.831739	0	2.78784
BRPF1	0	0	0	0	0	0.00923653	0	0.0594211	0	0.0967614	0	0.0527891	0.292039	0.078252	0	0	0	0.150185	0	0	0
BRPF3	0	0	0	0	0.107699	0.21244	0	0.0297105	0.181793	0.290284	0	0.0527891	0.292039	0.104336	0	0	0.0937937	0.0500618	0	0	0
BRSK1	0	0	0	0	0.0538494	0.0184731	0	0	0	0.0967614	0	0.0527891	0.292039	0.026084	0	0	0	0	0	0	0
BRSK2	0	0	0	0	0	0	0	0	0	0	0	0.475102	0	0	0	0	0	0	0	0	0
BRWD1	0.378258	0	0	0.900921	0.215398	0.526482	0	0.445658	0.363587	0.387046	0	0.422313	0	0.495596	0	0.899604	0.281381	0.300371	2.49522	0	0
BRWD1-IT2	0	0	0	0	0.0269247	0.0277096	0	0.0297105	0	0	0	0	0	0	0	0	0.0468968	0	0	0	0
BRWD3	0.126086	0	0	0.22523	0.0269247	0.110838	0	0.148553	0.0908967	0.0967614	0	0.105578	0	0.13042	0	0	0.0937937	0	0	0	0
BSCL2	0	0	0	0	0	0	0	0	0	0	0	0	0	0.026084	0	0	0	0	0	0	0
BSDC1	0.252172	0	0	0.22523	0.107699	0.314042	0	0.356526	0.363587	0.387046	0	0.158367	0.584078	0.286924	0	0.899604	0.140691	0.0500618	1.66348	0	0
BSG	4.03475	0	0	3.82892	1.9655	5.27406	0	6.35805	11.7257	2.32227	8.13008	5.17333	2.04427	2.34756	1.95656	1.79921	1.82898	1.85229	4.99043	4.64253	0
BSN	0	0	0	0	0	0.00923653	0	0	0	0	0	0	0	0	0	0	0	0	0	0	0
BSN-AS2	0	0	0	0	0	0	0	0	0	0	0	0	0	0	0	0	0	0	0	0	0
BSND	0	0	0	0	0	0	0	0.297105	0.81807	0	0	0	0	0	0	0	0	0	0	0	0
BSPRY	0	0	0	0	0.215398	0.110838	0	0.505079	0.454483	0	0	0	0	0	0	0	0	0	0	0	0
BST1	0.252172	0	0	0	0.107699	0.129311	0	0	0	0.0967614	0	0	0	0	0	0	0.0468968	0.100124	0	0	0
BST2	0.378258	0	0	11.2615	0	1.1638	0	1.57466	0.999864	10.2567	0	5.01497	7.59301	2.6084	0	4.49802	4.78348	3.50433	2.49522	4.64253	2.78784
BTAF1	0.252172	0	0	0	0	0.129311	0	0.148553	0.27269	0	0	0	0	0.13042	0	0	0.187587	0.250309	0	0	0
BTBD1	0.126086	0	0	0.22523	0.215398	0.138548	0	0.267395	0.454483	0.193523	0	0.105578	0.292039	0.104336	0	0	0.0468968	0.250309	0.831739	4.64253	0
BTBD10	0.63043	0	0	0	0.134624	0.203204	0	0.178263	0.181793	0.774091	0	0.950204	0.584078	0.365176	0	0.899604	0.234484	0.0500618	0	0	0
BTBD11	0	0	0	0	0	0.0369461	0	0.0594211	0	0	0	0	0	0	0	0.899604	0	0	0	0	0
BTBD16	0	0	0	0	0	0.0277096	0	0	0	0	0	0	0	0	0	0	0	0	0	0	0
BTBD17	0	0	0	0	0	0	0	0	0	0.0967614	0	0	0	0	0	0	0	0	0	0	0
BTBD19	0	0	0	0	0	0.00923653	0	0	0	0	0	0	0	0	0	0	0	0	0	0	0
BTBD2	0	0	0	0.22523	0.134624	0.147784	0	0.207974	0.0908967	0.193523	0	0.105578	0.292039	0.104336	0	0.899604	0.0937937	0	0.831739	0	0
BTBD3	0	0	0	0	0.0538494	0.120075	0	0.297105	0	0.580568	0	0.0527891	0.584078	0	0	0	0.0937937	0.0500618	0	0	0
BTBD6	0	0	0	0.450461	0	0.101602	0	0.0891316	0	0.290284	0	0.0527891	0.584078	0.052168	0	0	0	0	0	0	0
BTBD7	0	0	0	0.675691	0.350021	0.69274	0	0.950737	0.363587	0.387046	0	0.263946	0	0.365176	0	0.899604	0.281381	0.250309	0	0	0
BTBD8	0	0	0	0	0	0.00923653	0	0	0	0	0	0.0527891	0	0.026084	0	0	0	0	0	0	0
BTBD9	0	0	0	0	0.0269247	0.101602	0	0.207974	0	0	0	0.316735	0	0.208672	0	0	0.0937937	0.250309	0	0	2.78784
BTC	0	0	0	0	0	0.0184731	0	0.0891316	0	0	0	0.263946	0	0	0	0	0	0	0	0	0
BTD	0.126086	0	0	0	0.323097	0.24015	0	0.148553	0.363587	0.0967614	0	0.158367	0	0.26084	0	0	0.0937937	0.100124	0	0	0
BTF3	14.8781	17.7515	0	11.9372	8.75053	17.3185	0	9.06171	9.90774	12.3855	24.3902	12.4054	15.186	15.0765	5.86969	18.8917	10.1766	16.4203	14.9713	13.9276	13.9392
BTF3L4	1.63912	0	0	0.675691	1.10391	1.69028	0	1.9609	1.90883	0.967614	0	1.26694	0.584078	1.25203	0	0	1.5476	1.50185	1.66348	0	2.78784
BTF3P11	0	0	0	0	0	0	0	0	0	0	0	0	0	0	0	0	0	0	0	0	0
BTG1	1.63912	0	0	4.95507	1.18469	2.42921	0	4.07034	6.54456	5.12835	0	10.4522	6.13282	38.9173	23.4788	6.29723	8.06626	17.9722	34.1013	0	8.36353
BTG2	0.252172	0	0	0	0.0538494	0.628084	0	2.10945	1.45435	0.967614	0	1.31973	0.292039	5.73848	5.86969	3.59842	2.9076	2.55315	12.4761	78.9229	2.78784
BTG3	1.63912	0	0	0.22523	0.0269247	0.609611	0	1.60437	2.27242	1.2579	8.13008	1.42531	1.75223	0.834688	0	0	0.187587	0.500618	0	0	0
BTK	0	0	0	0	0	0.00923653	0	0	0	0	0	0	0	0	0	0	0.703453	0.500618	0	4.64253	2.78784
BTLA	0	0	0	0	0	0	0	0	0	0	0	0	0	0.313008	0	0	0	0	0	0	0
BTN2A1	0	0	0	0	0.0269247	0.101602	0	0.207974	0	0.483807	0	0.105578	0.584078	0.234756	0	0	0.140691	0.0500618	0	0	0
BTN2A2	0	0	0	0	0	0.147784	0	0	0.181793	0.0967614	0	0.0527891	0.292039	0.026084	0	0	0.0937937	0.300371	0	0	5.57569
BTN2A3P	0	0	0	0	0	0.0184731	0	0	0	0	0	0	0	0	0	0	0	0	0	0	0
BTN3A1	0.252172	0	0	0.22523	0	0.0923653	0	0.178263	0.181793	0.387046	0	0	0.584078	0.599932	0	0	0.140691	0.250309	0.831739	0	0
BTN3A2	0.63043	0	0	0.675691	0.0269247	0.295569	0	0.148553	0.54538	0.870853	0	0.105578	1.4602	0.939023	3.91313	0	0.234484	0.450556	0	0	0
BTN3A3	0.378258	0	0	0.22523	0.0269247	0.101602	0	0.0297105	0.0908967	0.387046	0	0	0	0.26084	0	0.899604	0.234484	0.150185	0	0	0
BTNL9	0	0	0	0	0	0	0	0.0297105	0.0908967	0.580568	0	0	0	0	0	0	0.0468968	0	0.831739	0	0
BTRC	0.126086	0	0	0	0	0.138548	0	0.0297105	0.0908967	0	0	0	0	0.052168	0	0	0	0.0500618	0	0	0
BUB1	0	0	0	0	0	0	0	0	0	0	0	0	0	0	0	0	0	0.100124	0	0	0
BUB1B	0	0	0	0	0	0	0	0	0	0	0	0	0	0.026084	0	0	0.0468968	0	0	0	0
BUB3	0.882601	0	0	0.900921	0.619268	0.886707	0	1.24784	1.54524	1.54818	0	0.58068	1.4602	3.02574	1.95656	2.69881	0.703453	1.00124	0	4.64253	0
BUD13	0.126086	0	0	0.22523	0.0269247	0.0738922	0	0.0891316	0.0908967	0	0	0.105578	0	0.313008	1.95656	0	0	0.0500618	0	0	0
BUD31	1.51303	0	0	1.80184	1.26546	1.80112	0	1.81234	2.54511	1.74171	0	1.90041	2.92039	1.48679	3.91313	1.79921	1.17242	1.15142	0.831739	0	2.78784
BVES	0	0	0	0	0	0	0	0	0	0	0	0.105578	0	0	0	0	0.0468968	0	0	0	0
BYSL	0	0	0	0	0.0538494	0.0923653	0	0.118842	0.181793	0.0967614	0	0.0527891	0	0.104336	1.95656	0	0.0468968	0.100124	0	0	0
BZRAP1	0	0	0	0	0	0.0461826	0	0.0297105	0	0	0	0	0	0.026084	0	0	0	0	0	0	0
BZRAP1-AS1	0	0	0	0	0	0	0	0	0	0	0	0	0	0.234756	0	0	0	0	0.831739	0	0
BZW1	0.882601	0	0	2.02707	0.592344	0.794341	0	0.802184	0.999864	1.74171	0	0.686258	0.876117	1.3042	1.95656	0.899604	0.750349	0.650804	2.49522	0	2.78784
BZW2	0.63043	0	0	0.450461	0.134624	0.277096	0	0.415947	0.0908967	0.387046	0	0.263946	0.876117	0.286924	0	0.899604	0.187587	0.700866	0	0	2.78784
C10orf10	0	0	0	1.35138	0.0269247	0.230913	0	0.267395	0.54538	1.45142	8.13008	1.53088	0.876117	0	0	0	0.0937937	0	0	0	0
C10orf107	0	0	0	0	0	0.00923653	0	0.0297105	0	0	0	0	0	0	0	0	0	0	0	0	0
C10orf11	0.126086	0	0	0	0.807741	0.563428	0	0.178263	1.45435	0.67733	0	0	1.16816	0	0	0	0.703453	0.250309	0	0	2.78784
C10orf111	0	0	0	0	0	0.00923653	0	0	0	0.0967614	0	0	0	0	0	0	0	0	0	0	0
C10orf12	0	0	0	0.22523	0	0.0277096	0	0.0297105	0.0908967	0	0	0.0527891	0	0.104336	0	0	0	0	0	0	0
C10orf126	0	0	0	0	0.0538494	0	0	0	0	0	0	0	0	0	0	0	0	0	0	0	0
C10orf128	0	0	0	0	0	0.00923653	0	0	0	0.0967614	0	0	0	0.052168	0	0	0.187587	0.55068	0	0	0
C10orf131	0	0	0	0	0.0538494	0.0277096	0	0	0	0	0	0	0	0	0	0	0	0	0	0	0
C10orf2	0	0	0	0	0	0.0277096	0	0.0297105	0	0	0	0.0527891	0	0	0	0	0	0	0	0	0
C10orf25	0	0	0	0	0.0538494	0.0461826	0	0.0297105	0	0.193523	0	0.0527891	0.292039	0	0	0	0	0	0	0	0
C10orf32	1.51303	0	0	0.675691	1.72318	0.914416	0	1.54495	1.63614	0.774091	0	0.686258	0.876117	0.6521	1.95656	0	0.750349	0.450556	1.66348	0	0
C10orf35	0	0	0	0	0.134624	0.166257	0	0.178263	0.181793	0.0967614	0	0.0527891	0	0.182588	0	0	0.0468968	0	0	0	0
C10orf54	0.756515	5.91716	0	0.22523	0.0269247	0.0831287	0	0.0297105	0	1.06438	0	0.263946	0.876117	1.72154	1.95656	5.39763	1.26621	2.1026	0.831739	0	0
C10orf62	0	0	0	0	0	0.00923653	0	0	0	0	0	0	0	0	0	0	0	0	0	0	0
C10orf67	0	0	0	0	0.134624	0.0461826	0	0.118842	0.0908967	0	0	0	0	0	0	0	0	0	0	0	0
C10orf71	0	0	0	0	0	0	0	0	0	0	0	0	0	0	0	0	0	0	0	0	0
C10orf71-AS1	0	0	0	0	0	0	0	0	0.0908967	0	0	0	0	0	0	0	0	0	0	0	0
C10orf76	0.126086	0	0	0	0.0807741	0.110838	0	0.118842	0	0.0967614	0	0	0	0.208672	0	0	0.187587	0	0	0	0
C10orf82	0	0	0	0	0	0	0	0.0297105	0	0	0	0	0	0	0	0	0	0	0	0	0
C10orf88	0	0	0	0	0.0807741	0.0646557	0	0.0594211	0.0908967	0.0967614	0	0.0527891	0.292039	0.234756	0	0	0.0937937	0.0500618	0	0	0
C10orf95	0	0	0	0	0.0538494	0.0184731	0	0.0594211	0	0	0	0	0	0.104336	0	0	0	0	0	0	0
C10orf99	0	0	0	0	0	0.00923653	0	0	0	0	0	0	0	0	0	0	0	0	0	0	0
C11orf1	0.252172	0	0	0.22523	1.42701	0.535719	0	0.980448	0.81807	0.290284	0	0.527891	0.584078	0.182588	0	0	0.187587	0.250309	0	0	0
C11orf16	0	0	0	0	0	0	0	0	0.181793	0	0	0	0	0	0	0	0	0	0	0	0
C11orf21	0	0	0	0	0	0	0	0	0	0	0	0	0	0.078252	1.95656	0.899604	0	0.100124	0	0	0
C11orf24	0.378258	0	0	0.450461	0.0807741	0.101602	0	0	0	0	0	0.263946	0	0.026084	0	0	0.0937937	0	0	4.64253	0
C11orf30	0	0	0	0	0.0269247	0.0738922	0	0.0594211	0	0	0	0.105578	0	0.104336	0	0	0	0.100124	0	0	0
C11orf31	1.7652	0	0	1.80184	6.35423	3.99018	0	3.83266	5.6356	4.83807	0	2.11156	4.96466	3.93868	1.95656	2.69881	3.75175	3.00371	2.49522	0	0
C11orf45	0	0	0	0	0	0	0	0.0594211	0	0	0	0	0	0.026084	0	0	0	0.0500618	0	0	0
C11orf49	0.126086	0	0	0.22523	0.161548	0.24015	0	0.237684	0.27269	0.0967614	0	0.158367	0.292039	0.104336	0	0	0.0468968	0.100124	0	0	0
C11orf53	0	0	0	0	0	0	0	0	0.181793	0	0	0	0	0	0	0	0	0	0	0	0
C11orf54	0.756515	0	0	0.450461	8.26589	2.81714	0	0.623921	0.363587	0.774091	0	0.105578	0.876117	0.469512	0	0	0.281381	0.100124	0	0	0
C11orf57	0.126086	0	0	0.22523	0.161548	0.258623	0	0.297105	0.0908967	0	0	0.0527891	0	0.104336	0	0	0.0937937	0.150185	1.66348	0	0
C11orf58	4.79126	0	0	4.72984	2.85402	4.27651	0	5.25876	5.09021	4.93483	8.13008	5.70122	5.54874	5.29505	7.82626	0.899604	3.84554	2.70334	3.32696	0	8.36353
C11orf63	0.126086	0	0	0.22523	0.0269247	0.0923653	0	0.0297105	0	0	0	0.158367	0	0.078252	0	0	0	0.0500618	0.831739	0	0
C11orf65	0	0	0	0	0.0269247	0.0184731	0	0.0297105	0	0	0	0	0	0	0	0	0	0	0	0	0
C11orf68	0.126086	0	0	0.450461	0.0538494	0.0738922	0	0.178263	0	0.290284	8.13008	0.105578	0.584078	0.078252	0	0	0	0	0	0	0
C11orf70	0.126086	0	0	0.450461	0	0.0738922	0	0.237684	0.0908967	0	0	0.263946	0	0	0	0	0	0	0	0	0
C11orf71	0.126086	0	0	0	1.05006	0.323278	0	0.445658	0.363587	0.580568	0	0.211156	0.584078	0.078252	0	0	0.0937937	0.300371	0	0	0
C11orf73	1.38695	0	0	3.15322	0.376946	1.0622	0	0.861605	0.908967	1.54818	0	1.68925	1.75223	1.38245	3.91313	0.899604	1.12552	0.901113	0	4.64253	2.78784
C11orf74	0.252172	0	0	0.22523	0.45772	0.803578	0	0.623921	0.454483	0.483807	0	0.633469	0.292039	0.078252	0	0	0.234484	0.200247	0	0	0
C11orf80	0	0	0	0.22523	0.0807741	0.221677	0	0.445658	0.999864	0	0	0.158367	0	0.104336	0	0	0	0.0500618	0.831739	0	0
C11orf84	0	0	0	0	0	0.0554192	0	0.0594211	0	0	0	0	0	0	0	0	0	0.0500618	0	0	0
C11orf85	0	0	0	0	0.0269247	0	0	0	0	0	0	0	0	0	0	0	0	0	0	0	0
C11orf86	0	0	0	0	0.0269247	0	0	0	0	0	0	0	0	0	0	0	0	0	0	0	0
C11orf88	0	0	0	0	0	0.00923653	0	0	0	0	0	0	0	0	0	0	0	0	0	0	0
C11orf91	0	0	0	0	0.0269247	0.00923653	0	0	0	0.0967614	0	0	0	0	0	0	0	0	0	0	0
C11orf95	0.126086	0	0	0	0.0538494	0.0831287	0	0	0.0908967	0.290284	0	0	0.292039	0	0	0	0.0468968	0	0	0	0
C11orf96	0.126086	0	0	2.70276	0	0.0184731	0	0	0	1.06438	0	6.49306	0.292039	0	0	0	0.0468968	0	0	0	0
C11orf97	0	0	0	0	0.0269247	0.0184731	0	0	0	0	0	0	0	0	0	0	0	0	0	0	0
C11orf98	0	0	0	0	0	0.00923653	0	0	0	0	0	0	0	0.052168	0	0	0	0	0	0	0
C12orf10	0.63043	0	0	0.22523	0.942365	1.08067	0	0.53479	0.636277	0.483807	0	0.633469	0.876117	0.495596	0	0	0.234484	0.250309	0.831739	4.64253	0
C12orf29	0.252172	0	0	0.22523	0.376946	0.332515	0	0.326816	0.454483	0.290284	0	0.316735	0.876117	0.469512	0	0	0.0937937	0.0500618	0	0	0
C12orf4	0.126086	0	0	0.22523	0.134624	0.0646557	0	0.0891316	0.181793	0.0967614	0	0.158367	0.292039	0.078252	0	0	0.187587	0.200247	0	0	0
C12orf42	0	0	0	0	0	0.00923653	0	0	0	0	0	0	0	0.052168	0	0	0.0468968	0.100124	0	0	0
C12orf43	0.378258	0	0	0.22523	0.188473	0.110838	0	0.0891316	0.181793	0.290284	0	0.158367	0	0.26084	0	0	0.187587	0	0	0	2.78784
C12orf45	0.126086	0	0	0.22523	0.403871	0.378698	0	0.148553	0.27269	0.193523	0	0.633469	0.292039	0.208672	0	0	0.422072	0.901113	0	4.64253	0
C12orf49	0	0	0	0.450461	0.834666	0.63732	0	1.03987	0.363587	0.0967614	0	0.158367	0	0.704268	0	0	0.422072	0.300371	0	0	0
C12orf56	0	0	0	0	0.0538494	0.193967	0	0.0891316	0.363587	0	0	0	0	0	0	0	0	0	0	0	0
C12orf57	4.03475	11.8343	0	6.30645	1.64241	2.01356	0	3.06018	2.27242	2.80608	0	3.85361	2.62835	2.79099	1.95656	1.79921	0.797246	0.55068	0	0	0
C12orf60	0	0	0	0	0.0269247	0.0184731	0	0.0891316	0.0908967	0	0	0	0	0.052168	0	0	0	0	0	0	0
C12orf65	0.378258	5.91716	0	0	0.188473	0.350988	0	0.475368	0.181793	0.193523	0	0.369524	0.292039	0.6521	0	0	0.0468968	0.200247	1.66348	4.64253	0
C12orf66	0.126086	0	0	0	0.107699	0.0184731	0	0.118842	0	0	0	0	0	0.052168	0	0	0.0468968	0	0	0	0
C12orf73	0	0	0	0	0.296172	0.277096	0	0.297105	0.181793	0.193523	0	0	0	0.104336	0	0	0.0937937	0.0500618	0	0	0
C12orf75	5.04344	0	0	0.22523	5.22339	14.9909	0	8.88345	40.9035	0.193523	0	3.3785	0.292039	4.35603	7.82626	0	0.0937937	0.200247	5.82217	0	0
C12orf76	0	0	0	0	0.107699	0.0923653	0	0.148553	0.0908967	0.193523	0	0.0527891	0.292039	0.208672	0	0	0	0.0500618	0	0	0
C12orf79	0	0	0	0	0	0.00923653	0	0	0	0	0	0	0	0.052168	0	0	0	0	0	0	0
C14orf1	0.252172	0	0	0.450461	0.565419	0.997545	0	1.48553	1.81793	0.193523	0	0.633469	0	1.17378	0	0	0.234484	0.200247	0.831739	0	0
C14orf105	0	0	0	0	1.02314	1.66257	0	1.33697	1.54524	0.193523	0	0	0.292039	0	0	0	0	0	0	0	0
C14orf119	0.504344	0	0	0.900921	0.753892	1.23769	0	1.21813	1.09076	0.870853	0	1.26694	0	1.43462	0	0.899604	0.609659	0.800989	1.66348	0	2.78784
C14orf132	0.252172	0	0	0.22523	0	0.00923653	0	0.118842	0	0.0967614	0	0.263946	0	0	0	0	0	0	0	0	0
C14orf142	0.252172	0	0	0.22523	0.565419	0.646557	0	1.01016	0.54538	0.0967614	0	1.58367	0	0.365176	0	0	0.234484	0.150185	0	0	0
C14orf159	0	0	0	0.22523	0.0807741	0.24015	0	0.53479	0.454483	0.290284	0	0.158367	0	0.156504	0	0	0.0468968	0	0	0	0
C14orf166	3.40432	0	0	1.80184	2.36937	2.51234	0	3.06018	3.72676	2.90284	0	2.26993	2.33631	2.84315	1.95656	2.69881	1.36001	2.80346	3.32696	0	5.57569
C14orf169	0.126086	0	0	0.22523	0.107699	0.0923653	0	0.118842	0.454483	0	0	0.105578	0	0.156504	0	0	0.0468968	0.100124	0	0	0
C14orf180	0	0	0	0.22523	0	0.00923653	0	0	0	0	0	0.105578	0	0	0	0	0	0	0	0	0
C14orf2	4.79126	0	0	8.33352	23.1014	13.4299	0	14.469	14.998	8.80529	0	10.1883	7.88505	7.92953	7.82626	15.2933	8.67591	9.56181	9.98087	18.5701	2.78784
C14orf28	0	0	0	0.22523	0.323097	0.221677	0	0.0594211	0.27269	0	0	0.316735	0	0.208672	0	0	0.234484	0	0	0	0
C14orf37	0.252172	0	0	0	0	0.0369461	0	0	0	0	0	0	0	0	0	0	0	0	0	0	0
C14orf39	0	0	0	0	0	0	0	0	0	0	0	0	0	0	0	0	0	0	0	0	0
C14orf79	0	0	0	0	0.107699	0.120075	0	0.207974	0.0908967	0	0	0	0	0	0	0	0	0	0	0	0
C14orf80	0	0	0	0	0	0.0369461	0	0.0594211	0	0.0967614	0	0.0527891	0	0.104336	0	0	0	0	0	0	0
C14orf93	0	0	0	0	0.0269247	0.0461826	0	0.0594211	0.0908967	0	0	0.0527891	0	0	0	0	0	0	0	0	0
C15orf27	0	0	0	0	0	0	0	0	0	0	0	0	0	0	0	0	0	0	0	0	0
C15orf38-AP3S2	0	0	0	0	0	0	0	0	0	0	0	0	0	0	0	0	0	0	0	0	0
C15orf39	0	0	0	0	0	0.0554192	0	0.148553	0	0.0967614	0	0.0527891	0.292039	0.026084	0	1.79921	0.0937937	0.150185	0.831739	0	0
C15orf40	0.756515	0	0	0	0.376946	0.369461	0	0.53479	0.54538	0.483807	0	0.316735	0.584078	0.704268	1.95656	0	0.140691	0.300371	0	0	2.78784
C15orf41	0.126086	0	0	0	0.0269247	0.0646557	0	0	0	0.0967614	0	0.0527891	0	0.078252	0	0	0	0.0500618	0	0	0
C15orf48	0	0	0	0	0.700043	0.720449	0	0.415947	0	0	0	0	0	0.078252	0	0	2.72002	12.6156	0	0	0
C15orf52	0	0	0	0	0	0.184731	0	0.0297105	0	0.0967614	0	0.0527891	0	0	0	0	0.0937937	0	0	0	0
C15orf53	0	0	0	0	0	0	0	0	0	0	0	0	0	0.052168	0	0	0	0	0	0	0
C15orf56	0	0	0	0	0	0	0	0	0	0	0	0	0	0	0	0	0	0	0	0	0
C15orf57	0	0	0	0	0.296172	0.21244	0	0.237684	0.363587	0.387046	0	0.58068	0.584078	0.547764	0	0	0.281381	0.150185	0	0	0
C15orf59	0	0	0	0	0	0	0	0	0.0908967	0	0	0	0	0	0	0	0	0	0	0	0
C15orf61	0.882601	0	0	0.22523	0.673118	0.563428	0	0.653632	0.54538	0.774091	0	0.527891	0.876117	0.834688	3.91313	0	0.375175	0.250309	0	0	5.57569
C15orf62	0	0	0	0	0	0	0	0	0	0	0	0	0	0	0	0	0	0	0	0	0
C15orf65	0.126086	5.91716	0	0	0.269247	0.480299	0	0.415947	0.454483	0.387046	0	0.105578	0.584078	0	0	0	0.0468968	0.0500618	0	0	0
C16orf13	1.13477	5.91716	0	1.35138	2.15398	1.70876	0	1.63408	0.999864	1.2579	0	1.26694	2.62835	1.09553	5.86969	1.79921	1.40691	1.60198	0.831739	4.64253	0
C16orf45	0.504344	0	0	0.450461	0.134624	0.203204	0	0.0891316	0.363587	0.0967614	0	1.10857	0	0	0	0	0	0	0	0	0
C16orf46	0	0	0	0	0.188473	0.157021	0	0.118842	0.27269	0	0	0	0	0	0	0	0	0	0	0	0
C16orf47	0	0	0	0	0	0	0	0	0	0	0	0.0527891	0	0	0	0	0	0	0	0	0
C16orf52	0	0	0	0.450461	0.0269247	0.147784	0	0.118842	0.0908967	0.193523	0	0.158367	0	0.13042	0	0	0.140691	0.0500618	0	0	0
C16orf54	0	0	0	0	0	0	0	0.0594211	0	0	0	0	0	3.20833	3.91313	1.79921	0.0468968	0.450556	2.49522	0	5.57569
C16orf58	0.126086	0	0	0.22523	0.134624	0.147784	0	0.0594211	0	0	0	0.0527891	0	0.182588	0	0	0	0.250309	0	0	0
C16orf59	0	0	0	0	0	0.0277096	0	0	0	0	0	0	0	0.026084	0	0	0	0.100124	0	0	0
C16orf62	0.126086	0	0	0.450461	0.323097	0.230913	0	0.118842	0.181793	0.870853	0	0.369524	2.04427	0.182588	0	0	0.140691	0.200247	0	0	0
C16orf70	0	0	0	0	0	0.0554192	0	0.118842	0	0.0967614	0	0	0	0.052168	0	0	0	0.100124	0	0	0
C16orf71	0	0	0	0	0	0	0	0	0	0	0	0	0	0.026084	0	0	0	0	0	0	0
C16orf72	0	0	0	0.22523	0.0807741	0.221677	0	0.148553	0	0.290284	0	0.263946	0.292039	0.234756	0	0	0.234484	0.350433	0.831739	0	0
C16orf74	0	0	0	0	0	0.0461826	0	0	0	0	0	0	0	0.052168	0	0	0	0	0	0	0
C16orf86	0.126086	0	0	0	0.107699	0.0831287	0	0.148553	0	0.0967614	0	0	0	0	1.95656	0	0.187587	0	0	0	0
C16orf87	0	0	0	0.22523	1.23854	0.498772	0	0.148553	0.363587	0.0967614	0	0.158367	0	0.417344	0	0.899604	0.187587	0.300371	1.66348	0	0
C16orf89	2.6478	0	0	0.450461	0	0	0	1.06958	2.27242	0	0	0	0	0	0	0	0	0	0	0	0
C16orf91	0	5.91716	0	0.22523	0.188473	0.286332	0	0.326816	0.363587	0.290284	0	0.263946	0.292039	0.26084	1.95656	0	0.0937937	0.100124	0	4.64253	0
C16orf93	0	0	0	0	0.0807741	0.0923653	0	0.0891316	0	0	0	0.0527891	0	0	0	0	0.0937937	0	0	0	0
C16orf95	0	0	0	0	0.188473	0.0738922	0	0.178263	0	0	0	0	0	0.026084	0	0	0.0468968	0	0	0	0
C17orf100	0	0	0	0	0	0.00923653	0	0.118842	0	0	0	0.105578	0	0	0	0	0	0	0	0	0
C17orf107	0	0	0	0	0.0269247	0.0277096	0	0.0297105	0	0	0	0	0	0	0	0	0	0	0	0	0
C17orf51	0	0	0	0	0.0538494	0.0277096	0	0.0891316	0	0	0	0.158367	0	0.026084	0	0	0	0	0	0	0
C17orf53	0	0	0	0	0	0	0	0	0	0	0	0	0	0	0	0	0	0.0500618	0	0	0
C17orf58	2.26955	5.91716	0	0	0.242322	0.332515	0	0.297105	0.181793	0.387046	0	0.105578	0.876117	0.156504	0	0.899604	0.187587	0.100124	0	0	0
C17orf59	0	0	0	0	0.0807741	0.0554192	0	0.118842	0.0908967	0.290284	0	0.211156	0.584078	0.13042	0	0	0.234484	0.0500618	0.831739	0	0
C17orf62	0.504344	0	0	0.450461	0.269247	0.360225	0	0.326816	0.27269	0.290284	0	0.211156	0	0.78252	0	0.899604	0.562762	0.750927	0	4.64253	0
C17orf64	0	0	0	0	0	0	0	0.0297105	0	0	0	0	0	0	0	0	0	0.0500618	0	0	0
C17orf67	0	0	0	0	0.0269247	0.0369461	0	0	0	0.387046	0	0.105578	1.16816	0.078252	0	0	0.0937937	0	0.831739	0	0
C17orf75	0.126086	0	0	0	0.430795	0.230913	0	0.445658	0.181793	0.387046	0	0.158367	0.584078	0.234756	0	0.899604	0.140691	0.200247	0	0	2.78784
C17orf78	0	0	0	0	0	0	0	0	0	0	0	0	0	0	0	0	0	0	0	0	0
C17orf80	0.126086	0	0	0	0.188473	0.110838	0	0.0891316	0	0.193523	0	0.0527891	0	0.026084	0	0	0.0468968	0.0500618	0	0	0
C17orf82	0	0	0	0	0.0538494	0.0461826	0	0.0297105	0	0	0	0.158367	0	0	0	0	0	0	0	0	0
C17orf85	0.252172	0	0	0	0.134624	0.267859	0	0.237684	0.363587	0.290284	0	0.527891	0.292039	0.495596	0	0	0.281381	0.100124	0	0	0
C17orf89	1.7652	0	0	2.2523	2.66555	1.60716	0	2.10945	1.63614	0.483807	0	2.00599	0.876117	1.12161	1.95656	0.899604	0.703453	0.700866	0.831739	4.64253	0
C17orf97	0	0	0	0.22523	0.215398	0.221677	0	0.207974	0.27269	0	0	0.0527891	0	0	0	0	0.0468968	0.150185	0	0	0
C17orf98	0	0	0	0	0	0.00923653	0	0	0	0	0	0	0	0	0	0	0	0	0	0	0
C17orf99	0	0	0	0	0	0	0	0.0297105	0	0	0	0	0	0	0	0	0	0	0	0	0
C18orf21	0.252172	0	0	0.22523	0.134624	0.24015	0	0.118842	0.636277	0.0967614	0	0.158367	0	0.234756	0	0	0.0937937	0.0500618	0	0	0
C18orf25	0	0	0	0.22523	0.134624	0.157021	0	0.148553	0.0908967	0.193523	0	0.211156	0.292039	0.365176	1.95656	0	0.0468968	0.0500618	0.831739	0	0
C18orf32	0	0	0	0	0.107699	0.0461826	0	0.148553	0	0	0	0.0527891	0	0.078252	0	0	0	0.100124	0	0	0
C18orf42	0	0	0	0	0.0269247	0	0	0	0	0	0	0	0	0	0	0	0	0	0	0	0
C18orf54	0	0	0	0	0	0	0	0.0297105	0	0.0967614	0	0	0	0.026084	0	0	0	0	0	0	0
C18orf61	0	0	0	0	0	0	0	0	0	0	0	0	0	0	0	0	0	0	0	0	0
C18orf8	0.126086	0	0	0.22523	0.242322	0.129311	0	0.178263	0.363587	0.0967614	0	0.0527891	0.292039	0.208672	1.95656	0	0	0.300371	0	0	0
C19orf12	0.126086	0	0	0.22523	0.484645	0.249386	0	0.356526	0.363587	0.0967614	0	0.263946	0.292039	0.339092	0	0	0.0937937	0.150185	0	0	0
C19orf18	0	0	0	0	0	0.0184731	0	0	0	0.0967614	0	0	0	0	0	0	0	0.0500618	0	0	0
C19orf24	0.378258	0	0	0.450461	1.88473	1.0622	0	1.06958	1.27255	0.870853	0	0.739048	1.4602	1.43462	0	1.79921	1.31311	1.30161	2.49522	4.64253	0
C19orf25	0	0	0	0.22523	0.269247	0.314042	0	0.445658	0.363587	0.193523	0	0.211156	0	0.469512	0	0	0.281381	0.300371	0	0	0
C19orf33	0	0	0	0	0.0269247	1.69028	0	0.53479	0.0908967	0.290284	0	0	0	0.078252	0	0	0.0468968	0.200247	0	0	0
C19orf35	0	0	0	0	0	0	0	0	0	0	0	0	0	0	0	0	0	0.200247	0	0	0
C19orf38	0	0	0	0	0	0.00923653	0	0	0	0	0	0	0	0.026084	0	0.899604	0.0937937	0.350433	0	0	0
C19orf43	3.27823	0	0	2.70276	4.87337	3.88858	0	3.23845	3.45407	4.83807	16.2602	3.80082	4.96466	5.94715	3.91313	3.59842	2.57933	3.55439	7.48565	0	0
C19orf44	0	0	0	0	0.0538494	0.0646557	0	0	0.0908967	0.193523	0	0	0	0	0	0	0	0	0	0	0
C19orf47	0	0	0	0	0	0.0184731	0	0	0	0	0	0	0	0	0	0	0.0468968	0.0500618	0	0	0
C19orf48	0.252172	0	0	0.675691	0.215398	0.397171	0	0.118842	0	0.193523	0	0.105578	0.584078	0.156504	0	0	0	0.250309	0	4.64253	0
C19orf52	0.378258	0	0	0.22523	0.161548	0.175494	0	0.297105	0.0908967	0	0	0.211156	0	0.104336	1.95656	0	0.281381	0.0500618	0	0	0
C19orf53	4.16084	5.91716	0	3.60368	6.81195	5.44955	0	5.43703	4.81752	4.74131	0	4.17034	3.79651	4.5647	1.95656	0.899604	2.81381	3.1539	4.1587	0	2.78784
C19orf54	0	0	0	0.22523	0.0538494	0.0461826	0	0.0297105	0.0908967	0	0	0	0	0	0	0	0	0.200247	0	0	0
C19orf57	0	0	0	0.22523	0	0	0	0	0	0	0	0	0	0	0	0	0	0	0	0	0
C19orf60	2.89998	0	0	1.35138	1.83088	1.45937	0	2.10945	1.81793	2.03199	16.2602	1.79483	1.75223	3.02574	0	0	2.43864	1.85229	0	0	2.78784
C19orf66	0.126086	0	0	0.22523	0.0807741	0.360225	0	0.207974	0.27269	0.483807	0	0.211156	0	0.39126	0	0	0.328278	0.300371	0	0	0
C19orf67	0	0	0	0	0	0.00923653	0	0	0	0	0	0	0	0	0	0	0	0	0	0	0
C19orf68	0.252172	0	0	0	0	0.0923653	0	0.0297105	0.0908967	0.0967614	0	0.0527891	0	0.052168	0	0	0.0468968	0.0500618	0	0	0
C19orf70	1.63912	0	0	4.27938	4.3618	3.75927	0	4.54571	4.63573	2.03199	0	3.85361	2.04427	2.58231	0	0	2.62622	2.60321	1.66348	0	5.57569
C19orf73	0	0	0	0	0.0807741	0.0277096	0	0.148553	0.0908967	0.0967614	0	0	0	0.052168	0	0	0	0	0	0	0
C19orf80	0	0	0	0	0	0	0	0	0	0	0	0	0	0	0	0	0	0	0	0	0
C19orf81	0	0	0	0	0	0.0646557	0	0.148553	0.181793	0	0	0.105578	0	0	0	0	0	0	0	0	0
C1D	0.252172	0	0	2.02707	1.77703	1.3393	0	1.54495	1.63614	1.16114	0	1.00299	1.75223	1.1477	0	3.59842	0.797246	1.25155	0.831739	0	0
C1GALT1	1.38695	0	0	0.900921	0.726967	0.600374	0	0.653632	0.81807	0	0	0.211156	0	0.78252	0	2.69881	0.422072	0.350433	0.831739	4.64253	0
C1GALT1C1	0.882601	0	0	0.675691	0.134624	0.683503	0	0.653632	0.54538	1.2579	0	0.211156	1.4602	0.469512	0	0.899604	0.328278	0.500618	0.831739	0	0
C1GALT1C1L	0	0	0	0.450461	0	0.0184731	0	0.0297105	0	0	0	0.0527891	0	0	0	0	0	0	0	0	0
C1QA	0	0	0	1.12615	0.0269247	0.0646557	0	0	0.0908967	0	0	0.0527891	0	0.286924	0	8.99604	54.8693	7.65946	0	0	0
C1QB	0	0	0	0.675691	0	0	0	0	0	0	0	0	0	0.052168	0	1.79921	40.3313	4.30532	0	0	0
C1QBP	1.51303	5.91716	0	4.05415	3.15019	3.68537	0	2.67395	4.45394	2.90284	8.13008	2.74503	3.21243	2.03455	3.91313	1.79921	2.20415	2.30284	9.14913	4.64253	2.78784
C1QC	0	0	0	1.12615	0	0.00923653	0	0	0	0	0	0.0527891	0	0.182588	0	0	41.1754	3.95488	0	0	0
C1QL1	0	0	0	0	0	0	0	0	0	0	0	0	0	0	0	0	0	0	0	0	0
C1QTNF1	0	0	0	1.35138	0	0.21244	0	0	0	0.193523	0	2.53388	0	0	0	0	0	0	0	0	0
C1QTNF1-AS1	0	0	0	0	0	0.0184731	0	0	0	0	0	0	0	0	0	0	0	0	0	0	0
C1QTNF2	0.882601	0	0	0.450461	0	0	0	0	0	0.0967614	0	1.05578	0.292039	0	0	0	0	0	0	0	0
C1QTNF3	8.32167	5.91716	0	0.22523	0	0.267859	0	0.0594211	0	0.387046	0	0.211156	0.292039	0.026084	0	0	0	0	0	0	0
C1QTNF4	1.51303	0	0	0	0	0	0	0.0297105	0.0908967	0	0	0.105578	0	0	0	0	0	0	0	0	0
C1QTNF6	0	0	0	0	0	0.0184731	0	0.0297105	0	0.0967614	0	0	0	0	0	0	0	0	0	0	0
C1QTNF7	0	0	0	0.22523	0.0269247	0.0461826	0	0	0	0	0	0.422313	0	0	0	0	0	0	0	0	0
C1QTNF9B-AS1	0	0	0	0	0	0.0646557	0	0.0297105	0	0	0	0	0	0	0	0	0	0	0	0	0
C1R	18.2825	5.91716	0	15.0904	0.107699	0.544955	0	0.0594211	0	0.290284	0	0.897415	0.584078	0.026084	0	0	0.187587	0.0500618	0	0	0
C1RL	0.252172	0	0	0	0	0.286332	0	0.0891316	0.0908967	0.0967614	0	0.105578	0	0.078252	0	0	0.0468968	0	0	0	0
C1RL-AS1	0	0	0	0	0	0.0184731	0	0	0	0	0	0	0	0	0	0	0	0	0	0	0
C1S	19.1651	23.6686	0	16.667	0.107699	0.63732	0	0.118842	0	0.193523	0	0.58068	0	0	0	0	0.0937937	0	0	0	0
C1orf101	0	0	0	0	0	0.0461826	0	0.0297105	0	0	0	0	0	0	0	0	0	0	0	0	0
C1orf106	0	0	0	0	0.107699	0.230913	0	0.118842	0.0908967	0	0	0	0	0	0	0	0	0	0	0	0
C1orf109	0.252172	0	0	0.22523	0.0807741	0.147784	0	0.178263	0.0908967	0.483807	0	0.369524	0	0.182588	0	0	0.0468968	0	0	0	0
C1orf112	0.126086	0	0	0.22523	0	0.0277096	0	0	0	0	0	0	0	0	0	0	0	0.0500618	0.831739	0	0
C1orf115	0	0	0	0	0.242322	0.249386	0	0.148553	0	1.06438	0	0	1.4602	0	0	0	0	0	0	0	0
C1orf116	0	0	0	0	0.0269247	0.0277096	0	0.0891316	0	0	0	0	0	0	0	0	0	0	0	0	0
C1orf122	1.26086	0	0	1.12615	1.83088	1.50555	0	1.51524	1.36345	0.774091	0	1.21415	0.584078	0.417344	0	0	0.937937	0.250309	0.831739	0	0
C1orf123	0.63043	0	0	2.2523	0.538494	0.785105	0	0.742763	0.454483	1.54818	0	1.10857	1.4602	0.573848	1.95656	0.899604	0.562762	0.0500618	0.831739	0	0
C1orf131	0.252172	0	0	0.22523	0.269247	0.341752	0	0.237684	0.636277	0.387046	0	0.475102	0	0.599932	1.95656	0	0.140691	0.400495	0	0	0
C1orf145	0	0	0	0	0	0.0184731	0	0	0	0	0	0	0	0	0	0	0	0	0	0	0
C1orf158	0	0	0	0	0	0	0	0	0	0	0	0	0	0	0	0	0	0	0	0	0
C1orf159	0	0	0	0	0.0807741	0.0554192	0	0.0891316	0	0.0967614	0	0	0	0.026084	0	0	0.0937937	0	0	0	0
C1orf162	0	0	0	0	0	0.0738922	0	0	0	0.290284	0	0.369524	0.292039	0.860772	3.91313	6.29723	2.72002	6.25773	0.831739	0	2.78784
C1orf167	0	0	0	0	0	0.0461826	0	0.356526	0	0	0	0.263946	0	0	0	0	0	0	0	0	0
C1orf168	0	0	0	0	0	0.0923653	0	0.267395	0.54538	0	0	0	0	0	0	0	0	0	0	0	0
C1orf174	0.378258	0	0	0.450461	0.323097	0.295569	0	0.475368	0.454483	0.0967614	0	0.211156	0	0.573848	0	0.899604	0.281381	0.250309	0	0	0
C1orf186	0	0	0	0	0	0.249386	0	0	0	0	0	0	0	0	0	0	0	0	0	0	5.57569
C1orf194	0	0	0	0	0	0.0461826	0	0	0	0	0	0	0	0	0	0	0	0	0	0	0
C1orf195	0	0	0	0	0	0	0	0	0	0	0	0	0	0	0	0	0	0	0	0	0
C1orf198	0	0	0	0.22523	0.0538494	0.258623	0	0.207974	0	0.0967614	0	0.844626	0	0.026084	0	0	0	0.0500618	0	0	0
C1orf204	0	0	0	0	0	0.0184731	0	0.0594211	0	0.0967614	0	0	0	0	0	0	0	0	0	0	0
C1orf21	2.26955	5.91716	0	0.22523	0.107699	0.193967	0	0	0.27269	0.67733	0	0.633469	0	0.078252	0	0	0	0.0500618	0	0	0
C1orf210	0	0	0	0	0.51157	0.157021	0	0.237684	0.181793	0	0	0	0	0	0	0	0	0	0	0	0
C1orf216	0	0	0	0.22523	0	0.0184731	0	0.0297105	0	0.0967614	8.13008	0.316735	0.292039	0.182588	0	0	0.0468968	0	0	0	0
C1orf220	0.126086	0	0	0	0	0.00923653	0	0.0297105	0	0	0	0	0	0	0	0	0	0	0	0	0
C1orf226	0	0	0	0	0	0.00923653	0	0.118842	0	0	0	0	0	0	0	0	0	0	0	0	0
C1orf228	0	0	0	0	0	0.0369461	0	0	0	0	0	0	0	0.156504	0	0	0.0468968	0.150185	0	0	0
C1orf229	0	0	0	0	0	0.00923653	0	0	0	0	0	0	0	0	0	0	0	0	0	0	0
C1orf233	0	0	0	0	0	0.0184731	0	0.0594211	0	0	0	0	0	0.052168	0	0	0	0	0	0	0
C1orf27	0.378258	0	0	0.22523	0.0538494	0.360225	0	0.326816	0.636277	0.483807	0	0.422313	0.876117	0.156504	0	0	0.187587	0.350433	0	4.64253	0
C1orf35	0.63043	0	0	0	0.134624	0.508009	0	0.505079	0.27269	0.774091	0	0.58068	1.16816	0.730352	0	0	0.281381	0.300371	0	0	0
C1orf43	0.756515	0	0	0.900921	3.12327	1.99509	0	2.46597	2.54511	1.54818	8.13008	2.21714	1.4602	1.51287	0	2.69881	1.36001	1.45179	0.831739	4.64253	2.78784
C1orf50	0.252172	0	0	0.450461	0.538494	0.314042	0	0.297105	0.181793	0.290284	0	0.158367	0	0.339092	0	0	0.140691	0.150185	0	0	0
C1orf52	0.63043	0	0	0.675691	0.215398	0.45259	0	0.415947	0.54538	0.387046	8.13008	0.475102	0.292039	0.808604	0	1.79921	0.515865	0.400495	0	0	0
C1orf53	0	0	0	0	0.161548	0.434117	0	0.415947	0.54538	0	0	0	0	0	0	0	0.187587	0	0	0	0
C1orf54	0.63043	0	0	2.2523	0.0807741	0.0554192	0	1.24784	0.54538	0.774091	0	1.26694	0	0.026084	0	0	1.87587	1.30161	0	0	0
C1orf56	0.756515	5.91716	0	0.675691	0.350021	0.886707	0	1.39639	0.454483	0.483807	0	0.686258	0	4.22561	3.91313	4.49802	0.984834	3.1539	1.66348	4.64253	5.57569
C1orf61	0	0	0	0	0	0	0	0	0	0	0	0	0	0.026084	0	0	0	0	0	0	0
C1orf64	0	0	0	0	0	0	0	0.0297105	2.54511	0	0	0	0	0	0	0	0	0	0	0	0
C1orf74	0	0	0	0	0.0807741	0.0277096	0	0	0	0	0	0	0	0	0	0	0	0.0500618	0	0	0
C1orf95	0	0	0	0	0	0	0	0.0297105	0	0	0	0	0	0	0	0	0	0	0	0	0
C2	0.756515	0	0	0.22523	0.296172	0.720449	0	0	0	0	0	0	0	0	0	0	0.375175	0.150185	0	0	0
C2-AS1	0	0	0	0	0	0.00923653	0	0	0	0	0	0	0	0.026084	0	0	0	0	0	0	0
C20orf144	0	0	0	0	0	0	0	0	0	0	0	0	0	0	0	0	0	0	0	0	0
C20orf166-AS1	0	0	0	0	0	0	0	0	0	0	0	0	0	0	0	0	0	0	0	0	0
C20orf194	0.126086	0	0	0.22523	0.0269247	0.406407	0	0.326816	0.454483	0.0967614	0	0.316735	0.292039	0.182588	0	0	0.515865	0.300371	0	0	0
C20orf195	0	0	0	0	0	0	0	0	0	0	0	0	0	0.026084	0	0	0	0	0	0	0
C20orf196	0	0	0	0.22523	0.0269247	0.129311	0	0.178263	0.181793	0	0	0	0	0.286924	0	0	0.0937937	0.100124	0	0	0
C20orf197	0	0	0	0	0	0	0	0	0	0	0	0	0	0.052168	0	0	0	0	0	0	0
C20orf202	0	0	0	0	0	0	0	0	0	0	0	0	0	0	0	0	0	0	0	0	0
C20orf203	0	0	0	0	0	0	0	0	0	0	0	0	0	0	0	0	0	0	0	0	0
C20orf24	0	0	0	0	0	0	0	0	0	0	0	0	0	0.026084	0	0	0	0	0	0	0
C20orf27	0.126086	0	0	0.675691	0.350021	0.406407	0	0.237684	0	0.193523	0	0.369524	0.292039	0.469512	0	3.59842	0.984834	2.1026	0	0	0
C20orf96	0	0	0	0	0.215398	0.249386	0	0.148553	0.181793	0.0967614	0	0.0527891	0	0.052168	0	0	0.0937937	0	0	0	0
C21orf2	0.126086	0	0	0	0.269247	0.461826	0	0.594211	0.54538	0	0	0.316735	0	0.26084	0	0	0.328278	0.200247	0.831739	0	0
C21orf58	0.126086	0	0	0	0	0.00923653	0	0	0.0908967	0	0	0	0	0.052168	0	0	0.0468968	0	0	0	0
C21orf59	0.63043	0	0	0.22523	0.673118	0.969835	0	0.980448	1.18166	1.45142	0	0.633469	2.04427	0.808604	0	0	0.140691	0.400495	0.831739	0	2.78784
C21orf62	0.126086	0	0	0	0	0.314042	0	0.0891316	0	0	0	0	0	0	0	0	0	0	0	0	0
C21orf62-AS1	0	0	0	0	0	0.00923653	0	0.0297105	0	0	0	0.0527891	0	0.026084	0	0	0	0	0	0	0
C21orf91	0.126086	0	0	0	0.0269247	0.0554192	0	0.0297105	0.181793	0	0	0.211156	0	0.313008	0	0	0.187587	0.100124	0.831739	0	0
C22orf15	0	0	0	0	0	0	0	0	0	0	0	0	0	0	0	0	0	0	0	0	0
C22orf24	0	0	0	0	0	0	0	0	0	0	0	0	0	0	0	0	0	0	0	0	0
C22orf29	0	0	0	0	0.0538494	0.120075	0	0.118842	0.27269	0.0967614	0	0.0527891	0	0.156504	1.95656	0	0	0.0500618	0	0	0
C22orf31	0	0	0	0	0	0.00923653	0	0	0	0	0	0	0	0	0	0	0	0	0	0	0
C22orf39	0.756515	0	0	0	0.834666	0.618847	0	0.505079	1.18166	1.2579	0	0.791837	0.876117	0.678184	0	0.899604	0.468968	0.650804	1.66348	0	0
C22orf46	0.126086	0	0	0	0	0.0277096	0	0.0297105	0	0	0	0	0	0.156504	0	0	0.0468968	0	0	0	2.78784
C2CD2	0	0	0	1.12615	0	0.0554192	0	0.178263	0.0908967	0.193523	0	0.158367	0	0	0	0	0.140691	0.300371	0.831739	0	0
C2CD2L	0	0	0	0	0	0.00923653	0	0.0297105	0	0	0	0	0	0	0	0	0.187587	0	0	0	0
C2CD3	0	0	0	0	0	0.0461826	0	0.0297105	0	0	0	0.0527891	0	0.078252	0	0	0	0.100124	0	0	0
C2CD4A	0	0	0	0	0	0.00923653	0	0.0594211	0	0	0	0	0	0	0	0	0	0	0	0	0
C2CD4B	0	0	0	0	0	0	0	0	0	0.290284	0	0	0	0	0	0	0	0	0	0	0
C2CD4C	0	0	0	0	0	0	0	0	0.0908967	0.0967614	0	0	0	0	0	0	0	0	0	0	0
C2CD4D	0	0	0	0	0	0.0277096	0	0.118842	0	0	0	0	0	0.052168	0	0	0	0	0	0	0
C2CD5	0	0	0	0.900921	0.0807741	0.175494	0	0.207974	0.0908967	0.193523	0	0.0527891	0.292039	0.078252	0	2.69881	0.281381	0.0500618	0	0	0
C2orf15	0	0	0	0	0	0.0831287	0	0.207974	0	0	0	0	0	0.026084	0	0	0	0	0	0	0
C2orf27A	0	0	0	0	0.0269247	0.0646557	0	0	0	0.0967614	0	0	0	0	0	0	0	0	0	0	0
C2orf40	0.252172	0	0	3.82892	0	0	0	0.713053	0.27269	0.483807	0	1.37252	0	0.026084	0	0	0.140691	0	0	0	0
C2orf42	0.252172	0	0	0	0.0538494	0.120075	0	0.148553	0.27269	0	0	0.105578	0	0.13042	1.95656	0	0.0468968	0.0500618	0	0	0
C2orf44	0	0	0	0	0.0269247	0.0369461	0	0.0594211	0.0908967	0.0967614	0	0	0.292039	0.026084	0	0	0	0	0	0	0
C2orf47	0.126086	0	0	0.22523	0.91544	0.535719	0	0.326816	0.636277	0.193523	0	0.158367	0	0.182588	0	0	0.187587	0.150185	0	0	0
C2orf49	0.252172	0	0	0.22523	0.134624	0.129311	0	0.118842	0.27269	0	0	0.211156	0	0.26084	1.95656	0.899604	0.187587	0.100124	0	0	0
C2orf54	0	0	0	0	0.0269247	0	0	0	0	0	0	0	0	0	0	0	0	0	0	0	0
C2orf61	0	0	0	0	0	0	0	0	0	0	0	0	0	0	0	0	0	0	0	0	0
C2orf66	0	0	0	0	0	0.0184731	0	0	0	0	0	0	0	0	0	0	0	0	0	0	0
C2orf68	0.126086	0	0	0.450461	0.188473	0.369461	0	0.356526	0	0.290284	0	0	0.292039	0.313008	0	0	0.281381	0.700866	0.831739	0	0
C2orf69	0.126086	5.91716	0	0	0.430795	0.193967	0	0.326816	0.27269	0.0967614	0	0.158367	0	0.469512	0	0	0.234484	0.450556	0	0	0
C2orf70	0	0	0	0	0	0	0	0	0	0	0	0	0	0	0	0	0	0	0	0	0
C2orf71	0	0	0	0	0	0.00923653	0	0	0	0	0	0	0	0	0	0	0	0	0	0	0
C2orf72	0	0	0	0	0.0269247	0.00923653	0	0	0.0908967	0	0	0	0	0	0	0	0	0	0	0	0
C2orf73	0	0	0	0	0	0.0277096	0	0.0891316	0	0.0967614	0	0	0	0	0	0	0	0	0	0	0
C2orf74	0.252172	0	0	0.675691	0.780817	0.378698	0	0.772474	0.454483	0.774091	0	0.791837	0.876117	0.573848	0	0	0.140691	0.100124	0	0	0
C2orf76	0.882601	0	0	0.22523	0.269247	0.341752	0	0.5645	0.999864	0.193523	0	0.475102	0.292039	0.234756	0	0	0.375175	0.300371	0	4.64253	0
C2orf81	0	0	0	0	0	0.0646557	0	0.118842	0	0	0	0.0527891	0	0	0	0	0	0.100124	0	0	0
C2orf82	0	0	0	0	0.161548	0.0831287	0	0	0	0.0967614	0	0	0	0	0	0	0	0	0	0	0
C2orf88	0	0	0	0.22523	0.269247	0.0461826	0	0.0297105	0.27269	0	0	0	0	0	0	0	0	0	0	0	0
C2orf91	0	0	0	0	0	0	0	0	0	0	0	0	0	0	0	0	0	0.0500618	0	0	0
C3	5.42169	0	0	0	0.0807741	1.84731	0	0.0594211	0	0	0	0	0	0	0	0	1.96967	0.400495	0	0	0
C3AR1	0	0	0	0	0	0.00923653	0	0	0	0	0	0	0	0.339092	0	0.899604	4.12692	1.40173	0	0	2.78784
C3orf14	0.252172	0	0	0	0.51157	0.748159	0	0.831895	0.636277	0.483807	0	0.791837	0.292039	0.13042	0	0	0.281381	0.250309	0	0	0
C3orf17	0.252172	0	0	0.450461	0.296172	0.249386	0	0.207974	0.27269	0.290284	8.13008	0.316735	0.292039	0.182588	0	0	0.140691	0.100124	0.831739	4.64253	0
C3orf18	0	0	0	0	0.0269247	0.00923653	0	0.0594211	0.181793	0	0	0.158367	0	0.026084	0	0	0	0	0.831739	0	0
C3orf20	0	0	0	0	0	0	0	0	0	0	0	0	0	0	0	0	0	0	0	0	0
C3orf30	0	0	0	0	0	0	0	0	0	0	0	0	0	0	0	0	0	0	0	0	0
C3orf33	0	0	0	0	0.0269247	0.138548	0	0.148553	0.181793	0.193523	0	0.0527891	0.292039	0.13042	0	0	0	0.0500618	0	0	0
C3orf35	0	0	0	0	0	0.00923653	0	0	0	0	0	0	0	0.026084	0	0	0	0	0	0	0
C3orf38	0.63043	0	0	0	0.323097	0.203204	0	0.297105	0.454483	0.193523	0	0.105578	0	0.495596	1.95656	0.899604	0.375175	0.250309	0	0	0
C3orf52	0	0	0	0	0.0269247	0.101602	0	0.0594211	0	0	0	0	0	0	0	0	0	0	0	0	0
C3orf58	0	0	0	0	0.0269247	0.0277096	0	0.0594211	0	0.483807	0	0.263946	0.584078	0.13042	0	0	0.422072	0.851051	0	0	0
C3orf62	0	0	0	0.22523	0.0538494	0.0646557	0	0.0891316	0.0908967	0	0	0.0527891	0	0.078252	0	0	0	0.0500618	0	0	0
C3orf67	0	0	0	0	0.0269247	0.0554192	0	0.0297105	0	0	0	0	0	0	0	0	0	0.0500618	0	0	0
C3orf70	0	0	0	0	0	0	0	0	0	0	0	0.422313	0	0	0	0	0	0	0	0	0
C3orf80	0	0	0	0.22523	0	0	0	0	0	0	0	0	0	0	0	0	0	0	0	0	0
C4BPA	0	0	0	0	0	0.00923653	0	0.0594211	0	0	0	0	0	0	0	0	0	0	0	0	0
C4orf19	0	0	0	0	0.269247	0.314042	0	0.653632	0.0908967	0	0	0	0	0	0	0	0	0	0	0	0
C4orf22	0	0	0	0	0	0.0184731	0	0	0	0	0	0	0	0	0	0	0	0	0	0	0
C4orf26	0	0	0	0	0	0.00923653	0	0	0	0	0	0	0	0	0	0	0	0	0	0	0
C4orf27	0.378258	0	0	0.450461	0.45772	0.840524	0	0.861605	0.363587	0.870853	0	1.37252	0	0.704268	0	0	0.609659	0.650804	2.49522	0	0
C4orf29	0	0	0	0	0.0269247	0.0369461	0	0.148553	0	0	0	0	0	0.052168	0	0	0.0937937	0	0	0	0
C4orf3	5.67387	11.8343	0	6.98214	12.1161	6.09611	0	4.60513	5.90829	8.0312	0	8.02395	8.17709	5.89498	3.91313	7.19683	4.59589	5.9073	9.14913	13.9276	13.9392
C4orf32	0	0	0	0.22523	0.0538494	0.0554192	0	0.118842	0	0.483807	0	0.369524	0	0.182588	0	0	0.140691	0.100124	0	0	0
C4orf33	0.252172	0	0	0	0.134624	0.203204	0	0.386237	0.363587	0	0	0.0527891	0	0.13042	0	0	0.328278	0.400495	0	0	0
C4orf36	0	0	0	0	0	0	0	0	0.0908967	0	0	0	0	0	0	0	0	0	0	0	0
C4orf46	0	0	0	0	0.0538494	0.0461826	0	0.0297105	0	0	0	0.0527891	0	0.13042	0	0	0.0468968	0.100124	0	0	0
C4orf47	0	0	0	0	0.0269247	0.0646557	0	0.0297105	0.0908967	0	0	0	0	0	0	0	0	0	0	0	0
C4orf48	1.13477	0	0	1.80184	0	1.72723	0	3.71382	0.727174	3.38665	8.13008	0.263946	5.2567	3.05183	1.95656	0.899604	3.47037	3.85476	4.99043	4.64253	8.36353
C4orf51	0	0	0	0	0	0	0	0	0.0908967	0	0	0	0	0	0	0	0	0	0	0	0
C5	0	0	0	0	0.0269247	0.129311	0	0.0594211	0	0	0	0	0	0	0	0	0	0	0	0	0
C5AR1	0	0	0	0	0	0.00923653	0	0.0891316	0	0	0	0	0	0.026084	0	1.79921	2.20415	1.65204	0	0	0
C5AR2	0	0	0	0	0	0	0	0	0	0	0	0	0	0	0	0	0	0	0	0	0
C5orf15	0.882601	0	0	1.12615	0.91544	1.87502	0	1.24784	0.999864	0.387046	0	0.58068	0.292039	0.417344	0	0	0.281381	0.700866	0	0	0
C5orf17	0.126086	0	0	0	0	0.00923653	0	0	0.0908967	0	0	0	0	0	0	0	0	0	0	0	0
C5orf22	0.126086	0	0	0	0.0269247	0.0646557	0	0.0297105	0.0908967	0	0	0	0	0.052168	0	0	0	0.0500618	0	0	0
C5orf24	0.252172	0	0	0.900921	1.13084	1.69952	0	1.06958	1.45435	1.35466	0	1.84762	1.4602	0.599932	1.95656	0.899604	0.562762	0.55068	0.831739	0	2.78784
C5orf28	0	0	0	0.675691	0.0538494	0.443353	0	0.53479	0.181793	0.290284	0	0.475102	0	0.234756	1.95656	0.899604	0.0937937	0.200247	0	0	0
C5orf30	0.126086	0	0	0	0.107699	0.110838	0	0.415947	0.363587	0.193523	0	0.0527891	0	0.13042	0	0	0.140691	0.150185	0	0	2.78784
C5orf34	0.126086	0	0	0	0	0.0277096	0	0.0297105	0	0	0	0	0	0.052168	0	0	0.0468968	0	0	0	0
C5orf38	0.126086	0	0	0	0	0	0	0.742763	0	0	0	0	0	0	0	0	0	0	0	0	0
C5orf42	0.126086	0	0	0.22523	0.0269247	0.166257	0	0.237684	0.27269	0.193523	0	0.158367	0	0.13042	0	0	0.0937937	0.150185	0	0	0
C5orf45	0	0	0	1.12615	0.107699	0.175494	0	0.297105	0.181793	0.580568	0	0.211156	0.292039	0.182588	0	0	0.0937937	0	0	0	0
C5orf46	0	0	0	0	0	0.00923653	0	0	0	0	0	0	0	0	0	0	0	0	0	0	0
C5orf47	0	0	0	0	0	0	0	0	0.0908967	0	0	0	0	0	0	0	0	0	0	0	0
C5orf49	0	0	0	0	0.45772	0.267859	0	0.0594211	0.181793	0	0	0	0	0.026084	0	0	0	0	0	0	0
C5orf51	0.126086	0	0	0	0.107699	0.101602	0	0.178263	0	0	0	0.158367	0	0.13042	0	0	0.140691	0.200247	0.831739	0	0
C5orf52	0	0	0	0	0	0	0	0	0	0	0	0	0	0	0	0	0	0	0	0	0
C5orf56	0.126086	0	0	0.900921	0.0269247	0.286332	0	0.237684	0.181793	1.16114	8.13008	0.316735	1.4602	0.78252	0	0.899604	0.281381	0.150185	0	0	0
C5orf58	0	0	0	0	0	0	0	0	0	0	0	0	0	0	0	0	0	0	0	0	0
C5orf63	0	0	0	0	0.134624	0.221677	0	0.356526	0	0	0	0.105578	0	0.234756	0	0	0.0937937	0.0500618	0	0	0
C5orf64	0	0	0	0	0	0	0	0	0	0	0	0	0	0	0	0	0	0	0	0	0
C5orf66	0	0	0	0	0	0	0	0	0	0	0	0	0	0	0	0	0	0	0	0	0
C5orf67	0	0	0	0	0	0	0	0.0297105	0	0	0	0	0	0	0	0	0	0	0	0	0
C6	0	0	0	0	0.0538494	0	0	0	0.181793	0	0	0	0	0	0	0	0	0	0	0	0
C6orf1	0.504344	0	0	0.450461	0.565419	0.415644	0	0.415947	0.363587	0.67733	0	0.369524	0.876117	0.6521	5.86969	0	0.844143	0.851051	0	0	8.36353
C6orf106	0.252172	0	0	0.22523	0.323097	0.221677	0	0.0594211	0.0908967	0.193523	0	0.105578	0	0.052168	1.95656	0.899604	0.140691	0	0.831739	0	0
C6orf120	0.504344	0	0	0.450461	0.161548	0.341752	0	0.475368	0.454483	0.193523	0	0.105578	0.584078	0.26084	0	1.79921	0.140691	0.250309	0	0	0
C6orf132	0.252172	0	0	0	0	0.0923653	0	0.0297105	0.0908967	0	0	0	0	0	0	0	0	0	0	0	0
C6orf136	0	0	0	0	0.134624	0.193967	0	0.386237	0.363587	0.290284	0	0.105578	0.584078	0.182588	1.95656	0	0.0468968	0.0500618	0	4.64253	0
C6orf141	0	0	0	0	0	0.0369461	0	0	0	0	0	0	0	0	0	0	0	0	0	0	0
C6orf163	0	0	0	0	0	0.00923653	0	0	0	0	0	0	0	0	0	0	0	0	0	0	0
C6orf165	0	0	0	0	0.0269247	0.0554192	0	0	0	0	0	0.0527891	0	0	0	0	0	0	0	0	0
C6orf203	0.252172	0	0	0.675691	0.942365	0.544955	0	0.802184	1.09076	0.387046	0	0.475102	0.292039	0.469512	0	0.899604	0.328278	0.200247	0	0	0
C6orf222	0	0	0	0	0	0	0	0	0	0	0	0	0	0	0	0	0	0	0	0	0
C6orf226	0.378258	0	0	0.900921	0.188473	0.24015	0	0.445658	0.27269	0.67733	0	0.158367	1.4602	0.365176	1.95656	0	0.140691	0.200247	0	0	2.78784
C6orf229	0	0	0	0	0	0	0	0	0	0	0	0	0	0.026084	0	0	0	0	0	0	0
C6orf47	0.126086	0	0	0	0.242322	0.258623	0	0.178263	0.0908967	0.193523	0	0.263946	0.292039	0.313008	1.95656	0	0.281381	0.200247	0.831739	0	0
C6orf48	2.77389	5.91716	0	2.2523	1.31931	4.44277	0	2.22829	5.6356	2.03199	8.13008	2.32272	1.16816	2.81707	0	0	2.25105	1.50185	8.31739	0	2.78784
C6orf52	0	0	0	0	0.0269247	0.0461826	0	0	0	0	0	0	0	0.026084	0	0	0.0468968	0	0	0	0
C6orf58	0	0	0	0	0	0.00923653	0	0	0	0	0	0	0	0	0	0	0	0	0	0	0
C6orf62	1.51303	0	0	1.12615	1.15776	1.3393	0	1.36668	0.908967	2.61256	0	0.633469	1.16816	1.25203	0	0.899604	2.67312	1.85229	3.32696	0	0
C6orf89	0.126086	0	0	0.22523	0.161548	0.406407	0	0.445658	0.54538	0.774091	0	0.263946	0.876117	0.104336	0	0	0.0937937	0.150185	0.831739	0	0
C6orf99	0	0	0	0	0.0269247	0.00923653	0	0.0594211	0.0908967	0	0	0	0	0	0	0	0	0	0	0	0
C7	0	0	0	28.6042	0	0	0	0	0	0	0	0	0	0	0	0	0.140691	0	0	0	0
C7orf13	0	0	0	0.450461	0.107699	0.184731	0	0.267395	0.181793	0.0967614	0	0.263946	0.292039	0.078252	0	0	0.0468968	0.0500618	0	0	0
C7orf25	0	0	0	0	0.242322	0.166257	0	0.297105	0.181793	0.0967614	0	0.316735	0.292039	0.078252	0	0	0.0468968	0.0500618	0	0	0
C7orf26	0	0	0	0	0.0807741	0.110838	0	0.0891316	0.27269	0.193523	0	0.105578	0	0.182588	0	0	0.140691	0	0	0	0
C7orf31	0	0	0	0.22523	0	0	0	0.0594211	0	0.0967614	0	0	0	0	0	0	0	0.0500618	1.66348	0	0
C7orf34	0	0	0	0	0	0	0	0.0891316	0	0	0	0	0	0	0	0	0	0	0	0	0
C7orf43	0	0	0	0	0.0538494	0.0184731	0	0	0.0908967	0	0	0	0	0.104336	0	0	0	0	0	0	0
C7orf49	0.252172	0	0	0	0.430795	0.378698	0	0.53479	0.363587	0.387046	0	0.211156	0.876117	0.156504	0	0	0.0468968	0.150185	0	0	0
C7orf50	1.13477	0	0	1.57661	2.15398	1.29311	0	2.40655	2.27242	0.967614	8.13008	2.53388	1.4602	1.12161	0	0	1.12552	1.60198	3.32696	0	0
C7orf55	0.63043	0	0	0.22523	1.93858	1.09915	0	2.31742	1.45435	0.870853	0	1.16136	0.584078	1.1477	0	0	0.375175	0.450556	1.66348	0	0
C7orf57	0	0	0	0	0	0	0	0.0297105	0	0	0	0	0	0	0	0	0	0	0	0	0
C7orf60	0	0	0	0	0.188473	0.101602	0	0.0297105	0.0908967	0.193523	0	0.0527891	0.292039	0.052168	0	0	0.234484	0.100124	0	0	0
C7orf61	0	0	0	0	0	0	0	0	0	0	0	0	0	0.104336	0	0	0	0	0	0	0
C7orf73	2.6478	0	0	1.57661	2.53092	2.57699	0	2.61453	2.45421	1.16114	16.2602	1.31973	2.04427	1.69546	0	2.69881	1.87587	1.90235	0	0	8.36353
C8A	0	0	0	0	0	0	0	0	0	0	0	0	0	0	0	0	0	0	0	0	0
C8G	0	0	0	0	0	0	0	0	0	0	0	0	0	0	0	0	0	0	0	0	0
C8orf22	0.126086	0	0	0	0	0	0	0	0	0	0	0	0	0	0	0	0	0	0	0	0
C8orf31	0	0	0	0	0	0	0	0	0	0	0	0	0	0	0	0	0	0.0500618	0	0	0
C8orf33	0.63043	0	0	1.57661	0.350021	0.609611	0	0.831895	0.454483	0.967614	0	0.791837	1.4602	0.626016	0	0	0.281381	0.100124	0	0	0
C8orf34	0	0	0	0	0	0.00923653	0	0	0	0.0967614	0	0	0	0	0	0	0	0	0	0	0
C8orf37	0.126086	0	0	0	0	0.0184731	0	0.0297105	0	0.0967614	0	0	0.292039	0.026084	0	0	0.0468968	0	0	0	0
C8orf37-AS1	0	0	0	0	0.0269247	0.0184731	0	0.0297105	0	0	0	0	0	0	0	0	0	0	0	0	0
C8orf4	0	0	0	1.80184	0	0.757395	0	2.91163	1.09076	7.2571	0	0	4.38059	0	0	0	0	0	0	0	0
C8orf44	0	0	0	0	0.0538494	0.147784	0	0.118842	0	0	0	0	0	0	0	0	0	0	0	0	0
C8orf46	0	0	0	0	0	0.0738922	0	0	0	0	0	0	0	0	0	0	0	0	0	0	0
C8orf48	0.126086	0	0	0.22523	0	0.0554192	0	0	0	0	0	0.0527891	0	0	0	0	0.0468968	0	0	0	0
C8orf58	0	0	0	0.22523	0	0.00923653	0	0	0	0	0	0.105578	0	0.026084	0	0	0.0468968	0	0	0	0
C8orf59	1.89129	0	0	2.70276	2.7194	2.79867	0	1.87176	1.81793	1.83847	8.13008	2.85061	1.75223	2.53015	0	2.69881	2.11036	2.25278	0.831739	4.64253	0
C8orf76	0.252172	0	0	0	0.188473	0.157021	0	0.118842	0	0.387046	0	0.211156	0.876117	0.26084	0	0	0.234484	0.150185	0	0	2.78784
C8orf82	0	0	0	0.450461	0.484645	0.221677	0	0.475368	0.363587	0.290284	0	0.158367	0.584078	0.182588	0	0	0.281381	0.0500618	0	0	0
C8orf87	0	0	0	0	0.0269247	0	0	0	0	0	0	0	0	0	0	0	0	0	0	0	0
C8orf88	0.252172	0	0	0.22523	0	0.0554192	0	0.0594211	0	0.193523	0	0.739048	0	0.182588	0	0	0.0468968	0	0	0	0
[truncated: 16,052 more rows]

## Sheet: AK2.tpm
Gene	FB1	FB2	FB3	FB4	PT	PG	LH	CD	IC.A	AVR	DVR	vSMC	PC	TC.CTC	NK	MONO	MAC	DC	BC	PLASMA	MAST
A1BG	0	1.11744	0	0.222442	0.0495455	0.102687	0	0.0917588	0.332881	0.022827	0	0.420458	0	0.882878	0.672093	0.261543	0.746166	0.742989	1.08923	1.9747	0
A1BG-AS1	0	0	0	0	0	0	0	0.0305863	0	0.045654	0	0.0600655	0.0499306	0.0996797	0.0790698	0.0697449	0.186541	0.0291368	0.217846	0.0617093	0
A1CF	0	0	0	0	1.68455	0.256718	0	0	0	0.022827	0	0	0.0249653	0.0427199	0	0.0174362	0	0.0145684	0	0.0617093	0
A2M	0	0	0	25.8033	0.0141558	0.513437	0	0.122345	0	13.3994	0	10.9319	13.1567	0.0427199	0	0.0697449	11.491	1.83562	0	0	0
A2M-AS1	0	0	0	0	0.0283117	0	0	0.0305863	0	0	0	0	0	0.327519	0.355814	0	0	0	0	0	0.633392
A2ML1	0	0	0	0	0	0	0	0	0	0	0	0	0	0	0	0	0	0	0	0	0
A2MP1	0	0	0	0	0	0	0	0	0	0	0	0	0	0.0854398	0.237209	0	0.0373083	0	0	0	1.26678
A4GALT	0	0	0	0.111221	0.176948	0.513437	0	0.275276	0.665762	0.890252	0	0.360393	0.898751	0	0	0	0.0373083	0	0	0	0
AAAS	0	0	0	0.222442	0.106169	0.256718	0	0.24469	0.748983	0.182616	0	0.300327	0.199722	0.270559	0.237209	0.191798	0.22385	0.145684	0.435692	0.308547	0
AACS	0	0	0	0.111221	0.0424675	0.205375	0	0.214104	0.0832203	0.182616	0	0.0600655	0.124826	0.15664	0.0395349	0	0.0373083	0.0145684	0.217846	0	0
AADAC	0	0	0	0	0	0	0	0	0	0	0	0	0	0	0	0	0	0	0	0	0
AADACL4	0	0	0	0.111221	0	0	0	0	0	0	0	0	0	0	0	0	0	0	0	0	0
AADACP1	0	0	0	0	0	0	0	0	0	0	0	0	0	0	0	0	0	0	0	0	0
AADAT	0	0	0	0	0.0637013	0	0	0	0.0416101	0	0	0.240262	0	0	0	0	0	0	0	0	0
AAED1	0	0	0	0.222442	0.134481	0.205375	0	0.152931	0.499322	0.365232	0	0.240262	0.349514	0.398719	0.513954	0.122053	0.298466	0.218526	0.435692	0.246837	0.633392
AAGAB	0	0	0	0.111221	0.148636	0.308062	0	0.458794	0.291271	0.205443	0	0.120131	0.224688	0.256319	0.395349	0.226671	0.149233	0.0874104	0.217846	0.123419	0
AAK1	0	0	0	0.222442	0.37513	0.97553	0	0.305863	0.540932	0.68481	0	0.420458	0.699028	2.63439	1.50233	0.383597	0.970015	0.407915	0.217846	0.0617093	0.633392
AAMDC	3.23311	1.11744	0	1.33465	0.969675	1.28359	0	2.04928	1.2483	1.52941	0	2.70295	1.54785	0.213599	0.0790698	0.209235	0.522316	0.335073	0.217846	0.185128	1.90018
AAMP	3.23311	1.11744	0	1.5571	0.601623	0.770155	0	1.25404	1.04025	0.707637	0	1.44157	0.699028	0.811678	0.672093	1.0113	0.85809	0.772125	0.871384	0.617093	0.633392
AANAT	0	0	0	0	0.00707792	0.0513437	0	0	0	0	0	0	0	0	0	0	0	0	0	0	0
AAR2	0	0	0	0.111221	0.0353896	0.513437	0	0.183518	0.0832203	0.319578	0	0.240262	0.324549	0.15664	0.237209	0.0871811	0.22385	0.0874104	0.217846	0.0617093	0
AARD	0	0	0	0	0.297273	0.154031	0	0.0305863	0	0	0	0	0	0	0	0	0	0	0	0	0
AARS	0	0	0	0.111221	0.184026	0.359406	0	0.183518	0.208051	0.547848	0	0.420458	0.549237	0.1424	0.237209	0.13949	0.22385	0.218526	0	0.493675	0.633392
AARS2	0	0	0	0.111221	0.0141558	0	0	0.0917588	0	0.022827	0	0.0600655	0.0249653	0.0854398	0.0790698	0.0174362	0.149233	0.0291368	0	0	0
AARSD1	0	0	0	0	0	0	0	0	0	0	0	0	0	0	0	0	0	0	0	0	0
AASDH	0	0	0	0.556105	0.219416	0.256718	0	0.428208	0.540932	0.319578	0	0.240262	0.324549	0.455679	0.355814	0.331288	0.559624	0.218526	0.217846	0.0617093	0
AASDHPPT	0	0	0	0.222442	0.523766	0.667468	0	0.519967	0.582542	0.251097	0	0.300327	0.224688	0.398719	0.553489	0.348724	0.298466	0.247663	0.871384	0.246837	1.26678
AASS	3.23311	1.11744	0	1.00099	0.198182	0.718811	0	0.397622	0.374491	0.570675	0	0.480524	0.524271	0.0569599	0.15814	0	0.0746166	0.072842	0	0	0.633392
AATBC	0	0	0	0	0	0	0	0	0	0	0	0	0	0	0	0.488214	0.111925	0.0874104	0	0	0
AATF	0	1.11744	0	0.556105	0.460065	0.667468	0	0.458794	0.457712	0.342405	0	0.600655	0.349514	0.911358	0.948838	0.557959	0.149233	0.451621	0.653538	0.246837	0.633392
AATK	0	0	0	0	0	0.0513437	0	0	0	0	0	0.0600655	0	0	0	0	0	0.0145684	0	0	0
ABALON	0	0	0	0	0	0	0	0	0	0	0	0	0	0.01424	0	0	0	0	0	0	0
ABAT	0	0	0	0	1.07584	0.205375	0	0.0611726	0	0.114135	0	0	0.124826	0.0569599	0.0395349	0.0523086	0.0373083	0.0437052	0	0	0
ABCA1	0	0	0	0.778548	0.0849351	0.102687	0	0.0917588	0.0416101	0	0	0.240262	0	0.01424	0.0395349	0.244107	0.932707	0.247663	0	0	0.633392
ABCA10	0	0	0	0.222442	0	0.0513437	0	0	0.0416101	0	0	0	0	0.01424	0	0	0	0	0	0	0
ABCA11P	0	0	0	0	0.0212338	0	0	0.0305863	0	0	0	0.180196	0	0.0569599	0	0	0.0373083	0.0145684	0.217846	0	0
ABCA13	0	0	0	0	0	0	0	0	0.0416101	0	0	0	0	0	0	0	0	0	0	0	0
ABCA17P	0	0	0	0	0	0.0513437	0	0	0	0	0	0	0	0	0.0395349	0	0	0	0	0	0
ABCA2	0	0	0	0.111221	0.0212338	0.102687	0	0.214104	0.0832203	0.136962	0	0	0.124826	0.11392	0.276744	0.0174362	0.0746166	0.0291368	0.217846	0	0
ABCA3	0	0	0	0.111221	0.00707792	0.256718	0	0	0.12483	0.251097	0	0	0.249653	0.01424	0.0790698	0	0.0373083	0	0	0	0
ABCA4	0	0	0	0	0	0	0	0.0305863	0	0	0	0	0	0	0	0	0	0	0	0	0
ABCA5	0	0	0	0.111221	0.0637013	0.308062	0	1.10111	3.82813	0.022827	0	0.0600655	0.0249653	0.313279	0.276744	0	0.0373083	0.101979	0.435692	0.123419	0
ABCA6	0	0	0	1.77954	0	0	0	0	0.0416101	0	0	0	0	0.01424	0	0.0174362	0.0373083	0	0.435692	0	0
ABCA7	0	0	0	0	0.0283117	0	0	0.0611726	0.0416101	0.068481	0	0	0.0748959	0.1424	0.0790698	0.0697449	0.0746166	0.101979	0	0	0
ABCA8	0	0	0	2.66931	0	0.0513437	0	0	0	0.045654	0	0	0.0499306	0	0	0	0.0373083	0	0	0	0
ABCA9	0	0	0	0.889769	0	0.0513437	0	0	0	0	0	0	0	0	0	0	0	0	0	0	0
ABCB1	0	0	0	0	0.297273	1.07822	0	0.458794	0.12483	0	0	0	0	0.11392	0.474419	0	0.0373083	0.0291368	0	0.0617093	0.633392
ABCB10	0	0	0	0.111221	0.0495455	0.205375	0	0.0305863	0	0.068481	0	0	0.0748959	0.0711998	0.0395349	0.0348724	0.0373083	0.0145684	0	0.0617093	0
ABCB4	0	0	0	0	0.0141558	0.0513437	0	0	0	0	0	0	0	0	0	0	0	0.0291368	0.217846	0	0
ABCB5	0	0	0	0.111221	0	0	0	0	0	0	0	0	0	0	0	0	0	0	0	0	0
ABCB6	0	0	0	0	0.106169	0.102687	0	0.152931	0.0832203	0.022827	0	0.120131	0.0249653	0.0284799	0	0.0174362	0	0	0	0.0617093	0
ABCB7	0	1.11744	0	0.333663	0.191104	0.0513437	0	0.152931	0.416101	0.159789	0	0.0600655	0.149792	0.227839	0.15814	0.122053	0.22385	0.233094	0.435692	0.123419	0
ABCB8	0	0	0	0.222442	0.0637013	0.205375	0	0.275276	0.291271	0.045654	0	0	0.0499306	0.0996797	0.0790698	0.0697449	0.0373083	0.0582736	0.217846	0.0617093	0
ABCB9	0	0	0	0	0	0	0	0.0305863	0.166441	0	0	0	0	0.0427199	0.0395349	0	0	0	0	0.0617093	0.633392
ABCC1	0	0	0	0.222442	0	0.0513437	0	0.0305863	0	0.159789	0	0.0600655	0.174757	0.0854398	0.118605	0.0871811	0.0746166	0.0582736	0	0	0
ABCC10	0	0	0	0	0	0	0	0.122345	0	0.045654	0	0.0600655	0.0499306	0.0569599	0.0395349	0.0348724	0.0746166	0.0291368	0	0.0617093	0
ABCC11	0	0	0	0	0	0	0	0.0305863	0	0	0	0	0	0	0	0	0	0	0	0	0
ABCC12	0	0	0	0	0	0	0	0	0	0	0	0	0	0	0	0	0	0	0	0	0
ABCC13	0	0	0	0	0	0	0	0	0	0	0	0	0	0	0	0	0	0	0	0	0
ABCC2	0	0	0	0	0.162792	0	0	0	0	0	0	0	0	0	0	0.0174362	0	0	0	0	0
ABCC3	0	0	0	0.111221	0.0283117	0.56478	0	0	0.0832203	0.022827	0	0	0.0249653	0	0	0.453342	0.111925	0	0	0	0
ABCC4	0	0	0	0	0.141558	0.410749	0	0.0305863	0.624152	0.182616	0	0	0.174757	0.0569599	0	0.0871811	0.0746166	0.145684	0	0.123419	0
ABCC5	0	0	0	0.111221	0.00707792	0.102687	0	0.0917588	0.416101	0.022827	0	0.300327	0.0249653	0.0284799	0.0395349	0.0174362	0.261158	0.0582736	0	0	0.633392
ABCC6	0	0	0	0	0.523766	0.256718	0	0.0611726	0	0.045654	0	0	0.0499306	0	0	0	0	0	0	0	0
ABCC6P1	0	0	0	0	0.00707792	0.0513437	0	0	0	0.022827	0	0	0.0249653	0	0	0	0	0	0	0	0
ABCC6P2	0	0	0	0	0.0849351	0.102687	0	0.0305863	0	0.022827	0	0	0.0249653	0.01424	0	0	0	0	0	0	0
ABCC8	0	0	0	0	0	0	0	0	0	0	0	0.120131	0	0	0	0	0	0	0	0	0
ABCC9	0	0	0	1.11221	0	0	0	0	0	0	0	0	0	0	0	0	0	0.0145684	0	0	0
ABCD1	0	0	0	0	0.0283117	0.0513437	0	0.0305863	0	0.114135	0	0.180196	0.0998612	0.0854398	0.0790698	0.0348724	0.22385	0.0437052	0	0.0617093	0
ABCD2	0	0	0	0	0	0.0513437	0	0	0	0	0	0.180196	0	0.0284799	0	0	0	0.0145684	0	0	0
ABCD3	0	0	0	0.333663	0.707792	0.56478	0	0.550553	0.332881	0.182616	0	0.300327	0.149792	0.0854398	0.0790698	0.0871811	0.111925	0.101979	0	0.123419	0
ABCD4	0	1.11744	0	0	0.198182	0.256718	0	0.336449	0.457712	0.342405	0	0.120131	0.349514	0.1424	0.15814	0.0871811	0.22385	0.116547	0	0.0617093	0.633392
ABCE1	0	0	0	0.222442	0.184026	0.256718	0	0.214104	0.208051	0.319578	0	0.540589	0.324549	0.455679	0.316279	0.50565	0.410391	0.466189	0.653538	0.185128	0
ABCF1	0	0	0	0.556105	0.523766	0.513437	0	0.764657	0.540932	1.27831	0	1.08118	1.2233	1.45248	1.73954	0.732321	0.634241	0.597305	0.871384	0.370256	0.633392
ABCF2	0	0	0	0.111221	0.106169	0.308062	0	0.24469	0.249661	0.45654	0	0.360393	0.449375	0.213599	0.355814	0.156926	0.0746166	0.233094	0.653538	0.246837	0
ABCF3	0	0	0	0.111221	0.198182	0.205375	0	0.214104	0.166441	0.136962	0	0.240262	0.149792	0.18512	0.118605	0.278979	0.0373083	0.131116	0.435692	0.246837	0.633392
ABCG1	0	0	0	0.111221	0.0212338	0.205375	0	0.0305863	0.0832203	0.365232	0	0	0.374479	0.12816	0	0.0871811	0.111925	0.218526	0.217846	0	1.26678
ABCG2	0	0	0	0	0.0707792	0	0	0	0.0416101	0.22827	0	0	0.224688	0	0	0	0.596933	0	0	0.123419	0
ABCG4	0	0	0	0	0	0	0	0	0	0	0	0	0	0	0	0	0	0	0	0	0
ABCG5	0	0	0	0	0	0	0	0.0305863	0	0	0	0	0	0	0	0	0	0	0	0	0
ABCG8	0	0	0	0	0	0	0	0	0	0	0	0	0	0	0	0	0	0	0	0	0
ABHD1	0	0	0	0	0.0212338	0	0	0.0305863	0	0	0	0	0	0	0	0	0	0	0	0	0
ABHD10	0	0	0	0	0.50961	0.102687	0	0.367035	0.499322	0.114135	0	0.180196	0.124826	0.0854398	0.0790698	0.0348724	0.0373083	0.072842	0	0.0617093	0
ABHD11	0	0	0	0.222442	0.092013	0.616124	0	0.917588	0.499322	0.022827	0	0.0600655	0.0249653	0.0996797	0.118605	0.348724	0.373083	0.203958	0.217846	0.246837	0
ABHD11-AS1	0	0	0	0	0.0141558	0	0	0	0	0	0	0	0	0	0	0.0348724	0	0	0	0	0
ABHD12	0	1.11744	0	0.111221	0.353896	0.359406	0	0.550553	0.748983	0.273924	0	0.300327	0.274618	0.341759	0.237209	0.191798	1.04463	0.655578	0.653538	0	0
ABHD12B	0	0	0	0	0	0	0	0	0	0.068481	0	0	0.0748959	0	0	0	0	0	0	0	0
ABHD13	0	0	0	0.333663	0.092013	0.102687	0	0.367035	0.249661	0.182616	0	0.240262	0.174757	0.526879	0.316279	0.174362	0.298466	0.174821	1.30708	0.0617093	0.633392
ABHD14A	0	3.35233	0	0.333663	0.806883	1.07822	0	0.917588	0.540932	0.205443	0	0.360393	0.199722	0.797438	0.593024	0.0348724	0.186541	0.291368	0.653538	0.98735	0
ABHD14B	0	0	0	1.33465	2.01013	1.48897	0	2.07987	3.03754	0.730464	0	0.720786	0.773924	1.5664	1.34419	0.313852	0.820782	1.00522	3.04984	0.802222	0.633392
ABHD15	0	0	0	0.111221	0.0566234	0.205375	0	0.122345	0	0.045654	0	0.0600655	0.0499306	0.15664	0.0790698	0.0348724	0.111925	0.233094	0.217846	0	0
ABHD16A	0	0	0	0.222442	0.092013	0.513437	0	0.428208	0.832203	0.342405	0	0.240262	0.324549	0.355999	0.751163	0.575395	0.447699	0.553599	0.435692	0.246837	0
ABHD17A	0	0	0	0	0.155714	0.359406	0	0.183518	0.291271	1.0957	0	0.360393	0.898751	0.526879	2.88605	0.278979	0.447699	0.116547	0.217846	0	0
ABHD17B	0	0	0	0	0.148636	0.154031	0	0	0	0.136962	0	0.0600655	0.124826	0.242079	0.15814	0	0.149233	0.116547	0.217846	0	0
ABHD17C	0	0	0	0	0.0283117	0.0513437	0	0.24469	0.0832203	0.205443	0	0	0.199722	0.0711998	0.0395349	0	0	0.0291368	0	0	0
ABHD2	0	0	0	0.667327	0.120325	0.56478	0	0.581139	1.6228	0.730464	0	0.480524	0.748959	0.15664	0.316279	0.348724	0.447699	0.495326	0.217846	0.123419	0.633392
ABHD3	0	0	0	0.222442	0.0353896	0.102687	0	0.214104	0.249661	0.114135	0	0.0600655	0.124826	0.512639	0.395349	0.488214	0.485008	0.189389	0.435692	0.308547	0
ABHD4	0	1.11744	0	0.111221	0.0424675	0.308062	0	0.214104	0.0832203	0.0913079	0	0.180196	0.0998612	0.0854398	0.15814	0.0348724	0.111925	0.0145684	0	0.123419	0.633392
ABHD5	0	0	0	0.111221	0.311429	1.07822	0	0.48938	0.624152	0.205443	0	0.240262	0.224688	0.398719	0.237209	0.50565	0.373083	0.291368	0.871384	0	1.26678
ABHD6	0	0	0	0	0.290195	0.205375	0	0	0.0832203	0.136962	0	0.180196	0.149792	0.0569599	0.197675	0.348724	0.111925	0.0874104	0	0	0
ABHD8	0	0	0	0.222442	0.106169	0.205375	0	0.0611726	0.208051	0.045654	0	0.360393	0.0249653	0.0427199	0.0790698	0.104617	0.149233	0.145684	0	0.185128	0
ABI1	0	0	0	0.556105	0.261883	0.308062	0	0.428208	0.208051	0.319578	0	0.180196	0.299584	0.754718	1.06744	0.488214	0.559624	0.539031	0.653538	0.370256	0.633392
ABI2	0	1.11744	0	0.778548	0.452987	0.616124	0	0.367035	0.291271	0.410886	0	0.66072	0.42441	0.199359	0.276744	0.0697449	0.298466	0.116547	0.217846	0.246837	0
ABI3	0	0	0	0.111221	0	0	0	0.183518	0	1.30114	0	0	1.32316	0.783198	2.17442	4.34162	1.71618	1.35486	0.217846	0	0
ABI3BP	3.23311	0	0	0	0.0495455	0.205375	0	0	0	0.159789	0	0.120131	0.149792	0	0	0	0	0	0	0	0
ABL1	3.23311	0	0	0.444884	0.191104	0.359406	0	0.0917588	0.0416101	0.22827	0	0.120131	0.224688	0.0284799	0.118605	0.104617	0.186541	0.101979	0	0.123419	0
ABL2	0	0	0	0.111221	0.0778571	0.256718	0	0.0611726	0.0832203	0.45654	0	0.0600655	0.449375	0.15664	0.197675	0.0348724	0.85809	0.203958	0	0.123419	0.633392
ABLIM1	0	0	0	0	0.658247	1.1809	0	1.98811	0.332881	0.182616	0	0	0.199722	0.427199	0.553489	0	0	0	0.653538	0.0617093	0
ABLIM2	0	0	0	0	0	0.102687	0	0.0305863	0	0.022827	0	0.180196	0.0249653	0.01424	0	0.0174362	0	0.0145684	0	0	0
ABLIM3	0	0	0	0	0.276039	0.205375	0	0	0	0.342405	0	0.0600655	0.349514	0	0	0	0.0373083	0	0	0	0
ABO	0	0	0	0	0	0	0	0	0	0	0	0	0	0	0	0	0	0	0	0	0
ABR	0	0	0	0.222442	0.0849351	0.102687	0	0.122345	0.0416101	0.98156	0	0.840917	0.998612	0.1424	0.15814	0.244107	0.410391	0.320505	0	0.0617093	0
ABRA	0	0	0	0	0	0	0	0	0	0	0	0	0	0	0	0	0	0	0	0	0
ABRACL	0	0	0	0.778548	2.34987	0.872842	0	0.428208	0.0832203	0.593502	0	0.120131	0.549237	4.30047	2.29302	7.49757	1.15656	1.39857	1.30708	0.678803	3.16696
ABT1	0	1.11744	0	0.556105	0.219416	0.205375	0	0.458794	0.416101	0.410886	0	0.540589	0.349514	1.03952	1.22558	0.592831	0.373083	0.320505	0.653538	0.370256	1.90018
ABTB1	3.23311	1.11744	0	0.556105	0.134481	0.154031	0	0.214104	0.12483	0.159789	0	0.900982	0.149792	0.683518	1.26512	0.871811	0.596933	0.597305	0.653538	0.123419	0
ABTB2	0	0	0	0	0.0283117	0.0513437	0	0.0917588	0.12483	0.045654	0	0	0.0499306	0	0	0.0174362	0	0	0	0	0
ACAA1	0	0	0	1.00099	7.00714	1.38628	0	2.01869	0.832203	0.479367	0	0.66072	0.524271	0.854398	1.5814	2.19696	0.746166	1.44227	0.217846	0.678803	0.633392
ACAA2	0	0	0	0.556105	5.88883	1.95106	0	2.14104	1.49797	0.661983	0	0.600655	0.699028	0.697758	1.46279	0.802066	0.111925	0.451621	0.217846	0.370256	0.633392
ACACA	0	0	0	0	0.0353896	0.102687	0	0.0611726	0.166441	0.136962	0	0.120131	0.149792	0.0284799	0.0395349	0.0348724	0.111925	0.0582736	0	0	0
ACACB	0	0	0	0.111221	0.092013	0.154031	0	0.214104	0.0416101	0.22827	0	0.300327	0.224688	0.0854398	0	0.0174362	0	0.0437052	0	0	0
ACAD10	0	0	0	0	0.0353896	0.0513437	0	0.183518	0.249661	0.022827	0	0	0.0249653	0.0284799	0	0.0348724	0.0373083	0.0291368	0	0.0617093	0
ACAD11	0	0	0	0	0	0	0	0	0	0	0	0	0	0.01424	0	0	0	0	0	0	0
ACAD8	0	0	0	0.111221	0.403442	0.256718	0	0.275276	0.332881	0.0913079	0	0.240262	0.0998612	0.0854398	0.0790698	0.0348724	0.186541	0.0291368	0	0.0617093	0
ACAD9	3.23311	1.11744	0	0.111221	0.191104	0.154031	0	0.275276	0.208051	0.159789	0	0.180196	0.174757	0.0996797	0.118605	0.122053	0.149233	0.101979	0	0	0
ACADL	0	0	0	0	0.198182	0.205375	0	0.152931	0.457712	0	0	0	0	0.01424	0	0	0	0	0	0.0617093	0
ACADM	0	0	0	0.556105	7.49552	1.33494	0	2.96687	2.41339	0.661983	0	1.38151	0.699028	0.640798	0.553489	0.50565	0.261158	0.597305	1.08923	0.617093	0.633392
ACADS	0	0	0	0.111221	0.644091	0.410749	0	0.581139	0.915423	0.068481	0	0.180196	0.0748959	0.199359	0.237209	0.104617	0.149233	0.131116	0	0	0
ACADSB	0	0	0	0	1.68455	0.256718	0	0.428208	0.332881	0.159789	0	0.0600655	0.149792	0.227839	0.197675	0.0523086	0.0746166	0.0291368	0	0.123419	0
ACADVL	0	3.35233	0	1.66832	1.57838	1.59165	0	3.76211	3.86974	1.0957	0	1.68183	1.09847	0.626558	1.54186	0.418469	0.485008	0.509894	1.52492	0.98735	0.633392
ACAN	0	0	0	0	0	0	0	0	0	0	0	1.9221	0	0	0	0	0	0	0	0	0
ACAP1	0	0	0	0	0.0424675	0.0513437	0	0.0917588	0	0	0	0.0600655	0	6.93486	2.76744	0.0523086	0	0.378778	3.26769	0.308547	1.26678
ACAP2	0	1.11744	0	1.11221	0.268961	0.462093	0	0.305863	0.416101	1.36962	0	0.540589	1.32316	1.05376	0.830233	1.51695	1.26848	0.932378	0.653538	0.246837	0.633392
ACAP3	0	0	0	0.222442	0.0424675	0	0	0.0305863	0.0832203	0.068481	0	0.0600655	0.0748959	0.0711998	0.15814	0.0174362	0.0746166	0.0291368	0.217846	0	0
ACAT1	3.23311	0	0	0.556105	8.06175	2.25912	0	2.50807	5.36771	1.27831	0	1.44157	1.34813	0.583838	0.237209	0.453342	0.559624	0.218526	1.52492	0.740512	0
ACAT2	0	1.11744	0	0.667327	0.332662	0.513437	0	0.550553	0.291271	0.0913079	0	0.180196	0.0748959	0.640798	0.395349	0.104617	0.410391	0.233094	0.435692	0.123419	0
ACBD3	0	1.11744	0	0.556105	0.191104	0.154031	0	0.275276	0.457712	0.433713	0	0.240262	0.42441	0.299039	0.276744	0.331288	0.261158	0.291368	0.435692	0.370256	0
ACBD4	0	0	0	0	0.162792	0.102687	0	0.275276	0.291271	0	0	0.180196	0	0.0711998	0.0395349	0	0.0373083	0.0291368	0.217846	0.123419	0
ACBD5	0	0	0	0.444884	0.325584	0.513437	0	0.764657	0.624152	0.388059	0	0.120131	0.42441	0.313279	0.276744	0.13949	0.149233	0.262231	0.217846	0	0
ACBD6	0	0	0	0.111221	0.389286	0.616124	0	0.367035	0.624152	0.319578	0	0.420458	0.324549	0.512639	0.316279	0.418469	0.298466	0.233094	0.871384	0.431965	0
ACBD7	0	0	0	0	0	0.0513437	0	0	0.0416101	0	0	0	0	0.0284799	0	0	0	0	0	0	0
ACCS	0	0	0	0	0.0495455	0.102687	0	0.0917588	0.0416101	0.114135	0	0	0.0998612	0.01424	0	0.0523086	0.0373083	0.0437052	0	0.0617093	0
ACD	0	0	0	0.556105	0.0849351	0.308062	0	0.0917588	0.249661	0.159789	0	0.540589	0.174757	0.526879	0.513954	0.13949	0.149233	0.291368	0	0.123419	0
ACE	0	0	0	0	0.162792	0.0513437	0	0	0	0.045654	0	0	0.0249653	0.01424	0	0.0348724	0	0	0	0	0
ACE2	0	0	0	0	0.474221	0.513437	0	0.0917588	0.0416101	0	0	0	0	0.01424	0	0	0	0	0	0	0
ACER2	0	0	0	0	0	0	0	0	0	0.022827	0	0	0.0249653	0	0	0	0	0	0	0	0
ACER3	0	0	0	0.222442	0.0778571	0.205375	0	0.48938	0.332881	0.22827	0	0.0600655	0.249653	0.0711998	0	0.209235	0.410391	0.305936	0.217846	0.0617093	0
ACHE	0	0	0	0	0	0	0	0.0305863	0	0.159789	0	0	0.174757	0.01424	0	0	0	0	0	0	0
ACIN1	0	0	0	0.778548	0.184026	0.513437	0	0.428208	0.707372	0.570675	0	0.480524	0.624132	0.783198	1.06744	0.313852	0.746166	0.466189	0.653538	0.185128	1.26678
ACKR1	0	0	0	1.11221	0.00707792	0	0	0	0.0832203	7.85248	0	0	8.58806	0	0	0	0.0373083	0	0	0	0
ACKR2	0	0	0	0	0	0	0	0	0	0	0	0	0	0	0	0	0.0373083	0.0437052	0	0	0.633392
ACKR3	0	0	0	0	0	0	0	0	0	0.068481	0	0	0.0748959	0	0	0	0	0	0	0	0
ACKR4	0	0	0	0	0.00707792	0	0	0.0305863	0	0.022827	0	0	0.0249653	0	0	0	0	0	0	0	0
ACLY	0	0	0	0.222442	0.608701	0.616124	0	0.0611726	0.12483	0.867425	0	0.180196	0.923716	0.327519	0.316279	0.296416	0.0373083	0.305936	0	0.123419	0
ACMSD	0	0	0	0	3.58851	0.924186	0	0.152931	0	0.045654	0	0	0.0499306	0.0569599	0.0395349	0	0	0	0.217846	0	0
ACO1	0	1.11744	0	0.556105	1.96058	0.616124	0	0.214104	0.12483	0.136962	0	0.360393	0.149792	0.0854398	0.0790698	0	0.149233	0.072842	0	0.0617093	0
ACO2	0	0	0	0.667327	1.61377	1.59165	0	2.04928	1.53958	0.844598	0	0.900982	0.923716	0.583838	0.672093	0.732321	0.373083	0.509894	1.08923	0.370256	0
ACOT1	0	0	0	0	0.0283117	0	0	0.0305863	0	0	0	0	0	0	0	0	0	0	0	0	0
ACOT11	0	0	0	0	0.438831	0.154031	0	0.152931	0.12483	0.045654	0	0	0.0499306	0.01424	0	0	0	0	0	0	0
ACOT12	0	0	0	0	0.0283117	0	0	0.0305863	0	0	0	0	0	0	0	0	0	0	0	0	0
ACOT13	0	0	0	0.333663	4.21844	0.924186	0	0.581139	0.665762	0.593502	0	0.360393	0.624132	0.370239	0.197675	0.226671	0.522316	0.2768	0.435692	0.370256	0
ACOT2	0	0	0	0	0.0849351	0	0	0.0917588	0	0	0	0	0	0.0427199	0	0.0174362	0	0	0	0	0
ACOT4	0	0	0	0.111221	0.438831	0.102687	0	0.214104	0.457712	0	0	0	0	0.0711998	0.118605	0	0	0	0	0	0
ACOT6	0	0	0	0	0.0424675	0	0	0	0	0.022827	0	0	0.0249653	0	0	0	0	0	0	0	0
ACOT7	0	0	0	0.111221	1.84026	1.12956	0	0.152931	0.0832203	0.616329	0	0.480524	0.649098	0.17088	0.15814	0.0348724	0	0.116547	0	0.0617093	1.26678
ACOT8	0	0	0	0.222442	0.573312	0.256718	0	0.305863	0.457712	0.182616	0	0.420458	0.149792	0.327519	0.276744	0.226671	0.0746166	0.131116	0.217846	0.185128	0
ACOT9	0	0	0	0.222442	0.134481	0.308062	0	0.0305863	0.12483	0.593502	0	0.420458	0.624132	0.270559	0.0790698	0.941556	0.298466	0.597305	0.435692	0.185128	0.633392
ACOX1	0	0	0	0.333663	0.969675	0.462093	0	0.214104	0.332881	0.205443	0	0.120131	0.199722	0.0854398	0.197675	0.0697449	0.373083	0.145684	0	0.0617093	0.633392
ACOX2	0	0	0	0.333663	0.771494	0.205375	0	0.275276	0.0832203	0.022827	0	0.240262	0.0249653	0.01424	0	0.0174362	0	0	0	0	0
ACOX3	0	0	0	0	0.0566234	0.0513437	0	0.0611726	0.0832203	0.136962	0	0.180196	0.149792	0.1424	0.118605	0.104617	0.149233	0.0437052	0	0.185128	0.633392
ACOXL	0	0	0	0	0	0	0	0	0	0	0	0	0	0.01424	0.0395349	0	0	0.0145684	0	0	0
ACP1	3.23311	1.11744	0	0.667327	2.3074	1.84837	0	1.46814	1.70602	1.00439	0	0.840917	1.07351	1.66608	1.93721	0.714885	0.708857	0.772125	2.39631	1.48102	1.26678
ACP2	3.23311	0	0	0.111221	0.33974	0.462093	0	0.48938	0.457712	0.251097	0	0.0600655	0.274618	0.0569599	0.197675	0.64514	0.298466	0.101979	0	0.123419	0
ACP5	0	0	0	0.333663	1.55714	0.718811	0	0.0611726	0.208051	0.0913079	0	0	0.0998612	0.427199	0.632559	0.331288	0.373083	1.04893	1.52492	0.431965	0
ACP6	0	0	0	0	0.20526	0.154031	0	0.428208	0.291271	0.045654	0	0.180196	0.0499306	0.15664	0	0.0174362	0.0373083	0.0291368	0.217846	0.0617093	0
ACPP	0	0	0	0	0	0	0	1.52931	0	0	0	0	0	0	0	0.13949	0.0373083	0.0582736	0	0	0
ACPT	0	0	0	0	0	0	0	0	0	0	0	0	0	0	0	0	0	0	0	0	0
ACR	0	0	0	0	0	0	0	0	0	0	0	0	0	0	0	0	0	0	0	0	0
ACRBP	0	0	0	0	0.0141558	0	0	0	0	0.022827	0	0	0.0249653	0.0284799	0	0.0523086	0.22385	0.101979	0	0.0617093	0
ACRC	0	0	0	0	0.00707792	0	0	0	0	0.045654	0	0	0.0499306	0.01424	0.15814	0	0	0.0291368	0	0.0617093	0
ACSBG2	0	0	0	0	0.0141558	0	0	0	0	0	0	0	0	0	0	0	0	0	0	0	0
ACSF2	3.23311	0	0	0	0.941364	0.410749	0	0.0917588	0.0832203	0.205443	0	0	0.224688	0.0854398	0	0.122053	0.111925	0.36421	0.435692	0.123419	0
ACSF3	0	0	0	0.111221	0.0707792	0.0513437	0	0.214104	0	0.22827	0	0	0.249653	0.227839	0.197675	0.226671	0.149233	0.131116	0.435692	0.185128	0
ACSL1	0	0	0	0	1.09	0.308062	0	0.367035	1.08186	0.022827	0	0.0600655	0.0249653	0.0854398	0.0790698	0.714885	0.111925	0.131116	0	0.0617093	0
ACSL3	3.23311	0	0	1.00099	0.0495455	0.616124	0	0.48938	0.832203	0.570675	0	0.480524	0.574202	0.341759	0.632559	0.244107	0.485008	0.335073	0	0.0617093	0.633392
ACSL4	0	0	0	0.111221	0.0778571	0.256718	0	3.08921	0.249661	0.502194	0	0.180196	0.474341	0.15664	0.316279	0.488214	0.261158	0.335073	0.217846	0	2.53357
ACSL5	0	1.11744	0	0.222442	0	0.0513437	0	0.0611726	0.166441	0.68481	0	0	0.674063	0.441439	0.276744	0.296416	0.186541	0.393347	0	0.0617093	0.633392
ACSL6	0	0	0	0	0	0	0	0.428208	0	0	0	0	0	0.313279	0	0	0	0	0	0	0
ACSM1	0	0	0	0	0.0212338	0.102687	0	0.0305863	0	0.022827	0	0.0600655	0.0249653	0	0	0	0	0.0437052	0	0	0
ACSM2A	0	0	0	0	2.80994	4.51824	0	0.0305863	0	0.114135	0	0.0600655	0.124826	0.0996797	0.0395349	0.0174362	0	0	0	0.0617093	0
ACSM2B	0	0	0	0	2.20831	2.31046	0	0	0	0.045654	0	0.0600655	0.0499306	0.0284799	0	0.0174362	0	0.0145684	0	0	0
ACSM3	0	0	0	0	0.474221	0.205375	0	0.581139	0.249661	0	0	0	0	0.0569599	0.15814	0	0.0373083	0.0291368	0	0	0
ACSM5	0	0	0	0	0.155714	0.154031	0	0	0	0	0	0	0	0	0	0	0.0746166	0.0291368	0	0	0
ACSM6	0	0	0	0	0.00707792	0	0	0	0	0	0	0	0	0	0	0	0	0	0	0	0
ACSS1	0	0	0	0.111221	0.20526	0.154031	0	0.305863	0.748983	0.136962	0	0.300327	0.124826	0.327519	0.474419	0.0523086	0.22385	0.0582736	0.217846	0.370256	0
ACSS2	0	0	0	0.111221	0.622857	0.256718	0	0.275276	0.0416101	0.022827	0	0.120131	0.0249653	0.0427199	0	0.156926	0.0373083	0.0874104	0	0.0617093	0.633392
ACSS3	0	0	0	0	0.106169	0.0513437	0	0.122345	0.0416101	0	0	0	0	0	0	0	0	0	0	0	0
ACTA1	0	0	0	0	0	0	0	0	0	0.022827	0	0	0.0249653	0	0	0	0	0	0	0	0
ACTA2	0	16.7616	0	48.27	0.0424675	0.821499	0	0.214104	0.0832203	0.205443	0	200.919	0.174757	0.11392	0.237209	0.0348724	1.26848	0.189389	0	0	0
ACTA2-AS1	0	0	0	0	0	0	0	0	0	0	0	0	0	0	0	0	0.0373083	0	0	0	0
ACTB	25.8649	41.3454	0	51.6066	11.1548	26.3906	0	20.554	21.4708	35.5873	0	112.743	36.8737	80.9542	66.4582	142.018	60.3648	92.6259	50.7581	10.6757	34.8366
ACTC1	0	0	0	0	0	0	0	0	0.249661	0.068481	0	3.24354	0.0499306	0	0	0	0	0	0	0	0
ACTG1	22.6317	35.7582	0	18.4627	12.6624	30.3441	0	20.0646	21.8869	20.6584	0	21.3833	21.2954	38.6615	26.8047	33.2509	16.3037	24.3001	26.5772	13.0207	8.2341
ACTG1P17	0	0	0	0	0.00707792	0	0	0.0305863	0	0	0	0	0	0	0	0	0	0	0	0	0
ACTG1P20	0	0	0	0	0	0.0513437	0	0	0	0.022827	0	0	0.0249653	0.0711998	0.0395349	0.0348724	0	0	0.217846	0	0
ACTG1P4	0	0	0	0	0	0	0	0	0	0	0	0	0	0	0	0	0	0	0	0	0
ACTG2	0	0	0	0	0	0	0	0.0305863	0	0	0	0.540589	0	0.0996797	0	0	0	0	0	0	0
ACTL10	0	0	0	0.111221	0.0212338	0.0513437	0	0.0305863	0.0416101	0.022827	0	0	0.0249653	0.0284799	0.0395349	0.0871811	0.0373083	0.0145684	0	0.123419	0
ACTL6A	0	1.11744	0	0.111221	0.113247	0.256718	0	0.428208	0.416101	0.273924	0	0.300327	0.299584	0.370239	0.276744	0.261543	0.0373083	0.247663	0	0.246837	0
ACTN1	0	1.11744	0	5.67228	0.0424675	0.308062	0	0.48938	0.12483	0.22827	0	4.62504	0.174757	0.0711998	0.0790698	0.0174362	0.0746166	0.524463	0	0	0
ACTN2	0	0	0	0	0.0141558	0.0513437	0	0.0305863	0	0	0	0	0	0	0	0	0	0	0	0	0
ACTN3	0	0	0	0	0	0	0	0	0	0	0	0	0	0	0	0	0	0	0	0	0
ACTN4	0	0	0	2.44686	0.870584	2.61853	0	1.03993	1.6228	3.7208	0	6.6072	3.74479	1.53792	2.96512	0.557959	0.373083	0.480757	0.871384	0.0617093	0.633392
ACTR10	0	2.23489	0	0.556105	0.608701	0.770155	0	1.16228	1.33152	1.00439	0	1.20131	1.02358	0.811678	1.14651	0.627704	0.261158	0.422484	1.30708	0.246837	0
ACTR1A	0	2.23489	0	0.444884	0.247727	0.56478	0	0.48938	0.582542	0.867425	0	0.66072	0.823855	0.598078	0.751163	0.924119	0.410391	0.495326	0.871384	0.431965	0
ACTR1B	0	0	0	0.556105	0.304351	0.872842	0	0.581139	0.665762	0.707637	0	0.420458	0.674063	0.669278	0.751163	0.244107	0.0746166	0.393347	0.435692	0.185128	0
ACTR2	0	2.23489	0	0.667327	0.743182	0.770155	0	0.795243	0.998644	1.75768	0	1.02111	1.74757	1.62336	1.93721	3.15595	2.46235	2.11242	1.74277	0.308547	0
ACTR3	0	2.23489	0	1.5571	0.608701	1.48897	0	1.07052	2.08051	1.36962	0	2.16236	1.47295	3.55999	4.03256	4.51598	2.16388	2.40379	3.70338	0.863931	2.53357
ACTR3B	0	0	0	0	0.0353896	0.102687	0	0.0611726	0.12483	0.045654	0	0	0.0499306	0.0711998	0.0395349	0.0174362	0.0373083	0.0145684	0.217846	0	0
ACTR3C	0	0	0	0	0.0707792	0.0513437	0	0.0917588	0.249661	0	0	0	0	0.0284799	0.0790698	0.0174362	0	0	0	0	0
ACTR5	0	0	0	0	0.0212338	0.0513437	0	0.0305863	0	0.022827	0	0.120131	0.0249653	0.0996797	0.118605	0.122053	0.0373083	0.0437052	0.217846	0.0617093	0
ACTR6	0	0	0	0	0.325584	0.359406	0	0.428208	0.332881	0.205443	0	0.720786	0.224688	0.754718	0.593024	0.244107	0.335775	0.218526	0.217846	0.246837	0.633392
ACTR8	0	0	0	0.111221	0.148636	0.154031	0	0.0305863	0.12483	0.136962	0	0.180196	0.149792	0.11392	0.197675	0.0871811	0.0746166	0.131116	0	0.185128	0
ACTRT3	0	0	0	0.111221	0.0283117	0	0	0	0.0416101	0	0	0	0	0.01424	0	0	0.0373083	0	0	0	0
ACVR1	0	0	0	0.222442	0.0990909	0.205375	0	0.122345	0.208051	0.068481	0	0.120131	0.0748959	0.0569599	0	0.0174362	0.111925	0.0291368	0.217846	0.0617093	0
ACVR1B	0	1.11744	0	0.333663	0.16987	0.154031	0	0.703484	0.374491	0.114135	0	0.0600655	0.124826	0.0711998	0	0.191798	0.0373083	0.0874104	0	0	0
ACVR1C	0	0	0	0	0.0141558	0	0	0.0305863	0.0416101	0	0	0	0	0.0284799	0	0	0	0	0	0	0
ACVR2A	0	0	0	0.111221	0.0424675	0.205375	0	0.152931	0.12483	0.045654	0	0.0600655	0.0499306	0.0284799	0.0395349	0.0348724	0.149233	0.0874104	0	0	0.633392
ACVR2B	0	0	0	0	0.0212338	0	0	0.0305863	0.0416101	0.114135	0	0.120131	0.124826	0	0.0395349	0.0348724	0.0373083	0.0145684	0	0	0
ACVR2B-AS1	0	0	0	0	0	0	0	0.0305863	0	0	0	0	0	0	0	0	0	0	0	0	0
ACVRL1	0	0	0	1.11221	0	0.0513437	0	0.0305863	0	2.37401	0	0	2.22191	0	0	0.0174362	0.111925	0	0	0	0
ACY1	0	0	0	0	0.0141558	0	0	0	0	0	0	0	0	0	0	0	0	0	0	0	0
ACY3	0	0	0	0	2.16584	0.718811	0	0	0	0.0913079	0	0	0.0998612	0.0284799	0	0.0174362	0	0	0	0.0617093	0
ACYP1	0	0	0	0.222442	0.0778571	0.718811	0	0.825829	0.291271	0.525021	0	0.900982	0.499306	0.299039	0.197675	0.122053	0.0373083	0.0291368	0.435692	0	0
ACYP2	6.46621	0	0	0.111221	0.304351	0.513437	0	0.397622	0.457712	0.433713	0	0.240262	0.399445	0.327519	0.197675	0.244107	0.373083	0.422484	0	0.308547	1.26678
ADA	0	0	0	0.222442	0.00707792	0	0	0	0	0.159789	0	0	0.174757	0.512639	0.632559	2.05747	0.111925	0.335073	0.871384	0.123419	0
ADAD2	0	0	0	0	0	0	0	0.0305863	0	0	0	0	0	0	0	0	0	0	0	0	0
ADAL	0	0	0	0.222442	0.431753	0.256718	0	0.550553	0.416101	0.0913079	0	0.120131	0.0998612	0.18512	0.118605	0.104617	0.0373083	0.0437052	0	0.0617093	0
ADAM10	0	0	0	1.00099	0.0637013	0.821499	0	0.275276	0.332881	0.68481	0	0.240262	0.674063	0.227839	0.355814	0.802066	0.634241	0.378778	0.653538	0.123419	0
ADAM12	0	0	0	0	0	0.205375	0	0	0	0	0	0	0	0.0569599	0	0	0	0	0	0	0.633392
ADAM15	0	0	0	0.111221	0	0.154031	0	0.122345	0.0832203	5.27303	0	0.120131	5.24271	0.0996797	0.0395349	0.0697449	0.186541	0.320505	0	0.0617093	0.633392
ADAM17	0	0	0	0.111221	0.0283117	0.205375	0	0.0611726	0.0832203	0.365232	0	0.0600655	0.399445	0.299039	0.118605	0.401033	0.485008	0.218526	0.871384	0.0617093	0
ADAM19	0	0	0	0	0	0	0	0.0305863	0	0.068481	0	0.0600655	0.0748959	0.242079	0	0	0	0.0582736	1.30708	0	0
ADAM1A	0	0	0	0	0	0	0	0	0	0.022827	0	0	0.0249653	0.01424	0.0395349	0.0174362	0	0.0145684	0	0	0
ADAM20	0	0	0	0	0	0	0	0	0	0	0	0	0	0.01424	0	0	0.0373083	0	0	0	0
ADAM20P1	0	0	0	0	0	0	0	0	0	0	0	0	0	0	0	0	0	0.0145684	0	0	0
ADAM22	0	0	0	0	0	0	0	0	0.0416101	0	0	0	0	0	0	0	0	0	0	0.0617093	0
ADAM23	0	0	0	0	0	0	0	0	0.0416101	0	0	0.0600655	0	0.01424	0	0	0	0	0	0	0
ADAM28	0	0	0	0	0.0707792	0.102687	0	0.0305863	0	0	0	0	0	0.0996797	0.118605	0.0348724	2.01465	2.15612	5.44615	1.41932	0
ADAM29	0	0	0	0	0	0	0	0	0	0	0	0	0	0	0	0	0	0	0	0	0
ADAM32	0	0	0	0	0	0.0513437	0	0	0	0	0	0	0	0	0	0	0	0	0	0	0
ADAM33	0	0	0	0	0	0	0	0	0	0	0	0	0	0	0	0	0	0	0	0	0
ADAM6	0	0	0	0	0	0	0	0	0	0	0	0	0	0	0	0	0	0	0	0	0
ADAM7	0	0	0	0	0.0212338	0	0	0	0	0	0	0	0	0	0	0	0	0	0	0	0
ADAM8	0	0	0	0	0	0	0	0	0	0	0	0	0	1.09648	1.89768	0.0697449	0	0.801262	0.653538	0.185128	0
ADAM9	0	0	0	0.222442	0.127403	0.56478	0	0.275276	0.291271	0.159789	0	0.180196	0.124826	0.0284799	0	0.0348724	0.559624	0.0874104	0	0	0
ADAMDEC1	0	0	0	0	0	0	0	0	0	0	0	0	0	0	0	0	0	0.0291368	0	0	0
ADAMTS1	0	1.11744	0	0	0.0141558	2.0024	0	0.550553	0.208051	1.7805	0	0.360393	1.54785	0	0.0790698	0	0	0	0	0	0
ADAMTS10	0	0	0	0.222442	0	0.154031	0	0	0	0.0913079	0	0.120131	0.0748959	0.01424	0.0790698	0	0	0.0291368	0	0	0
ADAMTS12	0	0	0	0	0.0212338	0	0	0	0	0	0	0	0	0	0	0	0	0	0	0	0
ADAMTS13	0	0	0	0	0.00707792	0.0513437	0	0	0.0416101	0.022827	0	0	0.0249653	0	0	0	0.0373083	0	0	0	0
ADAMTS14	0	0	0	0	0	0	0	0	0	0	0	0	0	0	0	0	0	0	0	0	0
ADAMTS15	0	0	0	0	0.0495455	0	0	0.0917588	0	0	0	0.0600655	0	0	0	0	0	0	0	0	0
ADAMTS16	0	0	0	0	0	0	0	0.0305863	0.0832203	0	0	0	0	0	0	0	0	0	0	0	0
ADAMTS17	0	0	0	0	0	0.0513437	0	0	0	0.022827	0	0	0	0.0711998	0	0	0	0	0	0.0617093	0
ADAMTS18	0	0	0	0	0	0	0	0	0	0	0	0	0	0	0	0	0	0	0	0	0
ADAMTS2	0	1.11744	0	0	0	0.0513437	0	0	0	0	0	0	0	0	0	0	0	0	0	0	0
ADAMTS3	0	1.11744	0	0	0	0.0513437	0	0	0	0	0	0	0	0	0	0	0	0	0	0	0
ADAMTS4	0	0	0	0.111221	0	0	0	0	0	0.022827	0	0	0.0249653	0	0	0	0	0	0	0	0
ADAMTS5	0	0	0	0.333663	0.092013	0	0	0.214104	0.166441	0	0	0.420458	0	0	0	0	0	0	0	0	0
ADAMTS6	0	0	0	0	0	0	0	0.0305863	0	0.22827	0	0.120131	0.224688	0.01424	0.0395349	0	0.0373083	0.0145684	0.217846	0	0
ADAMTS7	0	0	0	0.111221	0.00707792	0.0513437	0	0	0	0.114135	0	0	0.0998612	0	0	0	0	0	0	0	0
ADAMTS7P1	0	0	0	0	0	0	0	0	0	0	0	0	0	0	0	0	0	0	0	0	0
ADAMTS8	0	0	0	0	0	0	0	0	0	0.045654	0	0.120131	0.0499306	0	0	0	0	0	0	0	0
ADAMTS9	0	0	0	0.222442	0.148636	0.308062	0	0.367035	0.12483	0.296751	0	0.120131	0.324549	0	0	0	0	0	0	0	0
ADAMTS9-AS1	0	0	0	0.111221	0.997987	0.359406	0	0.24469	0	0.022827	0	0	0.0249653	0	0	0	0	0	0	0	0
ADAMTS9-AS2	0	0	0	0	0	0	0	0.0305863	0	0.022827	0	0.0600655	0.0249653	0	0	0	0	0	0	0	0
ADAMTSL1	0	0	0	0	0	0	0	0	0.332881	0.045654	0	0.0600655	0.0499306	0	0	0	0	0	0	0	0
ADAMTSL2	0	0	0	2.89175	0	0.102687	0	0	0	0.114135	0	0	0.0998612	0	0	0	0	0	0	0	0
ADAMTSL3	0	0	0	0.444884	0	0.0513437	0	0.0611726	0	0.022827	0	0.120131	0.0249653	0	0	0	0	0	0	0	0
ADAMTSL4	0	0	0	0	0	0.0513437	0	0	0	0.022827	0	0	0.0249653	0.01424	0	0.174362	0	0.0582736	0	0	0
ADAMTSL4-AS1	0	0	0	0	0	0.0513437	0	0	0.0832203	0.022827	0	0.0600655	0.0249653	0.0569599	0	0.0697449	0.0746166	0.0874104	0	0.0617093	0
ADAMTSL5	0	0	0	0	0	0.0513437	0	0	0	0	0	0	0	0.01424	0	0.0174362	0	0	0	0.0617093	0
ADAP1	0	0	0	0.222442	0.0424675	0	0	0.183518	0.12483	0.022827	0	0	0.0249653	0.0854398	0.632559	0.296416	0.335775	0.160252	0.435692	0	0
ADAP2	0	0	0	0.222442	0.0849351	0.154031	0	0.0611726	0	0	0	0.480524	0	0.0711998	0	1.25541	6.52895	1.47141	0.217846	0	0
ADAR	3.23311	0	0	0.778548	0.559156	0.924186	0	0.795243	0.665762	2.00877	0	0.66072	2.07212	0.555359	0.830233	1.2031	1.08194	0.830399	0	0.123419	0.633392
ADARB1	0	0	0	0.111221	0.00707792	0.102687	0	0.0611726	0	0.45654	0	0.66072	0.399445	0.1424	0.0790698	0	0	0.0145684	0.435692	0	0
ADARB2	0	0	0	0	0.00707792	0	0	0	0	0	0	0	0	0	0	0	0	0	0	0	0
ADAT1	0	1.11744	0	0.444884	0.120325	0.154031	0	0.152931	0.249661	0.0913079	0	0	0.0499306	0.242079	0.355814	0.296416	0.298466	0.160252	0	0.0617093	0
ADAT2	0	0	0	0	0.0141558	0	0	0	0.0416101	0.022827	0	0.0600655	0.0249653	0.11392	0.15814	0.0174362	0.0746166	0.0145684	0	0	0
ADAT3	0	0	0	0.111221	0.0212338	0.308062	0	0.122345	0.166441	0.068481	0	0.120131	0.0748959	0.0854398	0.276744	0.0697449	0	0.0291368	0	0.0617093	0
ADCK1	0	0	0	0	0.0212338	0.0513437	0	0.152931	0.0416101	0	0	0.0600655	0	0.0569599	0.0790698	0	0.149233	0.0437052	0	0	0
ADCK2	0	0	0	0	0.0212338	0.359406	0	0.24469	0.208051	0.0913079	0	0.0600655	0.0998612	0.15664	0.197675	0.104617	0.111925	0.218526	0.217846	0.0617093	0
ADCK3	0	0	0	0.444884	0.240649	0.462093	0	0.183518	0.166441	0.022827	0	0	0.0249653	0.213599	0.118605	0.209235	0.373083	0.174821	0.435692	0.0617093	0
ADCK4	0	1.11744	0	0.111221	0.0637013	0.154031	0	0.183518	0.249661	0.045654	0	0.240262	0.0499306	0.15664	0.237209	0.0697449	0.0373083	0.072842	0	0	0
ADCK5	0	0	0	0.111221	0.0141558	0.154031	0	0	0	0.068481	0	0.0600655	0.0748959	0.0284799	0.15814	0.13949	0.22385	0.101979	0.217846	0.123419	0.633392
ADCY1	0	0	0	0.444884	0	0	0	0	0.208051	0.114135	0	0	0.0998612	0	0	0	0	0	0	0	0
ADCY10P1	0	0	0	0	0	0	0	0	0	0	0	0	0	0	0	0	0	0	0	0	0
ADCY3	0	0	0	0.556105	0	0	0	0	0	0.045654	0	0.720786	0.0499306	0.0284799	0	0	0.111925	0.0145684	0	0	0
ADCY4	0	0	0	0.111221	0	0	0	0	0	2.16856	0	0	2.27184	0.0569599	0.0395349	0.0348724	0.0373083	0.0291368	0	0.0617093	0
ADCY5	0	0	0	0	0.00707792	0	0	0.0917588	0.12483	0	0	0.480524	0	0	0	0	0	0	0	0	0
ADCY6	0	0	0	0.222442	0	0.0513437	0	0.122345	0.0416101	0.136962	0	0.120131	0.0998612	0	0	0	0.0373083	0.0145684	0	0	0
ADCY7	0	0	0	0.111221	0	0.0513437	0	0.0611726	0.0416101	0	0	0	0	0.242079	0.15814	0.36616	0.410391	0.539031	0.435692	0	0.633392
ADCY8	0	0	0	0	0	0	0	0	0	0	0	0	0	0	0	0	0	0	0	0	0
ADCY9	0	0	0	0	0.0212338	0.154031	0	0.0611726	0.0416101	0.068481	0	0.180196	0.0748959	0	0.0790698	0.0174362	0	0.0145684	0	0	0
ADCYAP1	0	0	0	0	0	0	0	0	0	0.114135	0	0	0.124826	0	0	0	0	0	0	0	2.53357
ADD1	6.46621	0	0	0.889769	0.792727	0.56478	0	0.519967	0.790593	1.6892	0	0.840917	1.69764	0.569599	1.34419	0.296416	0.335775	0.349642	1.08923	0.185128	1.26678
ADD2	0	0	0	0	0	0	0	0	0	0	0	0	0	0	0	0.0523086	0.0373083	0	0	0	0
ADD3	0	2.23489	0	2.44686	1.79071	1.38628	0	1.40697	1.16508	0.913079	0	0.360393	0.699028	1.26736	2.45116	0.331288	0.298466	0.2768	1.08923	0.246837	0.633392
ADD3-AS1	0	0	0	0	0.00707792	0.0513437	0	0.0305863	0	0	0	0	0	0	0	0	0	0	0	0	0
ADGB	0	0	0	0	0	0.102687	0	0	0.0416101	0	0	0	0	0	0	0	0	0.0145684	0	0	0
ADGRA1	0	0	0	0	0	0	0	0	0	0	0	0	0	0	0	0	0	0	0	0	0
ADGRA2	0	1.11744	0	1.00099	0	0	0	0	0	0.388059	0	0.961048	0.42441	0	0	0.0174362	0	0	0	0	0
ADGRA3	0	0	0	0	0.0353896	0.102687	0	0.0305863	0.0832203	0	0	0	0	0	0	0	0	0.0145684	0	0	0
ADGRB1	0	0	0	0	0	0	0	0	0	0	0	0	0	0	0.0395349	0	0	0	0	0	0
ADGRB2	0	1.11744	0	0.111221	0.0353896	0.0513437	0	0	0	0	0	0	0	0	0	0	0	0	0	0	0
ADGRB3	0	0	0	0	0	0	0	0	0	0	0	0	0	0	0	0.0348724	0.149233	0.0874104	0	0	0
ADGRD1	0	0	0	0	0	0	0	0	0	0	0	0	0	0	0	0.0348724	0	0	0	0	0
ADGRE1	0	0	0	0	0	0	0	0	0	0	0	0	0	0.0427199	0	1.69131	0.0746166	0.0291368	0	0	0
ADGRE2	0	0	0	0.111221	0	0	0	0	0	0	0	0	0	0	0	2.26671	0.261158	0.670147	0	0	0
ADGRE3	0	0	0	0	0	0	0	0	0	0	0	0	0	0	0	0.453342	0	0.0437052	0	0	0
ADGRE4P	0	0	0	0	0	0	0	0	0	0	0	0	0	0	0	0	0.0373083	0.0145684	0	0	0
ADGRE5	0	1.11744	0	1.77954	0.00707792	0.205375	0	0.0305863	0	0.479367	0	1.02111	0.474341	1.43824	1.5814	2.16209	0.447699	0.597305	0.871384	0.308547	0.633392
ADGRF1	0	0	0	0	0	0	0	0.428208	2.74627	0	0	0	0	0	0	0	0	0	0	0	0
ADGRF2	0	0	0	0	0	0	0	0	0	0	0	0	0	0	0	0	0	0	0	0	0
ADGRF3	0	0	0	0	0	0	0	0	0	0	0	0	0	0.01424	0	0	0	0	0	0.0617093	0
ADGRF5	0	0	0	0.556105	0	0.102687	0	0	8.23881	4.40561	0	0	4.41886	0	0	0.0174362	0	0	0	0	0
ADGRG1	0	0	0	0	0.276039	1.69434	0	2.53866	1.33152	0.68481	0	0	0.723994	0.18512	2.96512	0.0174362	0	0	0	0	0
ADGRG2	0	0	0	0	0	0	0	0	0	0	0	0.0600655	0	0	0	0	0	0	0	0	0
ADGRG3	0	0	0	0	0	0	0	0	0	0	0	0	0	0	0	0	0	0	0	0	0
ADGRG5	0	0	0	0	0	0	0	0	0	0	0	0	0	0.0427199	0.395349	0	0.0746166	0.145684	0	0.123419	0
ADGRG6	0	0	0	0.111221	0.0283117	0.462093	0	0.0305863	0.0832203	0.251097	0	0	0.274618	0	0	0	0.335775	0.116547	0	0	0
ADGRL1	0	0	0	0.333663	0.00707792	0.102687	0	0.24469	0.166441	0.159789	0	0	0.149792	0.0284799	0.0395349	0	0.0746166	0.0437052	0	0	0
ADGRL2	0	1.11744	0	0.111221	0.0778571	0.359406	0	0.428208	0.416101	0.570675	0	0.180196	0.574202	0	0	0	0	0	0	0	0
ADGRL3	0	0	0	0	0	0	0	0.0305863	0	0	0	0.300327	0	0	0	0	0	0	0	0	0
ADGRL4	0	0	0	0	0	0	0	0	0	3.58384	0	0	3.42025	0	0	0	0	0	0	0	0
ADGRV1	0	0	0	0	0.0778571	0.0513437	0	0	0	0	0	0	0	0.01424	0	0	0	0	0	0	0
ADH1A	0	0	0	0	0	0	0	0	0	0	0	0	0	0	0	0	0	0	0	0	0
ADH1B	0	21.2314	0	11.567	0	0.102687	0	0	0.0416101	0.182616	0	0.0600655	0.199722	0	0	0	0.410391	0.0437052	0	0	0
ADH1C	0	0	0	0.111221	0.0212338	0	0	1.19286	0.332881	0	0	0	0	0	0	0	0	0	0	0	0
ADH4	0	0	0	0	0	0	0	0	0	0	0	0	0	0	0	0	0	0	0	0	0
ADH5	0	2.23489	0	1.5571	2.66838	1.84837	0	2.01869	1.20669	0.776117	0	1.5617	0.823855	0.954078	0.830233	0.191798	0.335775	0.378778	0.871384	0.0617093	0.633392
ADH6	0	0	0	0	1.16078	0.102687	0	0	0	0	0	0	0	0.0711998	0	0	0.0373083	0	0	0	0
ADHFE1	0	0	0	0.556105	0.191104	0.0513437	0	0.24469	0.208051	0.0913079	0	0.120131	0.0499306	0.0569599	0.0790698	0	0.0373083	0.0437052	0	0	0
ADI1	0	3.35233	0	4.89373	14.5947	3.95346	0	6.2396	6.44957	1.187	0	3.84419	1.17337	1.68032	0.909303	1.04617	1.19387	1.51511	1.96061	2.09812	1.90018
ADIG	0	0	0	0	0.0141558	0	0	0	0	0	0	0	0	0	0	0	0	0	0	0	0
ADIPOR1	3.23311	0	0	0.667327	0.721948	0.462093	0	0.978761	1.37313	0.570675	0	0.120131	0.474341	0.526879	0.513954	0.575395	1.15656	1.06349	0.871384	1.41932	1.26678
ADIPOR2	0	0	0	0.222442	0.0778571	0.308062	0	0.367035	0.957033	0.342405	0	0.420458	0.349514	0.270559	0.513954	0.122053	0.298466	0.247663	0	0.0617093	0
ADIRF	64.6621	21.2314	0	1.33465	9.0739	5.54512	0	14.4979	1.99729	26.3423	0	245.307	27.1622	0.17088	0	0.104617	0.0746166	0.116547	0	0.0617093	0
ADK	0	0	0	0	0.332662	0.205375	0	0.458794	0.748983	0.045654	0	0.540589	0.0499306	0.18512	0.15814	0.36616	0.22385	0.189389	0.871384	0.0617093	0.633392
ADM	0	0	0	0.778548	0.304351	0.102687	0	1.13169	4.1194	0.273924	0	0	0.274618	0.0996797	0	0.191798	0.149233	0.320505	0	0.617093	0
ADM2	0	0	0	0	0.33974	0.56478	0	0	0	0	0	0	0	0.0284799	0	0	0	0	0	0.370256	0
ADM5	0	0	0	0	0	0	0	0	0	0.045654	0	0	0.0499306	0.01424	0	0	0	0	0	0	0
ADNP	0	1.11744	0	0.222442	0.134481	0.205375	0	0.305863	0.208051	0.22827	0	0.240262	0.149792	0.284799	0.15814	0.13949	0.0373083	0.145684	0.217846	0.246837	0
ADNP-AS1	0	0	0	0	0.0283117	0	0	0.0305863	0.0416101	0.022827	0	0.0600655	0.0249653	0.0284799	0	0	0	0.0437052	0	0	0
ADNP2	0	0	0	0.111221	0.127403	0.256718	0	0.214104	0.12483	0.205443	0	0.0600655	0.224688	0.15664	0.0790698	0.156926	0.0746166	0.072842	0	0	0.633392
ADO	0	1.11744	0	0.222442	0.176948	0.102687	0	0.152931	0.0832203	0.0913079	0	0.120131	0.0748959	0.0996797	0.118605	0.0348724	0.111925	0.116547	0	0.123419	0
ADORA1	0	0	0	0	0.00707792	0.256718	0	0.0305863	0	0	0	0.0600655	0	0	0	0	0	0.0145684	0	0	0
ADORA2A-AS1	0	0	0	0	0.134481	0.102687	0	0	0.0416101	0.022827	0	0	0.0249653	0.284799	0.0395349	0.0697449	0	0.0145684	0.871384	0.0617093	0
ADORA2B	0	0	0	0	0	0	0	0	0	0.045654	0	0	0.0499306	0	0.0790698	0.0348724	0	0.0437052	0	0	0
ADORA3	0	0	0	0.111221	0.00707792	0	0	0	0	0	0	0	0	0.0284799	0	0	0.634241	0.189389	0	0.0617093	0
ADPGK	0	0	0	0.111221	0.0424675	0.359406	0	0.24469	0.0832203	0.205443	0	0.180196	0.199722	0.299039	0.316279	0.418469	0.783474	0.524463	1.08923	0.370256	1.26678
ADPGK-AS1	0	0	0	0	0	0	0	0	0	0.022827	0	0	0.0249653	0.01424	0	0	0.0746166	0.0291368	0	0	0
ADPRH	0	0	0	0	0.00707792	0.102687	0	0.0611726	0	0.205443	0	0.180196	0.224688	0	0.0790698	0.104617	0.410391	0.233094	0.435692	0	0
ADPRHL1	0	0	0	0	0.0141558	0	0	0.0305863	0	0.022827	0	0	0.0249653	0	0	0	0	0	0	0	0
ADPRHL2	0	0	0	0.222442	0.198182	0.410749	0	0.428208	0.457712	0.296751	0	0.420458	0.299584	0.412959	0.395349	0.557959	0.22385	0.495326	0.435692	0.0617093	0
ADPRM	0	0	0	0.222442	0.0990909	0.154031	0	0.0611726	0.208051	0.068481	0	0.120131	0.0499306	0.18512	0.0395349	0.122053	0.149233	0.189389	0.217846	0.0617093	0
ADRA1A	0	0	0	0	0	0	0	0	0	0	0	0.120131	0	0	0	0	0	0	0	0	0
ADRA1B	0	0	0	0.111221	0.00707792	0.0513437	0	0	0	0	0	0	0	0	0	0	0	0	0	0	0
ADRA1D	0	0	0	0	0	0	0	0	0	0	0	0.0600655	0	0	0	0	0	0	0	0	0
ADRA2A	0	0	0	0.222442	0	0	0	0	0	0	0	0	0	0	0	0	0	0	0	0	0
ADRA2B	0	0	0	0	0	0	0	0	0.0416101	0	0	0	0	0.0284799	0	0	0	0.0291368	0	0	0
ADRA2C	0	0	0	0.444884	0	0	0	0	0	0	0	0	0	0	0	0	0	0	0	0	0
ADRB1	0	0	0	0	0	0	0	0	0.0832203	0.022827	0	0	0.0249653	0.0854398	0.0395349	0	0.111925	0.0582736	0	0	0
ADRB2	0	0	0	0	0	0	0	0.0305863	0	0.045654	0	0	0.0499306	0.697758	1.62093	0.13949	0.596933	0.174821	0	0.370256	3.80035
ADRBK1	0	0	0	0.667327	0.0495455	0.205375	0	0.0305863	0.166441	0.547848	0	0.0600655	0.549237	0.412959	0.434884	1.27284	0.634241	0.713852	0.435692	0.0617093	0
ADRBK2	0	0	0	0	0.00707792	0.0513437	0	0	0	0.045654	0	0	0.0499306	0.01424	0	1.15079	0.373083	0.568168	0.653538	0	0
ADRM1	0	1.11744	0	1.33465	0.679481	1.95106	0	1.03993	1.41474	1.94029	0	1.26137	1.8724	2.00783	1.5814	1.76106	1.26848	1.6608	1.08923	1.41932	3.16696
ADSL	0	0	0	0.556105	0.545	1.02687	0	0.367035	0.291271	0.410886	0	0.66072	0.42441	0.854398	0.395349	0.557959	0.335775	0.451621	0	0.246837	0.633392
ADSS	0	0	0	0.444884	0.417597	0.513437	0	0.764657	0.457712	0.593502	0	0.540589	0.599167	0.925598	1.54186	0.557959	0.186541	0.437052	0.435692	0.185128	0.633392
ADSSL1	0	0	0	0	0.467143	0.154031	0	0.0305863	0.332881	0	0	0.66072	0	0.0284799	0	0.0523086	0.0373083	0.0582736	0	0	0
ADTRP	0	0	0	0	0	0	0	0.0611726	1.58119	0	0	0	0	0	0	0	0	0	0	0.123419	0
AEBP1	16.1655	5.58722	0	12.2343	0.00707792	0.616124	0	0.0305863	0	0.319578	0	4.80524	0.324549	0.01424	0	0	0.0373083	0	0	0.123419	0
AEBP2	0	0	0	0.111221	0.0566234	0.0513437	0	0.152931	0.0832203	0.068481	0	0.240262	0.0499306	0.18512	0.118605	0.0871811	0.261158	0.101979	0	0	0
AEN	0	0	0	0.222442	0.0566234	0.102687	0	0	0.0416101	0.068481	0	0	0.0748959	0.18512	0.0790698	0.122053	0	0.072842	0.435692	0.0617093	0
AES	0	1.11744	0	2.78053	0.700714	1.38628	0	2.47749	3.20398	3.35557	0	1.38151	3.34535	4.24351	5.41628	0.523086	1.23117	0.946946	2.61415	0.493675	0.633392
AFAP1	0	0	0	0.111221	0.0212338	0.102687	0	0	0.0416101	0.479367	0	0.120131	0.449375	0.0427199	0.0395349	0	0	0	0	0	0
AFAP1L1	0	1.11744	0	0	0	0	0	0	0	0.798944	0	0.0600655	0.84882	0	0	0	0	0	0	0	0
AFAP1L2	0	0	0	0	0	0	0	0.0917588	0.0416101	0.205443	0	0.420458	0.199722	0.0569599	0	0	0	0.0145684	0	0	0
AFF1	0	0	0	0.111221	0.261883	0.308062	0	0.275276	0.12483	0.296751	0	0.120131	0.274618	0.15664	0.118605	0.0348724	0.22385	0.291368	0.217846	0.246837	0.633392
AFF3	0	0	0	0.222442	0	0	0	0	0	0.022827	0	0.120131	0.0249653	0.1424	0	0.0174362	0.373083	0.247663	0.871384	0	0
AFF4	0	0	0	1.44587	0.467143	0.616124	0	0.764657	0.665762	0.388059	0	0.600655	0.399445	0.541119	0.593024	0.36616	1.04463	0.495326	0.871384	0.555384	0.633392
AFG3L1P	0	0	0	0.222442	0.0353896	0.102687	0	0.0305863	0.12483	0.159789	0	0.120131	0.174757	0.0569599	0.15814	0.0523086	0.0746166	0.0582736	0	0	0
AFG3L2	0	1.11744	0	0.222442	0.71487	0.872842	0	0.795243	0.998644	0.365232	0	0.300327	0.399445	0.284799	0.15814	0.313852	0.149233	0.291368	0.653538	0	0.633392
AFM	0	0	0	0	0.268961	0	0	0	0	0	0	0	0	0.01424	0	0	0	0	0	0	0
AFMID	0	0	0	0.111221	0.502532	0.205375	0	0.0917588	0.0832203	0.410886	0	0.120131	0.42441	0.01424	0.0395349	0.0523086	0.0746166	0.203958	0	0	0
AFP	0	0	0	0	0.743182	0	0	0	0	0.045654	0	0	0.0499306	0.01424	0.0395349	0	0	0	0	0	0
AFTPH	0	0	0	0	1.24571	0.462093	0	0.458794	0.249661	0.502194	0	0.240262	0.499306	0.412959	0.355814	0.50565	0.746166	0.495326	0.653538	0.185128	1.90018
AGA	0	0	0	0.222442	0.155714	0.667468	0	0.550553	0.0832203	0.205443	0	0.120131	0.224688	0.455679	0.434884	0.209235	0.22385	0.145684	0.217846	0.555384	0
AGAP1	0	0	0	0	0.198182	0.102687	0	0.183518	0.208051	0.205443	0	0.240262	0.174757	0.0284799	0.118605	0	0	0	0	0	0.633392
AGAP1-IT1	0	0	0	0	0.0141558	0	0	0	0	0	0	0	0	0	0	0	0	0	0	0	0
AGAP11	0	0	0	0	0	0	0	0	0	0.136962	0	0.540589	0.149792	0	0	0.0174362	0	0	0	0	0
AGAP2	0	0	0	0	0	0	0	0	0	0	0	0	0	0.213599	0.0790698	0	0	0.0145684	0	0	0
AGAP2-AS1	0	0	0	0.222442	0	0.0513437	0	0	0	0.273924	0	0.0600655	0.299584	0	0	0.0174362	0	0	0	0	0
AGAP3	0	0	0	0.111221	0.092013	0.102687	0	0.0305863	0.166441	0.45654	0	0	0.449375	0.01424	0.0395349	0.0174362	0.111925	0.101979	0	0	0
AGAP4	0	0	0	0	0	0	0	0.0305863	0	0.022827	0	0	0.0249653	0	0	0	0	0	0.217846	0	0
AGAP5	0	0	0	0	0	0	0	0.0305863	0	0.022827	0	0	0.0249653	0.0284799	0.0395349	0.0174362	0.0746166	0.0145684	0	0	0
AGAP6	0	0	0	0.111221	0.0141558	0	0	0	0.0416101	0.0913079	0	0.180196	0.0998612	0.01424	0	0.0174362	0	0.0437052	0	0	0
AGAP9	0	0	0	0	0	0	0	0.0305863	0	0	0	0	0	0.01424	0	0	0	0	0	0	0
AGBL1	0	0	0	0	0	0	0	0	0	0	0	0	0	0	0	0	0	0	0	0	0
AGBL2	0	0	0	0	0	0	0	0.0305863	0	0	0	0	0	0.01424	0	0	0	0	0	0	0
AGBL3	0	0	0	0	0.0283117	0.0513437	0	0	0	0.045654	0	0	0	0	0	0	0	0	0	0.123419	0
AGBL4	0	0	0	0	0.0849351	0.0513437	0	0.0305863	0.0832203	0	0	0	0	0	0	0	0	0	0	0	0
AGBL5	0	0	0	0	0.304351	0.359406	0	0.214104	0.249661	0.045654	0	0	0.0499306	0.01424	0.0395349	0.0174362	0.0373083	0.0145684	0	0.123419	0
AGER	0	0	0	0	0	0.0513437	0	0.0611726	0.0832203	0	0	0	0	0.0284799	0.0790698	0.0697449	0	0.0582736	0	0.0617093	0
AGFG1	0	0	0	0.111221	0.233571	0.308062	0	0.214104	0.291271	0.273924	0	0	0.299584	0.11392	0.118605	0.401033	0.298466	0.262231	0.435692	0	0
AGFG2	0	0	0	0.222442	0.0141558	0.0513437	0	0.122345	0	0.068481	0	0	0.0748959	0.299039	0.118605	0.0174362	0	0.0145684	0	0	0
AGGF1	0	0	0	0.333663	0.516688	1.07822	0	0.795243	0.374491	0.661983	0	0.540589	0.624132	0.455679	0.513954	0.401033	0.485008	0.407915	0.217846	0.123419	0
AGK	0	0	0	0	0.0637013	0	0	0.122345	0.12483	0.0913079	0	0.0600655	0.0748959	0.17088	0.197675	0.0697449	0.0746166	0.0437052	0.217846	0	0
AGL	0	0	0	0.444884	0.198182	0.410749	0	0.550553	0.665762	0.114135	0	0.120131	0.0998612	0.384479	0.395349	0.209235	0.0746166	0.160252	0.217846	0.308547	0
AGMAT	0	0	0	0.111221	5.96669	0.770155	0	0.0611726	0	0.136962	0	0	0.149792	0.199359	0.15814	0.0871811	0	0	0.217846	0.123419	0
AGMO	0	0	0	0	0.0566234	0.0513437	0	0	0	0	0	0	0	0	0	0	0	0	0	0	0
AGO1	0	0	0	0.333663	0.155714	0.0513437	0	0.0917588	0.208051	0.319578	0	0.0600655	0.349514	0.17088	0.118605	0.156926	0.111925	0.233094	0.217846	0.0617093	0.633392
AGO2	0	0	0	0	0.0283117	0.102687	0	0.0917588	0.0416101	0.251097	0	0.180196	0.274618	0.270559	0.0790698	0.174362	0.186541	0.145684	0.217846	0	0
AGO3	0	0	0	0.111221	0.0141558	0.102687	0	0.0305863	0.0832203	0.0913079	0	0.180196	0.0998612	0.0569599	0	0.0697449	0.0373083	0.072842	0	0.0617093	0
AGO4	0	0	0	0.111221	0.0212338	0.0513437	0	0.0305863	0.0416101	0.159789	0	0	0.174757	0.0996797	0.15814	0.278979	0.298466	0.116547	0.217846	0	0
AGPAT1	0	1.11744	0	0.222442	0.573312	0.308062	0	0.305863	0.540932	0.570675	0	0.180196	0.549237	0.270559	0.197675	0.13949	0.22385	0.480757	0.435692	0	0
AGPAT2	0	0	0	0.778548	0.0707792	0.821499	0	3.24215	1.83085	0.365232	0	0.420458	0.399445	0.612318	0.395349	0.523086	0.335775	0.568168	1.08923	0.246837	0
AGPAT3	0	0	0	0	0.863507	0.97553	0	0.275276	0.374491	0.525021	0	0.120131	0.499306	0.18512	0.0395349	0.523086	0.447699	0.320505	0	0	0
AGPAT4	0	0	0	0.222442	0	0	0	0.275276	0	0.205443	0	0.180196	0.224688	0.11392	0.0395349	0.122053	0.149233	0.0582736	0	0	0
AGPAT4-IT1	0	0	0	0	0	0.102687	0	0.152931	0	0.114135	0	0.0600655	0.0748959	0.0996797	0.237209	0.156926	0.111925	0.0874104	0	0	0
AGPAT5	0	0	0	0.222442	0.233571	0.513437	0	0.0917588	0.332881	0.045654	0	0	0.0499306	0.12816	0.0790698	0.261543	0.373083	0.393347	0.217846	0.185128	0
AGPS	0	0	0	0.556105	0.297273	0.359406	0	0.152931	0.0832203	0.182616	0	0.300327	0.199722	0.18512	0.355814	0.226671	0.335775	0.233094	0.217846	0.0617093	0
AGR2	0	0	0	0	0	0	0	2.9057	0	0	0	0	0	0	0	0	0	0	0	0	0
AGR3	0	0	0	0	0	0.102687	0	0.367035	0.0416101	0	0	0	0	0	0	0	0	0	0	0	0
AGRN	0	0	0	0.333663	0.0283117	1.54031	0	0.795243	0.582542	0.525021	0	0	0.549237	0	0.0395349	0	0.0373083	0.0145684	0	0	0
AGRP	0	0	0	0	0	0	0	0.0611726	0.0416101	0	0	0	0	0	0	0	0	0.0291368	0	0	0
AGT	0	0	0	0	0.304351	0.359406	0	0	0	0	0	0.180196	0	0	0	0	0	0.0145684	0	0	0
AGTPBP1	0	0	0	0.111221	0.141558	0.154031	0	0.0305863	0.0832203	0.045654	0	0.120131	0.0499306	0.12816	0.395349	0.348724	0.298466	0.189389	0.217846	0	0
AGTR1	3.23311	0	0	0.444884	0	0	0	0	0	0.0913079	0	0.0600655	0.0998612	0	0	0	0	0	0	0	0
AGTRAP	0	1.11744	0	0.333663	0.502532	2.20778	0	0.948175	0.499322	0.958733	0	0.240262	1.02358	1.08224	1.66047	2.00516	0.634241	0.568168	0.435692	0.0617093	3.16696
AGXT	0	0	0	0	1.30942	0.154031	0	0	0	0.0913079	0	0	0.0998612	0	0	0	0	0.0145684	0	0	0
AGXT2	0	0	0	0	4.31753	0.359406	0	0.0305863	0	0.022827	0	0	0.0249653	0.0427199	0.0790698	0	0	0.0291368	0	0	0
AHCTF1	0	0	0	0.222442	0.113247	0.205375	0	0.0917588	0.0416101	0.136962	0	0.0600655	0.0998612	0.227839	0.395349	0.13949	0.0373083	0.116547	0	0.0617093	0
AHCY	0	2.23489	0	0	2.36403	1.43762	0	0.275276	0.624152	0.251097	0	0.240262	0.249653	0.18512	0.0790698	0.435905	0.22385	0.407915	0.217846	0.246837	0.633392
AHCYL1	3.23311	0	0	1.77954	1.32357	1.74568	0	2.01869	1.78924	1.11852	0	1.50164	1.19833	0.284799	0.434884	0.523086	0.783474	0.655578	0.653538	0.246837	0.633392
AHCYL2	0	0	0	0	0.0990909	0	0	0.0305863	0.291271	0.045654	0	0.0600655	0.0499306	0.0569599	0	0.0523086	0.0373083	0.0145684	0	0	0
AHDC1	0	0	0	0.111221	0.0283117	0.410749	0	0.336449	0.12483	0.365232	0	0.360393	0.349514	0.0569599	0.118605	0.0174362	0.0746166	0.0291368	0.435692	0	0
AHI1	6.46621	2.23489	0	0.667327	0.127403	0.513437	0	1.13169	0.707372	0.616329	0	0.840917	0.624132	0.655038	1.18605	0.0697449	0.186541	0.174821	0.871384	0.555384	0.633392
AHNAK	0	3.35233	0	1.5571	0.0283117	0.924186	0	1.13169	1.20669	3.24143	0	2.10229	3.0957	3.61695	1.97675	1.02874	1.30579	1.1509	2.39631	1.54273	5.06714
AHNAK2	0	0	0	0	0	0.0513437	0	0.0305863	0	0	0	0.0600655	0	0	0	0	0	0	0	0	0.633392
AHR	0	0	0	0.333663	0.0707792	0.410749	0	0.0611726	0.0832203	0.570675	0	0.0600655	0.574202	0.242079	0.0790698	0.36616	0.746166	0.626441	0.217846	0	3.16696
AHRR	0	0	0	0	0	0	0	0	0	0	0	0	0	0	0	0.0174362	0	0	0	0	0
AHSA1	0	2.23489	0	0.778548	0.58039	1.02687	0	1.3458	1.83085	0.593502	0	1.02111	0.624132	1.02528	1.26512	0.854374	0.932707	0.772125	1.08923	0.370256	2.53357
AHSA2	0	0	0	0.556105	0.0353896	0.0513437	0	0.183518	0.332881	0.159789	0	0.0600655	0.149792	0.17088	0	0.0871811	0.149233	0.116547	0.435692	0.0617093	0
AHSG	0	0	0	0	0	0	0	0.0305863	0	0	0	0	0	0	0	0	0	0	0	0	0
AHSP	0	0	0	0	0	0	0	0	0	0	0	0	0	0	0	0	0	0	0	0	0
AICDA	0	0	0	0	0	0	0	0	0	0	0	0	0	0	0	0	0	0	0	0	0
AIDA	0	0	0	0	0.092013	0.0513437	0	0.0305863	0	0.251097	0	0	0.249653	0.0427199	0.0790698	0.0174362	0.0746166	0.0582736	0.217846	0	0
AIF1	0	0	0	4.78251	0.0424675	0.256718	0	0.152931	0.12483	0.114135	0	0	0.124826	0.697758	0.0395349	54.4359	41.8226	26.6165	0.217846	0	0.633392
AIF1L	0	0	0	0	1.23156	1.69434	0	6.9125	2.62144	2.05443	0	0.120131	2.02219	0.0284799	0.0790698	0	0	0	0	0.185128	0
AIFM1	0	0	0	0.111221	2.13045	1.69434	0	0.642312	1.08186	0.205443	0	0.180196	0.224688	0.284799	0.197675	0.209235	0.22385	0.189389	0.435692	0.0617093	0
AIFM2	0	1.11744	0	0	0.226494	0.102687	0	0.275276	0.291271	0.045654	0	0.180196	0.0499306	0.0427199	0.0790698	0	0	0	0.217846	0.185128	0.633392
AIFM3	0	0	0	0	0.0637013	0	0	0.0305863	0.0832203	0	0	0	0	0.01424	0.0395349	0.0871811	0	0.0582736	0	0.123419	0
AIG1	0	0	0	0.444884	1.71994	2.66987	0	1.37638	1.08186	0.342405	0	0.961048	0.349514	0.18512	0.0395349	0.331288	0.895399	0.524463	0	0.617093	0
AIM1	0	0	0	0.111221	0.240649	0.102687	0	0.152931	0.374491	0.251097	0	0	0.249653	0.854398	0.276744	0.383597	0	0.247663	0.217846	0	0
AIM1L	0	0	0	0	0	0	0	0	0	0	0	0	0	0.11392	0	0	0	0	0	0	0
AIM2	0	0	0	0.111221	0	0	0	0	0	0	0	0	0	0.0996797	0.0395349	0.680012	0.634241	0.801262	1.52492	0.370256	0
AIMP1	0	0	0	1.33465	1.08292	0.924186	0	1.83518	1.37313	1.20983	0	1.08118	1.24826	1.55216	0.909303	1.04617	1.08194	0.976083	1.96061	0.555384	0.633392
AIMP2	0	0	0	0.222442	0.389286	0.410749	0	0.458794	0.416101	0.251097	0	0.180196	0.249653	0.199359	0.15814	0.331288	0.186541	0.407915	0.217846	0	1.26678
AIP	0	1.11744	0	0.778548	0.856429	0.616124	0	1.03993	0.499322	1.57506	0	1.5617	1.52288	2.69135	2.09535	1.37746	0.820782	1.20918	2.17846	1.04906	1.26678
AIRE	0	0	0	0	0	0	0	0	0	0	0	0	0	0.01424	0	0	0	0	0	0	0
AJAP1	0	0	0	0	0.0212338	0.102687	0	0.0917588	0	0.045654	0	0	0.0499306	0	0	0	0	0	0	0	0
AJUBA	0	0	0	0	0.113247	0.770155	0	0.0917588	0	0.022827	0	0	0.0249653	0	0	0	0	0	0	0	0
AK1	3.23311	0	0	0.778548	0.537922	3.18331	0	1.98811	1.74763	1.39245	0	7.56825	1.2982	0.0854398	0.0790698	0.0174362	0.0373083	0.0437052	0	0.0617093	0
AK2	3.23311	1.11744	0	0.778548	2.51974	1.12956	0	1.74342	1.41474	0.821771	0	1.02111	0.873785	0.598078	0.869768	0.889247	0.634241	0.626441	0.871384	0.185128	0.633392
AK3	0	1.11744	0	0.889769	1.67747	1.33494	0	3.05863	3.49525	0.776117	0	1.02111	0.699028	0.484159	0.395349	0.0697449	0.373083	0.203958	1.08923	0.246837	1.26678
AK4	0	0	0	0	4.98994	0.513437	0	0.0917588	0	0.136962	0	0.120131	0.124826	0.11392	0.0395349	0	0	0	0	0	0
AK5	0	0	0	0	0.0990909	0	0	0.0305863	0.208051	0	0	0.180196	0	0.01424	0.474419	0	0	0	0	0	0
AK6	0	1.11744	0	0.222442	1.09	1.02687	0	1.28462	1.08186	0.570675	0	0.360393	0.599167	0.840158	0.672093	0.261543	0.559624	0.422484	1.08923	0.370256	0
AK7	0	0	0	0	0.0141558	0.102687	0	0.122345	0.0416101	0	0	0	0	0	0	0	0	0	0	0	0
AK8	0	0	0	0	0.0212338	0.102687	0	0.0611726	0	0.22827	0	0	0.249653	0	0	0	0	0	0	0	0
AK9	0	0	0	0.111221	0.0424675	0.256718	0	0.152931	0.166441	0.182616	0	0.0600655	0.199722	0.199359	0.316279	0.0697449	0.111925	0.0145684	0	0.123419	0
AKAP1	0	0	0	0	0.120325	0.359406	0	0.48938	0.540932	0.159789	0	1.02111	0.174757	0.17088	0	0.0697449	0.0373083	0.174821	0.653538	0.0617093	0.633392
AKAP10	0	0	0	0	0.0495455	0.102687	0	0.122345	0	0.159789	0	0	0.149792	0.199359	0.197675	0.156926	0.22385	0.072842	0.217846	0	0
AKAP11	0	1.11744	0	0.222442	0.261883	0.154031	0	0.458794	0.208051	0.547848	0	0.360393	0.549237	0.469919	0.118605	0.36616	0.410391	0.262231	0.217846	0.0617093	0
AKAP12	3.23311	4.46977	0	3.55908	0.0707792	2.72121	0	0.0611726	0.0416101	1.91747	0	1.02111	1.84743	0.0284799	0	0.0174362	0.0746166	0	0	0.555384	0
AKAP13	3.23311	0	0	0.889769	0.191104	0.667468	0	0.48938	0.291271	0.890252	0	1.50164	0.898751	2.36383	3.95349	1.97029	1.7908	2.24353	0.871384	0.185128	4.43375
AKAP14	0	0	0	0	0	0.308062	0	0	0	0	0	0	0	0	0	0	0	0	0	0	0
AKAP2	0	0	0	0	0	0	0	0	0	0	0	0	0	0	0	0	0	0.0145684	0	0	0.633392
AKAP3	0	0	0	0	0.0212338	0	0	0	0	0	0	0	0	0	0	0	0	0	0	0	0
AKAP5	0	0	0	0	0.0141558	0.154031	0	0.0305863	0	0	0	0	0	0.15664	0.790698	0	0	0	0.217846	0	1.26678
AKAP6	0	0	0	0	0.00707792	0	0	0.0917588	0	0	0	0.240262	0	0	0	0	0.0373083	0.0291368	0	0.0617093	0
AKAP7	0	0	0	0	0.16987	0.410749	0	0.152931	0.416101	0.251097	0	0.120131	0.249653	0.569599	0.237209	0.0523086	0.298466	0.247663	0.217846	0	0
AKAP8	0	0	0	0.111221	0.0707792	0.410749	0	0.152931	0.166441	0.319578	0	0.120131	0.349514	0.398719	0.15814	0.156926	0.149233	0.160252	0.435692	0.246837	0.633392
AKAP8L	0	0	0	0	0.113247	0.616124	0	0.24469	0.873813	0.525021	0	0.180196	0.549237	0.498399	0.395349	0.261543	0.186541	0.262231	0.653538	0.123419	0.633392
AKAP9	0	2.23489	0	1.33465	0.382208	2.10509	0	3.88446	3.82813	1.7805	0	1.68183	1.77254	3.38911	2.33256	1.30772	2.57427	2.34551	3.04984	2.34496	4.43375
AKIP1	0	2.23489	0	0.556105	0.162792	0.359406	0	0.48938	0.873813	0.433713	0	0.600655	0.42441	0.412959	0.395349	0.226671	0.373083	0.305936	0.217846	0.0617093	1.90018
AKIRIN1	0	0	0	0.333663	0.431753	0.667468	0	0.948175	0.957033	0.45654	0	0.600655	0.399445	1.90816	0.869768	0.575395	0.634241	0.670147	0.871384	0.308547	1.90018
AKIRIN2	3.23311	1.11744	0	1.11221	0.382208	0.256718	0	0.458794	0.249661	0.593502	0	0.540589	0.624132	0.968318	0.988373	1.53439	1.41771	1.60252	0.871384	0.617093	0.633392
AKNA	0	0	0	0.111221	0	0.0513437	0	0.0917588	0	0.114135	0	0.0600655	0.124826	1.4952	3.2814	0.36616	0.485008	0.699283	1.08923	0.123419	0.633392
AKNAD1	0	0	0	0	0	0	0	0	0	0.022827	0	0	0.0249653	0	0	0	0	0	0	0	0
AKR1A1	3.23311	2.23489	0	1.66832	9.78169	4.36421	0	0.550553	0.748983	1.4381	0	0.961048	1.49792	0.768958	0.830233	1.30772	2.79812	1.67537	0.653538	1.9747	3.80035
AKR1B1	3.23311	1.11744	0	0.889769	0.537922	1.74568	0	2.75276	2.08051	0.798944	0	0.480524	0.748959	1.39552	1.93721	0.156926	3.5816	2.40379	1.30708	0.740512	1.26678
AKR1B10	0	0	0	0	0.0283117	0.0513437	0	0	0	0	0	0	0	0.0284799	0	0	0	0	0	0	0
AKR1B15	0	0	0	0	0	0	0	0	0	0	0	0	0	0	0	0	0	0	0	0	0
AKR1C1	0	0	0	0.111221	0.389286	1.23225	0	0.0917588	0.208051	0.068481	0	0	0.0499306	0.01424	0	0	0	0	0	0	0
AKR1C2	0	0	0	0.222442	0	0.0513437	0	0	0	0	0	0	0	0	0	0	0	0.0145684	0	0	0
AKR1C3	0	2.23489	0	0.333663	5.69773	2.8239	0	0.0917588	0.0832203	0.22827	0	0.0600655	0.224688	0.11392	1.85814	0.0174362	0.0373083	0.0874104	0	0	0
AKR1C4	0	0	0	0	0.0141558	0	0	0	0	0	0	0	0	0	0	0	0	0	0	0	0
AKR1E2	0	0	0	0.111221	0.00707792	0	0	0	0	0.068481	0	0.0600655	0.0748959	0	0	0	0.0373083	0	0	0	0
AKR7A2	3.23311	2.23489	0	1.33465	5.72604	3.18331	0	2.2328	1.66441	0.798944	0	1.32144	0.823855	0.640798	1.46279	0.470778	0.746166	1.12177	0.435692	0.617093	0.633392
AKR7A2P1	0	0	0	0	0	0	0	0	0	0	0	0	0	0	0	0	0.0746166	0	0	0	0
AKR7A3	0	0	0	0	4.30338	0.410749	0	0.48938	0.249661	0.068481	0	0.120131	0.0499306	0.0854398	0	0.0174362	0	0	0	0	0
AKR7L	0	0	0	0	0.0212338	0.0513437	0	0	0	0	0	0	0	0	0	0	0	0	0	0	0
AKT1	0	0	0	0.222442	0.184026	0.256718	0	0.275276	0.249661	0.388059	0	0.480524	0.374479	0.12816	0.316279	0.191798	0.298466	0.101979	0	0	0
AKT1S1	0	0	0	0.333663	0.644091	0.410749	0	0.519967	0.748983	0.296751	0	0.780851	0.224688	0.12816	0.118605	0.13949	0.298466	0.2768	0	0.555384	0
AKT2	0	0	0	0.222442	0.311429	0.56478	0	0.458794	0.249661	0.205443	0	0.120131	0.199722	0.256319	0.474419	0.174362	0.261158	0.203958	0.217846	0.0617093	0
AKT3	0	0	0	0.444884	0.0283117	0.56478	0	0.152931	0.166441	0.890252	0	0.540589	0.873785	0.370239	0.593024	0.0697449	0.149233	0.0291368	0.217846	0	0
AKTIP	0	1.11744	0	0.444884	0.20526	0.359406	0	0.550553	0.332881	0.205443	0	0.66072	0.224688	0.598078	0.0395349	0.0697449	0.0746166	0.0437052	0.435692	0.123419	0.633392
ALAD	0	0	0	0.111221	1.04045	0.154031	0	0.275276	0.374491	0.342405	0	0.180196	0.324549	0.256319	0.276744	0.226671	0.373083	0.101979	0	0.123419	0.633392
ALAS1	3.23311	0	0	0.333663	0.184026	0.205375	0	1.19286	0.665762	0.365232	0	0.180196	0.374479	0.398719	0.15814	0.313852	0.149233	0.131116	0.217846	0.123419	1.90018
ALAS2	0	0	0	0	0.00707792	0	0	0	0	0	0	0	0	0	0	0	0	0	0	0	0
ALB	0	0	0	0	3.80084	0.0513437	0	0	0	0.045654	0	0	0.0499306	0.227839	0	0	0.0373083	0	0	0	0
ALCAM	0	0	0	0	0.141558	0.256718	0	0.24469	0.0832203	0.159789	0	0.540589	0.174757	0.12816	0	0.0697449	0.186541	0.262231	0.435692	0.123419	0
ALDH16A1	0	0	0	0.444884	0.148636	0.513437	0	0.183518	0.12483	0.251097	0	0.180196	0.249653	0.299039	0.434884	0.575395	0.373083	0.247663	0	0.370256	0
ALDH18A1	0	0	0	0.111221	0.0637013	0.154031	0	0.214104	0.12483	0.114135	0	0.180196	0.124826	0.11392	0.118605	0.0348724	0.111925	0.0291368	0.217846	0.246837	0
ALDH1A1	3.23311	10.057	0	1.66832	2.99396	4.00481	0	4.12915	5.24288	0.205443	0	0.0600655	0.199722	0.0711998	0.0395349	0.0523086	0.783474	0.233094	0	0.0617093	1.90018
ALDH1A2	0	0	0	0.444884	0	0.154031	0	0.397622	0.0416101	0.022827	0	0	0.0249653	0	0	0	0.0746166	0	0	0	0
ALDH1A3	0	0	0	0	0	0.102687	0	0	0.208051	0	0	0	0	0	0	0	0.0373083	0.0145684	0	0	0
ALDH1B1	0	0	0	0	1.11831	0.718811	0	0.24469	0.12483	0.022827	0	0	0.0249653	0	0.0395349	0	0.0373083	0.0437052	0	0	0
ALDH1L1	0	0	0	0	1.42974	0.56478	0	1.13169	0.707372	0.022827	0	0	0.0249653	0.0427199	0.0395349	0	0	0.0145684	0	0	0
ALDH1L1-AS1	0	0	0	0	0	0	0	0	0	0	0	0	0	0	0	0	0	0	0	0	0
ALDH1L1-AS2	0	0	0	0	0.0353896	0	0	0	0	0	0	0	0	0.01424	0	0	0	0	0	0	0
ALDH1L2	0	0	0	0	0	0	0	0	0	0	0	0.120131	0	0.01424	0	0	0	0	0	0	0
ALDH2	0	0	0	1.22343	6.29227	2.36181	0	3.60918	2.20534	0.479367	0	2.16236	0.499306	0.199359	0	0.627704	1.38041	2.73886	0.217846	0.555384	0.633392
ALDH3A1	0	0	0	0	0.0141558	0	0	0	0.0416101	0	0	0	0	0	0	0	0	0	0	0	0
ALDH3A2	0	0	0	0.222442	1.86857	1.23225	0	0.642312	0.457712	0.251097	0	0.180196	0.274618	0.17088	0.197675	0.278979	0.335775	0.174821	0	0	0.633392
ALDH3B1	0	0	0	0.111221	0.247727	0.308062	0	0	0.0416101	0.022827	0	0.240262	0.0249653	0	0	0.662576	0.335775	0.320505	0	0	0
ALDH3B2	0	0	0	0	0	0	0	0	0	0	0	0	0	0	0	0	0	0	0	0	0
ALDH4A1	0	0	0	0.111221	2.26494	0.872842	0	1.13169	0.208051	0.022827	0	0.120131	0.0249653	0.0284799	0.0395349	0.0174362	0	0.0291368	0	0	0
ALDH5A1	0	0	0	0.111221	0.332662	0.154031	0	0.152931	0.12483	0.114135	0	0.300327	0.124826	0.0711998	0	0	0	0.0145684	0	0	0
ALDH6A1	0	0	0	0.444884	7.79987	1.643	0	1.07052	1.37313	0.45654	0	0.540589	0.474341	0.441439	0.118605	0.0523086	0.149233	0.247663	0.217846	0.308547	0
ALDH7A1	0	1.11744	0	2.66931	1.54299	1.1809	0	0.825829	0.624152	0.433713	0	0.480524	0.474341	0.0569599	0	0	0.22385	0.233094	0	0.123419	0
ALDH8A1	0	0	0	0	1.79071	0.56478	0	0.0305863	0.0416101	0.045654	0	0	0.0249653	0.0569599	0	0	0	0	0	0	0
ALDH9A1	6.46621	0	0	1.22343	2.01013	1.69434	0	1.46814	1.45636	0.342405	0	0.540589	0.299584	1.03952	0.513954	0.488214	0.634241	0.568168	0.435692	0.370256	0.633392
ALDOA	3.23311	3.35233	0	6.56204	5.61987	8.16364	0	15.4461	12.8159	4.58822	0	11.1121	4.61858	7.60414	6.52326	11.4207	3.1712	4.95326	2.61415	2.40666	7.60071
ALDOB	0	1.11744	0	0.444884	276.91	10.4228	0	0.183518	0.12483	5.36434	0	0.240262	5.84188	4.88431	0.553489	0.313852	0.261158	0.233094	0.871384	1.91299	0
ALDOC	0	0	0	0.667327	0.0566234	0	0	0.0917588	0.12483	0.045654	0	0.360393	0.0499306	0.569599	0.513954	0.0697449	0.335775	0.0582736	0.871384	0.185128	1.26678
ALG1	0	0	0	0	0.0424675	0.102687	0	0.214104	0.249661	0.182616	0	0.0600655	0.174757	0.199359	0.197675	0.13949	0.111925	0.160252	0	0.123419	0
ALG10	0	0	0	0	0	0	0	0	0	0.022827	0	0.0600655	0.0249653	0	0.0395349	0	0	0.0582736	0	0	0
ALG10B	0	0	0	0	0.0424675	0.102687	0	0.0917588	0.0832203	0.045654	0	0	0.0499306	0.0427199	0	0.0174362	0.111925	0.0291368	0.217846	0.0617093	0
ALG11	0	0	0	0	0.00707792	0	0	0.0611726	0	0.045654	0	0.0600655	0.0249653	0.01424	0.0395349	0	0.0373083	0.0145684	0	0	0
ALG12	3.23311	0	0	0.556105	0.0566234	0.308062	0	0.122345	0.332881	0.0913079	0	0.240262	0.0998612	0.242079	0.237209	0.0871811	0.149233	0.0582736	0	0	0
ALG13	3.23311	0	0	0.444884	0.530844	0.718811	0	0.764657	0.707372	0.365232	0	0.420458	0.349514	0.982557	0.513954	0.523086	0.596933	0.786694	1.30708	0.678803	3.16696
ALG14	3.23311	1.11744	0	0	0.445909	0.205375	0	0.458794	0.540932	0.136962	0	0.240262	0.149792	0.0711998	0	0.0348724	0.149233	0.101979	0	0.431965	0
ALG1L	0	0	0	0	0	0.0513437	0	0.0305863	0.0416101	0	0	0	0	0.0427199	0	0	0	0	0	0.123419	0
ALG1L2	0	0	0	0	0	0	0	0	0	0	0	0	0	0	0	0	0	0	0	0	0
ALG1L9P	0	0	0	0	0	0	0	0	0	0	0	0	0	0.01424	0	0	0	0	0	0	0
ALG2	0	0	0	0.333663	0.268961	0.359406	0	0.336449	0.624152	0.251097	0	0.180196	0.249653	0.327519	0.276744	0.261543	0.410391	0.335073	0.653538	0.555384	0
ALG3	0	0	0	0.333663	0.20526	0.667468	0	0.367035	0.332881	0.182616	0	0.120131	0.174757	0.327519	0.197675	0.331288	0.22385	0.335073	0	0.493675	0.633392
ALG5	0	2.23489	0	1.22343	0.37513	0.770155	0	1.07052	1.45636	0.639156	0	0.240262	0.624132	0.797438	0.632559	0.50565	0.410391	0.335073	0.653538	1.48102	0
ALG6	0	0	0	0	0.00707792	0.0513437	0	0.0611726	0.0416101	0.068481	0	0	0.0748959	0.0711998	0.0395349	0.0697449	0.111925	0.0437052	0.653538	0.0617093	0
ALG8	0	0	0	0.111221	0.0424675	0.205375	0	0.305863	0.249661	0.159789	0	0	0.174757	0.284799	0.197675	0.0871811	0.111925	0.116547	0	0.123419	0
ALG9	0	0	0	1.00099	0.0707792	0.154031	0	0.152931	0.0832203	0.045654	0	0.120131	0.0499306	0.11392	0.0790698	0.0697449	0.261158	0.0437052	0	0.493675	0.633392
ALKBH1	0	0	0	0.111221	0.0495455	0.154031	0	0.152931	0.0416101	0	0	0.120131	0	0.18512	0.0790698	0.0523086	0.0373083	0.0582736	0.217846	0.123419	0.633392
ALKBH2	0	0	0	0.111221	0.155714	0.256718	0	0.24469	0.0832203	0.0913079	0	0.420458	0.0998612	0.341759	0.316279	0.0697449	0.111925	0.101979	0.435692	0.123419	0.633392
ALKBH3	0	0	0	0.444884	0.184026	0.308062	0	0.152931	0.374491	0.205443	0	0.480524	0.199722	0.327519	0.395349	0.209235	0.298466	0.203958	0.217846	0.431965	0
ALKBH3-AS1	0	0	0	0	0	0	0	0	0	0	0	0	0	0	0	0	0	0	0	0	0
ALKBH4	0	0	0	0.222442	0.134481	0.205375	0	0.183518	0.291271	0.22827	0	0.420458	0.249653	0.313279	0.118605	0.122053	0.0746166	0.0874104	0	0.123419	0.633392
ALKBH5	3.23311	0	0	0.889769	1.09708	0.97553	0	0.887002	0.832203	0.525021	0	0.780851	0.524271	1.01104	0.830233	0.435905	0.186541	0.320505	0.217846	0.431965	0.633392
ALKBH6	0	0	0	0.111221	0.0849351	0.256718	0	0.24469	0.0416101	0.114135	0	0.0600655	0.124826	0.256319	0.434884	0.13949	0.0746166	0.101979	0.435692	0.123419	0
ALKBH7	3.23311	0	0	1.66832	4.88377	4.36421	0	4.06797	4.4939	1.39245	0	2.88314	1.37309	1.73728	1.22558	1.41233	2.38773	2.4912	2.832	2.40666	0.633392
ALKBH8	0	0	0	0	0.0283117	0	0	0.0611726	0	0.136962	0	0	0.149792	0.0996797	0	0.0523086	0.0373083	0.0291368	0.217846	0.123419	0
ALLC	0	0	0	0	0	0	0	0	0	0	0	0	0	0	0	0	0	0	0	0	0
ALMS1	0	0	0	0	0.0353896	0.0513437	0	0.0917588	0.0832203	0.0913079	0	0.240262	0.0998612	0.0996797	0	0.0523086	0.111925	0.0437052	0.217846	0	0
ALMS1-IT1	0	0	0	0	0	0	0	0	0	0	0	0.0600655	0	0.01424	0	0	0	0	0	0	0
ALMS1P	0	0	0	0	0.00707792	0	0	0	0	0.022827	0	0	0.0249653	0	0	0	0	0	0	0	0
ALOX12	0	0	0	0	0	0	0	0	0	0	0	0	0	0	0	0	0	0	0	0	0
ALOX12-AS1	0	0	0	0	0.0353896	0.0513437	0	0.0305863	0	0.022827	0	0	0.0249653	0.0854398	0.0395349	0	0	0.0291368	0	0.246837	0
ALOX12B	0	0	0	0	0.00707792	0	0	0	0	0	0	0	0	0.01424	0	0	0	0	0	0	0
ALOX12P2	0	0	0	0	0	0	0	0.0305863	0.0416101	0	0	0	0	0.01424	0.0790698	0	0	0	0	0	0
ALOX15	0	0	0	0	0	0	0	0	0	0	0	0	0	0	0	0	0	0.0291368	0	0	0
ALOX5	0	0	0	0.111221	0	0.308062	0	0	0	0	0	0	0	0.01424	0	0.819502	0.447699	0.976083	1.08923	0.246837	1.90018
ALOX5AP	0	0	0	0	0.0212338	0.0513437	0	0.0305863	0.374491	0.045654	0	0	0.0499306	5.08367	5.45582	0.0174362	1.71618	1.07806	7.84245	0.370256	12.6678
ALPI	0	0	0	0	0.0353896	0	0	0	0	0	0	0	0	0	0	0	0	0	0	0	0
ALPK1	0	0	0	0.222442	0.0212338	0	0	0.0917588	0	0.068481	0	0	0.0748959	0.0284799	0	0.156926	0.149233	0.174821	0	0	0
ALPK2	0	0	0	0	0.106169	0.821499	0	0	0	0.022827	0	0	0.0249653	0	0	0.0174362	0.0746166	0.0145684	0	0.0617093	0
ALPK3	0	0	0	0.111221	0.0495455	0.205375	0	0.0611726	0.0832203	0.068481	0	0.120131	0.0748959	0	0	0	0	0.0582736	0	0	0
ALPL	0	0	0	0	0.608701	0.0513437	0	0	0	0.114135	0	0	0.124826	0.01424	0	0	0	0	0	0	0
ALS2	0	0	0	0	0.106169	0.154031	0	0.0917588	0.208051	0.068481	0	0.120131	0.0748959	0.01424	0.0395349	0.0523086	0	0.0291368	0	0	0.633392
ALS2CL	0	0	0	0	0	0	0	0.0611726	0.12483	0.433713	0	0.240262	0.42441	0	0	0.0697449	0.111925	0.0291368	0	0	0
ALS2CR11	0	0	0	0	0	0	0	0	0	0	0	0.0600655	0	0	0	0	0	0	0	0	0
ALS2CR12	0	0	0	0	0	0.0513437	0	0.0611726	0	0.045654	0	0	0.0499306	0.01424	0	0	0	0	0	0	0
ALX1	0	1.11744	0	0.111221	0.0212338	0.0513437	0	0	0	0	0	0	0	0	0	0	0	0	0	0	0
ALYREF	0	0	0	0	0.0353896	0.0513437	0	0.0305863	0.166441	0.114135	0	0.120131	0.124826	0.0711998	0.197675	0.0697449	0.0746166	0.174821	0.435692	0	0
AMACR	0	0	0	0	0.0283117	0.0513437	0	0	0	0	0	0	0	0	0	0	0	0	0	0	0
AMBN	0	0	0	0	0	0	0	0	0	0	0	0	0	0	0	0	0	0	0	0	0
AMBP	0	0	0	0	0.162792	0.718811	0	0.48938	0.0416101	0	0	0	0	0	0	0	0.0373083	0	0	0	0
AMBRA1	0	0	0	0	0.0283117	0	0	0.0305863	0.0416101	0.114135	0	0	0.0998612	0.0711998	0	0	0	0.0437052	0	0	0
AMD1	0	0	0	0.889769	0.58039	1.1809	0	1.22345	1.53958	0.22827	0	0.840917	0.199722	2.27839	1.02791	0.575395	1.67887	0.830399	1.30708	0.185128	1.26678
AMDHD1	0	0	0	0	0.240649	0	0	0	0	0.0913079	0	0	0.0998612	0	0	0.0174362	0.0373083	0	0	0	0
AMDHD2	0	0	0	0.111221	0.311429	0.359406	0	0.152931	0	0.205443	0	0	0.224688	0.18512	0.15814	0.191798	0.447699	0.160252	0.217846	0.123419	0
AMER1	0	0	0	0	0.0353896	0	0	0.0611726	0.0416101	0.068481	0	0	0.0499306	0	0	0	0	0	0	0	0
AMER2	0	0	0	0	0	0	0	0	0	0	0	0.0600655	0	0	0	0	0	0	0	0	0
AMFR	0	0	0	0.556105	0.332662	0.410749	0	0.397622	1.33152	0.251097	0	0.300327	0.249653	0.18512	0.197675	0.261543	0.298466	0.305936	0.217846	0.185128	0
AMH	0	0	0	0	0	0	0	0	0.0416101	0.022827	0	0	0.0249653	0	0	0.0174362	0	0	0	0	0
AMHR2	0	0	0	0	0	0	0	0	0	0	0	0	0	0	0	0	0	0	0	0	0.633392
AMICA1	0	0	0	0.222442	0.00707792	0	0	0	0	0	0	0	0	2.15023	0	1.30772	2.46235	5.76909	1.52492	0	0
AMIGO1	0	1.11744	0	0	0.00707792	0.0513437	0	0.0305863	0	0	0	0	0	0.0284799	0	0	0	0	0	0	0
AMIGO2	0	0	0	0	0	0.154031	0	0	0.0832203	0.273924	0	1.02111	0.274618	0.15664	0.0395349	0.0174362	0.0373083	0	0	0.123419	0
AMIGO3	0	0	0	0	0	0	0	0.0611726	0	0	0	0	0	0.01424	0	0	0	0	0	0	0
AMMECR1	0	0	0	0.222442	0.0212338	0.308062	0	0.183518	0.291271	0.159789	0	0.180196	0.174757	0.299039	0.395349	0.0871811	0	0	0.217846	0	0
AMMECR1L	0	0	0	0.111221	0.0353896	0	0	0.183518	0.12483	0.205443	0	0	0.199722	0.0569599	0.0395349	0	0	0.0582736	0	0	0
AMN	0	0	0	0	1.86149	2.92659	0	0.0305863	0.0832203	0.068481	0	0	0.0748959	0.0569599	0.0790698	0	0.0373083	0.0145684	0	0.185128	0
AMN1	0	0	0	0.333663	0.0778571	0	0	0.428208	0.166441	0.182616	0	0.240262	0.174757	0.12816	0.15814	0.0174362	0.111925	0.0874104	0	0.0617093	0.633392
AMOT	0	0	0	0	0.219416	0.205375	0	0.0611726	0.0832203	0.182616	0	0.240262	0.174757	0.01424	0	0.0174362	0.0373083	0.0145684	0	0	0
AMOTL1	0	0	0	0.333663	0.0212338	0.256718	0	0.152931	0.0416101	1.20983	0	0.720786	1.27323	0.01424	0	0	0	0.0291368	0	0	0
AMOTL2	0	2.23489	0	0.556105	0.226494	0.872842	0	0.275276	0.707372	0.661983	0	0.0600655	0.699028	0.0284799	0	0.0174362	0	0	0	0	0
AMPD1	0	0	0	0	0	0	0	0	0	0.022827	0	0	0.0249653	0	0	0	0	0	0	2.22154	0
AMPD2	0	0	0	0	0.0353896	0.205375	0	0.152931	0	0.0913079	0	0.120131	0.0998612	0.12816	0	0.627704	0.22385	0.2768	0.217846	0	0
AMPD3	0	0	0	0	0	0	0	0	0.499322	0.022827	0	0	0.0249653	0.0854398	0	0.0523086	0.298466	0.072842	0.217846	0	0
AMPH	0	0	0	0	0	0	0	0	0	0	0	0	0	0.01424	0	0	0	0	0	0	0
AMT	0	0	0	0.111221	0.601623	0.102687	0	0.336449	0.915423	0	0	0.240262	0	0.0569599	0.118605	0	0.111925	0.116547	0	0	0
AMY2A	0	0	0	0	0	0	0	0	0	0	0	0	0	0	0	0	0	0	0	0	0
AMY2B	0	0	0	0	0.00707792	0	0	0.0305863	0	0	0	0	0	0.0284799	0	0.0348724	0.111925	0	0	0	0
AMZ1	0	0	0	0	0	0	0	0	0	0	0	0	0	0	0	0	0.0373083	0.0145684	0	0	0
AMZ2	0	0	0	0.222442	0.721948	0.410749	0	0.856416	0.665762	0.251097	0	0.540589	0.224688	0.626558	0.395349	0.209235	0.373083	0.524463	0.217846	0.308547	1.26678
AMZ2P1	0	2.23489	0	0.444884	0.106169	0.102687	0	0.367035	0.291271	0.114135	0	0.600655	0.124826	0.0854398	0.474419	0.13949	0.522316	0.582736	0	0.308547	0
ANAPC1	0	0	0	0	0.0637013	0.102687	0	0.0917588	0.0832203	0.114135	0	0.0600655	0.124826	0.0996797	0.118605	0.104617	0.0746166	0	0	0	0
ANAPC10	0	1.11744	0	0.222442	0.325584	0.513437	0	0.305863	0.624152	0.22827	0	0.300327	0.249653	0.384479	0.434884	0.156926	0.111925	0.305936	0	0.0617093	0.633392
ANAPC11	6.46621	3.35233	0	2.1132	4.60065	4.87765	0	4.28208	4.95161	3.76645	0	4.74517	3.86962	2.44927	2.68837	2.51081	2.42504	2.17069	1.74277	2.53008	2.53357
ANAPC13	0	0	0	0.444884	2.03136	1.28359	0	1.59049	2.28856	0.502194	0	0.840917	0.499306	0.683518	0.553489	0.435905	0.335775	0.713852	0.217846	0.617093	0.633392
ANAPC15	0	0	0	0.667327	1.2174	0.410749	0	1.22345	1.08186	0.45654	0	0.900982	0.449375	0.541119	0.553489	0.680012	0.335775	0.495326	0.871384	0.308547	0
ANAPC16	6.46621	1.11744	0	2.1132	3.80792	4.77496	0	4.95498	5.45093	2.69358	0	6.48707	2.64632	5.05519	3.99303	1.90055	2.27581	1.79191	3.70338	3.14718	3.80035
ANAPC2	0	0	0	0.444884	0.0778571	0.205375	0	0.214104	0.0832203	0.159789	0	0	0.0998612	0.341759	0.316279	0.13949	0.149233	0.160252	0	0.185128	0.633392
ANAPC4	0	0	0	0	0.0353896	0.359406	0	0.122345	0.0832203	0.182616	0	0	0.149792	0.455679	0.15814	0.13949	0.149233	0.131116	0	0.0617093	0
ANAPC5	0	1.11744	0	0.667327	0.481299	0.616124	0	0.825829	0.790593	0.525021	0	0.480524	0.549237	1.05376	1.30465	0.732321	0.522316	0.611873	1.30708	0.678803	1.90018
ANAPC7	0	0	0	0.444884	0.0990909	0.102687	0	0.152931	0.166441	0.319578	0	0.360393	0.349514	0.12816	0.395349	0.156926	0.111925	0.160252	0.217846	0.0617093	0
ANG	3.23311	3.35233	0	0.667327	0.247727	0.872842	0	0.214104	0.0832203	0.136962	0	0.420458	0.124826	0.0284799	0	0	0.149233	0.145684	0.217846	0.185128	0
ANGEL1	0	0	0	0	0.0141558	0.102687	0	0.0305863	0.0416101	0.114135	0	0	0.124826	0	0.0395349	0.0697449	0.0373083	0.0437052	0	0.0617093	0
ANGEL2	0	0	0	0.222442	0.20526	0.205375	0	0.183518	0.249661	0.273924	0	0.0600655	0.299584	0.15664	0.197675	0.0871811	0.373083	0.189389	0.217846	0	0
ANGPT1	0	0	0	2.55809	0.0353896	0.0513437	0	0	0.208051	0.045654	0	0.961048	0.0499306	0	0	0	0.0373083	0	0	0	0
ANGPT2	0	0	0	0	0	0.0513437	0	0	0.12483	0.273924	0	3.1234	0.249653	0.11392	0.0395349	0.0871811	0	0	0.435692	0.123419	0.633392
ANGPT4	0	0	0	0	0	0	0	0	0	0	0	0.0600655	0	0	0	0	0	0	0	0	0
ANGPTL1	0	4.46977	0	3.44785	0	0	0	0.0611726	0.540932	0	0	0.180196	0	0	0	0	0	0.0145684	0	0	0
ANGPTL2	0	1.11744	0	2.55809	0	0.102687	0	0	0	0.182616	0	0.0600655	0.199722	0	0	0	0	0	0	0.0617093	0
ANGPTL3	0	0	0	0	1.86857	0.0513437	0	0.0305863	0	0.0913079	0	0	0.0998612	0.0711998	0	0.0174362	0	0	0	0	0
ANGPTL4	0	1.11744	0	0	0	0	0	0	0	0.022827	0	0.0600655	0	0	0	0	0	0	0	0	0
ANGPTL6	0	0	0	0	0	0.102687	0	0	0	0	0	0	0	0	0	0	0	0	0	0.0617093	0
ANGPTL7	0	0	0	0	0	0.0513437	0	0	0	0	0	0	0	0	0	0	0	0	0	0	0
ANK1	0	0	0	0	0	0	0	0	0	0	0	0.180196	0	0.0284799	0	0	0	0.0145684	0.435692	0	0
ANK2	0	1.11744	0	0	1.93227	0.616124	0	0.0917588	0	0.136962	0	0.300327	0.124826	0.0711998	0	0	0	0	0	0	0
ANK3	0	0	0	0	1.03338	1.643	0	1.46814	0.790593	0.22827	0	0.120131	0.249653	0.0996797	0.0790698	0	0.335775	0.101979	0.435692	0	0
ANKAR	0	0	0	0.667327	0.0353896	0	0	0.122345	0.0832203	0.0913079	0	0.240262	0.0249653	0.0854398	0.0395349	0.0348724	0.111925	0.0582736	0.217846	0.0617093	0
ANKDD1A	0	0	0	0	0	0	0	0	0	0.136962	0	0.0600655	0.124826	0.0711998	0.0395349	0.0697449	0.0373083	0.101979	0	0.123419	0
ANKDD1B	0	0	0	0	0.0495455	0.102687	0	0.0305863	0.166441	0	0	0	0	0.01424	0	0	0	0.0145684	0	0	0
ANKEF1	0	0	0	0	0.0566234	0	0	0.0611726	0	0	0	0	0	0	0.0395349	0	0.0373083	0.0145684	0	0	0
ANKFN1	0	0	0	0.111221	0	0	0	0	0	0	0	0	0	0	0	0	0	0	0	0	0
ANKFY1	0	0	0	0.111221	0.120325	0.308062	0	0.183518	0.291271	0.319578	0	0.180196	0.274618	0.1424	0.237209	0.401033	0.22385	0.145684	0.217846	0	0.633392
ANKH	0	0	0	0.667327	0.0990909	0.154031	0	0.152931	0.374491	0.251097	0	0.120131	0.224688	0.327519	0	0.0174362	0.298466	0.189389	0.217846	0.185128	0
ANKHD1	0	1.11744	0	0.333663	0.20526	0.205375	0	0.214104	0.332881	0.205443	0	0.120131	0.224688	0.384479	0.237209	0.296416	0.22385	0.247663	0	0.0617093	0.633392
ANKHD1-EIF4EBP3	0	0	0	0	0	0	0	0	0	0	0	0	0	0	0	0	0	0	0	0	0
ANKIB1	0	0	0	0.222442	0.707792	0.616124	0	0.336449	0.374491	0.502194	0	0.240262	0.549237	0.427199	0.237209	0.226671	0.298466	0.189389	0	0.123419	1.26678
ANKK1	0	0	0	0	0	0	0	0	0	0	0	0	0	0	0	0	0	0	0	0	0
ANKLE1	0	0	0	0	0	0	0	0	0	0	0	0	0	0	0	0.0174362	0	0.0145684	0	0	0
ANKLE2	0	0	0	0.444884	0.0849351	0.256718	0	0.24469	0.249661	0.410886	0	0.240262	0.42441	0.384479	0.474419	0.244107	0.0373083	0.218526	0.217846	0.123419	0
ANKMY1	0	0	0	0.111221	0.00707792	0.0513437	0	0.122345	0	0	0	0.0600655	0	0.0569599	0.0790698	0	0	0.0291368	0	0	0
ANKMY2	0	0	0	0.222442	0.0707792	0.154031	0	0.0917588	0	0.114135	0	0.480524	0.124826	0.0854398	0.197675	0.0523086	0.0373083	0.072842	0	0	0.633392
ANKRA2	0	0	0	0.333663	0.141558	0.0513437	0	0.0611726	0.208051	0.045654	0	0.300327	0.0499306	0.327519	0.395349	0.244107	0.186541	0.116547	0.435692	0.431965	0
ANKRD1	0	0	0	0	0	0	0	0	0	0.045654	0	0	0.0499306	0	0	0	0	0	0	0	0
ANKRD10	0	0	0	0.889769	0.254805	0.616124	0	0.275276	0.457712	0.639156	0	0.540589	0.674063	0.427199	0.632559	0.174362	0.447699	0.466189	0.653538	0.431965	0.633392
ANKRD11	0	0	0	0.556105	0.134481	0.667468	0	0.764657	0.416101	1.98595	0	0.66072	1.97226	1.59488	1.7	0.906683	1.19387	0.976083	2.17846	0.555384	0.633392
ANKRD12	0	0	0	2.22442	0.601623	1.74568	0	1.43756	2.37178	2.92185	0	3.4838	2.82108	6.8067	5.13954	2.24927	3.43236	2.50577	6.75322	2.59179	2.53357
ANKRD13A	0	0	0	0	0.106169	0.154031	0	0.183518	0.665762	0.365232	0	0.0600655	0.374479	0.242079	0.395349	0.383597	0.298466	0.116547	0.871384	0.0617093	0
ANKRD13B	0	0	0	0	0.00707792	0	0	0	0	0	0	0.0600655	0	0	0	0	0	0	0	0	0
ANKRD13C	0	0	0	0.111221	0.113247	0.154031	0	0.24469	0.166441	0.136962	0	0.240262	0.149792	0.299039	0.355814	0.13949	0.0373083	0.116547	0	0.0617093	0
ANKRD13D	0	0	0	0.444884	0	0.102687	0	0.0305863	0	0.114135	0	0.180196	0.124826	0.199359	0.276744	0.453342	0.335775	0.247663	0.435692	0.0617093	0
ANKRD16	0	0	0	0.111221	0.0637013	0.205375	0	0.0611726	0.0416101	0	0	0.0600655	0	0.0284799	0.15814	0.0348724	0.0373083	0.072842	0	0.555384	0
ANKRD17	0	0	0	0.444884	0.417597	0.616124	0	0.428208	0.582542	0.707637	0	0.540589	0.699028	0.398719	0.395349	0.331288	0.522316	0.320505	0.217846	0.0617093	0.633392
ANKRD18A	0	0	0	0	0	0.102687	0	0.0917588	0.0416101	0	0	0	0	0.01424	0	0	0	0	0	0	0
ANKRD18B	0	0	0	0	0	0	0	0	0	0	0	0	0	0	0	0	0	0	0	0	0
ANKRD2	0	0	0	0	0	0.56478	0	0.0917588	0	0	0	0	0	0	0	0	0	0	0	0	0
ANKRD20A11P	0	0	0	0	0	0	0	0.0305863	0	0.022827	0	0	0.0249653	0.01424	0.15814	0	0	0	0	0.123419	0
ANKRD20A4	0	0	0	0	0	0	0	0	0	0	0	0	0	0	0	0	0	0	0	0	0
ANKRD20A5P	0	0	0	0.111221	0	0.0513437	0	0.0305863	0	0	0	0	0	0.0284799	0	0	0	0	0	0	0
ANKRD20A8P	0	0	0	0	0	0	0	0	0	0	0	0	0	0	0	0	0	0	0	0	0
ANKRD20A9P	0	0	0	0	0	0	0	0.0305863	0.0416101	0	0	0	0	0	0.0790698	0.0174362	0	0.0145684	0	0	0
ANKRD22	0	0	0	0	0	0	0	0.0305863	0.665762	0	0	0	0	0.01424	0	0.924119	0.596933	0.320505	0	0	0
ANKRD23	0	0	0	0	0	0	0	0.0305863	0	0.022827	0	0	0.0249653	0.0284799	0	0	0	0	0	0	0
ANKRD24	0	0	0	0	0.0141558	0	0	0	0	0	0	0	0	0	0	0	0	0.0145684	0	0	0
ANKRD26	0	0	0	0.333663	0.141558	0.308062	0	0.458794	0.624152	0.365232	0	0.360393	0.399445	0.284799	0.197675	0.209235	0.186541	0.218526	0	0.185128	0
ANKRD26P3	0	0	0	0	0	0	0	0	0	0	0	0	0	0	0	0	0	0	0	0.0617093	0
ANKRD27	0	0	0	0	0.092013	0.205375	0	0.183518	0.0832203	0.136962	0	0.0600655	0.124826	0.199359	0.197675	0.122053	0.22385	0.0437052	0	0	0
ANKRD28	0	1.11744	0	0.111221	0.113247	0.154031	0	0.305863	0.208051	0.251097	0	0.240262	0.274618	0.256319	0.237209	0.0348724	0	0.0145684	0.217846	1.9747	0.633392
ANKRD29	0	1.11744	0	0	0.0637013	0.359406	0	0.0305863	0.748983	0	0	0.0600655	0	0	0	0	0.0373083	0	0	0	0
ANKRD30A	0	0	0	0	0	0	0	0	0.0416101	0	0	0	0	0	0	0	0	0	0	0	0
ANKRD30B	0	0	0	0	0	0	0	0	0	0	0	0	0	0	0.0395349	0	0	0	0	0	0
ANKRD30BL	0	0	0	0	0	0	0	0	0	0	0	0	0	0	0	0	0	0	0	0	0
ANKRD31	0	0	0	0	0.00707792	0	0	0	0	0	0	0	0	0	0.0395349	0	0	0	0	0	0
ANKRD33B	0	0	0	0	0.0849351	0.359406	0	0	0.0832203	0.570675	0	0	0.574202	0.01424	0	0	0	0.0145684	0	0	0
ANKRD34A	0	0	0	0	0	0	0	0	0	0.045654	0	0.0600655	0.0499306	0	0.15814	0	0	0	0	0	0
ANKRD34B	0	0	0	0	0.00707792	0	0	0	0	0	0	0	0	0	0	0	0	0	0	0	0
ANKRD34C	0	0	0	0	0	0	0	0	0	0	0	0	0	0	0	0	0	0	0	0	0
ANKRD35	0	0	0	0	0	0	0	0	0	0	0	0.300327	0	0.0996797	0.0790698	0	0	0.0145684	0	0	0
ANKRD36	0	1.11744	0	0.222442	0	0.0513437	0	0.0611726	0	0.136962	0	0.180196	0.149792	0.370239	0.197675	0.0348724	0.0746166	0.101979	0.653538	0.185128	0
ANKRD36B	0	1.11744	0	0.333663	0	0.102687	0	0.0305863	0.0832203	0.182616	0	0.0600655	0.149792	0.242079	0.0395349	0	0	0.0582736	0	0.308547	0
ANKRD36BP1	0	1.11744	0	0.222442	0.113247	0.205375	0	0.152931	0.0416101	0.068481	0	0.120131	0.0748959	0.484159	0.909303	0.767193	0.298466	0.480757	0.653538	0.123419	1.90018
ANKRD36BP2	0	0	0	0	0	0	0	0.0611726	0	0	0	0	0	0	0	0	0	0	0	3.70256	0
ANKRD36C	0	0	0	0.222442	0.00707792	0	0	0.0917588	0	0.205443	0	0.240262	0.199722	0.327519	0.0790698	0.0174362	0.0373083	0.072842	0.435692	0.246837	0
ANKRD37	0	0	0	0.111221	0.268961	0.410749	0	0.214104	0.166441	0.114135	0	0	0.124826	0.968318	0.434884	0.261543	0.410391	1.1072	0.435692	5.36871	0.633392
ANKRD39	0	0	0	0.111221	0.212338	0.256718	0	0.336449	0.166441	0.296751	0	0.66072	0.299584	0.583838	0.355814	0.296416	0.111925	0.203958	0.217846	0.431965	0
ANKRD40	0	0	0	0.111221	0.106169	0.102687	0	0.122345	0.0832203	0.479367	0	0.0600655	0.42441	0.199359	0.118605	0.156926	0.186541	0.160252	0.217846	0.0617093	0
ANKRD42	0	2.23489	0	0.222442	0.127403	0.308062	0	0.0305863	0.166441	0.045654	0	0.0600655	0.0499306	0.0569599	0.0395349	0.0348724	0.0746166	0.072842	0	0	0
ANKRD44	0	0	0	1.11221	0	0.0513437	0	0.0305863	0.0832203	0.205443	0	0	0.199722	1.03952	0.869768	0.958992	0.820782	1.22375	1.74277	0.308547	0
ANKRD44-IT1	0	0	0	0	0	0	0	0	0.0832203	0.045654	0	0.0600655	0.0499306	0.384479	0.276744	0.209235	0.149233	0.101979	0.435692	0.0617093	0
ANKRD45	0	0	0	0	0.00707792	0	0	0.0917588	0.0416101	0	0	0	0	0	0	0	0	0	0	0	0
ANKRD46	0	0	0	0.222442	0.382208	0.102687	0	0.214104	0.208051	0.22827	0	0.0600655	0.199722	0.15664	0.316279	0	0.149233	0.0582736	0.217846	0.185128	0
ANKRD49	0	1.11744	0	0.556105	0.198182	0	0	0.275276	0.0832203	0.273924	0	0.180196	0.274618	0.412959	0.830233	0.104617	0.298466	0.189389	0.871384	0.493675	0
ANKRD50	0	0	0	0.111221	0.0424675	0.205375	0	0.0305863	0	0.136962	0	0	0.0998612	0	0	0.0348724	0.0373083	0.0145684	0	0	0
ANKRD52	0	1.11744	0	0	0.0707792	0.0513437	0	0.0611726	0.166441	0.159789	0	0	0.174757	0.0996797	0	0.0174362	0.111925	0	0	0.0617093	0
ANKRD53	0	0	0	0	0.0141558	0.102687	0	0	0	0	0	0	0	0	0	0	0	0	0	0	0
ANKRD54	0	0	0	0.111221	0.0707792	0.56478	0	0.122345	0.249661	0.22827	0	0	0.249653	0.0996797	0.197675	0.0348724	0.111925	0.0874104	1.08923	0	0
ANKRD55	0	0	0	0	0.00707792	0	0	0	0	0.045654	0	0	0.0499306	0.01424	0	0	0	0	0	0	0
ANKRD6	0	0	0	0.222442	0.0424675	0.256718	0	0.214104	0.0416101	0.022827	0	0.180196	0.0249653	0.0284799	0.0395349	0.0174362	0	0.0145684	0	0.123419	0
ANKRD62	0	0	0	0	0	0	0	0	0	0	0	0	0	0.01424	0	0	0	0	0	0	0
ANKRD62P1-PARP4P3	0	0	0	0	0	0	0	0.0305863	0	0	0	0	0	0	0	0	0	0	0	0	0
ANKRD63	0	0	0	0	0	0	0	0	0	0	0	0	0	0	0	0	0	0.0145684	0	0	0
ANKRD65	0	0	0	0	0.0141558	0.102687	0	0	0.0416101	0.251097	0	0.240262	0.199722	0	0	0	0.0373083	0	0	0	0
ANKRD66	0	0	0	0	0	0.410749	0	0	0	0	0	0	0	0	0	0	0	0	0	0	0
ANKRD7	0	0	0	0	0.0212338	0	0	0	0	0	0	0	0	0	0	0	0	0	0	0	0
ANKRD9	0	0	0	0.333663	0.0637013	0.256718	0	0.734071	1.08186	0.159789	0	0.180196	0.174757	0	0.118605	0	0.0746166	0.0145684	0	0	0
ANKS1A	0	0	0	0.111221	0.16987	0.102687	0	0.214104	0.457712	0.410886	0	0.120131	0.449375	0.0427199	0.118605	0.0523086	0.559624	0.0582736	0	0	0
ANKS1B	0	0	0	0	0.0990909	0.0513437	0	0.0611726	0	0	0	0	0	0	0	0	0	0.0145684	0	0	0
ANKS3	3.23311	0	0	0	0.0566234	0.308062	0	0.367035	0.291271	0.0913079	0	0.180196	0.0998612	0.0996797	0.118605	0.0697449	0.0746166	0.0582736	0	0	0
ANKS4B	0	0	0	0	0.410519	0	0	0	0	0	0	0	0	0.01424	0	0	0	0	0	0	0
ANKS6	0	0	0	0	0.0778571	0	0	0.0305863	0.0832203	0.022827	0	0	0.0249653	0.0284799	0	0	0.0373083	0.0145684	0	0.0617093	0
ANKUB1	0	0	0	0	0	0	0	0	0	0	0	0	0	0	0	0	0.0373083	0	0	0	0
ANKZF1	0	0	0	0	0.0849351	0.308062	0	0.214104	0.249661	0.159789	0	0.300327	0.174757	0.484159	0.553489	0.13949	0.22385	0.145684	0.435692	0.308547	0
ANLN	0	0	0	0	0.00707792	0	0	0	0	0.022827	0	0	0.0249653	0	0	0	0	0	0	0	0
ANO1	0	0	0	0.111221	0	0	0	0	0	0	0	0.180196	0	0	0	0	0.0373083	0	0	0	0
ANO10	0	0	0	0.222442	0.240649	0.359406	0	0.581139	0.499322	0.136962	0	0.120131	0.124826	0.0569599	0	0.104617	0.111925	0.072842	0.217846	0.123419	0
ANO2	0	0	0	0.111221	0	0	0	0	0	0	0	0	0	0	0	0	0	0	0	0	0
ANO3	0	0	0	0	0	0	0	0	0	0	0	0.720786	0	0	0	0	0	0	0	0	0
ANO4	0	0	0	0	0	0	0	0	0	0	0	0	0	0	0	0	0	0	0	0	0
ANO5	0	0	0	0	0.0141558	0.0513437	0	0.0917588	0.0832203	0	0	0	0	0.01424	0	0	0	0.0145684	0	0	0
ANO6	3.23311	0	0	0.333663	0.176948	0.205375	0	0.214104	0.208051	1.59789	0	1.14124	1.54785	0.199359	0.118605	0.104617	0.410391	0.174821	0	0.0617093	0
ANO7	0	0	0	0	0.0141558	0.0513437	0	0	0.0416101	0	0	0	0	0	0	0	0	0	0	0	0
ANO8	0	0	0	0	0.00707792	0	0	0	0	0	0	0	0	0	0	0	0	0.0291368	0	0.0617093	0
ANO9	0	0	0	0	0.0141558	0.102687	0	0	0.166441	0.182616	0	0	0.199722	0.15664	0	0	0	0.0145684	0	0.0617093	0
ANOS1	0	0	0	0	0	0	0	0	0	0.022827	0	0.180196	0	0	0	0	0	0	0	0	0
ANP32A	3.23311	0	0	1.22343	1.08292	1.02687	0	1.31521	3.2872	1.57506	0	1.5617	1.62274	1.73728	1.81861	1.56926	1.60426	1.44227	1.30708	0.740512	1.90018
ANP32A-IT1	0	0	0	0	0	0.0513437	0	0.0305863	0	0.022827	0	0	0.0249653	0.01424	0	0.13949	0.0746166	0.0437052	0	0	0
ANP32AP1	0	0	0	0	0	0	0	0	0	0	0	0	0	0	0	0	0	0	0	0	0
ANP32B	3.23311	5.58722	0	2.22442	1.01922	2.51584	0	2.26338	2.28856	3.26426	0	4.02439	3.47018	4.69919	3.95349	3.46981	2.53696	3.75865	6.09969	1.17248	1.90018
ANP32C	0	0	0	0	0	0	0	0	0	0	0	0	0	0	0	0	0	0	0	0	0
ANP32E	0	0	0	0.333663	0.233571	0.359406	0	0.795243	0.374491	0.639156	0	0.780851	0.649098	1.19616	1.34419	0.174362	0.261158	0.335073	0.653538	0.185128	0.633392
ANPEP	3.23311	0	0	0	3.30539	3.54271	0	0.0305863	0	0.136962	0	0	0.149792	0.0996797	0	0.226671	0.0373083	0.233094	0	0	0
ANTXR1	0	0	0	0.222442	0	0.154031	0	0.0305863	0.0416101	0.068481	0	1.26137	0.0748959	0	0	0	0.186541	0	0	0	0
ANTXR2	0	1.11744	0	0.778548	0.0141558	0	0	0	0	0.707637	0	0.240262	0.773924	0.583838	0.0395349	0.0348724	0.111925	0.160252	0.435692	0.246837	0
ANTXRLP1	0	0	0	0	0	0	0	0	0	0	0	0	0	0.270559	0.0790698	0.0174362	0	0	0	0	0
ANXA1	12.9324	6.70466	0	2.1132	0.0212338	2.15643	0	0.642312	0.0416101	4.24582	0	0.300327	4.2441	13.0011	5.7721	1.11592	3.69352	3.78778	0	0	57.0053
ANXA11	3.23311	1.11744	0	1.5571	0.644091	2.0024	0	4.52677	3.53686	1.23266	0	2.40262	1.27323	2.56319	2.64884	1.34259	1.19387	1.19461	1.74277	0.555384	2.53357
ANXA13	0	0	0	0	0.0990909	0.462093	0	0	0	0	0	0	0	0	0	0	0	0	0	0	0
ANXA2	61.429	11.1744	0	5.56105	0.155714	13.0413	0	3.15039	0.665762	16.0474	0	2.22242	16.4272	3.54575	2.13489	6.55602	0.85809	2.89911	2.17846	1.04906	0
ANXA2P2	0	0	0	0	0	0	0	0	0	0	0	0	0	0	0	0	0	0	0	0	0
ANXA2R	0	0	0	0	0	0	0	0	0	0.182616	0	0	0.199722	1.11072	0.513954	0.0523086	0.149233	0.0291368	0.653538	0	0.633392
ANXA3	0	0	0	0	0	0.718811	0	0.458794	0.624152	0.45654	0	0.0600655	0.449375	0	0	0	0	0	0	0	0
ANXA4	0	1.11744	0	0.444884	2.3074	4.67227	0	3.05863	5.90864	0.844598	0	1.20131	0.873785	0.526879	1.06744	1.53439	0.335775	0.553599	1.52492	0.185128	2.53357
ANXA5	6.46621	2.23489	0	3.89274	1.01214	4.56959	0	3.1198	2.66305	3.83493	0	3.54386	3.74479	1.95087	0.474419	5.66677	4.5143	4.09372	0.871384	1.11077	1.90018
ANXA6	0	1.11744	0	1.33465	0.460065	0.359406	0	0.581139	1.12347	0.935906	0	3.4838	0.973647	3.48879	3.00465	0.226671	0.335775	0.597305	1.74277	0.863931	0
ANXA7	0	0	0	1.33465	1.55006	1.74568	0	1.40697	1.49797	1.27831	0	1.7419	1.32316	1.3528	0.672093	0.627704	1.08194	0.684715	1.96061	1.23419	3.16696
ANXA9	0	0	0	0	0.240649	0	0	0.24469	0.0832203	0	0	0	0	0	0	0	0	0	0	0	0
AOAH	0	0	0	0.111221	0.00707792	0	0	0	0	0	0	0	0	0.939838	1.81861	1.37746	1.41771	1.80648	0	0	0
AOAH-IT1	0	0	0	0	0	0	0	0	0	0	0	0	0	0	0	0	0	0	0	0	0
AOC1	0	0	0	0	0.821039	0.256718	0	2.81394	0.249661	0.022827	0	0	0.0249653	0.0284799	0.0395349	0	0	0	0	0	0
AOC2	0	0	0	0	0.00707792	0	0	0	0	0.045654	0	0	0.0249653	0	0	0	0	0	0	0	0
AOC3	0	0	0	2.22442	0.0283117	0	0	0	0	0	0	0.180196	0	0	0	0	0.0373083	0	0	0	0
AOX1	0	1.11744	0	0.111221	1.4439	0.154031	0	0	0	0.0913079	0	0	0.0998612	0.01424	0	0	0	0	0	0	0
AOX2P	0	0	0	0	0.00707792	0	0	0	0	0	0	0	0	0	0	0	0	0	0	0	0
AP1AR	0	0	0	0.222442	0.254805	0.154031	0	0.0917588	0.0832203	0.182616	0	0.240262	0.174757	0.0427199	0.0790698	0.122053	0.149233	0.0874104	0.653538	0	0
AP1B1	0	1.11744	0	0.111221	0.254805	0.410749	0	0.152931	0.457712	0.45654	0	0.240262	0.42441	0.18512	0.355814	0.348724	1.08194	0.378778	0.435692	0	0
AP1G1	0	0	0	0.556105	0.304351	0.359406	0	0.397622	0.332881	0.22827	0	0.180196	0.224688	0.213599	0.316279	0.191798	0.186541	0.203958	0.653538	0	0
AP1G2	0	0	0	0	0.0141558	0.205375	0	0.122345	0.0416101	0.114135	0	0	0.124826	0.384479	0.316279	0.191798	0.111925	0.160252	0.435692	0	0.633392
AP1M1	0	0	0	0.222442	0.240649	0.308062	0	0.152931	0.12483	0.251097	0	0.540589	0.274618	0.199359	0.276744	0.331288	0.298466	0.262231	0.217846	0	0
AP1M2	0	0	0	0	3.22753	0.667468	0	1.5599	1.58119	0.045654	0	0.0600655	0.0499306	0.0854398	0	0	0	0.0145684	0	0	0
AP1S1	0	0	0	0.444884	1.16786	1.33494	0	2.29397	0.748983	0.593502	0	0.420458	0.574202	0.555359	0.395349	0.191798	0.261158	0.262231	0.435692	0.308547	0
AP1S2	0	0	0	0.222442	0.0424675	0.256718	0	0.0917588	0.291271	2.94468	0	0.480524	2.77115	1.068	0.869768	4.0452	2.38773	4.10829	1.96061	0.308547	0.633392
AP1S3	0	0	0	0	0.0353896	0.0513437	0	0.122345	0.0416101	0.022827	0	0	0.0249653	0.0569599	0	0	0	0.116547	0.217846	0.0617093	0.633392
AP2A1	3.23311	1.11744	0	0.333663	0.467143	0.256718	0	0.24469	0	0.22827	0	0.480524	0.249653	0.227839	0.316279	0.836938	0.298466	0.203958	0.217846	0	0
AP2A2	0	0	0	0.111221	0.438831	0.872842	0	0.887002	0.332881	0.730464	0	0.120131	0.699028	0.341759	0.355814	0.278979	0.596933	0.145684	0.435692	0.0617093	0
AP2B1	0	0	0	0.333663	0.460065	0.410749	0	0.917588	0.665762	0.958733	0	0.120131	0.948681	0.640798	0.711628	0.348724	0.485008	0.203958	1.08923	0.185128	1.26678
AP2M1	3.23311	4.46977	0	3.11419	2.18	3.79943	0	3.60918	3.16237	2.92185	0	5.2257	2.89597	2.33535	3.2814	1.93542	2.49965	2.5349	1.52492	1.17248	1.90018
AP2S1	0	1.11744	0	2.89175	2.44188	3.02928	0	3.18097	2.33017	2.99034	0	1.9221	2.92094	1.59488	2.56977	4.30674	3.99199	4.41423	1.74277	1.04906	1.90018
AP3B1	0	0	0	0.444884	0.290195	0.308062	0	0.764657	0.457712	0.319578	0	0.480524	0.324549	0.341759	0.632559	0.36616	0.410391	0.378778	0.217846	0.308547	0
AP3B2	0	0	0	0	0.00707792	0	0	0	0	0	0	0	0	0	0	0	0	0	0	0	0
AP3D1	0	0	0	0.556105	0.445909	0.718811	0	0.519967	0.457712	1.07287	0	0.540589	1.09847	0.740478	0.553489	0.470778	0.447699	0.597305	0.871384	0.431965	0
AP3M1	0	1.11744	0	0	0.0495455	0.205375	0	0.183518	0.12483	0.159789	0	0.180196	0.174757	0.213599	0.118605	0.156926	0.261158	0.116547	0.435692	0.0617093	0
AP3M2	0	1.11744	0	0.667327	0.0424675	0.0513437	0	0.0917588	0.0832203	0.273924	0	0.420458	0.274618	1.09648	0.118605	0.0523086	0.186541	0.0437052	0.217846	0	0
AP3S1	9.69932	0	0	1.44587	1.06169	0.513437	0	0.672898	0.665762	0.616329	0	1.98216	0.649098	1.2816	1.46279	1.06361	0.522316	0.844967	0.653538	1.54273	2.53357
AP3S2	0	0	0	0	0.0141558	0	0	0	0	0	0	0	0	0	0	0.0174362	0	0.0145684	0	0	0
AP4B1	0	1.11744	0	0.111221	0.0495455	0	0	0.0917588	0.249661	0.136962	0	0	0.149792	0.17088	0.355814	0.0523086	0.111925	0.072842	0.217846	0.0617093	0
AP4B1-AS1	0	0	0	0	0	0.0513437	0	0	0	0	0	0	0	0.0569599	0.0395349	0.0174362	0	0	0	0	0
AP4E1	0	0	0	0	0.00707792	0.102687	0	0.0305863	0.0416101	0.0913079	0	0.0600655	0.0748959	0.0569599	0.0395349	0.0348724	0.111925	0.0437052	0.435692	0	0
AP4M1	0	1.11744	0	0.222442	0.0849351	0.256718	0	0.305863	0.0832203	0.251097	0	0.0600655	0.249653	0.0854398	0.118605	0.122053	0.0373083	0.101979	0.435692	0.0617093	0
AP4S1	0	0	0	0.111221	0.0637013	0.102687	0	0.0611726	0.12483	0.045654	0	0.300327	0.0499306	0.12816	0.118605	0.13949	0.0746166	0.0874104	0	0.0617093	0
AP5B1	0	0	0	0	0.0990909	0.205375	0	0.152931	0.0832203	0.0913079	0	0.0600655	0.0998612	0.0427199	0.118605	0.418469	0.0373083	0.0874104	0	0.0617093	0
AP5M1	0	0	0	0.222442	0.424675	0.667468	0	0.458794	0.332881	0.182616	0	0.0600655	0.174757	0.15664	0.355814	0.174362	0.111925	0.160252	0.217846	0.0617093	0
AP5S1	3.23311	0	0	0	0.0707792	0	0	0.24469	0.12483	0.159789	0	0.0600655	0.149792	0.0854398	0.118605	0.0871811	0.111925	0.0437052	0	0.123419	0
AP5Z1	0	1.11744	0	0	0.0566234	0	0	0.0917588	0.166441	0.159789	0	0.240262	0.174757	0.242079	0.316279	0.122053	0.149233	0.160252	0.217846	0	1.26678
APAF1	0	0	0	0.111221	0.0141558	0.102687	0	0.152931	0	0.136962	0	0	0.149792	0.1424	0.197675	0.191798	0.22385	0.509894	0.217846	0.0617093	0
APBA1	0	0	0	0	0	0	0	0	0.0416101	0	0	0	0	0	0	0	0.0373083	0.0145684	0	0	0
APBA2	0	0	0	0.111221	0	0	0	0	0	0	0	0	0	0.11392	0.316279	0	0	0	0	0	0
APBA3	0	0	0	0	0.0778571	0.205375	0	0.122345	0.0416101	0.273924	0	0.240262	0.299584	0.0996797	0.15814	0.0174362	0.0746166	0.0437052	0	0.246837	0
APBB1	0	0	0	0	0.184026	0.410749	0	0.305863	0.332881	0.251097	0	0.180196	0.274618	0.512639	0.0395349	0.0174362	0	0.0145684	0	0	0
APBB1IP	0	0	0	0.111221	0.106169	1.07822	0	0	0	0.045654	0	0	0.0499306	3.53151	2.29302	2.28414	1.75349	1.57339	3.04984	0.678803	0.633392
APBB2	0	1.11744	0	0.222442	0.0566234	0.205375	0	0.214104	0.249661	0.525021	0	0.480524	0.449375	0	0	0	0.0373083	0	0	0	0
APBB3	0	0	0	0.222442	0.0141558	0.102687	0	0.0917588	0.249661	0.068481	0	0.0600655	0.0499306	0.0854398	0	0.0348724	0.111925	0.101979	0	0	0
APC	0	0	0	0.222442	0.106169	0.256718	0	0.305863	0.208051	0.388059	0	0.180196	0.374479	0.199359	0.276744	0.278979	0.559624	0.262231	0	0.0617093	1.26678
APC2	0	0	0	0	0	0	0	0	0	0	0	0	0	0	0	0	0	0	0	0	0
APCDD1	0	0	0	0.667327	0	0.0513437	0	0	0	0	0	0	0	0	0	0	0	0	0	0	0
APCDD1L	0	0	0	0	0	0	0	0.0305863	0	0	0	0	0	0	0	0	0	0	0	0	0
APCDD1L-AS1	0	0	0	0	0	0	0	0.48938	0.540932	0	0	0	0	0	0	0	0	0	0	0	0
APEH	3.23311	0	0	0	0.658247	0.513437	0	0.795243	1.08186	0.159789	0	0.120131	0.149792	0.284799	0.434884	0.278979	0.22385	0.2768	0.653538	0.308547	0
APELA	0	0	0	0	0.00707792	0	0	0	0	0	0	0	0	0	0	0	0	0	0	0	0
APEX1	3.23311	1.11744	0	0.667327	1.16786	2.25912	0	1.13169	1.08186	0.661983	0	1.50164	0.674063	1.48096	1.22558	0.662576	1.60426	2.5349	2.61415	0.740512	2.53357
APEX2	0	0	0	0.111221	0.0778571	0.154031	0	0.183518	0.208051	0.182616	0	0.0600655	0.199722	0.17088	0.395349	0.156926	0.111925	0.174821	0.217846	0.0617093	0
APH1A	0	0	0	0.889769	0.530844	1.84837	0	1.49873	1.12347	0.98156	0	0.180196	0.998612	1.25312	1.22558	1.0113	1.64156	1.45684	2.61415	0.863931	1.26678
APH1B	0	0	0	0.333663	0.0212338	0.102687	0	0.275276	0.249661	0.068481	0	0.120131	0.0748959	0.199359	0.118605	0.697449	0.373083	0.335073	0.217846	0.246837	0.633392
API5	0	1.11744	0	0	0.261883	0.102687	0	0.305863	0.166441	0.22827	0	0.240262	0.249653	0.256319	0.316279	0.278979	0.298466	0.131116	0.435692	0.123419	0.633392
APIP	0	0	0	0.444884	0.530844	0.513437	0	0.856416	0.790593	0.159789	0	0.300327	0.149792	0.427199	0.434884	0.401033	0.22385	0.378778	0.871384	0.123419	0.633392
APITD1	0	0	0	0	0.764416	0.102687	0	0.152931	0.208051	0.159789	0	0	0.174757	0.0427199	0.0790698	0	0.0373083	0.0291368	0	0.0617093	0
APITD1-CORT	0	0	0	0	0.0283117	0	0	0	0	0	0	0	0	0	0	0	0	0	0	0	0
APLF	0	0	0	0	0.00707792	0.102687	0	0.0611726	0	0.045654	0	0	0.0499306	0.0284799	0	0.0174362	0.0746166	0.0145684	0	0	0
APLN	0	0	0	0	0.0212338	0	0	0	0	0.525021	0	0	0.574202	0.01424	0	0	0	0	0	0	0
APLNR	0	0	0	0.333663	0	0	0	0	0	1.36962	0	0	1.42302	0	0	0	0	0	0	0	0
APLP1	0	0	0	0	0	0	0	0	0	0	0	0.0600655	0	0	0	0	0	0	0	0	0
APLP2	0	2.23489	0	4.11518	1.2174	3.69674	0	4.43501	3.74491	2.25987	0	2.64288	2.22191	0.469919	1.22558	2.09235	2.42504	1.50055	1.08923	0.185128	0
APMAP	3.23311	0	0	1.22343	0.0212338	0.667468	0	1.19286	1.49797	0.525021	0	0.180196	0.524271	1.36704	4.9814	0.209235	1.41771	0.830399	0.653538	0.123419	1.90018
APOA1	0	0	0	0	0.00707792	0	0	0	0	0	0	0	0	0.01424	0	0	0	0	0	0	0
APOA1-AS	0	0	0	0	0	0	0	0	0	0	0	0	0	0	0	0	0	0	0	0	0
APOA1BP	0	0	0	0.333663	1.42974	1.07822	0	2.32456	1.99729	0.296751	0	1.44157	0.274618	0.697758	1.06744	0.331288	0.373083	0.451621	0.217846	1.48102	0
APOA2	0	0	0	0	0.00707792	0	0	0	0	0	0	0	0	0	0	0	0	0	0	0	0
APOBEC2	0	0	0	0	0	0	0	0	0	0	0	0	0	0	0	0	0	0	0	0	0
APOBEC3A	0	0	0	0.111221	0	0	0	0	0.0416101	0	0	0	0	0.0427199	0	4.20213	0	0.291368	0	0	0
APOBEC3B	0	0	0	0	0	0	0	0	0	0	0	0	0	0	0	0.0174362	0	0	0	0	0
APOBEC3C	0	0	0	0.556105	0	0.102687	0	0	0	0.136962	0	0	0.149792	0.669278	0.553489	0.610267	0.335775	0.233094	0.217846	0.370256	0
APOBEC3D	0	0	0	0	0	0.0513437	0	0	0	0.045654	0	0	0.0499306	0.227839	0.15814	0.0348724	0.0746166	0.0291368	0	0.0617093	0
APOBEC3F	0	0	0	0	0.0424675	0.102687	0	0	0.0416101	0.114135	0	0.0600655	0.124826	0.18512	0.0395349	0.226671	0.149233	0.0582736	0.435692	0.555384	0
APOBEC3G	3.23311	0	0	0.222442	0.0283117	0.256718	0	0.122345	0.12483	0.205443	0	0.120131	0.199722	2.54895	2.4907	1.55182	0.298466	0.699283	1.08923	0.493675	0.633392
APOBEC3H	0	0	0	0	0	0	0	0	0	0	0	0	0	0.299039	0.118605	0	0.0373083	0	0	0	0
APOBEC4	0	0	0	0	0	0.0513437	0	0	0	0	0	0	0	0	0	0	0	0	0	0	0
APOBR	0	0	0	0	0	0	0	0	0	0	0	0	0	0.199359	0.474419	0.261543	0.111925	0.466189	0	0	0
APOC1	0	0	0	0.111221	0.0849351	0	0	0	1.66441	0.022827	0	0	0.0249653	0	0	0.0348724	3.65621	1.18004	0	0	0
APOC1P1	0	0	0	0	0	0	0	0	0	0	0	0	0	0	0	0	0.0746166	0.0291368	0	0	0
APOC3	0	0	0	0	0.148636	0	0	0	0	0	0	0	0	0	0	0.0174362	0	0	0	0	0
APOD	58.1959	10.057	0	1.33465	0.00707792	0	0	0	0	0.022827	0	0	0.0249653	0	0	0	0	0	0	0	0
APOE	0	0	0	8.00792	38.7941	6.93139	0	0.642312	32.0814	1.46093	0	0.0600655	1.59778	0.825918	0.632559	0.278979	29.2497	4.69103	0.217846	0.123419	0
APOH	0	0	0	0	0.268961	0.102687	0	0	0	0	0	0	0	0	0	0	0	0	0	0	0
APOL1	0	3.35233	0	1.11221	0.0212338	0.308062	0	0.305863	0.291271	3.33274	0	0.0600655	3.52011	0.327519	0.355814	0.104617	0.149233	0.189389	0.217846	0.185128	0.633392
APOL2	0	0	0	0.333663	0.0990909	0.205375	0	0.214104	0.166441	0.776117	0	0.120131	0.84882	0.227839	0.316279	0.348724	0.261158	0.160252	0	0.185128	0.633392
APOL3	3.23311	1.11744	0	0.333663	0.00707792	0.154031	0	0.0305863	0.0416101	2.92185	0	0.0600655	3.0208	0.626558	0.434884	1.53439	0.0746166	0.903241	0.871384	0.246837	0.633392
APOL4	0	0	0	0	0	0	0	0.0305863	0	0.0913079	0	0	0.0748959	0	0	0.0523086	0.149233	0.0874104	0	0	0
APOL6	0	1.11744	0	1.11221	0.226494	0.770155	0	0.152931	0.374491	1.87181	0	0	1.94729	0.996797	1.18605	1.27284	1.00732	0.597305	0	0.246837	0
APOLD1	0	0	0	0.222442	0.00707792	0.0513437	0	0	0	0.251097	0	0	0.224688	0.925598	0.434884	0.0871811	0.186541	0.131116	0.653538	0	0
APOM	0	0	0	0	3.91409	1.33494	0	0.24469	0.0832203	0.0913079	0	0.240262	0.0998612	0.1424	0.0790698	0.0871811	0.0373083	0	0	0.123419	0
APOO	0	0	0	0	0.566234	0.462093	0	1.28462	1.49797	0.182616	0	0.0600655	0.199722	0.17088	0.0790698	0.13949	0.111925	0.174821	0.217846	0.0617093	0
APOOL	0	0	0	0.222442	0.403442	0.154031	0	0.305863	0.249661	0.251097	0	0.420458	0.249653	0.12816	0.0395349	0.122053	0.0746166	0.131116	0	0.123419	0
APOOP5	0	0	0	0	0	0	0	0	0	0	0	0	0	0	0	0	0	0	0	0	0
APOPT1	0	0	0	0.222442	1.0263	1.12956	0	0.734071	1.28991	0.502194	0	0.720786	0.474341	0.811678	1.02791	0.627704	1.04463	0.903241	0.871384	0.370256	0.633392
APP	0	0	0	2.78053	0.495455	4.21018	0	7.06543	2.8711	7.39594	0	3.54386	7.2649	0.11392	0	0.13949	0.22385	0.335073	1.52492	0.123419	0
APPBP2	3.23311	2.23489	0	0.333663	0.382208	0.359406	0	0.642312	0.332881	0.525021	0	0.66072	0.499306	0.313279	0.276744	0.226671	0.410391	0.160252	0.653538	0.0617093	0.633392
APPL1	0	0	0	0.667327	0.637013	1.02687	0	1.07052	0.873813	1.0957	0	1.50164	1.09847	0.854398	0.869768	0.610267	0.970015	1.12177	2.17846	0.185128	1.26678
APPL2	0	0	0	0	0.141558	0.154031	0	0.24469	0.208051	0.136962	0	0	0.124826	0.0711998	0.118605	0.104617	0.373083	0.101979	0.217846	0	0
APRT	0	1.11744	0	1.33465	4.01318	3.85077	0	3.24215	3.62008	1.98595	0	2.04223	2.02219	6.46494	5.25814	3.34775	2.46235	3.46728	4.35692	2.46837	1.90018
APTR	0	0	0	0.222442	0.184026	0.154031	0	0.183518	0.457712	0.114135	0	0.120131	0.124826	0.11392	0.0395349	0.0523086	0.0746166	0.0874104	0.217846	0	0
APTX	3.23311	0	0	0.444884	0.212338	0.359406	0	0.24469	0.291271	0.0913079	0	0.240262	0.0748959	0.1424	0.118605	0.13949	0.111925	0.116547	0.435692	0.246837	0
AQP1	0	0	0	0	2.13753	7.03408	0	0.0305863	0	2.80772	0	0	2.62136	0.0711998	0	0	0.0746166	0	0.217846	0.0617093	0
AQP11	0	0	0	0	0.16987	0.205375	0	0	0.0416101	0	0	0.0600655	0	0.0427199	0	0	0	0	0	0	0
AQP2	0	0	0	0	0	0	0	15.5072	5.57576	0	0	0.0600655	0	0	0.0395349	0	0	0	0	0	0
AQP3	0	0	0	0	0.141558	0.256718	0	8.41123	3.24559	0.022827	0	0	0.0249653	1.43824	0	0	0	0.0291368	0.217846	1.66615	0
AQP4	0	0	0	0	0	0	0	0.0305863	0	0	0	0	0	0	0	0	0	0	0	0	0
AQP4-AS1	0	0	0	0	0	0	0	0.0305863	0	0	0	0	0	0	0	0	0	0	0	0	0
AQP5	0	0	0	0	0	0	0	0.0305863	0	0	0	0	0	0	0	0	0	0	0	0	0
AQP6	0	0	0	0	0.00707792	0	0	0	2.16373	0	0	0	0	0	0	0	0	0	0	0	0
AQP7	0	0	0	0	0.268961	0.154031	0	0.0611726	0.166441	0.045654	0	0	0	0	0	0	0	0	0	0	0
AQP7P1	0	0	0	0	0.226494	0	0	0	0	0.022827	0	0	0.0249653	0	0	0	0	0	0	0	0
AQP9	0	0	0	0	0	0	0	0	0.0832203	0	0	0	0	0	0	0.627704	0	0	0	0	0
AQR	0	1.11744	0	0.111221	0.0990909	0.102687	0	0.0305863	0.12483	0.22827	0	0.0600655	0.224688	0.213599	0.237209	0.156926	0.22385	0.174821	0.217846	0.0617093	0
AR	0	3.35233	0	1.33465	0.261883	0.872842	0	0	0	0.68481	0	0.300327	0.699028	0.01424	0	0	0	0.0291368	0.217846	0	0
ARAF	0	0	0	0.111221	0.276039	0.410749	0	0.428208	0.499322	0.136962	0	0.300327	0.149792	0.412959	0.395349	0.453342	0.149233	0.36421	0.435692	0.246837	0
ARAP1	0	1.11744	0	0.444884	0.092013	0.205375	0	0.122345	0.457712	0.22827	0	0.180196	0.249653	0.1424	0.237209	0.941556	1.45502	0.378778	0	0.0617093	0
ARAP2	0	0	0	0	0.0353896	0	0	0.214104	0	0.045654	0	0	0.0499306	1.02528	1.14651	0.889247	0.298466	0.131116	0	0.0617093	0
ARAP3	0	0	0	0	0	0	0	0	0	0.890252	0	0.120131	0.923716	0.01424	0.0395349	0.0523086	0	0	0	0	0
ARC	0	1.11744	0	0	0	0.102687	0	0	0	0.136962	0	0.0600655	0.149792	0.0284799	0.0790698	0.0174362	0	0	0	0	0
ARCN1	0	0	0	0.778548	0.502532	0.205375	0	0.397622	0.416101	0.547848	0	0.540589	0.574202	0.526879	0.316279	0.348724	0.447699	0.466189	0.871384	0.308547	0.633392
AREG	0	0	0	0.222442	0.00707792	0.667468	0	0.0611726	0.0832203	0.022827	0	0	0.0249653	5.45391	10.4768	0.418469	0.0373083	9.4986	5.44615	0.493675	0.633392
AREL1	0	1.11744	0	0.111221	0.0778571	0.0513437	0	0.0917588	0.0832203	0.114135	0	0.120131	0.0748959	0.17088	0.0790698	0.104617	0.149233	0.116547	0.217846	0.0617093	0
ARF1	0	5.58722	0	3.22541	2.07383	3.02928	0	3.15039	3.07915	3.15012	0	4.50491	3.24549	3.50303	4.15117	2.96416	2.35042	2.79713	3.92123	2.90034	4.43375
ARF3	0	2.23489	0	0.667327	1.14662	1.02687	0	1.13169	1.04025	1.39245	0	1.20131	1.42302	0.598078	0.909303	0.767193	1.11925	0.976083	0.653538	0.493675	0
ARF4	6.46621	5.58722	0	2.44686	1.03338	1.74568	0	2.01869	1.74763	1.32397	0	1.20131	1.2982	1.58064	1.10698	0.836938	0.932707	1.16547	0.871384	3.76427	1.90018
ARF5	0	1.11744	0	1.77954	1.73409	3.6454	0	3.1198	3.49525	2.00877	0	3.00327	1.89736	2.67711	4.1907	3.4175	1.97734	4.06458	2.61415	0.802222	3.16696
ARF6	0	0	0	0.889769	0.736104	1.643	0	1.25404	1.70602	1.23266	0	0.66072	1.2982	3.21823	2.96512	1.55182	0.932707	1.51511	3.92123	0.740512	0.633392
ARFGAP1	0	0	0	0.222442	0.0990909	0.256718	0	0.0611726	0.166441	0.296751	0	0.120131	0.324549	0.199359	0.118605	0.104617	0.149233	0.131116	0.217846	0.123419	0
ARFGAP2	0	0	0	0.333663	0.297273	0.154031	0	0.305863	0.249661	0.319578	0	0.300327	0.324549	0.469919	0.672093	0.488214	0.447699	0.349642	0.435692	0.246837	1.26678
ARFGAP3	0	0	0	0.778548	0.481299	0.462093	0	0.336449	0.582542	0.365232	0	0.420458	0.399445	0.441439	0.751163	0.64514	0.373083	0.480757	0	1.23419	0.633392
ARFGEF1	0	0	0	0.222442	0.268961	0.154031	0	0.672898	0.416101	0.342405	0	0	0.374479	0.655038	0.434884	0.470778	0.261158	0.262231	0.435692	0.123419	0
ARFGEF2	0	0	0	0.111221	0.092013	0.154031	0	0.0917588	0.208051	0.114135	0	0.0600655	0.124826	0.18512	0.316279	0.156926	0.111925	0.174821	0.435692	0.185128	0
ARFGEF3	0	0	0	0	0	0.0513437	0	0.183518	0.0416101	0.319578	0	0	0.324549	0	0	0	0	0	0	0	0
ARFIP1	0	0	0	0.222442	0.162792	0.205375	0	0.48938	0.499322	0.319578	0	0.600655	0.324549	0.17088	0.197675	0.13949	0.22385	0.233094	0	0.123419	0
ARFIP2	3.23311	0	0	0.111221	0.283117	0.359406	0	0.367035	0.457712	0.319578	0	0.120131	0.324549	0.270559	0.237209	0.13949	0.149233	0.160252	0	0.617093	0.633392
ARFRP1	0	0	0	0.444884	0.276039	0.410749	0	0.672898	0.332881	0.68481	0	0.900982	0.674063	0.726238	0.593024	0.226671	0.186541	0.291368	0.435692	0.185128	0.633392
ARG1	0	0	0	0	0	0	0	0	0	0	0	0	0	0	0	0	0	0	0	0	0
ARG2	0	0	0	0	3.05058	0.667468	0	0.795243	0.582542	0.022827	0	0.0600655	0.0249653	0.17088	0	0.0523086	0.0373083	0.0291368	0.217846	0.123419	0
ARGFX	0	0	0	0	0	0	0	0	0	0	0	0	0	0	0	0	0	0	0	0	0
ARGLU1	0	0	0	1.00099	0.37513	1.54031	0	1.95752	1.45636	3.08164	0	1.86203	2.92094	2.93343	3.2814	1.49951	1.56695	1.61709	3.26769	0.740512	4.43375
ARHGAP1	0	0	0	0.556105	0.219416	0.102687	0	0.367035	0.249661	0.251097	0	0.961048	0.274618	0.227839	0.237209	0.296416	0.298466	0.116547	0	0.0617093	0
ARHGAP10	0	1.11744	0	0.556105	0.0990909	0.308062	0	0.0305863	0	0.114135	0	0.840917	0.0998612	0.12816	0.316279	0	0.0746166	0.0874104	0	0	0
ARHGAP11A	0	0	0	0	0.00707792	0	0	0.0305863	0.0416101	0.022827	0	0	0.0249653	0	0	0	0	0	0	0	0
ARHGAP12	0	0	0	0.444884	0.233571	0.102687	0	0.367035	0.166441	0.525021	0	0.0600655	0.549237	0.15664	0.197675	0.0348724	0.261158	0.0582736	0	0.123419	0
ARHGAP15	0	0	0	1.11221	0	0.0513437	0	0	0	0.114135	0	0	0.0998612	3.03311	1.50233	0.714885	1.08194	0.976083	2.17846	0.308547	0.633392
ARHGAP17	0	0	0	0.222442	0.0212338	0.359406	0	0.152931	0.12483	0.570675	0	0.540589	0.549237	0.1424	0.118605	0.296416	0.410391	0.233094	0.217846	0	0
ARHGAP18	0	0	0	0.222442	0.467143	0.462093	0	1.10111	7.61466	0.890252	0	0.0600655	0.79889	0.683518	0.316279	0.122053	2.7235	1.06349	0.435692	0.431965	6.33392
ARHGAP19	0	0	0	0.111221	0.0353896	0	0	0	0.0416101	0.159789	0	0	0.174757	0.0284799	0.0395349	0	0.0373083	0.0145684	0.217846	0	0
ARHGAP20	0	0	0	0.333663	0	0	0	0	0	0	0	0	0	0	0	0	0	0.0145684	0	0	0
ARHGAP21	0	0	0	0.222442	0.0495455	0.102687	0	0.0305863	0.12483	0.502194	0	0.360393	0.474341	0.0711998	0.0790698	0.209235	0.373083	0.174821	0.217846	0	0
ARHGAP22	0	0	0	0.111221	0	0	0	0.0305863	0	0	0	0	0	0	0	0.0174362	0.447699	0.189389	0	0	0
ARHGAP23	0	1.11744	0	0.111221	0	0.205375	0	0	0	0.821771	0	0.0600655	0.79889	0	0	0	0	0	0	0	0
ARHGAP24	0	0	0	0	2.22955	1.38628	0	2.35514	2.41339	0	0	0.120131	0	0.0284799	0	0	0.373083	0.131116	0.871384	0	0
ARHGAP25	0	0	0	0	0	0.0513437	0	0.0305863	0	0.251097	0	0	0.249653	1.12496	2.09535	0.889247	0.708857	0.378778	0.435692	0.0617093	0.633392
ARHGAP26	0	0	0	0.222442	0.0495455	0.256718	0	0	0	0.570675	0	0	0.599167	0.284799	0.316279	0.104617	0.149233	0.218526	0	0.0617093	0
ARHGAP26-AS1	0	0	0	0	0	0	0	0	0	0.022827	0	0	0.0249653	0	0	0	0	0	0	0	0
ARHGAP26-IT1	0	0	0	0	0	0	0	0	0	0	0	0	0	0	0	0	0	0	0	0	0
ARHGAP27	0	0	0	0.111221	0.0990909	0.102687	0	0.0917588	0	0.251097	0	0	0.249653	0.15664	0.118605	0.732321	0.447699	0.247663	0	0.308547	0
ARHGAP28	0	0	0	0	0.0141558	0	0	0.0305863	0	0.0913079	0	0	0.0998612	0	0	0	0	0	0	0	0
ARHGAP29	0	0	0	1.22343	0.537922	2.8239	0	1.28462	0.499322	4.01755	0	2.22242	3.69486	0.01424	0	0	0	0	0	0	0
ARHGAP30	0	0	0	0	0.00707792	0	0	0	0	0	0	0	0	2.27839	3.4	2.77236	1.19387	1.35486	1.52492	0.0617093	0
ARHGAP31	0	0	0	0	0.0424675	0	0	0	0.0416101	0.570675	0	0	0.524271	0.0427199	0	0.0348724	0.0373083	0.072842	0	0.0617093	0
ARHGAP31-AS1	0	0	0	0	0	0	0	0	0	0	0	0	0	0	0.0395349	0	0	0	0	0	0
ARHGAP32	0	0	0	0.111221	0.148636	0.410749	0	0.0917588	0.0832203	0	0	0.0600655	0	0.01424	0	0.0697449	0.111925	0.072842	0	0	0
ARHGAP33	0	1.11744	0	0	0	0	0	0	0.0416101	0	0	0.0600655	0	0.01424	0.0395349	0.0348724	0.0373083	0	0	0	0
ARHGAP35	0	0	0	0	0.33974	0.513437	0	0.519967	0.665762	0.296751	0	0.540589	0.274618	0.284799	0.15814	0.0523086	0.373083	0.0874104	0.653538	0	0
ARHGAP39	0	0	0	0	0.0141558	0	0	0	0.0832203	0	0	0	0	0	0	0	0	0	0	0	0
ARHGAP4	0	0	0	0	0	0.154031	0	0.183518	0.0832203	0.0913079	0	0	0.0249653	0.711998	0.672093	1.06361	1.15656	0.64101	1.30708	0.185128	0
ARHGAP40	0	0	0	0	0	0.154031	0	0.0305863	0	0	0	0	0	0	0	0	0	0	0	0	0
ARHGAP42	0	0	0	0.222442	0.16987	0.154031	0	0.0611726	0	0	0	0.240262	0	0.01424	0	0	0.0373083	0	0	0.0617093	0
ARHGAP44	0	0	0	0.333663	0.0141558	0	0	0.0611726	0	0.022827	0	0.0600655	0.0249653	0	0	0	0	0	0.217846	0	0
ARHGAP5	0	0	0	0.556105	0.736104	0.821499	0	0.917588	1.08186	0.661983	0	1.08118	0.674063	0.313279	0	0.0697449	0.895399	0.451621	0.871384	0.185128	0
ARHGAP5-AS1	0	1.11744	0	0	0.0566234	0.102687	0	0.122345	0	0	0	0.240262	0	0	0	0	0	0.0291368	0.217846	0	0
ARHGAP6	0	0	0	0.222442	0.0566234	0.0513437	0	0.397622	0.790593	0.022827	0	0.600655	0.0249653	0	0	0.0348724	0.447699	0.160252	0	0.123419	0
ARHGAP8	0	0	0	0	0	0.0513437	0	0	0	0	0	0	0	0	0	0	0	0	0	0	0
ARHGAP9	0	0	0	0	0	0	0	0	0	0	0	0	0	1.36704	1.26512	0.435905	0.522316	0.524463	0.871384	0.185128	0
ARHGDIA	3.23311	1.11744	0	2.00198	1.22448	2.20778	0	1.40697	1.37313	2.25987	0	1.32144	2.19695	3.13279	3.2814	3.06877	1.30579	1.50055	3.04984	0.863931	2.53357
ARHGDIB	0	0	0	8.00792	0.0424675	0.462093	0	0.24469	0.12483	5.61544	0	0.240262	5.51733	22.0007	14.3512	15.4136	9.21515	10.7661	15.2492	1.91299	17.1016
ARHGEF1	0	0	0	0.111221	0.0283117	0.154031	0	0.214104	0.12483	0.616329	0	0.120131	0.674063	2.42079	1.89768	0.767193	0.410391	0.480757	1.52492	0.185128	0
ARHGEF10	0	0	0	0	0.0141558	0.0513437	0	0.0611726	0	0.319578	0	0.0600655	0.349514	0	0.0395349	0	0	0	0	0	0
ARHGEF10L	0	0	0	0	0.233571	0.154031	0	0.519967	0.166441	0.022827	0	0.840917	0.0249653	0.0284799	0	0.0697449	0.335775	0.116547	0	0	0
ARHGEF11	0	0	0	0	0.0212338	0.154031	0	0.152931	0.166441	0.251097	0	0.480524	0.274618	0.0427199	0	0.122053	0.22385	0.072842	0	0.123419	0
ARHGEF12	0	0	0	0.778548	0.50961	0.770155	0	0.458794	0.208051	1.16418	0	0.600655	1.19833	0.12816	0.0790698	0.0348724	0.22385	0.0874104	0	0	0.633392
ARHGEF15	0	0	0	0	0	0	0	0	0	1.27831	0	0	1.24826	0	0	0	0	0	0	0	0
ARHGEF16	0	0	0	0	0.0707792	0.308062	0	0.122345	0.208051	0	0	0	0	0	0	0	0	0	0	0	0
ARHGEF17	0	0	0	0.889769	0.0495455	0.154031	0	0.336449	0.12483	0.22827	0	1.32144	0.249653	0	0	0	0.0746166	0.0145684	0	0	0
ARHGEF18	0	0	0	0.222442	0.134481	0.205375	0	0.214104	0.166441	0.205443	0	0	0.224688	0.199359	0.15814	0.383597	0.0373083	0.072842	0.435692	0	0
ARHGEF19	0	0	0	0	0	0.0513437	0	0.0305863	0	0.068481	0	0	0.0748959	0.0854398	0.0395349	0	0	0.0291368	0	0.0617093	0
ARHGEF2	0	0	0	0.222442	0	0.0513437	0	0.183518	0.0416101	0.68481	0	0.360393	0.599167	0.299039	0.513954	0.278979	0.410391	0.335073	0.871384	0	0
ARHGEF25	0	0	0	0.444884	0	0	0	0	0	0.045654	0	1.08118	0.0499306	0	0	0	0	0	0	0	0
ARHGEF26	3.23311	0	0	0.333663	0.00707792	0	0	0	0	0	0	0	0	0.17088	0	0.0523086	0	0.072842	0	0.0617093	0.633392
ARHGEF26-AS1	0	0	0	0	0	0.0513437	0	0.0611726	0	0	0	0	0	0	0	0	0	0	0	0	0
ARHGEF28	0	0	0	0.333663	0.594545	0.616124	0	0.367035	0.582542	0.045654	0	0	0.0499306	0	0.0395349	0	0	0	0	0	0
ARHGEF3	0	0	0	0.111221	0.162792	0.154031	0	0.183518	0.208051	1.23266	0	0	1.27323	0.455679	0.790698	0.209235	0.0373083	0.189389	0.217846	0.0617093	0
ARHGEF33	0	0	0	0	0	0	0	0.0305863	0	0	0	0	0	0	0	0	0	0.0145684	0	0	0
ARHGEF34P	0	0	0	0	0	0.0513437	0	0	0	0	0	0	0	0	0	0	0	0	0	0	0
ARHGEF35	0	0	0	0	0.00707792	0	0	0.0305863	0	0	0	0	0	0	0	0	0	0	0	0	0
ARHGEF37	0	0	0	0	0.0353896	0	0	0	0.0416101	0.045654	0	0	0.0499306	0	0	0	0	0	0	0	0
ARHGEF38	0	0	0	0	0	0	0	0.0611726	0.166441	0	0	0	0	0	0	0	0	0	0	0	0
ARHGEF38-IT1	0	0	0	0	0	0	0	0	0	0	0	0	0	0	0	0	0	0	0	0	0
ARHGEF39	0	0	0	0	0	0	0	0	0	0	0	0	0	0.0284799	0.0395349	0	0	0	0	0	0
ARHGEF4	0	0	0	0	0.0283117	0.0513437	0	0	0	0	0	0	0	0	0	0	0	0	0	0	0
ARHGEF40	0	0	0	0.111221	0.00707792	0.0513437	0	0.0917588	0.0416101	0.159789	0	0.0600655	0.124826	0	0	0.156926	0.111925	0.174821	0	0	0.633392
ARHGEF5	0	0	0	0	0.0424675	0.308062	0	0.367035	0.374491	0.022827	0	0	0	0.11392	0	0	0	0	0	0.0617093	0
ARHGEF6	0	0	0	0.556105	0	0.0513437	0	0.0305863	0.12483	0.251097	0	0.180196	0.224688	0.412959	0.355814	0.261543	0.559624	0.495326	0	0	1.26678
ARHGEF7	0	0	0	0.222442	0.155714	0.359406	0	0.24469	0.208051	0.661983	0	1.14124	0.674063	0.11392	0.15814	0.0871811	0.261158	0.233094	0.435692	0.123419	0
ARHGEF7-AS2	0	0	0	0	0	0	0	0	0	0	0	0	0	0	0	0	0	0	0	0	0
ARHGEF9	0	0	0	0.556105	0.184026	0.462093	0	0.428208	0.249661	0.136962	0	0.66072	0.124826	0.270559	0.355814	0.122053	0.149233	0.218526	0	0.246837	0.633392
ARHGEF9-IT1	0	0	0	0	0	0	0	0	0	0	0	0	0	0	0	0	0	0	0	0	0
ARID1A	0	0	0	0.556105	0.297273	0.410749	0	0.458794	0.582542	0.867425	0	0.360393	0.923716	0.811678	1.06744	0.662576	1.19387	0.757557	0.653538	0.246837	1.26678
ARID1B	0	0	0	0.444884	0.092013	0.102687	0	0.183518	0.249661	0.273924	0	0.120131	0.274618	0.270559	0.197675	0.104617	0.149233	0.145684	0.217846	0.308547	0
ARID2	0	0	0	0.111221	0.113247	0.154031	0	0.122345	0.166441	0.159789	0	0.300327	0.174757	0.213599	0.316279	0.0697449	0.22385	0.145684	0.217846	0.0617093	0
ARID3A	0	0	0	0	0.0424675	0.0513437	0	0.24469	0.0832203	0.022827	0	0.0600655	0.0249653	0.0569599	0.0790698	0.104617	0.149233	0.174821	0.435692	0.370256	0.633392
ARID3B	0	0	0	0.111221	0.0353896	0	0	0.0305863	0	0.045654	0	0.0600655	0.0249653	0.0996797	0	0	0.111925	0.0437052	0	0.123419	0.633392
ARID4A	0	2.23489	0	0.556105	0.290195	0.821499	0	0.642312	0.624152	0.913079	0	0.600655	0.998612	1.66608	1.14651	1.02874	1.04463	0.976083	1.74277	0.617093	1.90018
ARID4B	0	2.23489	0	1.5571	0.276039	0.97553	0	0.764657	1.33152	2.00877	0	0.961048	2.02219	2.96191	3.67675	1.23797	1.26848	1.16547	1.96061	1.11077	3.80035
ARID5A	0	0	0	0.333663	0.0707792	0.410749	0	0.0305863	0.0416101	0.342405	0	1.62177	0.349514	1.39552	1.18605	0.296416	0.559624	0.903241	0.653538	0.185128	0.633392
ARID5B	6.46621	2.23489	0	2.78053	2.69669	3.28599	0	2.56925	0.332881	1.16418	0	2.46268	1.09847	2.16447	3.71628	0.749757	0.298466	0.0582736	3.92123	0.802222	0
ARIH1	0	0	0	0.222442	0.191104	0.308062	0	0.152931	0.332881	0.410886	0	0.0600655	0.349514	0.17088	0.237209	0.174362	0.298466	0.218526	0.217846	0.0617093	0.633392
ARIH2	0	0	0	0.444884	0.37513	0.359406	0	0.397622	0.499322	0.616329	0	0.600655	0.649098	0.626558	0.948838	0.313852	0.485008	0.539031	0.217846	0.0617093	0.633392
ARIH2OS	0	0	0	0	0.0141558	0.205375	0	0.0611726	0.0416101	0.045654	0	0.120131	0.0499306	0.12816	0.15814	0.0348724	0.0373083	0.0874104	0.217846	0.0617093	0
ARL1	0	0	0	0.778548	0.736104	0.924186	0	1.5599	1.12347	0.68481	0	1.14124	0.624132	0.512639	0.474419	0.36616	0.335775	0.451621	1.08923	1.85128	1.26678
ARL10	0	0	0	0	0	0	0	0	0	0	0	0	0	0	0.0395349	0	0	0	0	0	0.633392
ARL11	0	0	0	0	0	0	0	0	0	0	0	0	0	0	0	0.348724	0.298466	0.305936	0.217846	0	0
ARL13B	0	1.11744	0	0.444884	0.120325	0.410749	0	0.48938	0.416101	0.593502	0	0.360393	0.599167	0.284799	0.237209	0.191798	0.22385	0.131116	0.435692	0.123419	0.633392
ARL14	0	0	0	0	0	0	0	0.0305863	0	0	0	0	0	0	0	0	0	0	0.217846	0	0
ARL14EP	0	0	0	0.667327	0.389286	0.462093	0	0.581139	0.499322	0.273924	0	0.420458	0.249653	0.526879	0.553489	0.36616	0.596933	0.407915	0.653538	0.802222	0.633392
ARL14EPL	0	0	0	0	0	0	0	0	0	0	0	0	0	0	0	0	0	0	0	0	0
ARL15	0	0	0	0	0.0353896	0	0	0.122345	0.0832203	0	0	0.0600655	0	0	0	0	0.0746166	0.0291368	0	0.0617093	0
ARL16	0	1.11744	0	0.111221	0.254805	0.616124	0	0.458794	0.790593	0.205443	0	0.420458	0.224688	0.270559	0.237209	0.296416	0.149233	0.145684	0.435692	0	0
ARL2	3.23311	4.46977	0	2.1132	3.60974	3.23465	0	2.26338	2.95432	3.03599	0	3.06334	3.19556	0.954078	0.869768	0.348724	1.00732	0.874104	0.871384	0.370256	1.26678
ARL2BP	6.46621	0	0	0.556105	0.644091	0.97553	0	1.13169	0.665762	0.935906	0	1.08118	0.923716	0.939838	1.18605	0.383597	0.634241	0.378778	0.871384	0.555384	1.26678
ARL3	6.46621	0	0	1.00099	1.86857	1.643	0	2.14104	1.58119	0.913079	0	2.28249	0.873785	0.441439	0.197675	0.191798	0.186541	0.2768	0	0.370256	0
ARL4A	0	0	0	0	0.0424675	0.154031	0	0.336449	0.998644	0.388059	0	0.0600655	0.42441	1.76576	0.316279	0.662576	0.932707	2.09785	1.74277	0.123419	0
ARL4C	0	0	0	0.222442	0	0.513437	0	0.122345	0.0832203	0.273924	0	0	0.299584	3.71663	3.12326	0.488214	1.30579	2.27267	1.30708	0.0617093	0
ARL4D	3.23311	3.35233	0	0.222442	0.0495455	0.154031	0	1.62107	2.66305	0.22827	0	0.180196	0.199722	0.341759	0.118605	0.0348724	0.149233	0.072842	0.435692	0.0617093	0.633392
ARL5A	0	1.11744	0	1.22343	2.5976	1.69434	0	1.46814	2.0389	1.0957	0	1.5617	0.973647	1.43824	1.46279	0.78463	2.64889	1.80648	1.52492	1.41932	1.90018
ARL5B	0	0	0	0	0.0212338	0.102687	0	0.0611726	0.0832203	0.045654	0	0.0600655	0.0499306	0.441439	0.15814	0.122053	0.22385	0.407915	0.217846	0.555384	0.633392
ARL5C	0	0	0	0	0	0	0	0	0	0	0	0	0	0	0	0	0	0	0	0	0
ARL6	0	0	0	0.111221	0.0637013	0.308062	0	0.0611726	0.291271	0.045654	0	0.0600655	0.0249653	0.0284799	0.0790698	0	0	0.0291368	0	0	0.633392
ARL6IP1	0	4.46977	0	1.33465	1.45805	2.25912	0	5.99491	4.1194	1.64354	0	0.66072	1.74757	2.36383	3.2814	1.25541	3.02197	2.33094	2.17846	0.98735	4.43375
ARL6IP4	6.46621	2.23489	0	3.78152	8.87571	6.77736	0	4.95498	4.57712	4.58822	0	6.7874	4.76837	4.85583	4.46744	5.77139	3.76814	4.55991	3.70338	4.07282	5.70053
ARL6IP5	19.3986	7.8221	0	3.22541	0.672403	2.25912	0	1.774	1.49797	2.6251	0	4.68511	2.5215	5.63903	7.90698	4.89958	4.10391	3.39444	4.35692	1.11077	1.90018
ARL6IP6	0	0	0	0.333663	0.092013	0.308062	0	0.336449	0.166441	0.296751	0	0.180196	0.324549	0.626558	0.632559	0.313852	0.149233	0.203958	1.74277	0.185128	0
ARL8A	0	1.11744	0	0.111221	0.389286	0.56478	0	0.367035	0.416101	0.433713	0	0.240262	0.42441	0.227839	0.553489	0.348724	0.261158	0.233094	0	0.123419	0.633392
ARL8B	3.23311	0	0	0.556105	0.396364	0.205375	0	0.397622	0.915423	0.365232	0	0.480524	0.399445	0.412959	0.434884	0.383597	0.447699	0.553599	0	0.185128	0
ARL9	0	0	0	0	0.00707792	0	0	0	0	0	0	0.0600655	0	0	0.0395349	0	0	0	0	0	0
ARMC1	0	1.11744	0	0.111221	0.33974	0.308062	0	0.336449	0.374491	0.251097	0	0.480524	0.274618	0.355999	0.434884	0.209235	0.410391	0.218526	1.52492	0	0.633392
ARMC10	0	0	0	0.111221	0.283117	0.410749	0	0.214104	0.166441	0.136962	0	0.300327	0.149792	0.227839	0.197675	0.0871811	0.149233	0.247663	0	0.246837	0
ARMC12	0	0	0	0.111221	0	0.0513437	0	0	0	0	0	0	0	0.0284799	0	0	0	0.0145684	0	0	0
ARMC2	0	0	0	0	0.0141558	0.102687	0	0	0.0416101	0	0	0.0600655	0	0.0284799	0.197675	0.0174362	0.149233	0.0291368	0	0.0617093	0
ARMC3	0	0	0	0	0.00707792	0.462093	0	0.0305863	0	0	0	0	0	0	0	0	0	0	0	0	0
ARMC4	0	0	0	0	0	0.154031	0	0.0305863	0.12483	0	0	0.0600655	0	0	0	0	0	0	0	0	0
ARMC5	0	0	0	0.444884	0.0283117	0.102687	0	0.0611726	0.0832203	0.205443	0	0	0.224688	0.12816	0.197675	0.0348724	0.261158	0.072842	0	0	0
ARMC6	0	0	0	0.111221	0.141558	0.102687	0	0.275276	0.12483	0.068481	0	0.180196	0.0748959	0.17088	0.316279	0.156926	0.0746166	0.116547	0	0.185128	0
ARMC7	0	0	0	0.111221	0.120325	0.256718	0	0.519967	0.540932	0.273924	0	0.120131	0.274618	0.327519	0.276744	0.0348724	0.111925	0.0437052	0	0.370256	0
ARMC8	0	0	0	0.556105	0.198182	0.308062	0	0.367035	0.166441	0.433713	0	0.66072	0.449375	0.541119	0.711628	0.348724	0.261158	0.393347	0.871384	0.246837	0
ARMC9	0	0	0	0	0.0637013	0.256718	0	0.122345	0.0416101	0.022827	0	0.120131	0.0249653	0	0	0	0.0746166	0	0	0.0617093	0
ARMCX1	0	2.23489	0	0.222442	0.141558	0.308062	0	0.428208	0.291271	0.159789	0	0.600655	0.149792	0.01424	0	0.0174362	0.634241	0.203958	0	0	0
ARMCX2	0	0	0	0.222442	0.0566234	0.308062	0	0.275276	0.457712	0.068481	0	0.180196	0.0748959	0	0.0395349	0.0174362	0.0373083	0.174821	0	0.0617093	0
ARMCX3	3.23311	0	0	0.889769	0.360974	1.1809	0	0.856416	1.49797	0.98156	0	1.26137	0.923716	0.626558	0.553489	0.36616	0.671549	0.582736	0.871384	1.60444	1.26678
ARMCX4	0	0	0	0.222442	0.0141558	0	0	0.183518	0.166441	0.068481	0	0.480524	0.0748959	0.0284799	0.0395349	0.0174362	0.111925	0	0	0	0
ARMCX5	0	0	0	0.111221	0.0424675	0.102687	0	0.0611726	0.0416101	0	0	0.0600655	0	0.0569599	0.0395349	0.0348724	0.0746166	0.0582736	0.217846	0	0
ARMCX5-GPRASP2	0	0	0	0	0	0	0	0.0305863	0	0.022827	0	0.0600655	0.0249653	0.0284799	0.0395349	0.0174362	0	0.0145684	0.217846	0	0
ARMCX6	0	0	0	0	0	0	0	0	0.0416101	0	0	0	0	0.01424	0	0.0174362	0	0.0145684	0	0	0
ARMS2	0	0	0	0	0.00707792	0	0	0	0	0	0	0	0	0	0	0	0	0	0	0	0
ARMT1	0	0	0	0.111221	0.679481	0.410749	0	0.24469	0.208051	0.182616	0	0.420458	0.199722	0.299039	0.237209	0.174362	0.22385	0.174821	0.435692	0.123419	0.633392
ARNT	0	0	0	0.222442	0.0990909	0.256718	0	0.275276	0.0416101	0.433713	0	0.240262	0.449375	0.0854398	0.276744	0.261543	0.373083	0.101979	0	0	0
ARNT2	0	0	0	0	0.00707792	0.410749	0	0.183518	0.416101	0.159789	0	0.180196	0.149792	0	0	0.0174362	0	0	0	0.0617093	0
ARNTL	0	0	0	0	0.0141558	0.0513437	0	0.0917588	0	0.045654	0	0	0.0499306	0.484159	0.632559	0.0174362	0	0.145684	0	0	0
ARNTL2	0	0	0	0	0	0	0	0.0305863	0	0.296751	0	0	0.324549	0.01424	0	0	0	0.0145684	0	0	0
ARPC1A	0	1.11744	0	1.44587	1.59961	1.23225	0	1.92694	2.33017	2.00877	0	4.50491	2.04715	0.598078	0.672093	1.3949	1.15656	0.830399	0.871384	1.60444	0.633392
ARPC1B	0	5.58722	0	3.55908	0.33974	2.97793	0	1.19286	1.12347	4.6567	0	1.68183	4.76837	10.5233	9.05349	19.546	9.36438	16.1564	10.0209	1.35761	3.16696
ARPC2	3.23311	1.11744	0	4.2264	2.18708	3.90212	0	4.28208	3.66169	5.7524	0	8.1689	5.86685	13.3286	20.7163	20.9583	7.53627	12.2229	14.5957	3.3323	8.2341
ARPC3	6.46621	0	0	3.55908	3.31247	4.92899	0	4.92439	3.99457	4.20017	0	3.90426	4.19417	8.03134	8.53954	18.7788	11.8267	13.5049	14.16	2.53008	7.60071
ARPC4	0	0	0	1.11221	0.856429	1.54031	0	0.978761	0.873813	1.55223	0	1.86203	1.49792	3.50303	4.9814	4.76009	2.42504	3.55469	4.79261	0.740512	1.26678
ARPC5	0	4.46977	0	2.55809	0.71487	1.59165	0	1.43756	1.49797	1.89464	0	3.54386	1.89736	3.46031	4.54651	8.03809	4.62623	3.8752	3.92123	0.431965	5.06714
ARPC5L	0	2.23489	0	0.556105	0.622857	0.718811	0	1.37638	1.20669	0.661983	0	0.600655	0.649098	2.20719	6.04884	0.470778	0.634241	0.626441	0.871384	0.370256	1.26678
ARPIN	0	0	0	0.111221	0.16987	0.308062	0	0.0611726	0.0416101	0.388059	0	0	0.42441	0.01424	0	0.0348724	0.410391	0.349642	0	0	0
ARPP19	0	0	0	0.333663	0.969675	1.33494	0	1.25404	1.2483	1.11852	0	0.961048	1.12344	0.669278	1.30465	0.418469	0.708857	0.553599	0.871384	0.308547	1.90018
ARPP21	0	0	0	0	0.00707792	0	0	0	0	0	0	0	0	0	0	0	0	0	0	0	0
ARRB1	0	0	0	0.778548	0.0141558	0.0513437	0	0.24469	0.208051	1.00439	0	0	0.948681	0.0996797	0.355814	1.70875	0.708857	0.888673	0	0	0
ARRB2	0	1.11744	0	0.667327	0.127403	0.308062	0	0.275276	0.12483	0.068481	0	0.120131	0.0748959	1.424	1.18605	3.74879	2.42504	2.66602	1.30708	0.123419	2.53357
ARRDC1	0	0	0	0.222442	0.127403	0.513437	0	0.24469	0.624152	0.525021	0	0.180196	0.524271	0.583838	0.830233	0.871811	0.485008	0.72842	0.871384	0.185128	0
ARRDC1-AS1	0	0	0	0.333663	0.0495455	0.154031	0	0.152931	0.249661	0.045654	0	0.300327	0.0499306	0.15664	0.237209	0.0348724	0	0.0291368	0	0.246837	0.633392
ARRDC2	0	0	0	0.556105	0	0.0513437	0	0.0917588	0.166441	0.410886	0	0.120131	0.399445	0.583838	0.434884	0.627704	0.410391	0.495326	1.30708	0	0
ARRDC3	0	0	0	0.556105	0.821039	0.256718	0	0.825829	0.208051	0.114135	0	0.120131	0.124826	0.327519	0.316279	0.278979	0.522316	0.291368	0	0.246837	0
ARRDC3-AS1	0	0	0	0	0	0.0513437	0	0	0	0	0	0	0	0.01424	0	0.0348724	0.0373083	0.0145684	0	0	0
ARRDC4	0	0	0	0	0.0283117	0.102687	0	0.428208	0.291271	0.068481	0	0.240262	0.0748959	0	0.0395349	0.0174362	0	0.0437052	0	0	0
ARRDC5	0	0	0	0	0	0	0	0	0	0	0	0	0	0.0427199	0.15814	0.0697449	0.0373083	0.0291368	0	0.0617093	0
ARSA	0	0	0	0.556105	0.120325	0.513437	0	0.275276	0.208051	0.182616	0	0	0.174757	0.17088	0.316279	0.50565	0.596933	0.233094	0.653538	1.85128	0
ARSB	0	0	0	0.111221	0.162792	0.205375	0	0	0.0416101	0.045654	0	0	0.0499306	0.01424	0	0.0523086	0.22385	0.189389	0	0.0617093	0.633392
ARSD	0	0	0	0	0.141558	1.02687	0	1.5599	1.16508	0.182616	0	0	0.199722	0.0427199	0.0790698	0.0348724	0.261158	0.189389	0.217846	0	0.633392
ARSE	0	0	0	0	0.566234	0.513437	0	0.183518	0.332881	0.022827	0	0	0.0249653	0.01424	0	0	0	0	0	0	0
ARSF	0	0	0	0	0.184026	0.0513437	0	0	0	0.022827	0	0	0.0249653	0	0	0	0	0	0	0	0
ARSG	0	0	0	0	0.00707792	0.0513437	0	0.0611726	0.166441	0.022827	0	0	0.0249653	0.0427199	0	0.0348724	0.0373083	0.0145684	0	0.246837	0
ARSI	0	0	0	0.111221	0.0141558	0.0513437	0	0	0	0	0	0.0600655	0	0	0	0	0	0	0	0	0
ARSJ	0	0	0	0	0.00707792	0.102687	0	0.0917588	0.249661	0.022827	0	0.0600655	0.0249653	0	0.0395349	0	0	0	0	0	0
ARSK	0	0	0	0.333663	0.0212338	0.154031	0	0.122345	0.166441	0.068481	0	0.120131	0.0748959	0.0854398	0.197675	0.0174362	0	0.0291368	0	0	0
ART3	0	0	0	0	0	0	0	0	0	0.022827	0	0	0.0249653	0	0	0	0	0	0	0	0
ART4	0	0	0	0	0	0	0	0	0	0.022827	0	0	0.0249653	0	0	0	0	0	0	0	0
ART5	0	0	0	0	0.00707792	0.0513437	0	0.0305863	0.0416101	0.0913079	0	0	0.0499306	0	0	0	0	0	0	0	0
ARTN	0	0	0	0	0	0	0	0.0305863	0.0832203	0	0	0.180196	0	0	0	0	0.0373083	0	0	0	0
ARV1	0	0	0	0.222442	0.346818	0.718811	0	0.581139	0.873813	0.022827	0	0.420458	0.0249653	0.327519	0.276744	0.261543	0.298466	0.131116	0.653538	0.431965	0.633392
ARVCF	0	0	0	0.333663	0.0566234	0.102687	0	0	0.0832203	0.068481	0	0.120131	0.0499306	0.01424	0	0	0	0.0145684	0	0	0
ARX	0	0	0	0	0	0	0	0	0	0	0	0	0	0	0	0	0	0	0	0	0
ASAH1	0	0	0	1.44587	1.27403	1.33494	0	1.71283	1.04025	0.479367	0	4.92537	0.499306	0.412959	0.751163	3.64417	3.28313	1.57339	0.653538	0.617093	3.80035
ASAH2	0	0	0	0	0	0	0	0	0	0	0	0	0	0	0	0	0	0	0	0	0
ASAH2B	0	0	0	0	0	0	0	0	0	0	0	0	0	0	0	0	0	0	0	0	0
ASAP1	0	0	0	0.556105	0.092013	0.102687	0	0.0917588	0.0416101	1.96312	0	0.240262	1.97226	0.626558	0.15814	0.819502	0.671549	0.859536	0.871384	0.0617093	0
ASAP1-IT1	0	0	0	0	0	0	0	0.0305863	0	0.068481	0	0	0.0748959	0.01424	0	0.0348724	0	0.0291368	0	0.0617093	0
ASAP1-IT2	0	0	0	0	0	0	0	0.0305863	0	0.159789	0	0	0.149792	0.0284799	0.0395349	0.104617	0.0373083	0.0582736	0	0	0
ASAP2	0	0	0	0.333663	0.268961	0	0	1.07052	0.665762	0.798944	0	0.961048	0.773924	0.0284799	0	0.0348724	0	0.0291368	0	0	0
ASAP3	0	0	0	0	0.0424675	0.0513437	0	0.0611726	0.0416101	0.159789	0	0	0.149792	0	0	0	0	0	0	0	0
ASB1	0	0	0	0	0.0778571	0.256718	0	0.122345	0.249661	0.022827	0	0.180196	0.0249653	0.242079	0.474419	0.0697449	0.111925	0.131116	0.653538	0.0617093	0
ASB10	0	0	0	0	0	0	0	0	0	0	0	0.600655	0	0	0	0	0	0	0	0	0
ASB11	0	0	0	0	0	0	0	0	0	0	0	0	0	0	0	0	0	0	0	0	0
ASB12	0	0	0	0	0	0	0	0	0	0	0	0	0	0	0	0	0	0	0	0	0
ASB13	0	0	0	0	0.743182	0.102687	0	0.0611726	0.332881	0.022827	0	0.180196	0.0249653	0.01424	0	0.0174362	0.0373083	0.0582736	0	0	0
ASB15	0	0	0	0	0.191104	0	0	0	0	0	0	0	0	0	0	0	0	0	0	0	0
ASB16	0	0	0	0	0	0	0	0	0	0	0	0	0	0	0	0	0	0	0	0	0
ASB16-AS1	0	0	0	0.444884	0.0353896	0.154031	0	0.152931	0.0832203	0.0913079	0	0.120131	0.0748959	0.341759	0	0.13949	0.0373083	0.0437052	0	0.0617093	0
ASB17	0	0	0	0	0.0212338	0.0513437	0	0	0	0	0	0	0	0	0	0	0	0	0	0	0
ASB2	0	0	0	0	0	0	0	0	0	0	0	0.480524	0	0.17088	0	0.13949	0	0.742989	0	0	0
ASB3	0	0	0	0.111221	0.00707792	0.154031	0	0.0305863	0.12483	0.045654	0	0.0600655	0.0249653	0.0569599	0	0.0348724	0	0.0291368	0.217846	0	0
ASB4	0	0	0	0	0	0	0	0	0	0	0	0	0	0	0	0	0	0	0	0	0
ASB5	0	0	0	0	0.00707792	0	0	0.0305863	0	0	0	0.0600655	0	0	0	0	0	0	0	0	0
ASB6	0	0	0	0	0.0424675	0.154031	0	0.275276	0.12483	0.273924	0	0.120131	0.274618	0.0996797	0.15814	0.0174362	0.111925	0.0437052	0	0	0
ASB7	0	0	0	0.333663	0.113247	0.256718	0	0.122345	0.0832203	0.045654	0	0.120131	0.0499306	0.0284799	0.0790698	0.0348724	0.111925	0.0145684	0	0	0
ASB8	0	1.11744	0	0	0.608701	0.359406	0	0.611726	0.499322	0.296751	0	0.300327	0.299584	0.626558	0.672093	0.50565	0.149233	0.2768	0.217846	0.370256	1.26678
ASB9	0	0	0	0	0.502532	0.102687	0	0.0305863	1.20669	0.273924	0	0	0.274618	0.01424	0	0	0.0373083	0.0145684	0	0	0
ASB9P1	0	0	0	0	0	0	0	0	0	0	0	0	0	0	0	0	0	0	0	0	0
ASCC1	0	0	0	0.444884	0.127403	0.102687	0	0.275276	0.166441	0.296751	0	0.240262	0.274618	0.199359	0.197675	0.0697449	0.111925	0.160252	0.435692	0	0
ASCC2	0	0	0	0.333663	0.113247	0.308062	0	0.24469	0.249661	0.251097	0	0.300327	0.249653	0.441439	0.395349	0.244107	0.298466	0.291368	0.217846	0.123419	0.633392
ASCC3	0	0	0	0.333663	0.0637013	0.154031	0	0.122345	0.249661	0.251097	0	0.600655	0.199722	0.569599	0.632559	0.36616	0.522316	0.262231	0.871384	0.123419	0
ASCL1	0	0	0	0	0	0	0	0	0	0	0	0	0	0.01424	0	0	0	0	0	0	0
ASCL2	0	0	0	0	0.00707792	0	0	0.122345	0.12483	0	0	0	0	0.01424	0.395349	0.749757	0.447699	0.64101	0	0	0
ASCL3	0	0	0	0	0	0	0	0	0	0	0	0	0	0	0	0	0	0	0	0	0
ASCL4	0	0	0	0.111221	0	0	0	0	0.12483	0	0	0	0	0	0	0	0	0.0291368	0	0	0
ASF1A	3.23311	0	0	0.111221	0.240649	0.308062	0	0.672898	0.332881	0.319578	0	0.420458	0.299584	1.15344	0.355814	0.174362	0.149233	0.466189	0.217846	0.308547	0.633392
ASF1B	0	0	0	0	0.00707792	0.102687	0	0	0	0.045654	0	0	0.0499306	0.0711998	0.118605	0.104617	0	0.0874104	0	0.0617093	0.633392
ASGR1	0	0	0	0	0	0	0	0	0	0.022827	0	0	0.0249653	0	0	0.50565	0.0373083	0.72842	0	0	0
ASGR2	0	0	0	0	0.0495455	0	0	0	0	0	0	0	0	0.01424	0	0.0174362	0.149233	0.101979	0	0	0
ASH1L	0	1.11744	0	1.77954	0.311429	1.07822	0	1.10111	0.873813	0.821771	0	1.44157	0.79889	1.68032	1.38372	0.488214	1.38041	0.830399	2.61415	0.370256	1.26678
ASH1L-AS1	0	0	0	0	0.0353896	0.154031	0	0.122345	0.12483	0	0	0	0	0.0996797	0.0395349	0.0174362	0	0.0437052	0	0	0
ASH2L	0	0	0	0	0.254805	0.154031	0	0.183518	0.249661	0.296751	0	0.0600655	0.299584	0.17088	0.316279	0.226671	0.335775	0.145684	0.653538	0.0617093	1.90018
ASIC1	0	0	0	0	0.00707792	0	0	0.0305863	0	0.022827	0	0	0	0	0	0	0	0	0	0	0
ASIC2	0	0	0	0	0	0	0	0	0	0.045654	0	0	0.0249653	0	0	0	0	0	0	0	0
ASIC3	0	0	0	0	0	0	0	0	0	0	0	0	0	0	0	0.0348724	0	0	0	0	0
ASIP	0	0	0	0	0.0353896	0.0513437	0	0	0	0	0	0	0	0	0	0	0	0	0.217846	0	0
ASL	0	0	0	0.333663	1.8261	1.48897	0	0.856416	1.16508	0.45654	0	0.480524	0.449375	0.455679	0.988373	0.244107	0.485008	0.233094	0.217846	0.493675	0
ASNA1	0	3.35233	0	1.33465	1.61377	2.31046	0	1.95752	1.87246	0.844598	0	0.780851	0.79889	0.925598	1.42326	1.16823	0.970015	1.03436	0.217846	0.92564	0.633392
ASNS	0	0	0	0.111221	0.00707792	0.0513437	0	0.0917588	0.0416101	0.114135	0	0.420458	0.124826	0.17088	0.0395349	0.0174362	0.0373083	0.0291368	0.653538	0	0
ASNSD1	0	1.11744	0	0.333663	0.382208	0.308062	0	0.428208	0.208051	0.365232	0	0.180196	0.349514	0.484159	0.553489	0.156926	0.298466	0.116547	0	0.246837	0.633392
ASPA	0	0	0	0.444884	0.552078	0.154031	0	0.0917588	0	0	0	0.0600655	0	0	0	0	0	0	0	0	0
ASPDH	0	0	0	0	4.04149	0.102687	0	0	0	0.068481	0	0	0.0748959	0.0711998	0.0395349	0.0174362	0	0	0	0.0617093	0
ASPG	0	0	0	0	0.113247	0.0513437	0	0	0	0.022827	0	0	0.0249653	0	0	0	0.0373083	0	0	0	0
ASPH	0	5.58722	0	1.11221	0.141558	0.56478	0	0.917588	0.748983	0.525021	0	0.900982	0.549237	0.0569599	0	0.0348724	0.298466	0.218526	0.435692	0.0617093	0
ASPHD1	0	0	0	0	0.00707792	0.667468	0	0.0305863	0.0416101	0	0	0	0	0	0	0	0	0	0	0	0
ASPHD2	0	0	0	0	0	0.0513437	0	0.0611726	0.0416101	0.022827	0	0	0.0249653	0.0427199	0.0395349	0.122053	0.0373083	0.131116	0.217846	0	0
ASPM	0	0	0	0	0	0	0	0	0	0.022827	0	0	0.0249653	0.01424	0.0790698	0	0	0.0437052	0	0	0
ASPN	0	3.35233	0	6.56204	0	0	0	0	0	0	0	0	0	0	0	0	0.0746166	0	0	0	0
ASPRV1	0	0	0	0	0.0212338	0	0	0	0	0	0	0.0600655	0	0	0	0	0	0	0	0	0
ASPSCR1	0	0	0	0.222442	0.545	0.205375	0	0.24469	0.416101	0.182616	0	0.120131	0.174757	0.242079	0.355814	0.191798	0	0.262231	0.217846	0.185128	0.633392
ASRGL1	0	0	0	0	1.06877	1.28359	0	0.825829	0.166441	0.365232	0	0	0.374479	0.0427199	0	0.156926	0.559624	0.203958	0	0.0617093	0.633392
ASS1	0	0	0	0	13.1579	2.10509	0	0.152931	0.0416101	1.07287	0	0	1.07351	0.256319	0	0.0523086	0.0373083	0.0145684	0	0	0
ASTE1	0	0	0	0.111221	0.0495455	0.102687	0	0.0917588	0.0832203	0.045654	0	0	0.0249653	0.18512	0.474419	0.13949	0.0373083	0.0291368	0.217846	0.0617093	0.633392
ASTL	0	0	0	0	0	0	0	0	0	0	0	0	0	0	0.0395349	0	0	0.0437052	0	0.0617093	0
ASTN1	0	0	0	0	0	0	0	0	0	0	0	0.180196	0	0	0	0	0	0	0	0	0
ASTN2	0	0	0	0.111221	0.0353896	0.0513437	0	0.0305863	0.12483	0	0	0.0600655	0	0.0569599	0.0395349	0.0174362	0	0.0145684	0	0.0617093	0
ASUN	0	0	0	0.111221	0.092013	0.102687	0	0.0611726	0.12483	0.068481	0	0.240262	0.0748959	0.227839	0.276744	0	0.22385	0.131116	0.217846	0.0617093	0
ASXL1	0	0	0	0.222442	0.233571	0.154031	0	0.0611726	0.957033	0.319578	0	0.120131	0.349514	0.242079	0.197675	0.13949	0.298466	0.160252	0.435692	0.185128	0
ASXL2	3.23311	0	0	0	0.106169	0.256718	0	0.183518	0.208051	0.251097	0	0.180196	0.224688	0.441439	0.672093	0.156926	0.149233	0.320505	0	0.246837	0.633392
ASXL3	0	0	0	0	0	0	0	0	0.0416101	0	0	0	0	0	0	0	0	0	0	0	0
ASZ1	0	0	0	0	0	0	0	0	0	0	0	0	0	0	0	0	0	0	0	0	0
ATAD1	0	1.11744	0	0.556105	0.16987	0.308062	0	0.275276	0.540932	0.182616	0	0.240262	0.199722	0.469919	0.395349	0.122053	0.186541	0.189389	0.435692	0.123419	0
ATAD2	0	0	0	0	0	0.0513437	0	0.0305863	0	0.205443	0	0	0.224688	0.355999	0.434884	0.0523086	0.0746166	0.0437052	0.217846	0	0
ATAD2B	0	0	0	0.111221	0.00707792	0	0	0.122345	0.166441	0.159789	0	0.180196	0.149792	0.355999	0.197675	0.174362	0.298466	0.262231	0	0.0617093	0
ATAD3A	0	0	0	0.222442	0.092013	0.205375	0	0.0305863	0.12483	0.0913079	0	0.120131	0.0998612	0.11392	0.118605	0.0697449	0.186541	0.131116	0.217846	0.123419	0
ATAD3B	0	0	0	0.111221	0.0141558	0.102687	0	0	0	0.068481	0	0.0600655	0.0499306	0.0854398	0.0395349	0.104617	0	0.0582736	0.217846	0	0
ATAD3C	0	0	0	0	0.0424675	0.0513437	0	0.24469	0.12483	0	0	0	0	0.01424	0	0	0	0	0	0.308547	0
ATAD5	0	0	0	0	0	0	0	0	0	0.045654	0	0.120131	0.0499306	0.12816	0.276744	0.0348724	0.0746166	0.0582736	0.217846	0	0
ATAT1	0	0	0	0.111221	0.0637013	0.102687	0	0.0305863	0.0416101	0.045654	0	0	0.0499306	0.0569599	0.0790698	0.0348724	0.0373083	0.0437052	0	0	0
ATCAY	0	0	0	0	0	0	0	0	0	0.022827	0	0	0.0249653	0	0	0	0	0	0	0	0
ATE1	0	0	0	0.111221	0.495455	0.256718	0	0.367035	0.457712	0.342405	0	0.360393	0.349514	0.242079	0.15814	0.0697449	0.149233	0.145684	0	0.123419	0
ATE1-AS1	0	0	0	0.111221	0	0.0513437	0	0	0	0	0	0	0	0	0	0	0	0.0145684	0	0	0
ATF1	3.23311	0	0	0.222442	0.155714	0.102687	0	0.428208	0.332881	0.296751	0	0.300327	0.299584	0.626558	0.751163	0.278979	0.261158	0.451621	0.435692	0.185128	0
ATF2	0	0	0	0.333663	0.226494	0.205375	0	0.305863	0.291271	0.433713	0	0.240262	0.42441	0.242079	0.395349	0.13949	0.149233	0.160252	0.217846	0.246837	0
ATF3	0	0	0	0.889769	0.0141558	6.4693	0	2.56925	6.86567	2.23704	0	0.540589	2.32177	0.555359	0.15814	1.5867	2.49965	4.39966	0	2.53008	7.60071
ATF4	3.23311	1.11744	0	2.00198	1.25279	1.95106	0	1.03993	1.83085	2.48814	0	1.68183	2.54646	3.13279	1.46279	1.46464	1.49233	2.17069	2.39631	5.80068	2.53357
ATF5	0	1.11744	0	0.111221	0.431753	0.205375	0	0.214104	0.499322	0.388059	0	0.300327	0.42441	0.11392	0.118605	0.819502	0.559624	0.801262	0.217846	0.863931	0
ATF6	0	1.11744	0	0.556105	0.283117	0.359406	0	1.00935	0.582542	0.639156	0	0.600655	0.699028	0.412959	0.316279	0.557959	0.708857	0.466189	0.217846	0.493675	0
ATF6B	0	0	0	0.444884	0.0495455	0.410749	0	0.397622	0.332881	0.251097	0	0.360393	0.249653	0.441439	0.632559	0.435905	0.410391	0.349642	0	0	0
ATF7	0	0	0	0.444884	0.318507	0.462093	0	0.367035	0.291271	0.593502	0	0.480524	0.624132	0.256319	0.355814	0.313852	0.485008	0.218526	0	0.123419	0
ATF7IP	0	0	0	0.444884	0.191104	0.462093	0	0.367035	0.166441	0.593502	0	0.120131	0.549237	0.811678	1.10698	0.226671	0.634241	0.407915	0.871384	0.246837	0
ATF7IP2	0	0	0	0	0.0141558	0	0	0	0.0416101	0.022827	0	0	0.0249653	0.15664	0	0.0523086	0	0.0437052	0	0	0
ATG10	0	0	0	0.111221	0.106169	0.205375	0	0.183518	0.332881	0.0913079	0	0.0600655	0.0998612	0.15664	0.0790698	0.0523086	0.111925	0.218526	0.217846	0	0.633392
ATG101	0	1.11744	0	0.778548	0.382208	0.616124	0	0.825829	1.28991	0.753291	0	0.240262	0.723994	0.840158	1.22558	0.50565	0.596933	0.932378	1.74277	0.863931	0
ATG12	0	1.11744	0	1.00099	0.346818	0.513437	0	0.367035	0.457712	0.661983	0	0.840917	0.674063	1.068	0.869768	0.924119	0.410391	0.437052	1.08923	0.308547	1.90018
ATG13	0	0	0	0.111221	0.212338	0.256718	0	0.275276	0.208051	0.22827	0	0.0600655	0.224688	0.12816	0.197675	0.191798	0.22385	0.072842	0.871384	0.185128	0
ATG14	0	0	0	0.222442	0.092013	0.256718	0	0.305863	0.12483	0.205443	0	0.180196	0.224688	0.284799	0.316279	0.104617	0.373083	0.101979	0	0.0617093	0
ATG16L1	0	0	0	0.222442	0.0707792	0	0	0.0305863	0	0.114135	0	0.120131	0.0998612	0.227839	0.15814	0.0697449	0.0746166	0.0582736	0	0.0617093	0
ATG16L2	0	0	0	0.333663	0.00707792	0.205375	0	0	0.0416101	0.273924	0	0.180196	0.299584	0.227839	0.395349	0.36616	0.335775	0.437052	0.217846	0.0617093	0
ATG2A	0	0	0	0.111221	0.0495455	0.0513437	0	0.122345	0	0.0913079	0	0.0600655	0.0748959	0.227839	0.15814	0.156926	0.0373083	0.0437052	0	0	0
ATG2B	0	0	0	0.111221	0.0849351	0.256718	0	0.122345	0.208051	0.182616	0	0.240262	0.199722	0.12816	0.0790698	0.0174362	0.0373083	0.0874104	0	0	0
ATG3	0	0	0	1.44587	0.828117	0.718811	0	0.734071	1.28991	0.958733	0	0.720786	0.973647	1.23888	0.751163	4.49854	1.52964	2.97195	0.217846	0.740512	1.26678
ATG4A	0	0	0	0.111221	0.20526	0	0	0.24469	0.208051	0.205443	0	0.120131	0.199722	0.12816	0.276744	0.0871811	0.0373083	0.101979	0.217846	0.308547	0
ATG4B	0	0	0	0.556105	0.092013	0.513437	0	0.367035	0.499322	0.502194	0	0.360393	0.499306	0.469919	0.869768	0.313852	0.596933	0.466189	0.435692	0.246837	0
ATG4C	0	0	0	0.222442	0.113247	0.102687	0	0.183518	0.0832203	0.114135	0	0.240262	0.124826	0.256319	0.276744	0.104617	0.970015	0.597305	0.653538	0.123419	0.633392
ATG4D	0	0	0	0.222442	0.37513	0.308062	0	0.458794	0.332881	0.045654	0	0.360393	0.0499306	0.398719	0.434884	0.174362	0.0746166	0.101979	0.217846	0.123419	0
ATG5	0	0	0	0.333663	0.297273	0.872842	0	0.428208	0.416101	0.342405	0	0.480524	0.374479	0.825918	0.593024	0.383597	0.447699	0.378778	0.653538	0.431965	0.633392
ATG7	0	0	0	0.667327	0.0495455	0.0513437	0	0.0917588	0.12483	0.159789	0	0.0600655	0.149792	0.0854398	0.237209	0.156926	0.447699	0.160252	0	0	0
ATG9A	0	0	0	0.222442	0.0566234	0.205375	0	0.0611726	0.208051	0.22827	0	0.0600655	0.249653	0.11392	0.118605	0.104617	0.186541	0.0291368	0	0.123419	0
ATG9B	0	0	0	0	0	0.205375	0	0	0	0	0	0	0	0.0854398	0	0	0	0	0	0	0
ATHL1	0	0	0	0	0	0.0513437	0	0	0.0416101	0.068481	0	0.0600655	0.0748959	0.256319	0.118605	0.209235	0.149233	0.0291368	0.435692	0	0.633392
ATIC	0	0	0	0.778548	0.37513	0.97553	0	0.825829	0.374491	0.022827	0	0.480524	0.0249653	0.655038	0.395349	0.0697449	0.298466	0.203958	0.653538	0.0617093	0.633392
ATL1	0	1.11744	0	0.111221	0.0353896	0	0	0.122345	0.0416101	0.068481	0	0.360393	0.0748959	0	0.0395349	0	0	0.0437052	0	0.123419	0
ATL2	0	0	0	0.111221	0.198182	0.205375	0	0.214104	0.707372	0.205443	0	0.120131	0.199722	0.227839	0.118605	0.0697449	0.111925	0.0874104	0.217846	0.0617093	0
ATL3	0	1.11744	0	0.333663	0.233571	0.410749	0	0.214104	0.291271	0.958733	0	0.961048	0.923716	0.270559	0.276744	0.313852	0.261158	0.131116	0	0.0617093	0
ATM	3.23311	0	0	1.00099	0.120325	0.154031	0	0.214104	0.291271	0.45654	0	0.360393	0.474341	1.39552	2.09535	0.749757	1.38041	0.757557	0.435692	0.493675	0.633392
ATMIN	0	0	0	0	0.283117	0.359406	0	0.0611726	0.249661	0.136962	0	0.240262	0.124826	0.213599	0.237209	0.191798	0.298466	0.116547	0	0.123419	0
ATN1	0	0	0	0.111221	0.120325	0.256718	0	0.397622	0.332881	0.616329	0	0.840917	0.624132	0.0284799	0	0.0697449	0	0.131116	0	0.0617093	0
ATOH7	0	0	0	0	0.0141558	0	0	0	0	0	0	0	0	0	0	0	0	0	0	0	0
ATOH8	0	0	0	0.111221	0	0.154031	0	0.0611726	0	0.114135	0	1.20131	0.124826	0	0	0.0174362	0.0373083	0	0	0	0
ATOX1	0	0	0	2.33564	14.8778	4.98034	0	4.49618	4.45229	4.10886	0	2.34255	4.14424	0.897118	0.751163	2.42363	1.90272	1.45684	0.871384	2.71521	3.16696
ATP10A	0	0	0	0.111221	0	0	0	0	0	0.022827	0	1.02111	0.0249653	0.17088	0.118605	0.0348724	0	0.0291368	0.217846	0	0
ATP10D	0	0	0	1.22343	0.0707792	0.154031	0	0.183518	1.04025	0.45654	0	0.120131	0.449375	0.270559	0.237209	0.174362	0.22385	0.189389	0.435692	0	0
ATP11A	0	0	0	0	0.092013	0.462093	0	0.0917588	0.0416101	0.342405	0	0	0.324549	0.11392	0.0395349	0.296416	0.22385	0.116547	0	0.0617093	0
ATP11AUN	0	0	0	0	0.00707792	0	0	0	0	0	0	0	0	0	0	0	0	0	0	0	0
ATP11B	0	0	0	0	0.0849351	0.205375	0	0.214104	0	0.136962	0	0.180196	0.124826	0.412959	0.355814	0.244107	0.0746166	0.072842	0.435692	0	0
ATP11C	0	0	0	0.556105	0.0283117	0.205375	0	0.0305863	0.0832203	0.547848	0	0.180196	0.599167	0.1424	0.276744	0.0871811	0.0373083	0.101979	0.217846	0.0617093	0
ATP12A	0	0	0	0	0	0	0	0.122345	0.0416101	0	0	0	0	0	0	0	0	0	0	0	0
ATP13A1	0	0	0	0	0.0212338	0.102687	0	0.336449	0.0416101	0.068481	0	0	0.0748959	0.0854398	0.0395349	0.156926	0.22385	0.116547	0	0.246837	0
ATP13A2	0	0	0	0	0.0637013	0.154031	0	0.0305863	0.0416101	0.068481	0	0.0600655	0.0499306	0.0854398	0.15814	0.13949	0.149233	0.0582736	0.217846	0	0
ATP13A3	0	0	0	0.444884	0.176948	0.770155	0	0.24469	0.0416101	1.0957	0	0.300327	1.17337	0.18512	0.276744	0.174362	0.298466	0.495326	0	0.123419	0
ATP13A4	0	0	0	0	0.00707792	0	0	0	0.0416101	0	0	0	0	0	0.0395349	0	0	0	0	0	0
ATP13A5	0	0	0	0	0	0	0	0	0	0	0	0	0	0	0	0	0	0	0	0	0
ATP1A1	0	1.11744	0	0.556105	1.25279	2.72121	0	10.4299	4.07779	2.48814	0	0.240262	2.42163	1.19616	0.909303	1.67388	0.783474	0.961515	0.217846	0.185128	0.633392
ATP1A1-AS1	0	1.11744	0	0	0.198182	0.205375	0	0.122345	0.208051	0	0	0	0	0.0284799	0.0790698	0	0.111925	0	0.217846	0	0
ATP1A2	0	0	0	0	0	0	0	0	0	0	0	0.840917	0	0	0	0	0	0	0	0	0
ATP1A3	0	0	0	0	0	0	0	0	0	0	0	0	0	0	0	0	0	0	0	0.0617093	0
ATP1B1	0	1.11744	0	2.44686	3.97071	6.21258	0	42.1479	27.005	0.867425	0	0.961048	0.948681	0.954078	0.0790698	0.523086	1.94003	2.28724	0.217846	0.185128	1.26678
ATP1B2	0	0	0	0	0	0	0	0.152931	0.0832203	0	0	0.360393	0	0.01424	0	0	0	0.0145684	0	0	0
ATP1B3	6.46621	1.11744	0	2.44686	0.198182	0.770155	0	4.34325	0.998644	2.05443	0	1.26137	1.92233	2.50623	3.51861	5.50984	2.31311	3.30703	0.871384	0.246837	0.633392
ATP2A1	0	0	0	0	0	0	0	0	0	0	0	0	0	0	0	0	0	0	0	0	0
ATP2A1-AS1	0	0	0	0	0.00707792	0	0	0	0.0416101	0	0	0	0	0	0.0790698	0	0	0	0	0	0
ATP2A2	0	0	0	0.778548	0.176948	0.205375	0	0.611726	0.332881	0.547848	0	1.38151	0.524271	0.213599	0.237209	0.174362	0.410391	0.393347	0	0	0.633392
ATP2A3	0	0	0	0	0	0	0	0	0	0.136962	0	0	0.0748959	0.313279	0.118605	0	0	0.0582736	0.653538	0	0
ATP2B1	3.23311	0	0	1.22343	0.226494	0.667468	0	0.642312	0.582542	1.0957	0	1.38151	1.09847	1.68032	0.948838	2.72005	2.38773	2.78257	3.48554	0.617093	1.26678
ATP2B2	0	0	0	0	0	0	0	0	0	0	0	0	0	0	0	0	0	0	0	0	0
ATP2B3	0	0	0	0	0	0	0	0	0	0	0	0	0	0	0	0	0	0	0	0	0
ATP2B4	0	1.11744	0	0.222442	0.00707792	0.616124	0	0.397622	0	1.46093	0	1.86203	1.44799	0.355999	0.909303	0.0523086	0	0.0874104	0	0.0617093	0
ATP2C1	0	0	0	0.444884	0.0778571	0.359406	0	0.734071	0.291271	0.251097	0	0.120131	0.274618	0.12816	0.118605	0.13949	0.149233	0.2768	0.217846	0	0
ATP2C2	0	0	0	0	0.0141558	0.154031	0	0	0.0832203	0.022827	0	0	0.0249653	0.0427199	0	0	0	0	0	0	0
ATP4B	0	0	0	0	0.00707792	0.0513437	0	0	0.0416101	0	0	0	0	0	0	0	0	0	0	0	0
ATP5A1	0	1.11744	0	3.11419	8.01221	6.00721	0	9.63468	10.8186	2.44249	0	4.50491	2.42163	3.43183	3.20233	2.70261	2.05196	3.03023	2.61415	2.22154	0.633392
ATP5B	3.23311	2.23489	0	3.22541	6.34182	6.4693	0	10.6746	12.6911	2.80772	0	5.40589	2.94591	3.63119	4.15117	4.35905	2.57427	3.35073	4.79261	2.40666	2.53357
ATP5C1	0	1.11744	0	2.78053	5.34383	4.36421	0	6.63722	7.15695	2.6251	0	3.90426	2.64632	1.99359	1.81861	2.72005	2.46235	2.50577	2.39631	1.23419	5.06714
ATP5D	3.23311	3.35233	0	4.00396	13.8656	7.2908	0	11.6228	13.3152	3.1273	0	7.50818	3.22052	4.61375	5.33721	4.20213	3.28313	4.72016	5.66399	4.01111	5.06714
ATP5E	0	2.23489	0	4.67129	9.92325	5.23705	0	6.60664	7.82271	4.77084	0	5.16563	4.74341	4.84159	4.34884	6.38165	5.26047	5.98761	6.31753	1.54273	2.53357
ATP5EP2	0	0	0	0	0	0	0	0	0	0	0	0	0	0	0	0	0	0	0	0	0
ATP5F1	0	0	0	0.889769	3.27	2.66987	0	4.52677	4.07779	1.34679	0	2.76301	1.24826	2.19295	2.17442	2.63287	1.38041	1.9813	2.832	0.863931	1.26678
ATP5G1	0	2.23489	0	2.66931	7.07792	4.98034	0	10.3993	9.90321	1.98595	0	3.00327	2.04715	1.82272	2.29302	1.56926	1.45502	1.73364	2.17846	2.71521	2.53357
ATP5G2	0	5.58722	0	6.67327	17.1003	11.7064	0	14.2838	12.4414	4.35995	0	9.06989	4.29403	11.2353	8.77675	10.8802	10.7075	12.6891	11.9815	6.41777	8.86749
ATP5G3	3.23311	3.35233	0	3.55908	17.3834	8.98514	0	17.9541	15.1045	3.35557	0	6.30687	3.27045	3.71663	4.94186	4.58572	2.94735	3.62753	3.92123	3.14718	3.80035
ATP5H	0	1.11744	0	2.55809	7.09916	7.03408	0	9.66526	10.028	3.51536	0	4.98543	3.52011	3.26095	3.12326	3.06877	2.91005	2.89911	2.832	1.91299	2.53357
ATP5I	0	0	0	4.11518	12.6978	5.54512	0	9.5735	6.44957	4.04038	0	5.40589	3.96948	2.84799	2.80698	2.52825	3.5816	2.60774	1.96061	2.15983	3.16696
ATP5J	3.23311	2.23489	0	4.33762	17.7302	9.08783	0	21.1351	15.2709	5.41	0	7.20786	5.36754	4.08687	4.46744	4.30674	3.46967	3.37987	4.57476	4.01111	6.96732
ATP5J2	0	1.11744	0	2.1132	7.54507	6.77736	0	8.74768	6.32474	1.84899	0	2.16236	1.82247	3.26095	3.63721	4.30674	3.54429	3.65667	3.48554	2.71521	1.90018
ATP5L	3.23311	4.46977	0	4.33762	18.0204	10.4741	0	18.3824	18.1836	4.35995	0	8.70949	4.36893	11.6341	9.40931	9.74684	7.12588	10.4601	10.2388	8.88615	8.2341
ATP5L2	0	0	0	0	0.00707792	0.0513437	0	0	0.0416101	0	0	0	0	0	0.0395349	0.0174362	0	0.0145684	0	0	0
ATP5O	3.23311	3.35233	0	4.00396	9.22961	5.6478	0	12.8768	12.5663	3.62949	0	5.88642	3.52011	5.08367	3.87442	4.84727	4.32776	4.13743	6.53538	2.71521	3.80035
ATP5S	3.23311	0	0	0.111221	0.283117	0.154031	0	0.611726	0.582542	0.182616	0	0.180196	0.199722	0.242079	0.276744	0.261543	0.149233	0.320505	0.217846	0.0617093	0
ATP5SL	0	0	0	0.222442	0.382208	0.308062	0	0.519967	0.540932	0.525021	0	0.360393	0.549237	0.355999	0.355814	0.244107	0.149233	0.262231	0.217846	0	0
ATP6AP1	0	1.11744	0	1.5571	0.198182	0.56478	0	1.95752	3.86974	0.844598	0	1.02111	0.723994	0.669278	0.434884	0.802066	1.86541	1.25288	0.217846	0.678803	0
ATP6AP1L	0	0	0	0.111221	0.00707792	0.0513437	0	0	0	0.022827	0	0.0600655	0.0249653	0.0284799	0.0790698	0.0348724	0.111925	0.0145684	0	0.0617093	0
ATP6AP2	3.23311	2.23489	0	3.22541	0.452987	2.0024	0	1.98811	13.232	0.776117	0	1.9221	0.748959	1.62336	1.54186	1.8308	3.32044	3.0448	1.08923	0.863931	1.90018
ATP6V0A1	0	0	0	0.667327	0.254805	0.154031	0	0.336449	0	0.22827	0	0.0600655	0.199722	0.01424	0.0395349	0.122053	0.559624	0.203958	0.871384	0	0
ATP6V0A2	0	1.11744	0	0.111221	0.0637013	0	0	0.122345	0.0416101	0.136962	0	0.120131	0.149792	0.0711998	0.197675	0.0871811	0.149233	0.072842	0.435692	0.0617093	0
ATP6V0A4	0	0	0	0	0	0	0	1.37638	7.82271	0	0	0	0	0	0	0	0	0	0	0	0
ATP6V0B	3.23311	0	0	2.78053	1.37312	4.77496	0	10.797	30.0425	1.91747	0	2.34255	1.94729	1.45248	2.21396	5.78882	3.95468	3.93347	2.39631	2.71521	3.16696
ATP6V0C	3.23311	3.35233	0	3.89274	4.50156	6.52065	0	11.5004	29.4184	2.92185	0	3.1234	2.99584	4.18655	3.08372	7.48014	6.04394	4.88042	2.832	1.85128	3.16696
ATP6V0CP3	0	0	0	0	0	0	0	0	0	0	0	0	0	0	0	0	0	0	0	0	0
ATP6V0D1	0	1.11744	0	0.556105	1.20325	1.23225	0	1.52931	0.957033	0.433713	0	1.20131	0.474341	0.740478	0.988373	1.65644	1.15656	1.16547	1.08923	0.370256	0.633392
ATP6V0D2	0	0	0	0	0.00707792	0	0	0.795243	16.9769	0	0	0	0	0	0.0790698	0	0	0	0	0	0
ATP6V0E1	6.46621	7.8221	0	4.67129	4.95455	6.57199	0	18.6576	12.7327	4.26865	0	4.68511	4.19417	6.79246	5.37675	5.84113	4.88738	5.41945	6.75322	4.38136	5.70053
ATP6V0E2	0	0	0	0.111221	1.58545	0.359406	0	1.16228	0.624152	0.114135	0	0.600655	0.124826	0.726238	0.355814	0.0697449	0.186541	0.116547	0.435692	0.0617093	0
ATP6V0E2-AS1	0	0	0	0	0	0	0	0.0611726	0	0.045654	0	0	0.0499306	0.01424	0	0.0174362	0	0	0	0	0
ATP6V1A	0	0	0	0.222442	1.18909	1.02687	0	1.71283	5.78381	0.547848	0	0.240262	0.574202	0.199359	0.237209	0.36616	0.671549	0.495326	0.435692	0.123419	0
ATP6V1B1	0	0	0	0	0.00707792	0	0	6.97367	12.1502	0	0	0	0	0	0	0	0.0373083	0.072842	0	0	0
ATP6V1B1-AS1	0	0	0	0	0	0	0	0	0	0	0	0	0	0	0	0	0	0	0	0	0
ATP6V1B2	0	0	0	0.778548	2.68961	0.718811	0	0.397622	0.12483	0.251097	0	0.300327	0.249653	0.412959	0.790698	1.93542	1.00732	1.32572	1.08923	0.123419	0
ATP6V1C1	0	0	0	0.111221	0.95552	0.667468	0	0.428208	0.582542	0.182616	0	0.240262	0.174757	0.313279	0.553489	0.348724	0.783474	0.305936	0.653538	0.0617093	0.633392
ATP6V1C2	0	0	0	0	0.00707792	0	0	0	4.28585	0	0	0	0	0	0	0	0	0	0	0	0
ATP6V1D	0	1.11744	0	0.556105	3.00812	2.05375	0	3.18097	6.53279	0.570675	0	1.26137	0.474341	0.811678	0.869768	0.592831	0.634241	0.509894	0.871384	0.493675	0
ATP6V1E1	3.23311	3.35233	0	1.33465	3.00104	2.10509	0	2.63042	4.78517	1.6892	0	3.4838	1.64771	1.68032	1.26512	1.44721	0.970015	0.874104	1.08923	0.555384	0.633392
ATP6V1E2	0	0	0	0	0.00707792	0	0	0.0611726	0.0416101	0.022827	0	0.0600655	0.0249653	0.0284799	0.0395349	0	0	0.0291368	0	0.0617093	0
ATP6V1F	3.23311	3.35233	0	2.55809	7.84942	4.36421	0	9.45116	17.8091	2.0316	0	2.94321	2.07212	3.03311	3.55814	3.15595	3.80544	4.34138	3.70338	1.9747	6.33392
ATP6V1G1	6.46621	2.23489	0	4.11518	8.29532	6.26393	0	7.52422	8.44686	3.19578	0	5.40589	3.14563	5.49663	4.90233	7.09654	2.91005	3.0448	8.71384	3.51743	5.70053
ATP6V1G2	0	0	0	0.111221	0.0849351	0	0	0.0611726	0	0	0	0	0	0	0	0	0	0	0	0	0
ATP6V1G3	0	0	0	0	0	0	0	0.152931	22.1782	0	0	0	0	0	0	0	0	0.0291368	0.217846	0	0
ATP6V1H	0	0	0	0.556105	0.495455	0.616124	0	1.43756	2.12212	0.45654	0	0.300327	0.374479	0.341759	0.395349	0.244107	0.149233	0.291368	0.217846	0.308547	0
ATP7A	0	0	0	0.333663	0.0353896	0.0513437	0	0.152931	0.332881	0.273924	0	0.0600655	0.274618	0.199359	0.0395349	0.174362	0.261158	0.160252	0.435692	0.123419	0
ATP7B	0	0	0	0	0.0283117	0	0	0	0.0832203	0.045654	0	0.0600655	0.0499306	0	0	0	0	0	0	0	0
ATP8A1	0	0	0	0	0.00707792	0.0513437	0	0.152931	0.0416101	0.068481	0	0	0.0748959	0.242079	0.237209	0.0174362	0.0373083	0.072842	0	0	0
ATP8A2	0	0	0	0.222442	0	0.308062	0	0	0.0416101	0.022827	0	0	0.0249653	0	0	0	0	0	0	0	0.633392
ATP8B1	0	0	0	0.111221	0	0	0	0.24469	0.166441	0.365232	0	0.360393	0.349514	0.01424	0	0	0	0.0437052	0	0	0
ATP8B2	0	0	0	0	0	0	0	0	0	0.045654	0	0.0600655	0.0499306	0.12816	0.0395349	0.0174362	0	0	0	0	0
ATP8B3	0	0	0	0	0	0	0	0	0	0	0	0	0	0	0	0	0	0	0	0	0
ATP8B4	0	0	0	0	0.00707792	0	0	0	0	0	0	0	0	0.0284799	0.0790698	0.0174362	0.522316	0.291368	0	0	0
ATP8B5P	0	0	0	0	0	0	0	0	0	0	0	0	0	0	0	0	0	0	0	0	0
ATP9A	0	0	0	0.111221	0	0	0	0.0611726	0.332881	0.068481	0	0.0600655	0.0249653	0	0.237209	0	0	0	0	0.0617093	0
ATP9B	0	0	0	0.222442	0.0353896	0.154031	0	0.0917588	0.0416101	0.159789	0	0	0.149792	0.11392	0.0395349	0.0523086	0.111925	0.160252	0.217846	0.0617093	0
ATPAF1	0	1.11744	0	0.333663	0.92013	0.308062	0	1.10111	1.53958	0.136962	0	1.44157	0.149792	0.327519	0.197675	0.13949	0.22385	0.233094	0.653538	0.246837	0
ATPAF2	0	0	0	0	0.346818	0.410749	0	0.48938	0.374491	0.251097	0	0.0600655	0.249653	0.242079	0.118605	0.191798	0.0746166	0.422484	0.435692	0.0617093	0
ATPIF1	0	4.46977	0	3.89274	11.3176	8.72842	0	9.94054	7.11534	3.92624	0	3.66399	4.14424	3.70239	3.32093	1.36002	2.83543	2.03958	1.74277	3.08547	5.06714
ATR	0	0	0	0.444884	0.0424675	0.102687	0	0.183518	0.12483	0.159789	0	0.120131	0.174757	0.199359	0.15814	0.0871811	0	0.131116	0.217846	0.123419	0
ATRAID	9.69932	7.8221	0	4.33762	1.71994	2.87525	0	3.76211	4.82678	2.25987	0	2.22242	2.29681	1.99359	1.66047	1.04617	2.27581	1.73364	1.52492	3.51743	3.16696
ATRIP	0	0	0	0	0.0212338	0.0513437	0	0.0305863	0.0832203	0.068481	0	0	0.0748959	0.0284799	0.0395349	0.0697449	0	0	0.217846	0.0617093	0
ATRN	0	0	0	0.111221	0.0424675	0	0	0.24469	0.166441	0.22827	0	0	0.149792	0.0996797	0.118605	0.0697449	0.596933	0.145684	0	0	0
ATRNL1	0	0	0	0.889769	0	0.0513437	0	0	0	0	0	0	0	0	0	0	0	0.0145684	0	0	0
ATRX	3.23311	0	0	2.44686	0.332662	1.59165	0	1.92694	1.2483	2.67076	0	2.70295	2.64632	2.60591	2.37209	1.23797	1.90272	1.31116	2.832	1.23419	2.53357
ATXN1	0	0	0	0.333663	0.127403	0.154031	0	0.367035	0.332881	0.22827	0	0.480524	0.199722	0.541119	0.830233	0.156926	0.559624	0.160252	0	0.370256	0.633392
ATXN10	0	0	0	0.333663	0.417597	0.821499	0	0.795243	0.957033	0.68481	0	0.720786	0.699028	0.754718	1.14651	0.540523	0.708857	0.495326	0.871384	0.617093	0
ATXN1L	0	0	0	0	0.233571	0.308062	0	0.0917588	0.0832203	0.319578	0	0.0600655	0.349514	0.0569599	0.0790698	0.122053	0.0373083	0.101979	0	0.185128	0
ATXN2	0	0	0	0.556105	0.134481	0.616124	0	0.367035	0.374491	0.433713	0	0.720786	0.474341	0.370239	0.276744	0.174362	0.447699	0.320505	0.435692	0.0617093	0
ATXN2L	0	0	0	0	0.0637013	0.359406	0	0.24469	0.12483	0.502194	0	0.120131	0.524271	0.498399	0.316279	0.278979	0.261158	0.335073	0.217846	0.185128	0
ATXN3	0	0	0	1.33465	0.120325	0.513437	0	0.397622	0.0832203	1.32397	0	1.14124	1.34813	0.726238	0.632559	0.662576	0.85809	0.509894	0.871384	0.185128	0
ATXN7	0	0	0	0.222442	0.16987	0.205375	0	0.24469	0.166441	0.479367	0	0	0.499306	1.19616	0.474419	0.383597	0.373083	0.422484	0.217846	0.0617093	0
ATXN7L1	0	0	0	0.111221	0.424675	0.0513437	0	0.0611726	0.0416101	0.159789	0	0	0.174757	0.270559	0.197675	0.156926	0.149233	0.0437052	0	0	0
ATXN7L2	0	0	0	0	0	0.0513437	0	0.0305863	0	0.022827	0	0	0.0249653	0.0284799	0.0395349	0	0	0.0145684	0	0	0
ATXN7L3	0	0	0	0	0.0778571	0.102687	0	0.0611726	0.166441	0.159789	0	0.180196	0.174757	0.12816	0.0790698	0.13949	0.0373083	0.0582736	0.217846	0	0
ATXN7L3B	3.23311	0	0	0.667327	0.389286	0.513437	0	0.48938	0.624152	0.342405	0	0.66072	0.374479	0.683518	0.434884	0.296416	0.410391	0.305936	0.653538	0.185128	0.633392
AUH	0	0	0	0.111221	1.03338	0.359406	0	1.31521	1.37313	0.0913079	0	0.120131	0.0998612	0.313279	0.197675	0.0697449	0	0.072842	0.217846	0.431965	0.633392
AUNIP	0	0	0	0	0	0	0	0	0	0.022827	0	0	0.0249653	0	0	0	0	0	0	0	0
AUP1	3.23311	1.11744	0	0.444884	0.424675	1.643	0	1.00935	1.49797	1.27831	0	0.780851	1.2982	1.31008	1.66047	1.22053	1.11925	1.51511	0.653538	2.15983	1.26678
AURKA	0	0	0	0.111221	0.106169	0.0513437	0	0.0917588	0.0416101	0.045654	0	0	0.0499306	0.0569599	0.15814	0.122053	0	0.203958	0	0.0617093	0
AURKAIP1	0	1.11744	0	2.55809	5.44292	4.56959	0	5.23025	4.53551	2.92185	0	3.4838	2.74618	2.19295	2.41163	2.17953	1.7908	1.86476	1.96061	2.15983	3.16696
AURKAPS1	0	0	0	0	0	0	0	0	0.0416101	0	0	0	0	0.0284799	0	0.0174362	0	0.0145684	0	0.0617093	0
AURKB	0	0	0	0	0	0	0	0	0	0.045654	0	0	0.0499306	0	0.118605	0.0174362	0	0.0291368	0	0	0
AURKC	0	1.11744	0	0	0.00707792	0	0	0	0	0	0	0	0	0	0.0790698	0	0	0	0	0	0
AUTS2	0	0	0	0.111221	0.226494	0.308062	0	0.0611726	0.374491	0.045654	0	0	0.0249653	0.0854398	0.237209	0	0	0.0874104	0	0	0
AVEN	0	0	0	0.111221	0.0353896	0.102687	0	0.0917588	0	0.0913079	0	0	0.0998612	0.0427199	0.0790698	0.104617	0	0.0437052	0	0.0617093	0
AVIL	0	0	0	0.111221	0.0212338	0.102687	0	0.183518	0.0832203	0.205443	0	0	0.174757	0.0996797	0	0.0523086	0.111925	0.0291368	0.217846	0	0
AVL9	0	0	0	0.222442	0.148636	0.102687	0	0.0611726	0.166441	0.182616	0	0	0.199722	0.17088	0.0790698	0.13949	0.261158	0.0437052	0	0.123419	0
AVP	0	0	0	0	0.0990909	0	0	0	0	0	0	0	0	0	0	0	0	0	0	0	0
AVPI1	0	1.11744	0	0.111221	0.0849351	0.256718	0	0.458794	0.499322	0.182616	0	0.480524	0.174757	0.384479	0.632559	0.540523	0.111925	1.18004	0.217846	0.123419	0.633392
AVPR1A	0	0	0	0.111221	0	0	0	0.122345	0.624152	0	0	0	0	0	0	0	0	0	0	0	0
AVPR2	0	0	0	0	0	0	0	0.183518	0.166441	0.205443	0	0	0.174757	0	0	0	0	0	0	0	0
AWAT2	0	0	0	0	0	0	0	0	0	0	0	0	0	0	0	0	0	0	0	0	0
AXDND1	0	0	0	0	0	0	0	0	0.0416101	0	0	0	0	0	0	0	0	0	0	0	0
AXIN1	0	0	0	0	0.0353896	0.102687	0	0.0917588	0.208051	0.182616	0	0.180196	0.199722	0.15664	0.197675	0.0697449	0.111925	0.0582736	0	0.185128	0
AXIN2	0	1.11744	0	0	0.00707792	0	0	0.0917588	0	0.045654	0	0	0.0499306	0.0427199	0	0	0	0	0	0	0
AXL	0	0	0	0.889769	0	0.154031	0	0.0305863	0.12483	0	0	0.961048	0	0.01424	0	0.0174362	1.7908	1.28202	0	0	0
AZGP1	3.23311	0	0	0	2.38526	0.770155	0	0	0.790593	0.114135	0	0	0.124826	0.0427199	0	0	0	0	0	0.0617093	0
AZGP1P1	0	0	0	0	0.00707792	0	0	0	0	0	0	0	0	0	0	0	0	0	0	0	0
AZI2	0	0	0	0.889769	0.474221	0.56478	0	0.611726	0.748983	0.433713	0	0.66072	0.449375	0.484159	0.316279	0.50565	0.111925	0.233094	0.217846	0.246837	0
AZIN1	0	0	0	0.111221	0.325584	0.718811	0	0.367035	0.665762	0.410886	0	0.360393	0.374479	0.441439	0.672093	0.64514	0.671549	0.495326	1.52492	0.123419	0.633392
AZIN1-AS1	0	0	0	0.111221	0.127403	0.205375	0	0.305863	0.12483	0.022827	0	0	0.0249653	0	0	0	0.0373083	0.0291368	0	0.0617093	0
AZIN2	0	0	0	0.222442	0.0212338	0.102687	0	0	0	0.045654	0	0.180196	0.0249653	0.0284799	0.0395349	0	0.0373083	0.0582736	0	0	0
AZU1	0	0	0	0	0	0	0	0	0	0	0	0	0	0	0	0.0697449	0	0	0	0	0
B2M	64.6621	59.2245	0	250.692	25.3531	97.9637	0	97.9373	170.144	312.616	0	94.2427	304.052	393.863	468.014	255.284	240.638	211.606	263.158	283.554	343.932
B3GALNT1	0	0	0	0	0.113247	0.102687	0	0.275276	0.0416101	0.068481	0	0.300327	0.0499306	0.01424	0	0	0.0746166	0.0582736	0	0	0.633392
B3GALNT2	0	0	0	0.333663	0.0424675	0.205375	0	0.152931	0.208051	0.022827	0	0.720786	0.0249653	0.11392	0.237209	0.0523086	0.149233	0.0582736	0.217846	0	0
B3GALT2	0	0	0	0	0	0	0	0	0	0	0	0	0	0.0996797	0	0	0	0	0	0	0
B3GALT4	0	0	0	0.333663	0.0353896	0.154031	0	0.275276	0.0832203	0.22827	0	0	0.249653	0.313279	0.593024	0.540523	0.0746166	0.145684	0	0.0617093	0.633392
B3GALT5-AS1	0	0	0	0	0	0.102687	0	0	0	0	0	0	0	0	0	0	0	0	0	0	0
B3GALT6	0	0	0	0	0.0566234	0.154031	0	0.0305863	0.0416101	0.114135	0	0.120131	0.124826	0.0996797	0.15814	0.0697449	0.186541	0.072842	0	0.123419	0
B3GAT1	0	0	0	0	0.0141558	0	0	0	0	0	0	0	0	0	0.0395349	0	0	0	0	0	0
B3GAT3	0	1.11744	0	0.111221	0.120325	0.359406	0	1.16228	0.873813	0.319578	0	0.900982	0.324549	0.854398	0.909303	0.348724	0.186541	0.480757	0.653538	0.802222	0
B3GLCT	0	0	0	0	0	0.0513437	0	0.0917588	0.0416101	0.0913079	0	0.0600655	0.0998612	0.0854398	0.15814	0	0	0	0	0	0
B3GNT2	0	0	0	0.444884	0.0566234	0.308062	0	0.458794	0.416101	0.479367	0	0.480524	0.499306	0.299039	0.237209	0.156926	0.0373083	0.072842	0.435692	0.0617093	0
B3GNT3	0	0	0	0	0	0	0	0	0	0	0	0	0	0	0	0	0	0	0	0	0
B3GNT4	0	0	0	0	0.0637013	0	0	0	0	0	0	0	0	0	0	0	0	0	0	0	0
B3GNT5	0	0	0	0	0.0141558	0.256718	0	0.0305863	0	0.022827	0	0	0.0249653	0	0	0.0348724	0.522316	0.36421	0	0	0
B3GNT7	0	0	0	0	0	0.0513437	0	0.0305863	0.0416101	0	0	0	0	0.0854398	0.593024	0	0.0746166	0.0582736	0	0	0
B3GNT8	3.23311	0	0	0.111221	0	0	0	0.214104	0.457712	0.022827	0	0.180196	0.0249653	0.01424	0	0.156926	0	0	0	0	0
B3GNT9	0	0	0	0.667327	0.0141558	0.0513437	0	0.0611726	0.0832203	0.045654	0	0.180196	0.0499306	0.01424	0	0	0.0373083	0	0	0	0
B3GNTL1	0	0	0	0	0	0	0	0.0305863	0	0	0	0.0600655	0	0.12816	0.0790698	0.0523086	0.149233	0.160252	0	0	0
B4GALNT1	0	0	0	0	0	0	0	0	0.0416101	0	0	0.0600655	0	0	0	0	0	0	0	0	0
B4GALNT2	0	0	0	0	0	0	0	0.0305863	0.0832203	0	0	0	0	0	0	0	0	0	0	0	0
B4GALNT3	0	0	0	0	0	0	0	0	0	0	0	0	0	0	0	0	0	0	0	0	0
B4GALNT4	0	0	0	0	0	0.0513437	0	0	0	0	0	0	0	0	0	0	0	0	0	0	0
B4GALT1	0	1.11744	0	0.444884	0.184026	0.718811	0	0.458794	0.166441	0.867425	0	0.0600655	0.79889	0.555359	0.593024	0.348724	0.783474	0.786694	0.435692	0.123419	0
B4GALT1-AS1	0	0	0	0	0.0566234	0	0	0.214104	0.12483	0.045654	0	0.180196	0.0499306	0	0.118605	0.0697449	0	0.0291368	0	0	0
B4GALT2	0	0	0	0.111221	0.0778571	0.205375	0	0.275276	0.0416101	0.205443	0	0.180196	0.224688	0.01424	0	0	0.0373083	0.0145684	0	0.0617093	0
B4GALT3	0	0	0	0.444884	0.212338	0.256718	0	0.397622	0.499322	0.136962	0	0.120131	0.149792	0.555359	0.948838	0.191798	0.22385	0.349642	0.653538	1.60444	0
B4GALT4	0	0	0	0	0.283117	0.308062	0	0.305863	0.208051	0.068481	0	0.540589	0.0748959	0.17088	0.474419	0.122053	0	0.0874104	0	0.185128	0.633392
B4GALT5	0	0	0	0	0.353896	0.616124	0	0.305863	0.416101	0.639156	0	0.420458	0.649098	0.0996797	0.276744	0.435905	0.111925	0.203958	0	0.0617093	0
B4GALT6	0	0	0	0	0.0283117	0.0513437	0	0.0305863	0	0.022827	0	0	0.0249653	0	0.0395349	0.0174362	0	0.0291368	0	0	0
B4GALT7	0	1.11744	0	0.222442	0.162792	0.821499	0	0.367035	0.540932	0.22827	0	0.240262	0.199722	0.313279	0.197675	0.261543	0.261158	0.101979	0.435692	0.493675	0
B4GAT1	0	0	0	0.333663	0.0849351	0.308062	0	0.24469	0.208051	0.159789	0	0.180196	0.174757	0.0854398	0	0	0.0373083	0	0	0.185128	0
B9D1	0	0	0	0.222442	0.502532	0.821499	0	0.917588	0.208051	0.068481	0	0.300327	0.0748959	0.01424	0.0395349	0	0	0.0145684	0	0.308547	0
B9D2	0	0	0	0.111221	0.155714	0.410749	0	0.305863	0.208051	0.114135	0	0.180196	0.124826	0.18512	0.0790698	0.104617	0.111925	0.072842	0.217846	0	0
BAALC	0	0	0	0	0	0	0	0	0.291271	0.707637	0	0	0.773924	0	0.118605	0.0348724	0	0	0	0	0
BAALC-AS1	0	0	0	0	0	0	0	0.0305863	0	0	0	0	0	0	0	0	0	0	0	0	0
BAALC-AS2	0	0	0	0	0	0	0	0	0.12483	0.022827	0	0	0.0249653	0	0	0	0	0	0	0	0
BAAT	0	0	0	0	0	0.0513437	0	0	0	0	0	0	0	0	0	0	0	0	0	0	0
BABAM1	0	1.11744	0	0.667327	0.863507	1.33494	0	1.16228	1.04025	1.05004	0	1.5617	1.07351	0.854398	1.26512	0.819502	0.708857	0.699283	0.653538	0.740512	0
BACE1	0	0	0	0.111221	0.0637013	0.154031	0	0.183518	0.0832203	0.022827	0	0.120131	0.0249653	0.0427199	0	0	0.111925	0.0291368	0	0	0
BACE1-AS	0	0	0	0	0	0	0	0	0	0	0	0	0	0.01424	0	0	0	0	0	0	0
BACE2	0	1.11744	0	0.111221	0	0.256718	0	0.825829	2.62144	0.365232	0	0	0.374479	0	0	0.0174362	0.0746166	0	0	0	5.70053
BACH1	0	0	0	0.556105	0.212338	0.308062	0	0.428208	0.12483	0.342405	0	0.120131	0.374479	0.12816	0.118605	1.16823	0.559624	0.466189	0.435692	0.185128	0
BACH1-IT2	0	0	0	0	0	0	0	0	0	0	0	0	0	0	0	0	0	0	0	0	0
BACH2	0	0	0	0	0	0.0513437	0	0.0305863	0	0.045654	0	0	0.0499306	0.227839	0.276744	0	0.0373083	0.0145684	0	0	0
BAD	0	1.11744	0	0.778548	1.09	1.43762	0	1.5599	1.45636	1.41527	0	1.7419	1.39806	0.512639	0.316279	0.313852	0.522316	0.480757	0	0.246837	0
BAG1	3.23311	0	0	0.778548	2.61883	1.43762	0	3.73153	2.95432	1.50658	0	2.10229	1.54785	1.068	1.22558	0.976428	1.08194	1.04893	0.871384	1.91299	0.633392
BAG2	3.23311	0	0	0.111221	0.332662	0.308062	0	0	0.0832203	0	0	0.180196	0	0.17088	0.355814	0	0.111925	0.145684	0	0.0617093	1.26678
BAG3	0	0	0	0.111221	0.452987	0.308062	0	0.397622	0.748983	0.730464	0	0.780851	0.748959	0.15664	0.0790698	0.261543	0.261158	0.407915	0	0	0
BAG4	0	0	0	0	0.226494	0.102687	0	0.275276	0.332881	0.251097	0	0.300327	0.274618	0.199359	0.118605	0.156926	0.22385	0.189389	0	0	0
BAG5	0	0	0	0.444884	0.16987	0.616124	0	0.887002	0.624152	0.45654	0	0.300327	0.474341	0.370239	0.316279	0.296416	0.298466	0.218526	0	0.0617093	0.633392
BAG6	0	0	0	1.22343	0.445909	0.718811	0	0.458794	0.665762	0.639156	0	0.240262	0.624132	0.512639	0.355814	0.592831	0.410391	0.422484	0.871384	0.246837	0
BAHCC1	0	0	0	0	0.0283117	0.0513437	0	0.0611726	0.12483	0.114135	0	0.180196	0.124826	0	0	0	0	0	0	0	0
BAHD1	0	0	0	0	0.113247	0.154031	0	0.183518	0.166441	0.159789	0	0	0.149792	0.0854398	0.0790698	0.0348724	0.149233	0.0145684	0	0	0
BAIAP2	0	0	0	0	0.318507	0.616124	0	0.183518	0.0416101	0.570675	0	0	0.599167	0.0711998	0	0.0697449	0.22385	0.713852	0	0.123419	0
BAIAP2-AS1	0	0	0	0	0.0283117	0.102687	0	0	0.12483	0.0913079	0	0	0.0998612	0.01424	0	0.0523086	0.111925	0	0	0	0
BAIAP2L1	0	0	0	0	0	0.0513437	0	0.183518	0.707372	0.045654	0	0	0.0499306	0	0	0	0	0	0	0	0
BAIAP2L2	0	0	0	0	0.226494	0.205375	0	0	0	0.045654	0	0	0.0499306	0.0284799	0.0395349	0	0	0	0	0	0
BAIAP3	0	0	0	0	0.00707792	0.102687	0	0.122345	0	0	0	0	0	0	0	0	0	0	0	0	0
BAK1	0	0	0	0	0.0637013	0.0513437	0	0.24469	0.0832203	0.182616	0	0	0.174757	0.341759	0.395349	0.244107	0.149233	0.218526	0.435692	0.185128	0
BAMBI	0	0	0	0.222442	0.0707792	0.718811	0	0.336449	0.166441	0.205443	0	0.120131	0.224688	0.0711998	0.0395349	0.0174362	0.0746166	0.0437052	0	0	0
BANCR	0	0	0	0	0	0	0	0	0	0	0	0	0	0	0	0	0	0	0	0	0
BANF1	0	1.11744	0	1.00099	0.969675	1.33494	0	1.43756	1.6228	1.41527	0	1.80196	1.37309	0.897118	1.18605	1.11592	0.970015	1.01979	0.435692	0.555384	3.16696
BANF2	0	0	0	0	0.0212338	0	0	0	0	0	0	0	0	0	0	0	0	0	0	0	0
BANK1	0	0	0	0	0.0283117	0.0513437	0	0.0305863	0.0416101	0	0	0	0	0.01424	0	0	0	0.0874104	6.75322	0	0
BANP	0	0	0	0.111221	0.0849351	0.256718	0	0.152931	0.0416101	0.068481	0	0.180196	0.0748959	0.270559	0.15814	0.0697449	0	0.203958	0.217846	0.185128	0.633392
BAP1	0	0	0	0.222442	0.191104	0.205375	0	0.458794	0.12483	0.273924	0	0.300327	0.199722	0.15664	0.276744	0.174362	0.111925	0.131116	0	0.0617093	0
BARD1	0	0	0	0.222442	0.0283117	0.102687	0	0.152931	0.0832203	0.182616	0	0.240262	0.199722	0.1424	0.15814	0.104617	0.298466	0.145684	0	0.0617093	0.633392
BARX1	0	0	0	0	0	0	0	0	0	0	0	0	0	0	0	0	0	0	0	0	0
BARX2	0	0	0	0	0.0212338	0	0	0.122345	0.416101	0	0	0	0	0	0	0	0	0	0	0	0
BASP1	0	0	0	1.5571	0	0	0	0.0305863	0	0.022827	0	0	0.0249653	0.15664	0.0395349	0.418469	0.783474	2.75343	1.74277	0.370256	0
BATF	0	0	0	0	0	0	0	0	0.0416101	0	0	0	0	1.09648	1.81861	0.278979	0.0746166	0.203958	0.653538	0	0.633392
BATF2	0	0	0	0.111221	0.0849351	0.205375	0	0.0305863	0.0832203	0.365232	0	0	0.399445	0	0	0.296416	0.149233	0.0145684	0	0	0
BATF3	0	0	0	0.333663	0.00707792	0	0	0	0	0.159789	0	0	0.149792	0.0284799	0	1.11592	0.0373083	0.786694	0	0	0.633392
BAX	3.23311	1.11744	0	1.44587	1.00506	1.89972	0	0.734071	0.582542	1.25548	0	0.780851	1.27323	1.75152	2.56977	2.26671	1.49233	1.39857	2.17846	0.308547	0.633392
BAZ1A	0	0	0	0.556105	0.0990909	0.821499	0	0.122345	0.249661	1.48375	0	0.720786	1.44799	2.63439	3.08372	3.31288	2.01465	2.24353	2.832	0.123419	0.633392
BAZ1B	0	1.11744	0	0.444884	0.162792	0.56478	0	0.152931	0.748983	0.913079	0	0.720786	0.948681	1.38128	0.711628	0.261543	0.634241	0.670147	0.435692	0.185128	0.633392
BAZ2A	0	0	0	0.111221	0.16987	0.410749	0	0.336449	0.624152	0.913079	0	0.420458	0.898751	0.768958	0.395349	0.488214	0.596933	0.378778	0.653538	0.308547	0
BAZ2B	0	1.11744	0	0.556105	0.16987	0.56478	0	0.275276	0.748983	0.821771	0	0.540589	0.79889	0.697758	0.909303	0.296416	0.970015	0.786694	0.435692	0.431965	1.90018
BBC3	0	0	0	0.444884	0.0212338	0.359406	0	0.0917588	0.0832203	0.388059	0	0.360393	0.399445	0.284799	0.237209	0.296416	0.261158	0.101979	0	0.0617093	0
BBIP1	0	1.11744	0	0.444884	0.679481	0.513437	0	0.734071	0.957033	0.45654	0	1.02111	0.42441	0.583838	0.513954	0.488214	0.186541	0.189389	0	0.185128	0
BBOX1	0	0	0	0.222442	14.6301	1.84837	0	3.60918	0.0832203	0.251097	0	0	0.274618	0.213599	0.0790698	0.0174362	0.0746166	0.0291368	0	0.185128	0
BBOX1-AS1	0	0	0	0	0.0353896	0.102687	0	0	0.12483	0	0	0	0	0	0	0	0	0	0	0	0
BBS1	0	0	0	0.111221	0.254805	0.154031	0	0.152931	0.249661	0.114135	0	0.0600655	0.0748959	0.0854398	0	0	0	0	0	0	0
BBS10	0	0	0	0.111221	0.0495455	0.0513437	0	0.122345	0.12483	0.022827	0	0.120131	0.0249653	0.01424	0	0	0.149233	0.0145684	0	0	0
BBS12	0	0	0	0.222442	0.176948	0.0513437	0	0.0611726	0.0832203	0	0	0	0	0.0284799	0.0395349	0.0174362	0	0	0	0.0617093	0
BBS2	0	0	0	0.111221	0.113247	0.102687	0	0.367035	0.665762	0.0913079	0	0.0600655	0.0998612	0.0854398	0.118605	0.0174362	0.0746166	0.072842	0.435692	0	0
BBS4	0	0	0	0	0.120325	0.359406	0	0.275276	0.0832203	0.068481	0	0.480524	0.0748959	0.17088	0.15814	0.104617	0.0373083	0.131116	0	0	1.26678
BBS5	0	0	0	0	0.0212338	0.102687	0	0.0611726	0	0	0	0	0	0	0	0.0174362	0	0.0145684	0	0	0
BBS7	0	0	0	0.111221	0.0849351	0.308062	0	0.0917588	0.166441	0.205443	0	0.360393	0.199722	0.0711998	0.0790698	0.104617	0.149233	0.0145684	0	0.123419	0
BBS9	0	0	0	0	0.0353896	0.359406	0	0.0917588	0.0416101	0.114135	0	0.180196	0.124826	0.0711998	0	0.0348724	0	0.0145684	0	0.0617093	0
BBX	6.46621	3.35233	0	1.89076	0.990909	2.10509	0	2.41632	2.8711	1.36962	0	1.98216	1.39806	2.24991	1.93721	1.3949	0.932707	1.36943	2.61415	0.740512	1.26678
BCAM	0	0	0	0	0.0849351	6.4693	0	6.0255	3.12076	2.6251	0	13.5147	2.49653	0.01424	0	0	0.0373083	0.0145684	0.217846	0	0
BCAN	0	0	0	0	0	0	0	0.0611726	0	0	0	0	0	0	0.0395349	0	0	0	0	0	0
BCAP29	0	1.11744	0	2.55809	0.120325	0.410749	0	0.336449	0.832203	0.98156	0	2.34255	0.923716	0.355999	0.553489	0.610267	0.447699	0.422484	0.217846	0	0
BCAP31	0	1.11744	0	1.66832	0.948442	3.79943	0	3.27273	2.70466	2.12291	0	2.16236	2.02219	1.9224	2.88605	1.97029	1.7908	1.35486	1.74277	0.98735	1.26678
BCAR1	0	1.11744	0	0.222442	0.318507	0.718811	0	0.214104	0.748983	0.502194	0	0.420458	0.499306	0	0	0	0	0	0	0.0617093	0
BCAR3	0	0	0	0	0.304351	0.102687	0	0.275276	0.166441	0.0913079	0	0.120131	0.0748959	0.01424	0	0	0.149233	0.218526	0.217846	0.123419	0
BCAS1	0	0	0	0	0	0	0	0.0611726	0	0	0	0	0	0	0	0	0	0.0291368	0	0.0617093	0
BCAS2	0	0	0	0.778548	0.757338	1.07822	0	1.37638	0.873813	0.639156	0	0.961048	0.649098	2.33535	1.5814	0.714885	2.12657	2.22897	2.39631	4.13453	1.26678
BCAS3	0	1.11744	0	0	0.254805	0.205375	0	0.24469	0.0832203	0.182616	0	0.961048	0.174757	0.0854398	0	0.104617	0.0373083	0.072842	0	0.0617093	0
BCAS4	0	0	0	0	0.0212338	0.205375	0	0.397622	0.416101	0	0	0.480524	0	0.484159	0.553489	0	0	0.0291368	1.96061	0	0
BCAT1	0	0	0	0	0	0	0	0	0.0832203	0.251097	0	0	0.274618	0	0	0.470778	0.559624	0.189389	0.217846	0	0
BCAT2	0	0	0	0.333663	0.346818	0.513437	0	0.550553	0.998644	0.205443	0	0.120131	0.199722	0.17088	0.15814	0.0523086	0.22385	0.189389	0.217846	0.185128	0
BCCIP	0	1.11744	0	0.778548	0.658247	0.462093	0	0.672898	0.665762	0.22827	0	0.600655	0.224688	0.612318	0.316279	0.523086	0.149233	0.36421	0.435692	0.246837	0
BCDIN3D	0	0	0	0.111221	0.0778571	0.205375	0	0.0305863	0.0416101	0.022827	0	0.360393	0.0249653	0.0711998	0.276744	0.0523086	0.149233	0.0437052	0	0.0617093	0
BCDIN3D-AS1	0	0	0	0	0.0283117	0	0	0.0305863	0	0.022827	0	0.0600655	0	0	0	0.0174362	0	0	0	0	0
BCHE	0	0	0	0	0.00707792	0.0513437	0	0	0	0	0	0.0600655	0	0	0	0	0	0	0	0	0
BCKDHA	0	0	0	0.222442	0.332662	0.308062	0	0.887002	1.33152	0.639156	0	0.240262	0.599167	0.284799	0.593024	0.453342	0.373083	0.553599	0.435692	0.308547	0
BCKDHB	0	0	0	0	0.304351	0.256718	0	0.275276	0.208051	0	0	0.240262	0	0.11392	0.118605	0.0174362	0.186541	0.0437052	0.217846	0	0
BCKDK	0	0	0	0.444884	0.495455	0.770155	0	0.48938	0.998644	0.182616	0	1.26137	0.149792	0.242079	0.237209	0.575395	0.447699	0.597305	0.435692	0.431965	0
BCL10	0	0	0	0.111221	0.20526	0.308062	0	0.183518	0.12483	0.273924	0	0.180196	0.249653	0.227839	0.197675	0.348724	0.373083	0.218526	0	0.246837	0
BCL11A	0	0	0	0	0	0.0513437	0	0	0	0	0	0	0	0.0427199	0	0.0697449	0.0746166	0.291368	3.48554	0.123419	0
BCL11B	0	0	0	0.111221	0	0	0	0.0305863	0	0	0	0	0	3.67391	0.988373	0	0	0	0	0	0
BCL2	3.23311	0	0	0.222442	0.134481	0.718811	0	0.275276	0.208051	0.022827	0	0	0.0249653	0.655038	0.276744	0.0523086	0.298466	0.247663	0.217846	0.493675	0.633392
BCL2A1	0	0	0	0.889769	0.0212338	0	0	0	0.0416101	0.045654	0	0	0.0499306	1.08224	1.30465	8.40426	2.7235	3.70037	3.70338	0.123419	6.96732
BCL2L1	0	0	0	0.667327	0.764416	0.872842	0	1.00935	0.915423	1.4381	0	0.720786	1.42302	0.398719	0.751163	0.226671	0.522316	0.174821	0.217846	0.185128	0
BCL2L10	0	0	0	0	0.0990909	0.154031	0	0.152931	0.208051	0	0	0	0	0.01424	0	0	0	0	0	0	0
BCL2L11	0	0	0	0.111221	0.155714	0.102687	0	0.0917588	0.0416101	0.068481	0	0.240262	0.0748959	0.270559	0.593024	0.331288	0.186541	0.247663	0.217846	0.246837	1.90018
BCL2L12	0	0	0	0.111221	0.141558	0.205375	0	0.214104	0.208051	0.319578	0	0.120131	0.324549	0.18512	0.355814	0.244107	0.149233	0.305936	0.217846	0.370256	0
BCL2L13	0	0	0	0.111221	0.481299	0.0513437	0	0.214104	0.374491	0.388059	0	0.120131	0.42441	0.199359	0.316279	0.226671	0.0746166	0.378778	0	0.123419	0.633392
BCL2L14	0	0	0	0	0	0	0	0	0	0	0	0	0	0	0	0	0	0.0291368	0	0	0
BCL2L15	0	0	0	0	0	0	0	0.0305863	0	0	0	0	0	0.01424	0	0.0174362	0	0	0	0	0
BCL2L2	0	0	0	0.222442	0.176948	0.205375	0	0.214104	0.166441	0.342405	0	0.240262	0.299584	0	0	0.0348724	0.111925	0.0874104	0	0	0
BCL3	0	0	0	0.556105	0.0566234	0.308062	0	0.397622	0.0416101	0.958733	0	0.0600655	1.02358	0.18512	0.237209	0.331288	0.261158	0.305936	0.435692	0.308547	0
BCL6	0	0	0	0.111221	0	0.102687	0	0.0305863	0.12483	0	0	0	0	0.0284799	0.0395349	0.0871811	0	0.160252	0.217846	0	0
BCL6B	0	0	0	0	0	0	0	0	0	0.707637	0	0	0.674063	0	0	0.0174362	0	0	0	0	0
BCL7A	0	0	0	0.111221	0.233571	0.56478	0	0.581139	0.748983	0.068481	0	0.66072	0.0748959	0.0569599	0	0.0348724	0	0.247663	0.653538	0.0617093	0
BCL7B	3.23311	0	0	0.111221	0.452987	0.667468	0	0.550553	0.957033	0.844598	0	0.961048	0.823855	1.19616	0.869768	0.767193	0.447699	0.932378	1.08923	0.678803	0.633392
BCL7C	3.23311	1.11744	0	0.778548	0.481299	1.07822	0	2.66101	1.2483	0.776117	0	0.900982	0.79889	0.925598	1.22558	0.348724	0.485008	0.480757	0.217846	0.123419	0
BCL9	0	0	0	0	0.092013	0.359406	0	0.183518	0.374491	0.136962	0	0.300327	0.149792	0.12816	0	0.0174362	0	0	0	0.0617093	0
BCL9L	0	0	0	0	0.0141558	0.0513437	0	0.0611726	0.0416101	0.342405	0	0.180196	0.374479	0.270559	0.237209	0.0174362	0.111925	0.0145684	0.217846	0	0
BCLAF1	0	0	0	0.778548	0.353896	0.616124	0	1.13169	0.665762	1.07287	0	0.720786	1.09847	1.09648	0.672093	0.540523	0.634241	0.742989	1.52492	0.308547	1.90018
BCO1	0	0	0	0	0.0637013	0.154031	0	0	0	0	0	0	0	0	0	0	0	0	0	0	0
BCO2	3.23311	0	0	0.111221	0.00707792	0.0513437	0	0.0305863	0.291271	0	0	0	0	0.0427199	0	0.0174362	0.261158	0.203958	0.217846	0	0
BCOR	0	0	0	0	0.0566234	0.102687	0	0.0611726	0.208051	0.22827	0	0.180196	0.199722	0.242079	0.118605	0.13949	0.111925	0.218526	0	0.0617093	0
BCORL1	0	0	0	0	0.0495455	0	0	0.0305863	0	0.068481	0	0	0.0249653	0.01424	0.0395349	0.0523086	0.0373083	0	0	0.123419	0
BCORP1	0	0	0	0	0	0	0	0	0	0	0	0	0	0.0569599	0	0	0	0	0	0.0617093	0
BCR	0	0	0	0	0.176948	0.308062	0	0.122345	0.0832203	0.205443	0	0.0600655	0.224688	0.0996797	0.355814	0.0523086	0.0373083	0.0291368	0	0.123419	0
BCRP3	0	0	0	0	0.00707792	0	0	0.0917588	0	0	0	0	0	0	0	0	0	0	0	0	0.633392
BCS1L	0	0	0	0.222442	0.092013	0.256718	0	0.214104	0.12483	0.273924	0	0.180196	0.299584	0.0711998	0.0790698	0	0.186541	0.0582736	0.435692	0.0617093	0.633392
BCYRN1	0	0	0	0	0	0	0	0	0.0416101	0	0	0	0	0	0	0	0	0	0	0	0
BDH1	0	0	0	0	0.240649	0.102687	0	0.642312	0.499322	0	0	0	0	0.1424	0.0790698	0.0174362	0.0746166	0.0145684	0	0.0617093	0
BDH2	0	1.11744	0	2.44686	4.2326	1.43762	0	1.86576	1.41474	0.753291	0	0.600655	0.79889	0.299039	0.355814	0.0174362	0.261158	0.160252	0.435692	0.185128	1.26678
BDKRB1	9.69932	0	0	0	0	0	0	0.0305863	0.166441	0	0	0	0	0	0	0	0	0	0	0	0
BDKRB2	0	0	0	0	0	0	0	0.305863	0.249661	0.182616	0	0	0.199722	0	0	0	0	0	0	0	0
BDNF	0	0	0	0	0.0141558	0.102687	0	0.0305863	0	0	0	0	0	0	0	0	0	0	0	0	0
BDNF-AS	0	0	0	0	0.0424675	0.0513437	0	0.0611726	0.0832203	0	0	0.0600655	0	0	0.0395349	0	0.0373083	0	0	0	0
BDP1	0	0	0	0.556105	0.148636	0.410749	0	0.764657	1.16508	1.48375	0	1.14124	1.39806	1.3528	1.42326	0.50565	0.485008	0.670147	0.653538	0.370256	0.633392
BEAN1-AS1	0	0	0	0	0.00707792	0	0	0	0	0	0	0	0	0	0	0	0	0	0	0	0
BECN1	0	0	0	0.444884	0.332662	0.462093	0	0.795243	0.915423	0.479367	0	0.720786	0.524271	0.441439	0.434884	0.575395	0.298466	0.407915	0.871384	0.0617093	0
BEGAIN	0	0	0	0	0	0	0	0	0	0	0	0	0	0	0	0	0	0	0	0	0
BEND2	0	0	0	0	0	0	0	0	0	0	0	0	0	0	0	0	0	0	0	0	0
BEND3	0	0	0	0	0	0	0	0.0305863	0.0416101	0	0	0	0	0	0	0	0	0	0	0	0
BEND3P3	0	0	0	0	0	0	0	0	0	0	0	0	0	0	0	0	0	0	0	0	0
BEND4	0	0	0	0	0	0	0	0	0	0.045654	0	0	0.0499306	0.0284799	0	0	0	0	0.217846	0	0
BEND5	0	0	0	0	0.311429	0.205375	0	0.917588	0.332881	0.045654	0	0.180196	0.0249653	0.0284799	0.0395349	0	0.0746166	0.203958	0.435692	0.0617093	0.633392
BEND6	0	0	0	0.222442	0	0	0	0	0	0	0	0	0	0	0	0	0	0.0582736	0	0	0
BEND7	0	0	0	0	0.353896	0.616124	0	0.0611726	0.249661	0.182616	0	0	0.199722	0	0	0	0	0	0	0	0
BEST1	0	0	0	0	0	0	0	0	0	0	0	0	0	0.01424	0	0.0523086	0.0746166	0.072842	0	0	0
BEST3	0	0	0	0	0.0141558	0	0	0	0	0	0	0	0	0	0	0	0	0	0	0	0
BEST4	0	0	0	0	0	0.0513437	0	0.0305863	0	0	0	0	0	0	0.0790698	0	0	0	0	0.0617093	0
BET1	0	0	0	0.556105	0.644091	0.205375	0	0.703484	0.499322	0.547848	0	0.360393	0.574202	0.398719	0.790698	0.523086	0.22385	0.218526	0.653538	0.863931	0.633392
BET1L	0	1.11744	0	0.222442	0.311429	0.256718	0	0.214104	0.291271	0.273924	0	0.360393	0.274618	0.256319	0.15814	0.174362	0.298466	0.349642	0.435692	0.308547	0
BEX1	0	0	0	0	0.0990909	0.154031	0	0.734071	0	0.182616	0	0.300327	0.199722	0	0	0	0	0	0	0	0
BEX2	0	0	0	0.111221	1.51468	2.61853	0	4.49618	1.08186	0.022827	0	0.360393	0.0249653	0.583838	0.395349	0.0174362	0.0373083	0.0582736	0.217846	0.493675	0.633392
BEX4	6.46621	3.35233	0	1.11221	1.30234	2.15643	0	3.1198	1.87246	0.365232	0	1.7419	0.374479	0.669278	0.711628	0.261543	1.08194	0.830399	0.217846	0.740512	2.53357
BEX5	0	0	0	0	0.0424675	0.667468	0	1.3458	0.457712	1.4381	0	0.120131	1.27323	0.199359	0.197675	0	0	0.0145684	0	0.98735	0.633392
BFAR	0	0	0	0.111221	0.481299	0.308062	0	0.152931	0.457712	0.45654	0	0.240262	0.42441	0.484159	0.830233	0.627704	0.373083	0.262231	0.653538	0.370256	0.633392
BFSP1	0	0	0	0.111221	0.00707792	0	0	0.0305863	0	0.068481	0	0	0.0748959	0	0.0790698	0	0	0.0145684	0	0	0
BFSP2	0	0	0	0	0	0	0	0	0	0	0	0	0	0.01424	0	0	0	0	0	0	0
BGN	0	2.23489	0	15.3485	0	3.90212	0	0	0	0.388059	0	12.2534	0.249653	0	0.0395349	0	0.111925	0.0437052	0	0	0
BHLHA15	0	0	0	0	0	0	0	0	0	0	0	0	0	0	0	0	0	0	0	0.0617093	0
BHLHA9	0	0	0	0	0	0	0	0	0	0	0	0	0	0	0	0	0	0	0	0	0
BHLHB9	0	0	0	0	0.0353896	0.0513437	0	0.0305863	0.0416101	0.022827	0	0.0600655	0.0249653	0	0	0	0	0	0	0	0
BHLHE22	0	0	0	0	0	0	0	0.0305863	0	0.068481	0	0	0.0748959	0	0	0	0	0	0	0	0
BHLHE40	0	0	0	0.222442	0.226494	0.154031	0	0.48938	0.332881	0.45654	0	0.0600655	0.449375	0.341759	0.474419	0	0.149233	0.262231	0	0.0617093	1.26678
BHLHE40-AS1	0	0	0	0	0	0.0513437	0	0	0.0416101	0	0	0	0	0.0854398	0.0395349	0	0.0373083	0	0	0	0
BHLHE41	3.23311	2.23489	0	0.222442	0.0566234	0.462093	0	0.0917588	0.0416101	0.068481	0	0.240262	0.0748959	0	0	0	0.85809	0.509894	0	0.740512	0
BHMG1	0	0	0	0	0	0	0	0	0	0	0	0	0	0	0	0	0	0	0	0	0
BHMT	0	0	0	0	14.6725	1.43762	0	0.214104	0.0832203	0.251097	0	0	0.249653	0.384479	0	0	0.0746166	0.0291368	0	0	0
BHMT2	0	0	0	0.111221	6.57539	1.84837	0	0.458794	0.499322	0.319578	0	0	0.324549	0.1424	0	0.0174362	0	0	0.435692	0.0617093	0
BICC1	0	0	0	0.333663	0.608701	1.54031	0	0.764657	0.332881	0	0	0	0	0.0284799	0	0	0.0373083	0	0	0.0617093	0
BICD1	0	0	0	0.222442	0	0.205375	0	0.122345	0.0416101	0.251097	0	0.0600655	0.249653	0.0711998	0.0395349	0	0.149233	0.0582736	0	0.246837	0
BICD2	0	0	0	0.333663	0.0990909	0.102687	0	0.214104	0.0832203	0.570675	0	0.120131	0.549237	0.213599	0.118605	0.209235	0.186541	0.378778	0.217846	0	0
BID	0	0	0	0.111221	0.0212338	0.462093	0	0.0917588	0.0416101	0.547848	0	0	0.574202	0.740478	0.672093	8.73554	1.15656	1.73364	0.435692	0.555384	0
BIK	0	0	0	0	0.113247	0.359406	0	0	0.499322	0	0	0	0	0.199359	0	0	0	0.072842	0	0.123419	0
BIN1	0	0	0	0.222442	1.84026	1.48897	0	0.305863	0.582542	0.319578	0	0.600655	0.324549	2.33535	1.77907	0.174362	1.38041	0.961515	2.39631	0.370256	0
BIN2	0	0	0	0.222442	0	0.0513437	0	0	0.332881	0.045654	0	0	0.0499306	2.74831	4.11163	1.95286	0.559624	0.72842	1.08923	0.431965	0.633392
BIN3	0	0	0	0.222442	0.106169	0.256718	0	0.305863	0.457712	0.273924	0	0.300327	0.299584	0.355999	0.513954	0.313852	0.186541	0.116547	0.217846	0.185128	0
BIN3-IT1	0	0	0	0	0	0	0	0	0	0	0	0	0	0.0284799	0.0395349	0.0174362	0	0	0	0	0
BIRC2	0	1.11744	0	0.444884	1.37312	0.667468	0	0.48938	0.499322	0.502194	0	0.240262	0.549237	0.455679	0.632559	0.331288	0.447699	0.466189	0	0.185128	0.633392
BIRC3	0	0	0	0.222442	0.0212338	6.41796	0	0.519967	0.748983	1.50658	0	0.120131	1.64771	6.86366	2.96512	2.4062	1.3431	1.28202	8.27815	4.01111	10.7677
BIRC5	0	0	0	0	0	0	0	0	0	0.114135	0	0	0.124826	0	0	0	0	0.0437052	0	0	0
BIRC6	0	0	0	0.667327	0.33974	0.513437	0	0.519967	0.291271	0.913079	0	0.480524	0.873785	0.840158	0.830233	0.64514	0.559624	0.495326	0.653538	0.185128	0
BIRC6-AS2	0	0	0	0	0	0	0	0	0	0	0	0	0	0	0	0	0	0	0	0	0
BIRC7	0	0	0	0	0	0.0513437	0	0	0	0	0	0	0	0	0	0	0	0	0	0	0
BISPR	0	0	0	0.111221	0	0	0	0.0611726	0	0.068481	0	0	0.0499306	0.227839	0.395349	0.244107	0.22385	0.131116	0	0.123419	0
BIVM	0	0	0	0.222442	0.184026	0.256718	0	0.24469	0.12483	0.159789	0	0.0600655	0.149792	0.11392	0.0395349	0	0.0373083	0.072842	0	0.0617093	0
BLCAP	0	0	0	0.222442	0.290195	0.616124	0	0.825829	1.04025	0.547848	0	0.180196	0.474341	0.512639	0.434884	0.296416	0.410391	0.2768	1.08923	0.0617093	0
BLK	0	0	0	0	0	0	0	0	0	0	0	0	0	0.0854398	0	0	0	0	1.74277	0.123419	0
BLM	0	0	0	0	0	0	0	0	0.0416101	0	0	0	0	0.12816	0.197675	0	0	0.0145684	0.217846	0	0
BLMH	0	1.11744	0	0.333663	0.290195	0.462093	0	0.122345	0.12483	0.342405	0	0.420458	0.349514	0.213599	0.355814	0.0523086	0.0746166	0.131116	0	0.185128	0.633392
BLNK	0	0	0	0	0.0141558	0.0513437	0	0.367035	0.416101	0	0	0	0	0	0	0	0.783474	0.451621	1.30708	0.617093	0
BLOC1S1	6.46621	1.11744	0	3.11419	6.70987	4.15884	0	5.44436	4.82678	2.99034	0	2.88314	2.99584	2.49199	4.58605	7.02679	4.40238	3.71494	2.61415	0.98735	2.53357
BLOC1S2	0	0	0	0.333663	0.594545	0.359406	0	1.16228	1.08186	0.525021	0	0.0600655	0.524271	1.23888	1.14651	1.44721	0.708857	0.874104	1.08923	0.493675	1.26678
BLOC1S3	0	0	0	0	0.092013	0	0	0	0.0416101	0.068481	0	0.0600655	0.0499306	0.199359	0.15814	0.156926	0.0746166	0.072842	0.435692	0	0.633392
BLOC1S4	0	0	0	0.333663	0.452987	0.770155	0	0.703484	0.540932	0.251097	0	0.300327	0.224688	0.726238	1.06744	0.383597	0.111925	0.335073	0.217846	0.246837	0
BLOC1S5	0	0	0	0	0	0.0513437	0	0	0	0	0	0	0	0	0	0	0	0	0	0	0
BLOC1S6	0	1.11744	0	0.444884	0.686558	0.56478	0	0.519967	0.0832203	0.342405	0	0.720786	0.349514	0.640798	0.513954	0.453342	1.04463	1.384	1.08923	0.246837	1.26678
BLVRA	0	0	0	0.444884	0.601623	1.07822	0	0.672898	0.707372	0.616329	0	0.540589	0.524271	0.569599	0.316279	2.99903	0.85809	0.917809	0	0.185128	3.16696
BLVRB	9.69932	3.35233	0	0.556105	3.02935	2.20778	0	3.3339	3.12076	0.593502	0	1.68183	0.574202	0.526879	0.118605	1.86567	4.92469	1.80648	0.653538	0.740512	1.26678
BLZF1	0	0	0	0.333663	0.0212338	0	0	0.122345	0.12483	0.022827	0	0.180196	0.0249653	0.0996797	0	0.0523086	0.0746166	0.072842	0	0.185128	0
BMF	0	0	0	0	0.0637013	0.102687	0	0.0611726	0.249661	0.045654	0	0	0.0499306	0.0284799	0	0.0348724	0.186541	0.0874104	0	0.0617093	0
BMI1	0	0	0	0	0	0	0	0	0	0	0	0	0	0	0	0	0	0	0	0	0
BMP1	0	1.11744	0	0.111221	0	0.102687	0	0	0.0416101	0.182616	0	0.0600655	0.174757	0	0.0395349	0	0.0373083	0.0145684	0	0	0
BMP2	0	0	0	0.111221	0.0141558	0.256718	0	0.0305863	0	0.0913079	0	0.0600655	0.0998612	0	0.0395349	0	0	0	0	0	0
BMP2K	0	0	0	0.333663	0.0141558	0.0513437	0	0	0	0.068481	0	0.0600655	0.0748959	0.01424	0	0.0348724	0.186541	0.174821	0	0	0
BMP3	0	0	0	0	0	0	0	0	0	0	0	0	0	0	0	0	0	0	0	0	0
BMP4	0	2.23489	0	1.00099	0.0424675	0.0513437	0	0	0.0832203	0.114135	0	0	0.124826	0	0	0	0	0	0	0	0
BMP5	0	0	0	0.667327	0	0	0	0	0	0	0	0	0	0	0	0	0.0373083	0	0	0	0
BMP6	0	0	0	0	0	0	0	0.0305863	0	0.45654	0	0	0.499306	0	0	0	0	0	0	0	0
BMP7	0	0	0	0	0.00707792	0.308062	0	0	0.249661	0	0	0	0	0	0	0	0	0	0	0	0
BMP8A	0	0	0	0	0	0	0	0	0	0	0	0	0	0	0	0	0	0	0	0	0
BMP8B	0	0	0	0	0	0	0	0	0	0	0	0	0	0	0	0	0	0	0	0	0
BMPER	0	0	0	0.111221	0	0	0	0	0	0.045654	0	0	0.0499306	0	0	0	0	0	0	0	0
BMPR1A	0	0	0	0	0.00707792	0	0	0.0917588	0	0.022827	0	0.240262	0.0249653	0.01424	0.0395349	0	0	0.0145684	0.217846	0	0
BMPR1B	0	0	0	0	0	0.0513437	0	0.214104	0.291271	0	0	0	0	0	0	0	0	0	0	0	0
BMPR1B-AS1	0	0	0	0	0	0	0	0.0305863	0.0416101	0	0	0	0	0	0	0	0	0	0	0	0
BMPR2	0	0	0	0.667327	0.0849351	0.205375	0	0.152931	0.291271	2.35118	0	0.720786	2.27184	0.0996797	0.15814	0.13949	0.186541	0.072842	0.217846	0.0617093	0
BMS1	0	0	0	0.111221	0.0849351	0.154031	0	0.275276	0.457712	0.273924	0	0.360393	0.299584	0.242079	0.474419	0.13949	0.149233	0.174821	0.217846	0.123419	0
BMS1P20	0	1.11744	0	0	0.127403	0	0	0.214104	0	0.022827	0	0.120131	0	0.01424	0.118605	0.0697449	0.111925	0.0291368	0.435692	0.431965	0
BMS1P21	0	0	0	0	0	0	0	0	0	0	0	0.0600655	0	0	0	0	0	0	0	0.0617093	0
BMS1P4	0	0	0	0	0	0	0	0.0305863	0	0	0	0	0	0.0284799	0.0395349	0.0174362	0	0	0	0.185128	0
BMS1P5	0	0	0	0	0	0.0513437	0	0.0917588	0.0832203	0	0	0.0600655	0	0.0284799	0.0395349	0	0.0373083	0	0	0	0
BMS1P6	0	0	0	0	0	0	0	0	0.0416101	0	0	0	0	0	0	0	0	0	0	0	0
BMX	0	0	0	0	0	0.0513437	0	0	0	0	0	0	0	0	0	0	0	0	0	0	0
BNC1	0	0	0	0	0	0	0	0	0	0	0	0	0	0	0	0	0	0	0	0	0
BNC2	0	1.11744	0	0	0.438831	1.1809	0	0.0611726	0.0416101	0.0913079	0	0.0600655	0.0998612	0.01424	0.316279	0	0.0746166	0.0291368	0	0	0
BNIP1	0	0	0	0.111221	0.113247	0.154031	0	0.214104	0.208051	0.114135	0	0.240262	0.124826	0.18512	0.316279	0.0523086	0.111925	0.0874104	0	0.185128	0
BNIP2	0	0	0	0.222442	0.0424675	0.205375	0	0.152931	0.208051	0.958733	0	0.480524	1.02358	0.683518	0.869768	0.906683	0.746166	0.844967	1.30708	0.185128	0.633392
BNIP3	3.23311	0	0	0.333663	5.07487	2.77256	0	2.29397	3.24559	0.433713	0	0.360393	0.42441	0.655038	0.118605	0.122053	0.111925	0.218526	0.435692	1.17248	0
BNIP3L	0	1.11744	0	4.2264	2.46312	1.28359	0	0.734071	0.790593	0.753291	0	0.540589	0.773924	1.08224	0.672093	0.941556	1.97734	2.01044	1.30708	0.431965	1.26678
BNIPL	0	0	0	0	0	0.0513437	0	0.152931	0.0416101	0	0	0	0	0	0	0	0.0373083	0.0582736	0	0	0
BOC	9.69932	1.11744	0	0.222442	0	0	0	0	0	0.730464	0	0	0.773924	0	0	0	0	0	0	0.0617093	0
BOD1	0	1.11744	0	0.444884	0.658247	0.616124	0	0.48938	1.12347	0.365232	0	0.480524	0.374479	0.370239	0.276744	0.348724	0.186541	0.305936	0	0.493675	0.633392
BOD1L1	0	1.11744	0	0.667327	0.092013	0.513437	0	0.825829	0.790593	1.16418	0	0.720786	1.27323	0.683518	0.751163	1.02874	0.970015	0.626441	1.08923	0.431965	0.633392
BOK	0	0	0	0.444884	0.325584	0.667468	0	0.152931	0.166441	0.205443	0	0.180196	0.224688	0	0.0790698	0	0	0.0145684	0	0	0
BOK-AS1	0	0	0	0	0	0	0	0	0	0	0	0.0600655	0	0	0	0	0	0	0	0	0
BOLA1	0	0	0	0.556105	0.389286	0.667468	0	0.917588	0.457712	0.205443	0	0.420458	0.199722	0.355999	0.276744	0.13949	0.0746166	0.145684	0.217846	0.185128	0.633392
BOLA3	0	0	0	0.556105	2.70377	1.12956	0	2.63042	3.03754	0.913079	0	1.26137	0.923716	0.868638	0.869768	0.156926	0.186541	0.335073	0.435692	0.802222	0.633392
BOLA3-AS1	0	0	0	0	0.00707792	0.0513437	0	0.0305863	0.0832203	0.022827	0	0	0.0249653	0.0284799	0.0790698	0.0174362	0	0.0145684	0.435692	0	0
BOLL	0	0	0	0	0	0	0	0	0	0	0	0	0	0	0	0	0	0	0	0	0
BOP1	3.23311	0	0	0.444884	0.0990909	0.308062	0	0.183518	0.12483	0.182616	0	0.120131	0.199722	0.299039	0.15814	0.226671	0.111925	0.218526	0	0.246837	0
BORA	0	0	0	0	0.00707792	0.0513437	0	0.0611726	0.0416101	0.022827	0	0	0.0249653	0.0996797	0	0.0523086	0.0373083	0.0437052	0	0	0
BPGM	0	0	0	0	0.460065	0.256718	0	0.856416	0.790593	0.251097	0	0.300327	0.224688	0.313279	1.5814	0.191798	0.0746166	0.131116	0.217846	0.617093	0.633392
BPHL	0	0	0	0	2.18708	0.821499	0	0.550553	0.790593	0.114135	0	0.0600655	0.124826	0.17088	0.118605	0.0348724	0.149233	0.131116	0.217846	0.0617093	0
BPI	0	0	0	0	0.467143	0	0	0	0	0	0	0	0	0	0	0	0	0	0	0	0
BPIFA2	0	0	0	0	0	0	0	0	0.0416101	0	0	0	0	0	0	0	0	0	0	0	0
BPNT1	0	0	0	0	0.240649	0.154031	0	0.183518	0.0832203	0.0913079	0	0.240262	0.0998612	0.18512	0.237209	0.0697449	0.0746166	0.072842	0.435692	0.0617093	0
BPTF	0	0	0	0.889769	0.191104	1.02687	0	1.07052	0.790593	1.16418	0	1.26137	1.17337	1.23888	1.14651	0.732321	0.895399	0.903241	1.96061	0.431965	0.633392
BRAF	0	0	0	0	0.00707792	0.0513437	0	0.0917588	0.0416101	0.068481	0	0.0600655	0.0499306	0.0996797	0.0790698	0.0348724	0.0373083	0.0874104	0.217846	0	0
BRAP	0	0	0	0.111221	0.113247	0.102687	0	0.152931	0.0832203	0.273924	0	0.0600655	0.224688	0.15664	0.316279	0.104617	0.261158	0.0582736	0	0	0
BRAT1	0	0	0	0.111221	0.127403	0.256718	0	0.24469	0.0832203	0.251097	0	0.300327	0.249653	0.270559	0.15814	0.156926	0.261158	0.218526	0.217846	0.185128	0
BRCA1	0	0	0	0.111221	0.0141558	0	0	0	0	0.136962	0	0	0.149792	0	0.118605	0	0	0.0291368	0	0	0
BRCA2	0	0	0	0	0	0	0	0.0305863	0	0.045654	0	0	0.0499306	0.12816	0.237209	0.0174362	0.149233	0.145684	0	0.370256	0
BRCAT54	0	0	0	0	0.0283117	0.0513437	0	0.122345	0.0416101	0.022827	0	0.180196	0.0249653	0.0427199	0.0395349	0	0.0373083	0	0	0	0
BRCC3	0	0	0	0.222442	0.240649	0.359406	0	0.458794	0.249661	0.159789	0	0.300327	0.149792	0.299039	0.276744	0.191798	0.0746166	0.174821	0	0	0
BRD1	0	0	0	0.111221	0.0283117	0.102687	0	0.122345	0.0416101	0.205443	0	0	0.224688	0.15664	0.0790698	0.0871811	0.111925	0.0145684	0	0.0617093	0
BRD2	0	1.11744	0	0.556105	0.332662	1.59165	0	1.3458	2.20534	2.89903	0	0.780851	2.94591	3.31791	2.17442	1.0113	1.64156	1.67537	1.96061	2.09812	3.16696
BRD3	0	0	0	0.667327	0.148636	0.872842	0	0.336449	0.790593	0.570675	0	0.300327	0.549237	0.398719	0.355814	0.104617	0.335775	0.393347	0.435692	0	0
BRD4	0	1.11744	0	1.00099	0.33974	0.821499	0	0.672898	0.832203	1.05004	0	0.540589	1.09847	0.783198	0.751163	0.592831	1.04463	0.64101	1.08923	0.185128	0.633392
BRD7	0	0	0	0.222442	0.247727	0.56478	0	0.48938	0.665762	0.730464	0	0.540589	0.773924	0.484159	0.632559	0.261543	0.447699	0.189389	0.653538	0.185128	0.633392
BRD7P3	0	0	0	0	0	0	0	0	0	0	0	0	0	0.0427199	0	0	0	0	0	0	0
BRD8	0	0	0	0.111221	0.20526	0.462093	0	0.428208	0.291271	0.205443	0	0.300327	0.199722	0.270559	0.276744	0.0697449	0.111925	0.189389	0.217846	0.0617093	0
BRD9	0	0	0	0.667327	0.0849351	0.513437	0	0.0917588	0.249661	0.45654	0	0.180196	0.499306	0.427199	0.395349	0.209235	0.22385	0.160252	0.653538	0.0617093	0
BRDT	0	0	0	0	0	0	0	0	0	0	0	0	0	0.01424	0	0	0	0	0	0	0
BRE	0	0	0	0.333663	0.452987	0.667468	0	1.19286	0.624152	0.159789	0	0.720786	0.174757	0.498399	1.02791	0.209235	0.335775	0.393347	0	0.185128	3.16696
BRE-AS1	0	0	0	0.111221	0.0212338	0.462093	0	0.397622	0.0832203	0.068481	0	0	0.0748959	1.38128	1.10698	0.610267	2.16388	2.46206	0.653538	0.678803	4.43375
BREA2	0	0	0	0.111221	0	0	0	0	0	0	0	0	0	0	0	0	0	0	0	0	0
BRF1	0	0	0	0	0.0495455	0.154031	0	0.0917588	0.12483	0.251097	0	0	0.249653	0.0854398	0.276744	0.156926	0	0.160252	0.217846	0.185128	0
BRF2	0	1.11744	0	0.111221	0	0.0513437	0	0.122345	0.0832203	0.068481	0	0.120131	0.0748959	0.18512	0.15814	0.0348724	0.0746166	0.0145684	0	0	0
BRI3	0	0	0	1.66832	7.63708	4.21018	0	2.41632	2.95432	4.97628	0	1.98216	5.09292	0.754718	0.672093	8.17758	3.76814	3.01566	0.435692	0.370256	0.633392
BRI3BP	0	0	0	0	0.0353896	0	0	0.0917588	0.208051	0.022827	0	0.0600655	0.0249653	0.15664	0.276744	0.104617	0.0746166	0.203958	0.435692	0.370256	0
BRICD5	0	0	0	0	0	0	0	0	0	0.022827	0	0	0	0.0284799	0	0.0174362	0	0.0145684	0	0	0
BRINP1	0	0	0	0	0.0353896	0	0	0	0	0	0	0	0	0	0	0	0	0	0	0	0
BRINP3	0	0	0	0	0	0	0	0.0305863	0	0	0	0	0	0	0	0	0	0	0	0	0
BRIP1	0	0	0	0	0.00707792	0	0	0	0	0	0	0	0	0	0	0	0	0	0.217846	0	0
BRIX1	0	1.11744	0	0.444884	0.219416	0.256718	0	0.183518	0.332881	0.433713	0	0.300327	0.449375	0.569599	0.513954	0.261543	0.596933	0.189389	0.871384	0.123419	0.633392
BRK1	6.46621	0	0	4.89373	8.99604	6.31527	0	4.74087	4.91	4.93063	0	6.48707	5.01802	4.45711	5.21861	5.70164	4.0666	5.40488	5.44615	1.85128	10.1343
BRMS1	0	0	0	0.111221	0.424675	0.872842	0	0.48938	0.540932	0.570675	0	0.540589	0.549237	0.655038	0.593024	0.453342	0.671549	0.407915	1.74277	0.370256	0.633392
BRMS1L	0	0	0	0.222442	0.191104	0.205375	0	0.122345	0.166441	0.136962	0	0.540589	0.149792	0.17088	0.118605	0.0174362	0.0373083	0.0145684	0.435692	0	0
BROX	0	0	0	0.333663	0.410519	0.205375	0	0.428208	0.499322	0.251097	0	0.360393	0.224688	0.370239	0.355814	0.435905	0.559624	0.495326	0.435692	0.185128	0.633392
BRPF1	0	0	0	0.111221	0.0566234	0.0513437	0	0.122345	0.0416101	0.045654	0	0.0600655	0.0499306	0.11392	0.15814	0.122053	0	0.0582736	0	0.0617093	0
BRPF3	0	0	0	0.111221	0.226494	0.359406	0	0.0611726	0.208051	0.045654	0	0.180196	0.0499306	0.0854398	0.15814	0.0174362	0	0.0437052	0.217846	0	0
BRSK1	0	0	0	0	0	0	0	0.0305863	0	0.022827	0	0	0.0249653	0	0	0	0.0373083	0	0	0.92564	0
BRSK2	0	0	0	0	0	0	0	0	0	0	0	0.420458	0	0	0	0	0	0	0	0	0
BRWD1	0	0	0	0.667327	0.191104	0.616124	0	0.519967	0.790593	0.661983	0	0.900982	0.674063	0.484159	0.593024	0.209235	0.596933	0.36421	0.653538	0.123419	1.26678
BRWD1-IT2	0	0	0	0	0.0141558	0.0513437	0	0	0	0	0	0	0	0.0284799	0	0	0	0	0	0	0
BRWD3	0	0	0	0.111221	0.0141558	0.205375	0	0.0305863	0.12483	0.182616	0	0	0.174757	0.11392	0.0790698	0.0871811	0.373083	0.0874104	0.217846	0.123419	0
BSCL2	0	0	0	0	0	0	0	0	0	0	0	0	0	0	0	0.0174362	0	0	0	0	0
BSDC1	3.23311	0	0	0.889769	0.368052	0.256718	0	0.672898	0.748983	0.867425	0	0.420458	0.84882	0.939838	0.988373	0.470778	0.335775	0.320505	1.08923	0.431965	0
BSG	6.46621	3.35233	0	4.78251	1.40851	5.49377	0	7.31012	15.5622	2.71641	0	4.74517	2.72122	2.09327	3.00465	1.77849	1.3431	1.23831	1.96061	3.14718	2.53357
BSN	0	0	0	0	0	0	0	0	0	0.022827	0	0	0.0249653	0	0	0	0	0	0	0	0
BSN-AS2	0	0	0	0	0	0	0	0	0	0	0	0	0	0	0	0	0	0	0	0	0
BSND	0	0	0	0	0	0	0	0.428208	1.28991	0	0	0	0	0	0	0	0	0	0	0	0
BSPRY	0	0	0	0.111221	0.16987	0.154031	0	0.275276	0.457712	0	0	0	0	0.0284799	0.15814	0	0	0.0145684	0.217846	0	0.633392
BST1	0	0	0	0.111221	0.0495455	0.359406	0	0.0305863	0	0.136962	0	0	0.149792	0.0284799	0	0.244107	0.0373083	0.189389	0	0	0.633392
BST2	0	0	0	8.78647	0.0283117	1.95106	0	3.18097	2.82949	15.9789	0	5.40589	15.7281	2.76255	3.79535	4.27187	8.17051	4.92412	3.70338	4.25795	6.33392
BTAF1	0	0	0	0	0.0424675	0.154031	0	0.183518	0.0416101	0.0913079	0	0.120131	0.0748959	0.327519	0.355814	0.13949	0.186541	0.174821	0	0.185128	0
BTBD1	0	0	0	0.222442	0.113247	0.102687	0	0.122345	0.208051	0.342405	0	0.180196	0.299584	0.12816	0.237209	0.0348724	0.186541	0.0582736	0.217846	0.0617093	0
BTBD10	0	0	0	0.222442	0.0424675	0.102687	0	0.214104	0.0416101	0.273924	0	0.420458	0.299584	0.256319	0.316279	0.261543	0.111925	0.174821	0.217846	0	1.26678
BTBD11	0	0	0	0	0	0	0	0.0305863	0.0416101	0	0	0	0	0.01424	0.0790698	0	0	0	0	0	0
BTBD16	0	0	0	0	0	0.0513437	0	0	0.0416101	0	0	0	0	0	0	0	0	0	0	0	0
BTBD19	0	0	0	0	0	0	0	0	0	0	0	0	0	0	0	0	0	0	0	0	0
BTBD2	3.23311	0	0	0.111221	0.247727	0.359406	0	0.122345	0.166441	0.22827	0	0.0600655	0.249653	0.0711998	0	0.122053	0.0746166	0.0874104	0	0	0
BTBD3	0	0	0	0.111221	0.0707792	0.154031	0	0.0305863	0.12483	0.68481	0	0.300327	0.624132	0	0	0.0523086	0.0373083	0.0291368	0	0	0
BTBD6	0	0	0	0.111221	0.092013	0.102687	0	0.214104	0.0416101	0.296751	0	0	0.299584	0.0284799	0	0.0697449	0	0.0437052	0	0.123419	0
BTBD7	0	1.11744	0	0.222442	0.297273	0.718811	0	0.397622	0.291271	0.844598	0	0.360393	0.823855	0.313279	0.316279	0.261543	0.447699	0.189389	0.435692	0.123419	0.633392
BTBD8	0	0	0	0	0.0141558	0.0513437	0	0	0.0416101	0	0	0.0600655	0	0.0569599	0.0790698	0	0	0.0145684	0	0	0
BTBD9	0	0	0	0	0.0424675	0.0513437	0	0.0611726	0.0416101	0.114135	0	0	0.124826	0.15664	0.0395349	0.0523086	0	0.0437052	0.217846	0	0
BTC	0	0	0	0	0	0	0	0.0611726	0.12483	0.022827	0	0.420458	0	0	0	0	0	0	0	0	0
BTD	0	0	0	0.222442	0.155714	0.205375	0	0.428208	0.416101	0.273924	0	0.300327	0.224688	0.370239	0.395349	0.156926	0.186541	0.131116	0.435692	0.431965	0
BTF3	6.46621	8.93955	0	10.4548	10.9495	14.6329	0	8.74768	9.73677	6.64265	0	11.5926	6.74063	15.4361	13.0465	10.2525	12.1625	15.9087	19.824	6.10923	11.4011
BTF3L4	0	0	0	0.333663	0.863507	1.33494	0	1.16228	0.957033	0.45654	0	1.02111	0.474341	0.840158	0.434884	1.08105	1.23117	1.04893	0.871384	0.493675	1.26678
BTF3P11	0	0	0	0	0	0	0	0	0	0	0	0	0	0	0	0	0	0	0	0	0
BTG1	0	2.23489	0	6.89571	1.67039	4.92899	0	4.83263	10.4441	7.66987	0	6.00655	7.93896	64.9342	31.2326	11.8566	8.80475	19.3323	42.9157	5.73897	31.0362
BTG2	0	0	0	0.333663	0.127403	2.36181	0	4.0068	2.57983	0.410886	0	0.840917	0.42441	8.71486	3.91396	3.2257	4.47699	3.74408	11.328	12.2185	17.735
BTG3	0	3.35233	0	0.778548	0	0.56478	0	1.31521	1.20669	0.525021	0	1.02111	0.574202	0.783198	1.14651	0.122053	0.410391	0.291368	0.217846	0.493675	2.53357
BTK	0	0	0	0.222442	0	0	0	0	0.0416101	0	0	0	0	0.0284799	0	1.09848	0.447699	0.801262	2.39631	0.308547	2.53357
BTLA	0	0	0	0	0	0	0	0	0	0	0	0	0	0.227839	0	0	0	0.116547	1.52492	0.123419	0
BTN1A1	0	0	0	0	0	0	0	0	0	0	0	0	0	0	0	0	0	0	0	0	0
BTN2A1	0	0	0	0.222442	0.0424675	0.0513437	0	0.183518	0.0416101	0.342405	0	0.240262	0.349514	0.370239	0.434884	0.209235	0.261158	0.160252	0.435692	0.246837	0
BTN2A2	0	1.11744	0	0.111221	0.0495455	0.256718	0	0.0611726	0.208051	0.45654	0	0.120131	0.499306	0.0569599	0.276744	0.104617	0.261158	0.509894	1.52492	0.123419	2.53357
BTN2A3P	0	0	0	0.111221	0	0	0	0	0	0.136962	0	0.0600655	0.149792	0.01424	0	0.0348724	0.0746166	0.0291368	0	0	0
BTN3A1	0	0	0	0.222442	0.0495455	0.205375	0	0.214104	0.416101	1.14135	0	0.180196	1.12344	1.09648	0.988373	0.244107	0.22385	0.349642	0	0.370256	0.633392
BTN3A2	0	1.11744	0	1.00099	0.0637013	0.462093	0	0.305863	0.790593	2.30553	0	0.120131	2.42163	2.64863	3.91396	0.958992	1.23117	0.713852	2.39631	0.555384	0.633392
BTN3A3	0	0	0	0.111221	0.00707792	0.205375	0	0.0611726	0.249661	0.753291	0	0.0600655	0.773924	0.341759	0.553489	0.209235	0.373083	0.233094	0	0.123419	0.633392
BTNL2	0	0	0	0	0	0	0	0	0	0	0	0	0	0	0	0	0	0	0	0.0617093	0
BTNL8	0	0	0	0	0	0	0	0	0	0	0	0	0	0	0	0	0	0	0	0	0
BTNL9	0	0	0	0	0	0.0513437	0	0.0305863	0.0832203	0.205443	0	0	0.124826	0	0	0	0	0	0	0	0
BTRC	0	0	0	0	0.092013	0.154031	0	0.122345	0.249661	0.114135	0	0.180196	0.124826	0.0854398	0	0	0.0746166	0.0874104	0.435692	0	0
BUB1	0	0	0	0	0	0	0	0	0	0	0	0	0	0.01424	0	0	0	0	0	0	0
BUB1B	0	0	0	0	0	0	0	0	0	0	0	0	0	0	0.0395349	0	0	0.0291368	0	0	0
BUB3	0	1.11744	0	1.00099	0.644091	0.97553	0	0.948175	0.582542	0.958733	0	0.720786	0.898751	2.47775	1.89768	0.470778	0.559624	0.611873	1.96061	0.863931	4.43375
BUD13	3.23311	0	0	0.111221	0.092013	0.102687	0	0.152931	0.0832203	0.114135	0	0.0600655	0.124826	0.18512	0.197675	0.0523086	0.0373083	0.0582736	0	0.0617093	0.633392
BUD31	9.69932	0	0	1.33465	1.30942	2.31046	0	2.63042	1.70602	1.98595	0	1.38151	1.97226	1.82272	2.01628	1.88311	1.23117	1.61709	2.61415	1.11077	2.53357
BVES	0	0	0	0	0	0	0	0	0	0.068481	0	0.0600655	0.0748959	0	0	0	0	0.0145684	0	0	0
BVES-AS1	0	0	0	0	0	0	0	0	0	0	0	0.0600655	0	0	0	0	0	0	0	0	0
BYSL	0	0	0	0.222442	0.0353896	0.154031	0	0.0917588	0	0.136962	0	0.0600655	0.149792	0.0711998	0.118605	0.0697449	0	0.116547	0.435692	0	0
BZRAP1	0	0	0	0	0.00707792	0.154031	0	0.0305863	0	0.022827	0	0	0.0249653	0.0569599	0.15814	0	0	0.0291368	0	0	0
BZRAP1-AS1	0	0	0	0	0	0	0	0.0611726	0	0	0	0	0	0.242079	0.553489	0.104617	0	0.0874104	0	0	0
BZW1	0	0	0	0.333663	0.438831	0.359406	0	0.428208	0.457712	0.433713	0	0.600655	0.474341	1.03952	1.26512	0.50565	0.22385	0.509894	0	0.123419	1.26678
BZW2	0	0	0	0.222442	0.0707792	0.667468	0	0.397622	0.208051	0.045654	0	0.360393	0.0499306	0.341759	0.118605	0.383597	0.149233	0.393347	0	0.123419	0
C10orf10	0	0	0	0.667327	0	0.308062	0	0.519967	0.582542	1.11852	0	1.50164	0.973647	0	0	0	0.0373083	0	0	0	0
C10orf105	0	0	0	0	0	0	0	0	0	0.022827	0	0	0.0249653	0	0	0.0174362	0	0.0437052	0	0	0
C10orf107	0	0	0	0	0	0.102687	0	0.0611726	0	0	0	0	0	0	0	0	0	0	0	0	0
C10orf11	0	0	0	0.333663	0.700714	0.872842	0	0.367035	0.873813	0.22827	0	0	0.249653	0	0	0.226671	0.932707	0.699283	0	0	0
C10orf111	0	0	0	0	0	0	0	0	0	0	0	0	0	0.01424	0	0	0	0	0	0	0
C10orf12	0	0	0	0.111221	0.0353896	0	0	0.0305863	0	0.114135	0	0	0.0998612	0.11392	0.15814	0.0697449	0.0746166	0.145684	0.217846	0	0
C10orf126	0	0	0	0	0.162792	0	0	0	0	0	0	0	0	0	0	0	0	0	0	0	0
C10orf128	0	0	0	0.333663	0.0212338	0	0	0	0	0.068481	0	0	0.0748959	0.384479	0.355814	0	0.596933	0.772125	0	0	1.90018
C10orf131	0	0	0	0	0.0141558	0.0513437	0	0.0305863	0	0	0	0	0	0	0	0	0	0.0145684	0	0	0
C10orf2	0	0	0	0	0.0141558	0.102687	0	0.0611726	0.0416101	0.022827	0	0	0.0249653	0.0427199	0.0395349	0	0	0.0145684	0	0	0
C10orf25	0	0	0	0	0.00707792	0	0	0	0	0.068481	0	0	0.0748959	0	0.0395349	0	0.111925	0	0	0	0
C10orf32	0	0	0	0.444884	1.67039	0.667468	0	1.46814	1.6228	1.27831	0	0.720786	1.19833	0.697758	0.830233	0.854374	0.634241	0.611873	1.74277	0	0
[truncated: 17,516 more rows]

## Sheet: HK.tpm
Gene	FB1	FB2	FB3	FB4	PT	PG	LH	CD	IC.A	AVR	DVR	vSMC	PC	TC.CTC	NK	MONO	MAC	DC	BC	PLASMA	MAST
[truncated: 19,407 more rows]
