# Supplementary material for: Detection of infiltrating fibroblasts by single-cell transcriptomics in human kidney allografts
Source: PLoS One. 2022 Jun 3;17(6):e0267704. doi: 10.1371/journal.pone.0267704 (PMC9165878; doi:10.1371/journal.pone.0267704)
Supplement: S1 File — (ZIP) [file pone.0267704.s001.zip › PONE-D-21-17912_R3__Supporting_Information_____/S3_table.xlsx]

## Sheet: EC.markers
gene	p_val	avg_log2FC	pct.1	pct.2	p_val_adj	cluster		p_val	p value unadjusted
S100A11	2.90903e-08	0.569997	0.829	0.675	0.0005014	PCT1		avg_logFC	log fold-chage of the average expression between the two groups. Positive values indicate that the gene is more highly expressed in the first group.
IFITM3	2.44967e-06	0.49294	0.99	0.932	0.0422225	PCT1		pct.1	The percentage of cells where the gene is detected in the first group
ANXA2	7.72017e-06	0.630879	0.793	0.723	0.133065	PCT1		pct.2	The percentage of cells where the gene is detected in the second group
PLAT	1.84329e-05	1.14055	0.477	0.363	0.317709	PCT1		p_val_adj	Adjusted p-value, based on bonferroni correction using all genes in the dataset.
ADIRF	4.62722e-05	0.947631	0.642	0.559	0.797547	PCT1
POLR2L	6.68035e-05	0.621927	0.72	0.662	1	PCT1
FKBP1A	0.000359184	0.504984	0.839	0.801	1	PCT1
GNG11	0.000530408	0.326053	0.917	0.855	1	PCT1
CARHSP1	0.000540728	0.895209	0.404	0.318	1	PCT1
IGFBP4	0.000569766	0.567085	0.694	0.579	1	PCT1
CD63	0.000655377	0.288909	0.891	0.823	1	PCT1
PCAT19	0.000736694	0.593528	0.539	0.486	1	PCT1
YWHAH	0.000935426	0.475872	0.648	0.588	1	PCT1
IFITM2	0.0010944	0.385403	0.865	0.836	1	PCT1
GUK1	0.00113702	0.392855	0.782	0.723	1	PCT1
S100A10	0.0011773	0.338958	0.803	0.733	1	PCT1
VAMP5	0.00144775	0.384951	0.855	0.788	1	PCT1
TIMP1	0.00151404	1.29145	0.508	0.469	1	PCT1
FAM167B	0.00165284	0.93562	0.528	0.492	1	PCT1
PLVAP	0.00165525	0.759813	0.611	0.521	1	PCT1
MYL6	0.00183793	0.261023	0.959	0.884	1	PCT1
SEC62	0.00189803	0.294939	0.741	0.714	1	PCT1
COX7A2	0.00302113	0.252027	0.756	0.701	1	PCT1
HLA-B	0.00339572	0.27756	0.953	0.894	1	PCT1
FAU	0.00368688	0.357343	0.912	0.804	1	PCT1
RAMP3	0.00397797	0.380937	0.684	0.514	1	PCT1
SUMO2	0.00411118	0.396019	0.653	0.637	1	PCT1
KRTCAP2	0.00505163	0.447258	0.601	0.588	1	PCT1
CLIC1	0.00527061	0.394624	0.684	0.675	1	PCT1
C8orf4	0.00568173	0.615067	0.544	0.514	1	PCT1
MYL12A	0.00584766	0.302528	0.922	0.859	1	PCT1
CHCHD2	0.00590862	0.366409	0.663	0.633	1	PCT1
TGFBR2	0.00606543	0.764085	0.549	0.518	1	PCT1
RAC1	0.00640605	0.258332	0.803	0.743	1	PCT1
ZNHIT1	0.00664204	0.803015	0.399	0.36	1	PCT1
HLA-DRA	0.00714271	0.363231	0.907	0.859	1	PCT1
SNRPE	0.00936172	0.694585	0.254	0.18	1	PCT1
YBX1	0.00974919	0.31584	0.694	0.669	1	PCT1
CLDN5	6.21676e-61	3.8366	0.951	0.333	1.07152e-56	DVR
SRGN	2.18923e-53	3.01443	0.938	0.556	3.77335e-49	DVR
ENPP2	8.54232e-51	4.32279	0.688	0.078	1.47235e-46	DVR
SLC14A1	1.64083e-50	3.38903	0.812	0.211	2.82813e-46	DVR
IGFBP2	2.9669e-45	3.50077	0.604	0.056	5.11375e-41	DVR
TIMP3	1.54947e-43	1.79621	0.979	0.889	2.67067e-39	DVR
AQP1	7.90755e-41	3.32987	0.778	0.206	1.36295e-36	DVR
TM4SF1	5.63983e-38	2.52372	0.917	0.853	9.72082e-34	DVR
SCIN	4.58933e-36	2.42247	0.41	0.006	7.91017e-32	DVR
C1QTNF3	3.25787e-35	3.87815	0.5	0.05	5.61526e-31	DVR
IGFBP3	6.03433e-34	2.89153	0.465	0.033	1.04008e-29	DVR
S100A4	6.08677e-34	1.89245	0.861	0.372	1.04912e-29	DVR
FBLN2	1.25168e-32	2.81823	0.514	0.064	2.1574e-28	DVR
GPIHBP1	2.32058e-31	2.46139	0.694	0.217	3.99975e-27	DVR
PLLP	5.57967e-31	2.4883	0.507	0.069	9.61712e-27	DVR
CD53	1.85009e-29	2.13643	0.382	0.019	3.18882e-25	DVR
AKR1B1	1.04037e-28	3.38648	0.681	0.275	1.79318e-24	DVR
SRP14	1.65631e-26	1.47904	0.903	0.939	2.85481e-22	DVR
CRYAB	7.96121e-26	2.79679	0.493	0.097	1.37219e-21	DVR
NOV	9.09003e-26	2.34347	0.465	0.072	1.56676e-21	DVR
CYB5R3	6.98102e-23	2.11189	0.701	0.4	1.20325e-18	DVR
SEMA3G	2.41899e-22	2.33565	0.458	0.097	4.16937e-18	DVR
HPGD	9.60824e-22	1.9485	0.278	0.011	1.65608e-17	DVR
LEPR	4.17524e-21	2.43721	0.444	0.1	7.19644e-17	DVR
CFH	6.76746e-21	2.15752	0.347	0.044	1.16644e-16	DVR
ITIH5	1.39027e-20	2.13268	0.417	0.081	2.39628e-16	DVR
FMO2	4.68541e-20	1.79001	0.431	0.083	8.07576e-16	DVR
ANXA3	4.79503e-20	1.9404	0.444	0.1	8.26472e-16	DVR
SPINT2	4.2477e-19	1.95185	0.306	0.033	7.32133e-15	DVR
ADAMTS6	3.30692e-18	2.14529	0.354	0.061	5.69981e-14	DVR
TM6SF1	6.39765e-18	1.78178	0.312	0.042	1.1027e-13	DVR
SERPINE2	2.68237e-16	1.58367	0.389	0.081	4.62334e-12	DVR
HYAL2	4.46033e-16	1.29802	0.861	0.786	7.68782e-12	DVR
CLDN15	1.59101e-15	1.71376	0.299	0.05	2.74227e-11	DVR
TPM2	6.2079e-15	1.64653	0.326	0.069	1.06999e-10	DVR
RNF144B	1.1094e-13	1.90277	0.361	0.1	1.91217e-09	DVR
HOPX	2.81928e-13	1.996	0.285	0.058	4.85932e-09	DVR
A2M	2.89221e-13	1.31239	0.854	0.775	4.98501e-09	DVR
LSR	1.52062e-11	1.36145	0.278	0.064	2.62094e-07	DVR
VIM	2.82454e-11	0.816019	0.812	0.672	4.86837e-07	DVR
ASRGL1	4.37302e-11	1.55427	0.389	0.147	7.53734e-07	DVR
C10orf10	7.07418e-11	2.10445	0.479	0.253	1.21931e-06	DVR
NTN4	1.49884e-10	1.65459	0.493	0.258	2.5834e-06	DVR
GJA4	1.97647e-10	1.77653	0.347	0.119	3.40664e-06	DVR
IGFBP7	4.56496e-10	1.20837	0.889	0.861	7.86816e-06	DVR
CLEC14A	5.51428e-10	1.55967	0.632	0.475	9.50441e-06	DVR
STOM	6.77843e-10	1.4192	0.688	0.647	1.16833e-05	DVR
CD79B	2.06638e-09	1.43077	0.312	0.108	3.56161e-05	DVR
THSD7A	2.08298e-09	1.6677	0.382	0.161	3.59022e-05	DVR
MECOM	5.25888e-09	1.18707	0.271	0.081	9.0642e-05	DVR
BCAM	5.77442e-09	1.50615	0.562	0.367	9.95278e-05	DVR
HSPA2	1.0778e-08	1.38771	0.326	0.125	0.00018577	DVR
EDN1	1.11884e-08	1.51203	0.306	0.106	0.000192843	DVR
CAV1	1.18947e-08	1.12458	0.562	0.35	0.000205016	DVR
ARC	1.77023e-08	1.52295	0.319	0.128	0.000305117	DVR
SOX17	2.28996e-08	1.45434	0.417	0.217	0.000394698	DVR
MT2A	3.30714e-08	0.846083	0.833	0.831	0.000570018	DVR
CD36	4.52869e-08	0.979881	0.326	0.119	0.000780565	DVR
FGL2	5.62903e-08	1.34041	0.361	0.156	0.000970219	DVR
SDCBP	6.28917e-08	1.06202	0.667	0.725	0.001084	DVR
ICAM2	1.20242e-07	1.13128	0.708	0.606	0.00207249	DVR
TSC22D1	7.19749e-07	0.843805	0.708	0.667	0.0124056	DVR
CREM	7.7105e-07	1.20878	0.347	0.169	0.0132898	DVR
DUSP11	1.42311e-06	1.26618	0.389	0.217	0.0245288	DVR
KCTD12	1.47247e-06	1.04401	0.354	0.172	0.0253794	DVR
JAM2	1.69767e-06	1.22787	0.465	0.303	0.0292611	DVR
SMIM3	1.8405e-06	1.10314	0.299	0.131	0.0317229	DVR
LAPTM4A	1.97824e-06	0.780861	0.75	0.803	0.034097	DVR
PPAP2A	2.3618e-06	0.774132	0.806	0.756	0.0407081	DVR
CYSTM1	2.5357e-06	1.22204	0.5	0.381	0.0437053	DVR
RELL1	2.73339e-06	1.56776	0.347	0.183	0.0471128	DVR
IFNGR1	2.80433e-06	1.31431	0.5	0.361	0.0483355	DVR
UTRN	4.49943e-06	1.22349	0.535	0.403	0.0775521	DVR
PDCD4	6.08584e-06	1.16592	0.312	0.158	0.104896	DVR
LGALS3BP	6.90538e-06	1.26653	0.264	0.114	0.119021	DVR
PALMD	1.01282e-05	1.18081	0.451	0.314	0.174569	DVR
MDK	1.5644e-05	1.2798	0.368	0.222	0.26964	DVR
FTH1	1.74275e-05	0.402143	0.91	0.992	0.30038	DVR
PPARG	3.37264e-05	1.03289	0.319	0.167	0.581308	DVR
JAG1	3.44946e-05	1.46479	0.299	0.153	0.59455	DVR
CRIM1	3.6885e-05	1.7207	0.403	0.278	0.63575	DVR
ATP1A1	5.66504e-05	1.31862	0.472	0.356	0.976426	DVR
BCAP29	8.94131e-05	1.02804	0.389	0.25	1	DVR
SAT1	9.86463e-05	0.970965	0.618	0.583	1	DVR
NUDT14	0.000102327	1.03763	0.375	0.242	1	DVR
ATP1B3	0.000155041	1.30307	0.472	0.383	1	DVR
AIF1L	0.00019601	1.20892	0.417	0.306	1	DVR
OCIAD2	0.000247363	1.08948	0.41	0.289	1	DVR
CD59	0.000285745	0.351075	0.84	0.911	1	DVR
PEPD	0.000617237	0.962585	0.347	0.231	1	DVR
SEPW1	0.000695476	0.968964	0.604	0.606	1	DVR
CD46	0.000769138	1.38006	0.438	0.353	1	DVR
LEPROTL1	0.000862112	0.98354	0.34	0.231	1	DVR
CAV2	0.00125668	0.926104	0.424	0.325	1	DVR
IFITM1	0.00147792	0.358994	0.868	0.847	1	DVR
PPP1R14A	0.00152401	0.976258	0.507	0.472	1	DVR
NOTCH4	0.00168157	1.55857	0.41	0.325	1	DVR
ARL4A	0.00222879	0.960441	0.375	0.275	1	DVR
DDIT4	0.00287122	0.600373	0.694	0.653	1	DVR
GLUL	0.00292257	0.571391	0.562	0.528	1	DVR
COMT	0.00358036	1.15383	0.444	0.403	1	DVR
FEZ2	0.00379587	0.98446	0.444	0.397	1	DVR
TMBIM6	0.00452726	0.655913	0.618	0.692	1	DVR
TSPAN7	0.00477856	0.26349	0.271	0.447	1	DVR
H1F0	0.00484921	1.01917	0.326	0.244	1	DVR
CNDP2	0.00557155	1.01401	0.264	0.167	1	DVR
TMEM47	0.00616541	1.10575	0.472	0.428	1	DVR
ARGLU1	0.00631244	0.93698	0.549	0.569	1	DVR
TIMP2	0.00736979	0.253325	0.278	0.439	1	DVR
RGCC	7.62646e-45	2.5907	0.99	0.431	1.3145e-40	PCT3
CA4	2.33964e-39	1.87911	0.82	0.146	4.03261e-35	PCT3
DNAJB1	2.54687e-39	2.22347	0.91	0.28	4.38978e-35	PCT3
JUN	3.44295e-37	2.13736	1	0.656	5.93427e-33	PCT3
ESM1	3.04252e-36	2.04636	0.73	0.126	5.24409e-32	PCT3
SOCS3	6.71424e-35	1.96499	0.95	0.366	1.15727e-30	PCT3
C11orf96	8.12021e-34	2.25191	0.59	0.087	1.3996e-29	PCT3
JUNB	1.43793e-33	1.94201	1	0.592	2.47842e-29	PCT3
SDPR	6.8071e-32	1.60493	1	0.614	1.17327e-27	PCT3
FLT1	9.16726e-30	1.60868	0.94	0.453	1.58007e-25	PCT3
FOSB	9.19239e-30	2.1689	0.78	0.252	1.5844e-25	PCT3
HERPUD1	1.23519e-28	1.56227	0.95	0.547	2.12897e-24	PCT3
CEBPD	1.29345e-28	1.64881	0.99	0.52	2.22939e-24	PCT3
CEBPB	3.18025e-27	1.63045	0.83	0.272	5.48148e-23	PCT3
FOS	3.33237e-27	1.8472	0.93	0.448	5.74367e-23	PCT3
ZFP36	8.67949e-27	1.70721	0.97	0.535	1.496e-22	PCT3
IGFBP5	1.01565e-25	1.27443	0.99	0.498	1.75057e-21	PCT3
LIFR	2.3774e-25	1.39505	0.85	0.314	4.09769e-21	PCT3
SLC51B	9.07537e-25	1.2422	0.54	0.084	1.56423e-20	PCT3
RHOU	3.88894e-24	1.33917	0.44	0.054	6.70298e-20	PCT3
SEPP1	4.66135e-23	1.21525	0.95	0.559	8.03431e-19	PCT3
HSPA1A	1.59442e-22	1.5139	0.92	0.443	2.74815e-18	PCT3
IER2	7.77004e-22	1.35205	0.95	0.584	1.33924e-17	PCT3
HSP90AA1	1.51137e-21	1.24714	0.98	0.624	2.605e-17	PCT3
DUSP1	2.16562e-21	1.21987	0.99	0.601	3.73266e-17	PCT3
DNASE1L3	2.77138e-21	1.28704	0.9	0.403	4.77675e-17	PCT3
SH3BP5	8.3811e-21	1.33905	0.83	0.399	1.44457e-16	PCT3
H3F3B	2.53361e-20	0.914686	1	0.899	4.36693e-16	PCT3
HES1	2.99765e-20	1.18096	0.96	0.48	5.16675e-16	PCT3
DHRS3	4.90436e-20	1.09503	0.81	0.319	8.45316e-16	PCT3
APOLD1	1.26834e-19	1.24437	0.85	0.347	2.18612e-15	PCT3
CNN3	1.44301e-19	1.03378	0.98	0.624	2.48717e-15	PCT3
MGP	1.84693e-19	0.525884	0.94	0.413	3.18337e-15	PCT3
DNAJA1	2.55946e-19	1.21393	0.86	0.381	4.41149e-15	PCT3
EDNRB	6.40212e-19	1.46442	0.46	0.094	1.10347e-14	PCT3
NFKBIZ	9.36818e-19	1.38376	0.68	0.25	1.6147e-14	PCT3
TSPAN13	1.35599e-18	0.960991	0.68	0.196	2.33718e-14	PCT3
KLF4	1.40354e-18	1.35403	0.9	0.446	2.41914e-14	PCT3
CMTM8	2.08158e-18	1.02125	0.59	0.161	3.58781e-14	PCT3
ARHGDIB	1.24017e-17	1.07372	0.83	0.364	2.13756e-13	PCT3
BEX4	1.25804e-17	0.960582	0.5	0.121	2.16836e-13	PCT3
ID2	1.46599e-17	1.0942	0.87	0.421	2.52678e-13	PCT3
RND3	1.57049e-17	1.09982	0.46	0.097	2.70689e-13	PCT3
VWA1	2.7913e-17	1.09349	0.74	0.28	4.81109e-13	PCT3
TSPAN12	3.76495e-17	1.07412	0.51	0.124	6.48927e-13	PCT3
COTL1	7.79937e-17	1.11562	0.63	0.21	1.3443e-12	PCT3
SLC2A3	9.72389e-17	1.39788	0.56	0.181	1.67601e-12	PCT3
PDGFD	1.60678e-16	1.08599	0.54	0.146	2.76945e-12	PCT3
F2RL3	6.0696e-16	0.875713	0.3	0.04	1.04616e-11	PCT3
RAMP31	6.73228e-16	0.914549	0.96	0.485	1.16038e-11	PCT3
DDIT41	1.63603e-15	0.864161	0.97	0.589	2.81987e-11	PCT3
PPAP2B	1.96645e-15	0.919829	0.87	0.45	3.38938e-11	PCT3
SERTAD1	2.18576e-15	1.32653	0.67	0.287	3.76738e-11	PCT3
MYLIP	4.31445e-15	0.958259	0.59	0.198	7.43639e-11	PCT3
EGR1	4.37794e-15	1.31604	0.69	0.307	7.54581e-11	PCT3
TMEM88	4.92681e-15	0.926994	0.96	0.621	8.49186e-11	PCT3
SOCS1	1.34471e-14	1.07859	0.37	0.079	2.31774e-10	PCT3
RHOB	1.84588e-14	0.944399	0.84	0.423	3.18156e-10	PCT3
CETP	1.86084e-14	0.888724	0.5	0.131	3.20735e-10	PCT3
TACC1	2.19944e-14	0.907138	0.81	0.411	3.79095e-10	PCT3
DNAJA4	5.00963e-14	0.90849	0.28	0.042	8.6346e-10	PCT3
HSPA8	5.44783e-14	1.01127	0.9	0.522	9.38988e-10	PCT3
BEX5	6.02933e-14	1.04388	0.61	0.223	1.03921e-09	PCT3
EIF1	6.34277e-14	0.63958	1	0.896	1.09324e-09	PCT3
IGFBP41	9.63364e-14	0.692035	0.94	0.545	1.66045e-09	PCT3
TOB1	1.64596e-13	0.818158	0.33	0.064	2.83698e-09	PCT3
ATOH8	1.73307e-13	0.653537	0.35	0.069	2.98711e-09	PCT3
CITED2	2.48713e-13	1.10618	0.47	0.144	4.28681e-09	PCT3
PPP1R15A	3.44719e-13	0.957107	0.74	0.342	5.94157e-09	PCT3
TSC22D3	3.92914e-13	0.953153	0.88	0.51	6.77227e-09	PCT3
TMEM233	4.83195e-13	0.805043	0.33	0.067	8.32835e-09	PCT3
SLCO2A1	5.65251e-13	0.779136	0.75	0.304	9.74266e-09	PCT3
ZFAND5	7.23869e-13	1.15293	0.61	0.275	1.24766e-08	PCT3
CA2	9.15027e-13	0.92125	0.36	0.084	1.57714e-08	PCT3
FZD4	1.00987e-12	0.757212	0.51	0.168	1.74061e-08	PCT3
JUND	1.14843e-12	0.969186	0.67	0.304	1.97943e-08	PCT3
FHL1	1.85419e-12	0.870871	0.58	0.23	3.19589e-08	PCT3
HEXIM1	2.28832e-12	0.876574	0.48	0.158	3.94416e-08	PCT3
ZFP36L2	3.10292e-12	0.934742	0.75	0.389	5.3482e-08	PCT3
RCAN2	3.19472e-12	0.777314	0.26	0.042	5.50643e-08	PCT3
S100A13	3.52473e-12	0.918768	0.76	0.391	6.07522e-08	PCT3
ITM2B	4.67982e-12	0.586828	1	0.926	8.06613e-08	PCT3
PPAP2A1	4.73927e-12	0.597619	0.96	0.723	8.16861e-08	PCT3
PPP1R10	5.79459e-12	0.902464	0.5	0.181	9.98756e-08	PCT3
ERRFI1	7.41125e-12	0.729744	0.32	0.069	1.2774e-07	PCT3
UBB	8.36862e-12	0.751643	0.99	0.792	1.44241e-07	PCT3
MAFB	8.39365e-12	0.8983	0.38	0.101	1.44673e-07	PCT3
PLVAP1	8.69699e-12	0.588923	0.94	0.46	1.49901e-07	PCT3
GADD45B	8.78799e-12	1.09794	0.75	0.399	1.5147e-07	PCT3
PRSS23	1.23044e-11	0.660355	0.69	0.277	2.12078e-07	PCT3
IER5	1.34143e-11	0.945108	0.45	0.156	2.31209e-07	PCT3
CD200	1.77437e-11	0.742963	0.28	0.054	3.05831e-07	PCT3
AKAP12	1.9935e-11	0.935606	0.56	0.223	3.43601e-07	PCT3
RAPGEF4	2.41429e-11	0.718752	0.46	0.151	4.16127e-07	PCT3
TMCC3	2.988e-11	0.552316	0.41	0.116	5.15011e-07	PCT3
SPARCL1	3.51176e-11	0.640356	0.77	0.364	6.05287e-07	PCT3
LOC284454	4.50687e-11	0.996343	0.52	0.196	7.76803e-07	PCT3
HMGB1	4.83813e-11	0.547947	0.98	0.77	8.339e-07	PCT3
BAIAP2	4.93473e-11	0.766682	0.37	0.104	8.50551e-07	PCT3
GADD45G	6.33699e-11	0.788033	0.39	0.116	1.09224e-06	PCT3
SEC14L1	6.83389e-11	0.674093	0.83	0.495	1.17789e-06	PCT3
TDRP	7.58727e-11	0.63032	0.35	0.092	1.30774e-06	PCT3
IL13RA1	8.85173e-11	0.795187	0.49	0.181	1.52568e-06	PCT3
PCMTD2	9.85308e-11	0.862968	0.32	0.079	1.69828e-06	PCT3
GMFG	1.52179e-10	0.673063	0.85	0.423	2.62296e-06	PCT3
LDB2	1.54428e-10	0.655665	0.83	0.416	2.66173e-06	PCT3
NFIA	2.32927e-10	0.786044	0.63	0.292	4.01474e-06	PCT3
SOX4	2.85796e-10	0.797206	0.44	0.156	4.92597e-06	PCT3
EML1	3.41814e-10	0.680444	0.39	0.121	5.89151e-06	PCT3
TNFRSF10D	3.62572e-10	0.756968	0.38	0.119	6.24929e-06	PCT3
ZMYM6NB	3.67806e-10	0.599243	0.69	0.329	6.3395e-06	PCT3
APP	3.71034e-10	0.5654	0.96	0.755	6.39514e-06	PCT3
EMCN	4.13363e-10	0.368127	0.95	0.74	7.12472e-06	PCT3
TMSB4X	4.59235e-10	0.39094	1	0.993	7.91537e-06	PCT3
ITM2A	4.87261e-10	0.71517	0.77	0.401	8.39843e-06	PCT3
NDRG2	5.14028e-10	0.779863	0.45	0.156	8.85978e-06	PCT3
KLF9	6.58649e-10	0.710369	0.65	0.322	1.13525e-05	PCT3
SPARC	8.43071e-10	0.608319	0.93	0.621	1.45312e-05	PCT3
GIMAP4	8.51701e-10	0.61033	0.85	0.512	1.46799e-05	PCT3
FCN3	8.62235e-10	0.277932	0.55	0.2	1.48615e-05	PCT3
ARL6IP1	9.84308e-10	0.657321	0.76	0.408	1.69655e-05	PCT3
ETS1	1.02857e-09	0.649751	0.58	0.265	1.77285e-05	PCT3
HLA-E	1.14431e-09	0.474137	1	0.901	1.97234e-05	PCT3
HIPK2	1.25733e-09	0.758264	0.57	0.252	2.16714e-05	PCT3
MT1X	1.48619e-09	0.673121	0.72	0.364	2.56159e-05	PCT3
DUSP5	2.04854e-09	0.685733	0.39	0.134	3.53086e-05	PCT3
PIP4K2A	2.47444e-09	0.532242	0.4	0.129	4.26495e-05	PCT3
PABPC1	2.80306e-09	0.691209	0.66	0.344	4.83135e-05	PCT3
KDR	2.82563e-09	0.61954	0.62	0.282	4.87026e-05	PCT3
TSPYL2	2.85734e-09	0.733845	0.3	0.082	4.9249e-05	PCT3
PCF11	2.95967e-09	0.634667	0.42	0.153	5.10129e-05	PCT3
TMEM204	3.27795e-09	0.562529	0.82	0.465	5.64987e-05	PCT3
EPHX1	3.38189e-09	0.555437	0.58	0.26	5.82903e-05	PCT3
FGFR1	3.99568e-09	0.727257	0.37	0.126	6.88696e-05	PCT3
EPAS1	4.38563e-09	0.668485	0.93	0.681	7.55908e-05	PCT3
B2M	4.77803e-09	0.327242	1	0.998	8.23541e-05	PCT3
HOXB5	4.8104e-09	0.599576	0.36	0.114	8.2912e-05	PCT3
H2AFX	5.33939e-09	0.750835	0.28	0.077	9.20297e-05	PCT3
HRCT1	5.98051e-09	0.571559	0.55	0.215	0.00010308	PCT3
MYL12A1	6.89688e-09	0.471827	1	0.854	0.000118875	PCT3
ATF3	7.11213e-09	1.06459	0.49	0.203	0.000122585	PCT3
MAF	8.51097e-09	0.731037	0.37	0.126	0.000146695	PCT3
GJA1	8.68168e-09	0.616279	0.37	0.124	0.000149637	PCT3
ARHGAP18	9.70915e-09	0.743766	0.36	0.124	0.000167347	PCT3
HLA-DQA1	1.0325e-08	0.642125	0.63	0.304	0.000177961	PCT3
BTG1	1.18174e-08	0.659295	0.9	0.587	0.000203685	PCT3
FKBP5	1.20443e-08	0.671092	0.49	0.205	0.000207595	PCT3
TXNIP	1.21532e-08	0.526076	0.97	0.708	0.000209473	PCT3
DLC1	1.23919e-08	0.616217	0.61	0.295	0.000213587	PCT3
CDC42EP4	1.36024e-08	0.655877	0.4	0.149	0.000234452	PCT3
SGK1	1.53165e-08	0.708279	0.77	0.421	0.000263995	PCT3
HLA-DPB1	2.20708e-08	0.543239	0.92	0.629	0.000380412	PCT3
ZBTB16	2.5987e-08	0.796116	0.4	0.153	0.000447913	PCT3
RARB	2.74934e-08	0.537403	0.36	0.124	0.000473877	PCT3
CTGF	3.15836e-08	0.667963	0.46	0.196	0.000544374	PCT3
SUMO1	3.42352e-08	0.612676	0.72	0.389	0.000590077	PCT3
DDX3X	4.02368e-08	0.562622	0.65	0.329	0.000693521	PCT3
NCK1	4.29903e-08	0.461955	0.4	0.146	0.000740981	PCT3
OLFML2A	4.48637e-08	0.733273	0.35	0.124	0.00077327	PCT3
CEACAM1	4.93829e-08	0.517366	0.58	0.267	0.000851164	PCT3
FLT4	5.37041e-08	0.503877	0.32	0.104	0.000925643	PCT3
ZNF652	5.4708e-08	0.401693	0.27	0.077	0.000942947	PCT3
HNRNPA1	6.04733e-08	0.40887	0.65	0.312	0.00104232	PCT3
ZNF704	7.51337e-08	0.397223	0.35	0.119	0.001295	PCT3
TXNDC12	7.59454e-08	0.379715	0.53	0.233	0.00130899	PCT3
RBMS1	7.77395e-08	0.593536	0.58	0.29	0.00133992	PCT3
CCNL1	8.15322e-08	0.548448	0.59	0.285	0.00140529	PCT3
KLF7	8.97946e-08	0.651651	0.49	0.225	0.0015477	PCT3
CRACR2B	9.26091e-08	0.59078	0.43	0.181	0.00159621	PCT3
RNF115	9.69213e-08	0.481316	0.48	0.215	0.00167054	PCT3
SKP1	9.86561e-08	0.486747	0.97	0.708	0.00170044	PCT3
PIAS1	1.13266e-07	0.584988	0.34	0.119	0.00195224	PCT3
CIRBP	1.13996e-07	0.551349	0.88	0.616	0.00196484	PCT3
GNAQ	1.17605e-07	0.442943	0.59	0.282	0.00202705	PCT3
TCEAL8	1.19807e-07	0.516933	0.63	0.319	0.00206499	PCT3
CMPK1	1.37619e-07	0.426464	0.64	0.312	0.00237201	PCT3
MYLK	1.41597e-07	0.498649	0.47	0.196	0.00244056	PCT3
XBP1	1.72437e-07	0.617056	0.47	0.208	0.00297212	PCT3
FBXO21	1.95275e-07	0.555003	0.45	0.196	0.00336575	PCT3
ABCG2	2.00547e-07	0.590918	0.27	0.079	0.00345663	PCT3
CDKN1A	2.5323e-07	0.704669	0.47	0.218	0.00436467	PCT3
EXOC3L2	2.55671e-07	0.351129	0.48	0.203	0.00440674	PCT3
PBX1	2.65537e-07	0.625946	0.63	0.334	0.00457679	PCT3
HLA-DRB6	2.93803e-07	0.454591	0.48	0.205	0.00506398	PCT3
SNAP23	3.00569e-07	0.371911	0.44	0.183	0.0051806	PCT3
GAS6	3.45191e-07	0.446433	0.71	0.413	0.00594971	PCT3
MDFIC	3.78991e-07	0.44387	0.33	0.119	0.0065323	PCT3
FN1	3.951e-07	0.378237	0.77	0.441	0.00680994	PCT3
SAP18	4.54761e-07	0.512684	0.92	0.577	0.00783825	PCT3
MID1	4.92065e-07	0.451394	0.28	0.089	0.00848123	PCT3
ASAH1	5.01825e-07	0.526588	0.45	0.198	0.00864945	PCT3
CALM3	5.02255e-07	0.582285	0.57	0.295	0.00865687	PCT3
LIMCH1	6.00908e-07	0.542826	0.7	0.431	0.0103572	PCT3
NCOA3	6.23507e-07	0.644251	0.39	0.168	0.0107468	PCT3
SBDS	6.41145e-07	0.527832	0.73	0.416	0.0110508	PCT3
DDX5	6.89422e-07	0.568945	0.96	0.752	0.0118829	PCT3
ANP32A	6.96428e-07	0.59933	0.56	0.302	0.0120036	PCT3
SOCS2	7.41282e-07	0.57739	0.57	0.287	0.0127767	PCT3
PDIA5	7.97898e-07	0.443196	0.33	0.121	0.0137526	PCT3
CYBA	8.69939e-07	0.43822	0.57	0.277	0.0149943	PCT3
ZC3HAV1	8.71478e-07	0.823154	0.34	0.136	0.0150208	PCT3
SIAH1	8.87691e-07	0.58994	0.32	0.119	0.0153002	PCT3
SWI5	8.88106e-07	0.583944	0.3	0.106	0.0153074	PCT3
OSTF1	8.91689e-07	0.538439	0.46	0.208	0.0153692	PCT3
TLR4	9.67698e-07	0.425865	0.32	0.121	0.0166792	PCT3
RNF138P1	9.84916e-07	0.409171	0.5	0.233	0.016976	PCT3
ZNF503	1.05403e-06	0.503164	0.42	0.188	0.0181672	PCT3
FAM101B	1.40199e-06	0.465294	0.3	0.106	0.0241648	PCT3
TP53I11	1.40415e-06	0.382404	0.27	0.087	0.0242019	PCT3
CD9	1.53709e-06	0.38765	0.99	0.795	0.0264934	PCT3
RBMX	1.75629e-06	0.509323	0.5	0.248	0.0302714	PCT3
KLHL5	2.00384e-06	0.742531	0.6	0.349	0.0345382	PCT3
INMT	2.15828e-06	0.657512	0.33	0.129	0.0372001	PCT3
LMO4	2.16732e-06	0.529158	0.3	0.114	0.0373559	PCT3
GRB10	2.40695e-06	0.499513	0.32	0.126	0.0414861	PCT3
CDKN1C	2.40955e-06	0.733171	0.44	0.215	0.041531	PCT3
PSMB9	2.44289e-06	0.40111	0.83	0.498	0.0421056	PCT3
HNRNPA3	2.47482e-06	0.418204	0.76	0.488	0.042656	PCT3
TAF12	2.99178e-06	0.319901	0.39	0.163	0.0515663	PCT3
PFDN4	3.02392e-06	0.473535	0.49	0.248	0.0521202	PCT3
ZFAND1	3.09635e-06	0.375471	0.38	0.151	0.0533686	PCT3
HSPD1	3.16727e-06	0.529929	0.44	0.205	0.0545911	PCT3
EIF3E	3.57488e-06	0.470476	0.79	0.515	0.0616167	PCT3
CRNDE	3.74435e-06	0.457527	0.41	0.183	0.0645376	PCT3
SRSF9	3.86534e-06	0.494377	0.62	0.351	0.066623	PCT3
SERINC3	4.19608e-06	0.320554	0.54	0.285	0.0723237	PCT3
UBE2E3	4.50806e-06	0.354397	0.41	0.181	0.0777009	PCT3
MAP4K5	4.60669e-06	0.429551	0.3	0.114	0.0794009	PCT3
MORF4L1	4.75313e-06	0.388396	0.86	0.606	0.081925	PCT3
CTSO	4.83688e-06	0.466252	0.35	0.149	0.0833685	PCT3
FXYD6	5.03144e-06	0.516064	0.66	0.361	0.086722	PCT3
NSMCE1	5.04426e-06	0.453525	0.35	0.146	0.0869429	PCT3
LSM6	5.34596e-06	0.402843	0.42	0.2	0.092143	PCT3
RBBP7	5.35477e-06	0.444104	0.35	0.149	0.0922948	PCT3
RNASET2	5.66804e-06	0.494142	0.29	0.109	0.0976944	PCT3
YPEL5	5.81688e-06	0.40379	0.44	0.205	0.10026	PCT3
CPNE3	5.93042e-06	0.369783	0.37	0.166	0.102217	PCT3
SLC25A36	5.96646e-06	0.394739	0.31	0.119	0.102838	PCT3
CALCRL	6.18501e-06	0.366886	0.59	0.319	0.106605	PCT3
KANK3	6.18566e-06	0.353957	0.66	0.369	0.106616	PCT3
ENG	6.2783e-06	0.326024	0.9	0.621	0.108213	PCT3
NPY1R	6.34023e-06	0.385956	0.33	0.136	0.10928	PCT3
AFF4	6.37441e-06	0.34346	0.29	0.111	0.109869	PCT3
NCOA7	6.55887e-06	0.600675	0.46	0.23	0.113049	PCT3
SH3BGRL	6.57039e-06	0.334283	0.69	0.421	0.113247	PCT3
NEAT1	6.72114e-06	0.47922	0.97	0.874	0.115846	PCT3
CD40	6.91988e-06	0.343982	0.41	0.186	0.119271	PCT3
MGLL	6.9481e-06	0.368131	0.42	0.2	0.119757	PCT3
DRAM2	7.36363e-06	0.323395	0.41	0.191	0.12692	PCT3
DYNLT1	8.17275e-06	0.331215	0.62	0.354	0.140866	PCT3
SNX5	8.17636e-06	0.487119	0.32	0.131	0.140928	PCT3
TBPL1	9.4922e-06	0.380284	0.27	0.097	0.163608	PCT3
FAM110D	9.92223e-06	0.585909	0.35	0.158	0.171019	PCT3
TRAM1	1.03358e-05	0.410312	0.66	0.381	0.178148	PCT3
OSBPL1A	1.08567e-05	0.464896	0.33	0.136	0.187125	PCT3
SNAI2	1.08903e-05	0.383891	0.29	0.109	0.187705	PCT3
IRF1	1.16222e-05	0.536586	0.53	0.277	0.20032	PCT3
GPX1	1.20465e-05	0.503908	0.83	0.535	0.207634	PCT3
LRRC70	1.20958e-05	0.353166	0.32	0.131	0.208484	PCT3
THBD	1.21886e-05	0.540797	0.57	0.324	0.210082	PCT3
RXRA	1.23219e-05	0.511438	0.31	0.131	0.21238	PCT3
SMTN	1.28394e-05	0.571962	0.27	0.101	0.221299	PCT3
PNRC2	1.32674e-05	0.264277	0.49	0.238	0.228678	PCT3
SMAD9	1.33863e-05	0.452822	0.31	0.129	0.230726	PCT3
FNTA	1.34447e-05	0.432475	0.49	0.255	0.231733	PCT3
DPYSL2	1.58855e-05	0.507341	0.63	0.376	0.273802	PCT3
OAT	1.63369e-05	0.436326	0.32	0.134	0.281583	PCT3
DHRS7	1.70481e-05	0.480607	0.47	0.245	0.293841	PCT3
KLF2	1.73354e-05	0.461843	0.84	0.616	0.298793	PCT3
PPFIBP1	1.74218e-05	0.482025	0.64	0.374	0.300282	PCT3
PSMB8-AS1	1.808e-05	0.301726	0.29	0.114	0.311628	PCT3
TPRKB	1.88768e-05	0.491023	0.54	0.304	0.32536	PCT3
NEURL1B	1.90032e-05	0.321668	0.27	0.101	0.32754	PCT3
RAN	1.99942e-05	0.384873	0.65	0.371	0.34462	PCT3
TGFBR21	2.04741e-05	0.295129	0.76	0.473	0.352892	PCT3
THUMPD1	2.09329e-05	0.413951	0.36	0.161	0.360799	PCT3
PSMB7	2.23963e-05	0.30357	0.55	0.292	0.386023	PCT3
NFIB	2.29072e-05	0.423983	0.62	0.371	0.394828	PCT3
AP1S2	2.35624e-05	0.41091	0.74	0.465	0.406122	PCT3
SMS	2.47157e-05	0.349833	0.29	0.114	0.426	PCT3
RNF13	2.50726e-05	0.383863	0.61	0.349	0.432152	PCT3
MPLKIP	2.62135e-05	0.343899	0.35	0.156	0.451816	PCT3
SRSF3	2.66183e-05	0.265007	0.81	0.48	0.458793	PCT3
MAPRE2	2.69285e-05	0.292131	0.27	0.106	0.46414	PCT3
EIF4A2	2.80506e-05	0.409321	0.85	0.614	0.48348	PCT3
PIK3C2A	2.86284e-05	0.516092	0.5	0.285	0.49344	PCT3
MEAF6	2.88484e-05	0.321442	0.48	0.248	0.497231	PCT3
EIF5	2.88523e-05	0.427193	0.6	0.347	0.497299	PCT3
KLF10	2.97718e-05	0.388812	0.51	0.27	0.513147	PCT3
MMADHC	3.032e-05	0.417144	0.44	0.223	0.522596	PCT3
DUT	3.12683e-05	0.389897	0.66	0.396	0.538941	PCT3
LTBP1	3.13395e-05	0.392808	0.26	0.099	0.540168	PCT3
VAMP2	3.14154e-05	0.418698	0.77	0.5	0.541476	PCT3
SS18L2	3.20384e-05	0.376228	0.32	0.136	0.552213	PCT3
BRD2	3.21687e-05	0.56308	0.49	0.265	0.55446	PCT3
SEPT6	3.41644e-05	0.489313	0.32	0.146	0.588858	PCT3
MEF2A	3.44824e-05	0.276777	0.53	0.28	0.594338	PCT3
F2R	3.44879e-05	0.454432	0.33	0.149	0.594434	PCT3
ARHGEF3	3.46596e-05	0.342577	0.36	0.166	0.597392	PCT3
VGLL4	3.579e-05	0.398185	0.38	0.183	0.616877	PCT3
CCDC115	3.65656e-05	0.435858	0.34	0.156	0.630245	PCT3
CPD	3.75978e-05	0.419511	0.28	0.114	0.648035	PCT3
SWAP70	3.9008e-05	0.359619	0.45	0.23	0.672343	PCT3
PKP4	4.08272e-05	0.555797	0.28	0.119	0.703697	PCT3
IP6K2	4.21924e-05	0.431312	0.3	0.129	0.727228	PCT3
PNISR	4.22601e-05	0.276473	0.62	0.366	0.728395	PCT3
MYO6	4.28483e-05	0.402125	0.39	0.191	0.738534	PCT3
CD74	4.36173e-05	0.323698	1	0.955	0.751787	PCT3
CHST12	4.36789e-05	0.350238	0.37	0.173	0.75285	PCT3
LARP7	4.54423e-05	0.323783	0.5	0.285	0.783244	PCT3
PET100	4.83832e-05	0.311305	0.5	0.272	0.833933	PCT3
GADD45A	4.90007e-05	0.331272	0.42	0.208	0.844576	PCT3
SRI	5.01426e-05	0.329836	0.65	0.396	0.864257	PCT3
AAMDC	5.17052e-05	0.397059	0.46	0.25	0.891191	PCT3
IL6ST	5.5822e-05	0.420491	0.72	0.453	0.962149	PCT3
JAK1	5.97541e-05	0.442417	0.47	0.272	1	PCT3
SKIL	6.20486e-05	0.340418	0.45	0.228	1	PCT3
NRP1	6.34849e-05	0.404067	0.37	0.178	1	PCT3
FSCN1	6.41031e-05	0.501901	0.36	0.171	1	PCT3
GOLGA7	6.68401e-05	0.373328	0.44	0.23	1	PCT3
FGFR1OP2	6.84485e-05	0.394761	0.36	0.178	1	PCT3
SNRK	6.88286e-05	0.40489	0.36	0.181	1	PCT3
SNX3	6.96609e-05	0.296404	0.87	0.614	1	PCT3
SPRY1	7.64067e-05	0.633789	0.34	0.156	1	PCT3
CCNI	8.03191e-05	0.463571	0.63	0.401	1	PCT3
MYL12B	8.72953e-05	0.31491	0.98	0.795	1	PCT3
ANP32B	9.03755e-05	0.411976	0.55	0.334	1	PCT3
ZMAT2	9.06728e-05	0.442784	0.36	0.178	1	PCT3
SIVA1	9.1546e-05	0.250238	0.68	0.421	1	PCT3
NFKBIA	9.3698e-05	0.284318	0.93	0.688	1	PCT3
COL4A3BP	9.47746e-05	0.413474	0.29	0.131	1	PCT3
PHF3	9.66908e-05	0.251763	0.31	0.139	1	PCT3
MAT2B	9.87033e-05	0.467468	0.28	0.124	1	PCT3
SEMA6A	9.97277e-05	0.328233	0.29	0.124	1	PCT3
ESD	0.00010021	0.348608	0.6	0.366	1	PCT3
AP2M1	0.00010074	0.327468	0.69	0.428	1	PCT3
RBM7	0.000101	0.368463	0.31	0.144	1	PCT3
CGGBP1	0.000108615	0.304095	0.34	0.158	1	PCT3
EMC4	0.000108739	0.269104	0.5	0.267	1	PCT3
TOPORS	0.000110391	0.512065	0.29	0.129	1	PCT3
CHCHD7	0.000112455	0.387608	0.3	0.136	1	PCT3
NR1D2	0.000112569	0.370734	0.33	0.158	1	PCT3
SPOP	0.000112689	0.299261	0.42	0.218	1	PCT3
APOL3	0.000115053	0.478546	0.46	0.252	1	PCT3
ZEB1	0.000116269	0.332482	0.57	0.329	1	PCT3
ZMYND11	0.000117617	0.354187	0.31	0.141	1	PCT3
TOMM20	0.000123644	0.354229	0.44	0.24	1	PCT3
SNX6	0.000123845	0.343641	0.38	0.196	1	PCT3
GNB1	0.000124628	0.28425	0.54	0.3	1	PCT3
MAP3K6	0.000125396	0.318271	0.3	0.139	1	PCT3
SVBP	0.000126254	0.471253	0.39	0.205	1	PCT3
RASAL2	0.000127746	0.280151	0.35	0.168	1	PCT3
MAP1LC3A	0.000131242	0.425036	0.42	0.225	1	PCT3
BTF3	0.000133014	0.351405	0.88	0.713	1	PCT3
RHOA	0.000135412	0.302342	0.9	0.649	1	PCT3
FRA10AC1	0.00014169	0.439142	0.28	0.126	1	PCT3
TOB2	0.000151724	0.448618	0.28	0.126	1	PCT3
PPIG	0.000163745	0.329014	0.53	0.322	1	PCT3
PAIP1	0.000171032	0.315782	0.44	0.24	1	PCT3
TECR	0.000174683	0.277314	0.36	0.183	1	PCT3
CNBP	0.000175551	0.307773	0.82	0.592	1	PCT3
PIGF	0.000188982	0.369072	0.31	0.146	1	PCT3
PDLIM2	0.000189319	0.306286	0.41	0.22	1	PCT3
TAF7	0.000190052	0.356983	0.5	0.287	1	PCT3
CCDC28A	0.000206306	0.439916	0.26	0.114	1	PCT3
H2AFV	0.000206533	0.31545	0.47	0.27	1	PCT3
MYC	0.000210353	0.632547	0.38	0.203	1	PCT3
SRSF11	0.000213878	0.265641	0.53	0.342	1	PCT3
LAMTOR4	0.000223385	0.348232	0.73	0.468	1	PCT3
OXR1	0.000230112	0.321834	0.33	0.161	1	PCT3
ANXA1	0.000230137	0.404772	0.85	0.594	1	PCT3
PAIP2	0.000238025	0.285746	0.64	0.396	1	PCT3
MIDN	0.000243043	0.418081	0.48	0.292	1	PCT3
UBL3	0.000247723	0.360351	0.28	0.126	1	PCT3
KIAA1462	0.000272665	0.350531	0.39	0.208	1	PCT3
EIF3L	0.00027967	0.336491	0.56	0.334	1	PCT3
MESDC1	0.000279973	0.404184	0.42	0.23	1	PCT3
EID1	0.000283393	0.276424	0.85	0.616	1	PCT3
TMEM245	0.000292467	0.300021	0.31	0.146	1	PCT3
TMEM50A	0.000294778	0.40931	0.78	0.577	1	PCT3
POLR2F	0.000299473	0.27794	0.58	0.349	1	PCT3
DARS	0.000299518	0.323058	0.33	0.161	1	PCT3
THY1	0.000319652	0.331594	0.38	0.2	1	PCT3
GLTSCR2	0.000324264	0.330442	0.77	0.512	1	PCT3
TRA2B	0.000326227	0.293989	0.44	0.248	1	PCT3
ZFP36L1	0.00032715	0.404459	0.74	0.495	1	PCT3
SKAP2	0.000328669	0.32366	0.35	0.183	1	PCT3
UQCRB	0.000333916	0.312611	0.88	0.649	1	PCT3
ALDH9A1	0.000347152	0.300321	0.28	0.129	1	PCT3
TTC17	0.000355012	0.273382	0.29	0.141	1	PCT3
ZNF292	0.000355303	0.32361	0.28	0.134	1	PCT3
GLRX5	0.000363872	0.326482	0.34	0.176	1	PCT3
EEF1D	0.000367894	0.325665	0.95	0.723	1	PCT3
SMIM14	0.000378449	0.34828	0.28	0.131	1	PCT3
CPQ	0.000386469	0.251397	0.26	0.116	1	PCT3
E2F4	0.000387201	0.257194	0.29	0.139	1	PCT3
RSRP1	0.000394796	0.424493	0.52	0.319	1	PCT3
RAB7A	0.000398265	0.300457	0.74	0.5	1	PCT3
NET1	0.000405971	0.283422	0.37	0.196	1	PCT3
SASH1	0.000414137	0.319314	0.4	0.223	1	PCT3
POLR1D	0.000421119	0.436766	0.36	0.193	1	PCT3
HNRNPD	0.000424461	0.309183	0.38	0.208	1	PCT3
FAM43A	0.000433708	0.300692	0.42	0.233	1	PCT3
MT1M	0.000437465	0.3221	0.59	0.376	1	PCT3
SYF2	0.000439869	0.255855	0.62	0.381	1	PCT3
ZFHX3	0.000462053	0.295835	0.3	0.149	1	PCT3
FYTTD1	0.00047163	0.367008	0.28	0.136	1	PCT3
SEC22C	0.000500412	0.406935	0.28	0.134	1	PCT3
LENG1	0.000507819	0.368474	0.26	0.121	1	PCT3
TUBA1B	0.000518925	0.270301	0.8	0.537	1	PCT3
YWHAH1	0.000543089	0.257105	0.77	0.572	1	PCT3
HNRNPA0	0.00055459	0.260423	0.65	0.403	1	PCT3
NR2F2	0.000556597	0.350309	0.37	0.196	1	PCT3
ETFB	0.000577817	0.415806	0.45	0.262	1	PCT3
TCP1	0.000584513	0.286399	0.41	0.225	1	PCT3
MORF4L2	0.000592052	0.260157	0.58	0.366	1	PCT3
KIFC3	0.000606557	0.337018	0.31	0.158	1	PCT3
RAD23A	0.000608174	0.341666	0.6	0.389	1	PCT3
PURA	0.000617681	0.342255	0.34	0.183	1	PCT3
PSMD14	0.000627685	0.336509	0.27	0.131	1	PCT3
SRSF1	0.000638816	0.28719	0.38	0.21	1	PCT3
TERF2IP	0.000647459	0.331412	0.5	0.302	1	PCT3
NDUFB8	0.000657682	0.310037	0.71	0.446	1	PCT3
RPIA	0.000661784	0.256254	0.28	0.136	1	PCT3
C1D	0.000742128	0.254536	0.3	0.146	1	PCT3
LYRM5	0.000755886	0.274137	0.32	0.166	1	PCT3
OTUD6B-AS1	0.000765639	0.307722	0.52	0.314	1	PCT3
ARID4A	0.000766475	0.275235	0.31	0.163	1	PCT3
PITHD1	0.00076776	0.272004	0.29	0.144	1	PCT3
ATPIF1	0.000770189	0.388703	0.67	0.441	1	PCT3
COMMD6	0.000779365	0.254481	0.86	0.582	1	PCT3
ERG	0.000797506	0.293758	0.45	0.275	1	PCT3
C19orf60	0.000838063	0.281538	0.52	0.332	1	PCT3
TRIM56	0.000846172	0.332366	0.26	0.126	1	PCT3
B4GALT1	0.000851671	0.41269	0.38	0.213	1	PCT3
PRKCH	0.000920481	0.287768	0.34	0.181	1	PCT3
SARAF	0.000920683	0.255962	0.61	0.386	1	PCT3
SRSF4	0.000943888	0.347889	0.41	0.245	1	PCT3
IRX3	0.000951869	0.257443	0.3	0.151	1	PCT3
BTN3A2	0.000986099	0.426799	0.34	0.186	1	PCT3
CHMP4B	0.00109608	0.26302	0.47	0.292	1	PCT3
TCF4	0.00110077	0.326219	0.65	0.438	1	PCT3
FOXO3	0.00115172	0.344545	0.27	0.139	1	PCT3
EIF4A3	0.00121913	0.326137	0.33	0.178	1	PCT3
KRCC1	0.00122359	0.415698	0.26	0.129	1	PCT3
RAP1B	0.00124643	0.354276	0.3	0.161	1	PCT3
CREB1	0.00125608	0.397319	0.31	0.168	1	PCT3
COPS2	0.00126063	0.323006	0.26	0.129	1	PCT3
TTC3	0.00126529	0.26753	0.36	0.196	1	PCT3
PLK2	0.00126729	0.431352	0.4	0.24	1	PCT3
TAF15	0.00129328	0.439893	0.29	0.153	1	PCT3
BNIP2	0.00133552	0.379553	0.38	0.225	1	PCT3
FERMT2	0.001359	0.36645	0.4	0.24	1	PCT3
NUCB2	0.00139093	0.280016	0.51	0.312	1	PCT3
EIF3H	0.00141123	0.273275	0.52	0.332	1	PCT3
DUSP6	0.00168869	0.38868	0.33	0.181	1	PCT3
EEF1G	0.00175158	0.273441	0.97	0.757	1	PCT3
ADSS	0.00178067	0.31146	0.26	0.134	1	PCT3
STAU1	0.00185079	0.321258	0.36	0.208	1	PCT3
LSM10	0.00188162	0.3567	0.27	0.144	1	PCT3
PITPNC1	0.00188942	0.329598	0.26	0.134	1	PCT3
KLF11	0.0020124	0.31686	0.26	0.134	1	PCT3
MRPL50	0.00209228	0.29889	0.27	0.141	1	PCT3
SNX9	0.00221698	0.327514	0.27	0.144	1	PCT3
HLA-DQB1	0.00225766	0.258512	0.62	0.428	1	PCT3
RFXANK	0.00245609	0.371369	0.26	0.136	1	PCT3
FBL	0.00250766	0.25495	0.33	0.186	1	PCT3
THOC7	0.00261533	0.369735	0.3	0.171	1	PCT3
SCOC	0.00290736	0.302249	0.34	0.196	1	PCT3
SNRPF	0.00302251	0.256611	0.47	0.297	1	PCT3
ALKBH7	0.0030569	0.402901	0.32	0.186	1	PCT3
BCL7C	0.0030791	0.270605	0.26	0.136	1	PCT3
ZNF106	0.00312414	0.307958	0.31	0.181	1	PCT3
SCAF11	0.00336813	0.307323	0.49	0.319	1	PCT3
SRP19	0.00338668	0.416344	0.29	0.166	1	PCT3
FXR1	0.00342385	0.263314	0.3	0.168	1	PCT3
PJA2	0.00344199	0.284523	0.3	0.163	1	PCT3
NDUFS3	0.00412712	0.285081	0.37	0.225	1	PCT3
HSP90AB1	0.00428922	0.262481	0.87	0.671	1	PCT3
VAT1	0.00433428	0.254376	0.38	0.228	1	PCT3
DYNLT3	0.00446896	0.339582	0.39	0.243	1	PCT3
ARPC1A	0.00492535	0.277191	0.47	0.312	1	PCT3
NDUFV1	0.00500746	0.260693	0.27	0.151	1	PCT3
RAC11	0.00510329	0.256128	0.92	0.728	1	PCT3
NSFL1C	0.00579199	0.270721	0.27	0.146	1	PCT3
PPM1F	0.00581739	0.260816	0.32	0.188	1	PCT3
ISCA1	0.00625286	0.260041	0.28	0.158	1	PCT3
RAB6A	0.00640249	0.265202	0.31	0.181	1	PCT3
YWHAB	0.00641548	0.25749	0.73	0.52	1	PCT3
AKR7A2	0.00649325	0.271302	0.28	0.161	1	PCT3
LINC00493	0.00681305	0.269968	0.45	0.29	1	PCT3
CBX3	0.00686124	0.375973	0.4	0.26	1	PCT3
UFM1	0.0069135	0.254495	0.41	0.26	1	PCT3
KLF3	0.00768707	0.289196	0.34	0.21	1	PCT3
C2orf74	0.00824101	0.260161	0.27	0.156	1	PCT3
ANP32E	0.00867456	0.25799	0.27	0.153	1	PCT3
ADAR	0.00874696	0.34091	0.32	0.193	1	PCT3
EMC2	0.00920293	0.416436	0.28	0.171	1	PCT3
UBD	4.73789e-62	3.8987	0.657	0.011	8.16622e-58	PCT2
ISG20	6.61967e-43	1.75863	0.701	0.059	1.14097e-38	PCT2
TYMP	2.18187e-33	1.5071	0.731	0.101	3.76068e-29	PCT2
CXCL10	7.46663e-33	2.44646	0.313	0	1.28695e-28	PCT2
CXCL9	1.00858e-32	2.76334	0.373	0.009	1.73839e-28	PCT2
GBP1	1.95208e-30	2.04639	0.657	0.096	3.36461e-26	PCT2
ZNFX1	1.84167e-29	0.95388	0.597	0.069	3.17431e-25	PCT2
PLA1A	1.56647e-28	1.21682	0.507	0.048	2.69997e-24	PCT2
NLRC5	2.42309e-28	0.702949	0.373	0.016	4.17643e-24	PCT2
OAS1	3.25929e-27	0.990143	0.522	0.055	5.61771e-23	PCT2
TPT1	4.3146e-27	1.59688	1	0.805	7.43665e-23	PCT2
HLA-A	9.92709e-27	1.76942	0.985	0.851	1.71103e-22	PCT2
IFI30	1.02255e-26	0.854464	0.403	0.025	1.76247e-22	PCT2
FLYWCH2	1.18633e-26	0.808568	0.403	0.025	2.04476e-22	PCT2
CXCL11	2.11235e-26	2.42683	0.284	0.005	3.64085e-22	PCT2
DYSF	3.25284e-26	1.09818	0.597	0.085	5.6066e-22	PCT2
CCND1	1.06397e-25	2.09692	0.896	0.339	1.83386e-21	PCT2
SFRP1	9.77756e-25	1.11872	0.612	0.094	1.68526e-20	PCT2
EVA1B	1.22061e-24	1.26105	0.701	0.137	2.10385e-20	PCT2
RNF213	3.1793e-24	1.16341	0.672	0.124	5.47984e-20	PCT2
HLA-B1	4.72556e-24	1.54474	0.985	0.906	8.14498e-20	PCT2
PARP14	3.23922e-23	1.30215	0.806	0.208	5.58312e-19	PCT2
HLA-DOA	6.20712e-23	0.844064	0.567	0.085	1.06986e-18	PCT2
ZC3H7B	6.5473e-23	0.774543	0.478	0.057	1.12849e-18	PCT2
GBP3	7.06609e-23	0.690295	0.478	0.055	1.21791e-18	PCT2
RRBP1	7.12091e-23	1.34437	0.806	0.213	1.22736e-18	PCT2
APOL1	1.07784e-22	1.19906	0.672	0.137	1.85776e-18	PCT2
CELF4	4.99363e-22	0.571433	0.284	0.011	8.60702e-18	PCT2
BTN3A21	9.94892e-22	0.931587	0.701	0.142	1.7148e-17	PCT2
LITAF	1.37767e-21	0.845177	0.343	0.025	2.37455e-17	PCT2
IRF11	1.46853e-21	1.59913	0.821	0.252	2.53115e-17	PCT2
OAS2	1.55671e-21	0.900339	0.403	0.041	2.68315e-17	PCT2
WDFY1	1.8999e-21	0.690064	0.433	0.048	3.27467e-17	PCT2
ITGA3	3.49816e-21	0.774748	0.463	0.059	6.02942e-17	PCT2
TAP1	5.37248e-21	0.951013	0.687	0.149	9.26e-17	PCT2
RARRES3	1.43571e-20	1.29937	0.687	0.169	2.47459e-16	PCT2
GBP4	1.47703e-20	1.76763	0.821	0.3	2.54582e-16	PCT2
TNFRSF14	3.01999e-20	0.867717	0.582	0.11	5.20526e-16	PCT2
C1R	4.88258e-20	0.784602	0.343	0.03	8.41562e-16	PCT2
TNFAIP2	8.73387e-20	0.711847	0.522	0.085	1.50537e-15	PCT2
IL32	1.47904e-19	1.84592	0.925	0.462	2.54927e-15	PCT2
TAF10	1.83648e-19	0.611016	0.299	0.021	3.16535e-15	PCT2
GNA11	3.52655e-19	0.733965	0.537	0.096	6.07836e-15	PCT2
MVP	4.06293e-19	0.765126	0.642	0.14	7.00286e-15	PCT2
TRIOBP	8.36151e-19	1.01486	0.776	0.206	1.44119e-14	PCT2
HMGA1	8.39256e-19	0.848564	0.299	0.023	1.44654e-14	PCT2
BIRC3	1.45172e-18	1.12596	0.388	0.048	2.50218e-14	PCT2
SPATS2L	1.809e-18	0.722663	0.582	0.114	3.11799e-14	PCT2
AKR1A1	3.07376e-18	0.812104	0.567	0.11	5.29792e-14	PCT2
APLN	3.78784e-18	1.15005	0.254	0.014	6.52872e-14	PCT2
RAI14	4.48047e-18	0.710175	0.478	0.076	7.72255e-14	PCT2
LGALS9	6.33522e-18	0.885856	0.493	0.087	1.09194e-13	PCT2
SP110	8.52183e-18	0.922725	0.627	0.144	1.46882e-13	PCT2
ABCF1	9.32482e-18	0.543911	0.478	0.078	1.60723e-13	PCT2
WARS	1.09949e-17	1.26912	0.91	0.378	1.89509e-13	PCT2
NES	1.51432e-17	1.19836	0.672	0.181	2.61008e-13	PCT2
PSME2	2.20652e-17	1.28306	0.91	0.439	3.80316e-13	PCT2
AP3D1	2.29236e-17	0.603523	0.493	0.085	3.95112e-13	PCT2
PGLS	2.56211e-17	0.777004	0.567	0.117	4.41606e-13	PCT2
TAPBPL	6.084e-17	0.542642	0.403	0.057	1.04864e-12	PCT2
KRIT1	6.52336e-17	0.581858	0.507	0.094	1.12437e-12	PCT2
TUBB4B	6.5367e-17	0.955515	0.731	0.208	1.12667e-12	PCT2
SEMA3F	7.19398e-17	0.375993	0.418	0.062	1.23995e-12	PCT2
DMWD	7.51569e-17	0.667043	0.313	0.032	1.2954e-12	PCT2
LUZP1	9.60144e-17	0.999979	0.776	0.249	1.6549e-12	PCT2
PLEC	1.53095e-16	0.642843	0.657	0.167	2.63875e-12	PCT2
ACKR1	1.76214e-16	1.62973	0.418	0.069	3.03722e-12	PCT2
ATP5E	1.9252e-16	1.05846	0.866	0.327	3.31827e-12	PCT2
SHB	1.96582e-16	0.411853	0.313	0.032	3.38828e-12	PCT2
VAT11	2.55359e-16	0.910904	0.687	0.192	4.40137e-12	PCT2
TAPBP	2.8733e-16	1.06405	0.776	0.27	4.95242e-12	PCT2
COTL11	2.90292e-16	0.988163	0.761	0.222	5.00347e-12	PCT2
DIAPH1	2.9053e-16	0.572218	0.343	0.041	5.00757e-12	PCT2
PSMB4	3.05921e-16	0.674656	0.612	0.146	5.27286e-12	PCT2
NR1D1	3.2096e-16	0.346148	0.358	0.046	5.53206e-12	PCT2
WWP1	3.49629e-16	0.439111	0.388	0.055	6.0262e-12	PCT2
CRIP1	3.90675e-16	0.83272	0.791	0.247	6.73367e-12	PCT2
SVIL	4.00512e-16	1.04708	0.582	0.149	6.90322e-12	PCT2
IER3	4.69077e-16	0.86921	0.433	0.076	8.08502e-12	PCT2
CENPB	4.78957e-16	0.563836	0.403	0.062	8.25531e-12	PCT2
UBA1	5.02381e-16	0.444122	0.403	0.059	8.65905e-12	PCT2
ZYX	5.72467e-16	0.50992	0.552	0.114	9.86705e-12	PCT2
PARP9	5.7463e-16	0.828839	0.463	0.087	9.90432e-12	PCT2
YPEL2	6.12792e-16	0.481488	0.358	0.048	1.05621e-11	PCT2
MINK1	6.21265e-16	0.476855	0.313	0.034	1.07081e-11	PCT2
DEK	6.94182e-16	0.778637	0.761	0.224	1.19649e-11	PCT2
SAMD9L	7.16917e-16	0.611973	0.537	0.112	1.23568e-11	PCT2
SLFN5	8.57042e-16	0.354155	0.388	0.057	1.4772e-11	PCT2
S100A101	1.02365e-15	1.10286	1	0.723	1.76436e-11	PCT2
RELB	1.45899e-15	0.409445	0.343	0.043	2.51471e-11	PCT2
IL18BP	1.63073e-15	0.457762	0.328	0.039	2.81073e-11	PCT2
PCGF5	1.72339e-15	0.588165	0.552	0.121	2.97043e-11	PCT2
IFI35	1.80702e-15	0.633687	0.701	0.183	3.11459e-11	PCT2
CHD4	1.86483e-15	0.451919	0.537	0.117	3.21422e-11	PCT2
CRCP	2.03027e-15	0.540835	0.254	0.021	3.49937e-11	PCT2
MLLT3	2.10884e-15	0.680698	0.373	0.055	3.63479e-11	PCT2
SMC4	3.42584e-15	0.647306	0.537	0.114	5.90478e-11	PCT2
SELE	3.47449e-15	1.38037	0.388	0.064	5.98864e-11	PCT2
FRG1CP	3.72508e-15	0.527429	0.328	0.041	6.42056e-11	PCT2
IFI44L	4.00967e-15	0.814941	0.761	0.24	6.91106e-11	PCT2
PRRC2C	4.0482e-15	0.802328	0.821	0.268	6.97748e-11	PCT2
PIM3	5.33328e-15	0.753609	0.672	0.19	9.19244e-11	PCT2
HLA-F	7.01139e-15	0.878717	0.761	0.256	1.20848e-10	PCT2
SPTAN1	7.42273e-15	0.833774	0.627	0.167	1.27938e-10	PCT2
NSA2	7.95684e-15	0.666345	0.507	0.11	1.37144e-10	PCT2
CMKLR1	9.96006e-15	0.735711	0.418	0.076	1.71672e-10	PCT2
GBP2	1.01969e-14	0.621976	0.567	0.133	1.75754e-10	PCT2
UBN1	1.03927e-14	0.565636	0.358	0.053	1.79128e-10	PCT2
LRRFIP2	1.17489e-14	0.522093	0.478	0.096	2.02505e-10	PCT2
STAU11	1.26862e-14	0.745511	0.657	0.174	2.1866e-10	PCT2
APOL31	1.44226e-14	0.770516	0.746	0.224	2.48587e-10	PCT2
TPP1	1.92649e-14	0.471074	0.478	0.098	3.32049e-10	PCT2
STAT1	1.99304e-14	0.697302	0.478	0.098	3.4352e-10	PCT2
PSMB10	2.02292e-14	0.85504	0.776	0.268	3.48671e-10	PCT2
CTSS	2.45877e-14	0.884618	0.478	0.105	4.23793e-10	PCT2
CCDC69	2.52577e-14	0.653815	0.582	0.149	4.35341e-10	PCT2
RSAD2	2.73546e-14	0.438429	0.373	0.059	4.71484e-10	PCT2
SUPT16H	2.858e-14	0.391337	0.418	0.076	4.92606e-10	PCT2
AMOTL1	2.89031e-14	0.640279	0.433	0.082	4.98174e-10	PCT2
RBCK1	2.89491e-14	0.361921	0.418	0.073	4.98967e-10	PCT2
ACAA2	3.12186e-14	0.517376	0.343	0.05	5.38084e-10	PCT2
ADAR1	3.171e-14	0.736066	0.597	0.16	5.46554e-10	PCT2
FBXW7	3.20599e-14	0.389254	0.299	0.037	5.52584e-10	PCT2
COL4A1	3.24241e-14	0.664005	0.731	0.222	5.58861e-10	PCT2
NUB1	3.56555e-14	0.627354	0.478	0.101	6.14558e-10	PCT2
CDK16	3.56989e-14	0.515306	0.313	0.041	6.15306e-10	PCT2
UBE2L6	3.65809e-14	0.883508	0.746	0.247	6.30509e-10	PCT2
ROBO4	3.81498e-14	0.7676	0.776	0.263	6.57551e-10	PCT2
RFC1	3.87944e-14	0.626245	0.597	0.151	6.6866e-10	PCT2
TCAF1	4.00561e-14	0.637272	0.433	0.087	6.90407e-10	PCT2
COL4A2	4.09949e-14	0.688513	0.701	0.217	7.06589e-10	PCT2
NR2F21	4.12891e-14	0.863151	0.627	0.169	7.11659e-10	PCT2
RHOG	4.13875e-14	0.449093	0.522	0.114	7.13355e-10	PCT2
OGFR	4.99284e-14	0.474873	0.328	0.046	8.60567e-10	PCT2
VCAM1	5.14641e-14	1.64688	0.522	0.142	8.87035e-10	PCT2
SQLE	5.18095e-14	0.883819	0.507	0.121	8.92989e-10	PCT2
ECM1	5.233e-14	0.390479	0.284	0.032	9.0196e-10	PCT2
TFPI2	5.3431e-14	1.7181	0.388	0.071	9.20936e-10	PCT2
BTN3A1	5.49381e-14	0.674376	0.403	0.073	9.46913e-10	PCT2
IRF3	5.52389e-14	0.317745	0.433	0.08	9.52098e-10	PCT2
ST3GAL1	5.53151e-14	0.477477	0.418	0.076	9.53412e-10	PCT2
GON4L	5.61409e-14	0.584669	0.358	0.057	9.67644e-10	PCT2
HN1	6.33644e-14	0.757335	0.478	0.105	1.09215e-09	PCT2
PALM	6.45139e-14	0.594528	0.433	0.085	1.11196e-09	PCT2
MAP4	6.75548e-14	0.717615	0.672	0.192	1.16438e-09	PCT2
SMAD3	7.74532e-14	0.419106	0.343	0.053	1.33498e-09	PCT2
KIF1C	8.34465e-14	0.674599	0.493	0.112	1.43828e-09	PCT2
FAM114A1	8.46562e-14	0.341058	0.448	0.089	1.45913e-09	PCT2
EMID1	8.9375e-14	0.498164	0.373	0.062	1.54047e-09	PCT2
PLEKHO1	1.02458e-13	0.476696	0.448	0.087	1.76597e-09	PCT2
UBR4	1.06025e-13	0.601385	0.418	0.078	1.82744e-09	PCT2
GRK5	1.08498e-13	0.336851	0.254	0.025	1.87007e-09	PCT2
CALR	1.20336e-13	0.735922	0.925	0.391	2.07412e-09	PCT2
NDRG1	1.22451e-13	0.97334	0.716	0.247	2.11057e-09	PCT2
GYPC	1.28124e-13	0.841136	0.851	0.32	2.20835e-09	PCT2
GNB11	1.35508e-13	0.780606	0.791	0.279	2.33562e-09	PCT2
TAP2	1.38084e-13	0.661476	0.582	0.158	2.38002e-09	PCT2
ITFG3	1.47419e-13	0.409519	0.299	0.039	2.54091e-09	PCT2
APOE	1.48233e-13	2.20611	0.269	0.032	2.55495e-09	PCT2
UGCG	1.51035e-13	0.62087	0.463	0.101	2.60325e-09	PCT2
RRAS	1.78934e-13	0.683058	0.687	0.213	3.08411e-09	PCT2
PCBP2	1.79907e-13	0.8313	0.731	0.238	3.10088e-09	PCT2
ANTXR2	1.8138e-13	0.773199	0.254	0.027	3.12627e-09	PCT2
RALA	2.05152e-13	0.58296	0.582	0.149	3.53601e-09	PCT2
EMP3	2.44456e-13	1.14806	0.925	0.547	4.21345e-09	PCT2
STAT3	3.09987e-13	0.503351	0.507	0.117	5.34294e-09	PCT2
RARG	3.40845e-13	0.473466	0.343	0.055	5.8748e-09	PCT2
ZC3H13	3.80743e-13	0.326902	0.597	0.153	6.56248e-09	PCT2
MOB3A	3.90786e-13	0.544115	0.269	0.032	6.73559e-09	PCT2
DAB2	4.76996e-13	0.660239	0.776	0.256	8.22151e-09	PCT2
SH3RF3	4.94717e-13	0.445904	0.269	0.032	8.52694e-09	PCT2
HDLBP	4.98376e-13	0.46296	0.522	0.126	8.59e-09	PCT2
PPM1F1	5.06075e-13	0.614863	0.582	0.158	8.72271e-09	PCT2
MX1	5.60144e-13	0.673788	0.582	0.158	9.65464e-09	PCT2
KEAP1	5.66307e-13	0.446511	0.328	0.05	9.76086e-09	PCT2
NMT2	5.91245e-13	0.703748	0.418	0.085	1.01907e-08	PCT2
ACOT7	6.08718e-13	0.63575	0.313	0.046	1.04919e-08	PCT2
BRD7	6.70295e-13	0.329913	0.343	0.057	1.15532e-08	PCT2
ZDHHC14	6.74846e-13	0.335817	0.328	0.05	1.16316e-08	PCT2
TAOK3	6.78424e-13	0.509055	0.388	0.073	1.16933e-08	PCT2
XAB2	6.99563e-13	0.289499	0.284	0.037	1.20577e-08	PCT2
ERCC1	7.35617e-13	0.434365	0.388	0.071	1.26791e-08	PCT2
NXF1	7.86192e-13	0.627639	0.299	0.043	1.35508e-08	PCT2
ACO2	8.31785e-13	0.527502	0.358	0.062	1.43366e-08	PCT2
MAP4K4	8.47888e-13	0.579206	0.612	0.169	1.46142e-08	PCT2
TOP1	8.56062e-13	0.610544	0.493	0.119	1.47551e-08	PCT2
WDR18	8.63687e-13	0.399789	0.358	0.062	1.48865e-08	PCT2
TMOD3	8.72103e-13	0.716637	0.612	0.185	1.50316e-08	PCT2
ARHGAP23	9.87139e-13	0.276472	0.403	0.078	1.70143e-08	PCT2
HNRNPAB	1.0112e-12	0.527706	0.567	0.153	1.7429e-08	PCT2
RGS12	1.31856e-12	0.448954	0.284	0.039	2.27267e-08	PCT2
VASH1	1.36287e-12	0.755628	0.328	0.055	2.34904e-08	PCT2
GGH	1.38808e-12	0.363812	0.358	0.062	2.39249e-08	PCT2
PRCP	1.40492e-12	0.7871	0.776	0.293	2.42152e-08	PCT2
MAPK12	1.52849e-12	0.398497	0.254	0.03	2.63451e-08	PCT2
CYFIP1	1.53194e-12	0.27994	0.507	0.119	2.64045e-08	PCT2
G3BP2	1.60019e-12	0.456457	0.373	0.069	2.75809e-08	PCT2
TNS3	1.60019e-12	0.452305	0.373	0.069	2.75809e-08	PCT2
SUPT6H	1.64913e-12	0.321399	0.328	0.053	2.84243e-08	PCT2
TGM2	1.77008e-12	0.670348	0.716	0.243	3.05091e-08	PCT2
OAF	1.84775e-12	0.353675	0.254	0.03	3.18479e-08	PCT2
ATXN7	2.03864e-12	0.362775	0.284	0.039	3.5138e-08	PCT2
AGRN	2.12901e-12	0.25359	0.284	0.039	3.66957e-08	PCT2
RALY	2.2328e-12	0.527663	0.657	0.195	3.84845e-08	PCT2
FN3KRP	2.25847e-12	0.3453	0.269	0.034	3.8927e-08	PCT2
SEPT61	2.30242e-12	0.725019	0.507	0.13	3.96845e-08	PCT2
PGM5	2.79143e-12	0.65793	0.388	0.078	4.81131e-08	PCT2
CDC42EP2	2.79978e-12	0.313663	0.284	0.039	4.82569e-08	PCT2
LYL1	2.83502e-12	0.37285	0.597	0.165	4.88644e-08	PCT2
SOX18	2.93299e-12	0.821027	0.806	0.33	5.0553e-08	PCT2
PML	2.98523e-12	0.358095	0.403	0.08	5.14535e-08	PCT2
HERC1	3.08175e-12	0.254231	0.448	0.096	5.31171e-08	PCT2
MLXIP	3.15996e-12	0.62774	0.418	0.092	5.44651e-08	PCT2
DNMT1	3.54393e-12	0.456724	0.403	0.082	6.10831e-08	PCT2
IL1R1	3.78692e-12	0.573591	0.313	0.05	6.52714e-08	PCT2
SH2B3	3.92884e-12	0.32574	0.433	0.092	6.77175e-08	PCT2
HIPK21	4.02989e-12	0.711398	0.731	0.252	6.94592e-08	PCT2
PDGFB	4.09307e-12	0.667	0.493	0.126	7.05481e-08	PCT2
GAPDH	4.45409e-12	0.94837	0.955	0.778	7.67707e-08	PCT2
KDM5A	4.54951e-12	0.409338	0.388	0.078	7.84154e-08	PCT2
RAB31	4.71879e-12	0.499466	0.373	0.073	8.1333e-08	PCT2
WHSC1L1	4.82372e-12	0.470773	0.507	0.128	8.31417e-08	PCT2
BAZ1A	4.84507e-12	0.461024	0.507	0.13	8.35095e-08	PCT2
CTNNAL1	4.97909e-12	0.590241	0.507	0.126	8.58196e-08	PCT2
WIPF2	5.02843e-12	0.395672	0.299	0.046	8.66701e-08	PCT2
PTPRE	5.06185e-12	0.639173	0.313	0.053	8.7246e-08	PCT2
GTPBP1	5.07924e-12	0.412597	0.284	0.041	8.75459e-08	PCT2
MSRA	5.38878e-12	0.470924	0.388	0.078	9.2881e-08	PCT2
MT1G	5.49678e-12	3.40317	0.313	0.057	9.47424e-08	PCT2
CDC42BPB	5.51481e-12	0.530327	0.463	0.112	9.50533e-08	PCT2
TNIP1	5.69034e-12	0.444419	0.507	0.126	9.80787e-08	PCT2
IQSEC1	5.73128e-12	0.48709	0.463	0.108	9.87843e-08	PCT2
FAM65A	6.34805e-12	0.576317	0.537	0.142	1.09415e-07	PCT2
CAPNS1	6.39516e-12	0.620551	0.597	0.183	1.10227e-07	PCT2
TBC1D9	6.4748e-12	0.353053	0.343	0.062	1.116e-07	PCT2
RIPK1	6.81372e-12	0.400031	0.269	0.037	1.17441e-07	PCT2
MCTS1	6.87535e-12	0.49238	0.507	0.133	1.18503e-07	PCT2
AGTRAP	7.34552e-12	0.330754	0.433	0.092	1.26607e-07	PCT2
DDX58	7.3807e-12	0.2641	0.313	0.05	1.27214e-07	PCT2
SLK	7.42655e-12	0.539352	0.582	0.169	1.28004e-07	PCT2
GNAI2	7.73555e-12	0.836016	0.851	0.394	1.3333e-07	PCT2
ZFX	7.87587e-12	0.390893	0.269	0.037	1.35748e-07	PCT2
TRPV2	7.87587e-12	0.372944	0.269	0.037	1.35748e-07	PCT2
BOD1L1	7.96846e-12	0.371247	0.448	0.103	1.37344e-07	PCT2
DDX21	8.54635e-12	0.603068	0.687	0.217	1.47305e-07	PCT2
NPR1	8.65535e-12	0.44907	0.612	0.178	1.49184e-07	PCT2
DLGAP4	8.72772e-12	0.252644	0.388	0.078	1.50431e-07	PCT2
SETD5	8.83482e-12	0.444565	0.493	0.126	1.52277e-07	PCT2
GSDMD	8.93923e-12	0.52286	0.672	0.217	1.54077e-07	PCT2
SFSWAP	9.09373e-12	0.369388	0.343	0.062	1.56739e-07	PCT2
RAP2A	9.3329e-12	0.396016	0.418	0.092	1.60862e-07	PCT2
PPP2R4	9.62268e-12	0.398587	0.358	0.069	1.65857e-07	PCT2
MAML2	9.64535e-12	0.261035	0.284	0.041	1.66247e-07	PCT2
SOX7	9.79334e-12	0.664673	0.463	0.112	1.68798e-07	PCT2
ECI1	1.07832e-11	0.41834	0.299	0.048	1.85858e-07	PCT2
LMO2	1.11685e-11	0.639337	0.836	0.33	1.925e-07	PCT2
PKN1	1.18257e-11	0.546997	0.552	0.153	2.03829e-07	PCT2
PRRC2B	1.22364e-11	0.324005	0.463	0.108	2.10907e-07	PCT2
NAV1	1.29436e-11	0.30286	0.448	0.103	2.23096e-07	PCT2
NT5C	1.36462e-11	0.360339	0.343	0.064	2.35206e-07	PCT2
CHCHD1	1.3914e-11	0.468887	0.418	0.094	2.39821e-07	PCT2
CUX1	1.43877e-11	0.308333	0.328	0.057	2.47987e-07	PCT2
CHMP1A	1.45897e-11	0.343205	0.284	0.043	2.51468e-07	PCT2
TRIM25	1.77233e-11	0.446886	0.269	0.039	3.05479e-07	PCT2
MYLK1	1.79095e-11	0.807802	0.597	0.197	3.08687e-07	PCT2
GLRX	1.79574e-11	0.786404	0.478	0.124	3.09513e-07	PCT2
MRAS	1.9194e-11	0.39913	0.299	0.048	3.30828e-07	PCT2
SIGIRR	1.92759e-11	0.380965	0.672	0.213	3.3224e-07	PCT2
MORN2	2.00582e-11	0.528381	0.254	0.034	3.45724e-07	PCT2
GVINP1	2.06362e-11	0.619212	0.343	0.066	3.55686e-07	PCT2
GOLM1	2.07962e-11	0.629632	0.373	0.08	3.58444e-07	PCT2
PDE2A	2.12318e-11	0.469385	0.746	0.249	3.65951e-07	PCT2
LARP1	2.12506e-11	0.375993	0.403	0.089	3.66276e-07	PCT2
CDR2L	2.12636e-11	0.327547	0.254	0.034	3.66499e-07	PCT2
SEPN1	2.20652e-11	0.528157	0.418	0.098	3.80316e-07	PCT2
PAK2	2.34313e-11	0.68061	0.597	0.185	4.03862e-07	PCT2
TMSB10	2.37398e-11	0.60757	1	0.977	4.09179e-07	PCT2
RGS16	2.49608e-11	1.39686	0.343	0.071	4.30224e-07	PCT2
ADIRF1	2.53586e-11	0.973516	0.925	0.54	4.37082e-07	PCT2
VCP	2.67899e-11	0.388758	0.642	0.192	4.61751e-07	PCT2
BRD4	2.70705e-11	0.618428	0.403	0.094	4.66587e-07	PCT2
EIF3A	2.75979e-11	0.48887	0.612	0.181	4.75678e-07	PCT2
FAM129A	2.88524e-11	0.296145	0.254	0.034	4.97301e-07	PCT2
DHX36	2.89963e-11	0.546239	0.507	0.14	4.99781e-07	PCT2
ARHGEF7	3.04772e-11	0.302794	0.313	0.055	5.25305e-07	PCT2
IFIH1	3.25952e-11	0.266395	0.328	0.059	5.61811e-07	PCT2
LDLR	3.32299e-11	0.414066	0.313	0.055	5.72751e-07	PCT2
DYNC1H1	3.35774e-11	0.440265	0.627	0.185	5.78739e-07	PCT2
NTMT1	3.52053e-11	0.402427	0.284	0.046	6.06798e-07	PCT2
RABGAP1	3.53349e-11	0.429961	0.299	0.05	6.09033e-07	PCT2
TSPAN9	3.57176e-11	0.474184	0.463	0.114	6.15628e-07	PCT2
ITGA1	3.64509e-11	0.368931	0.343	0.066	6.28267e-07	PCT2
FLNA	3.66185e-11	0.352327	0.552	0.16	6.31156e-07	PCT2
UBE2M	3.76534e-11	0.474703	0.299	0.05	6.48994e-07	PCT2
OPTN	3.78956e-11	0.515935	0.672	0.215	6.53169e-07	PCT2
KLF31	3.79513e-11	0.506255	0.597	0.181	6.54128e-07	PCT2
SERPING1	3.7964e-11	0.702942	0.776	0.307	6.54347e-07	PCT2
SAFB	3.91153e-11	0.456547	0.299	0.05	6.74191e-07	PCT2
PTBP1	4.02839e-11	0.361449	0.493	0.126	6.94333e-07	PCT2
RAPGEF5	4.10406e-11	0.585822	0.567	0.167	7.07375e-07	PCT2
HSPA1B	4.18463e-11	0.440085	0.403	0.092	7.21263e-07	PCT2
MCAM	4.31034e-11	0.699073	0.388	0.089	7.42931e-07	PCT2
POLR2A	4.53602e-11	0.646521	0.403	0.096	7.81828e-07	PCT2
CD81	4.60874e-11	0.717798	0.881	0.421	7.94363e-07	PCT2
PIN4	4.69359e-11	0.458822	0.701	0.231	8.08987e-07	PCT2
BDP1	4.7653e-11	0.429354	0.478	0.124	8.21347e-07	PCT2
PHF14	4.77631e-11	0.448673	0.582	0.169	8.23246e-07	PCT2
TIMM13	4.96356e-11	0.725858	0.597	0.188	8.5552e-07	PCT2
EPC1	4.97164e-11	0.547955	0.522	0.149	8.56913e-07	PCT2
BCL3	5.01572e-11	0.415336	0.284	0.046	8.6451e-07	PCT2
LPIN1	5.10329e-11	0.524762	0.254	0.037	8.79604e-07	PCT2
PRRC1	5.49537e-11	0.293717	0.284	0.046	9.47182e-07	PCT2
CCM2	5.5618e-11	0.428261	0.343	0.069	9.58632e-07	PCT2
ISG15	6.08211e-11	0.932951	0.866	0.412	1.04831e-06	PCT2
ATXN3	6.30729e-11	0.418895	0.552	0.156	1.08712e-06	PCT2
MARCH8	6.38468e-11	0.360384	0.269	0.041	1.10046e-06	PCT2
RABEP1	6.5248e-11	0.333458	0.403	0.089	1.12462e-06	PCT2
SHISA5	6.54517e-11	0.554354	0.537	0.156	1.12812e-06	PCT2
GRHPR	6.55264e-11	0.563926	0.463	0.119	1.12941e-06	PCT2
TSHZ2	6.64739e-11	0.628689	0.299	0.053	1.14574e-06	PCT2
PHLDB2	6.65064e-11	0.303603	0.328	0.062	1.1463e-06	PCT2
CCL2	6.92811e-11	1.08754	0.448	0.117	1.19413e-06	PCT2
LY6E	7.13333e-11	0.813308	0.866	0.469	1.2295e-06	PCT2
EFHD2	7.14703e-11	0.465517	0.343	0.071	1.23186e-06	PCT2
RTF1	7.32775e-11	0.62713	0.657	0.227	1.26301e-06	PCT2
KIF3B	7.34053e-11	0.422289	0.299	0.053	1.26521e-06	PCT2
SF3B3	7.68907e-11	0.274914	0.358	0.073	1.32529e-06	PCT2
RSF1	7.68985e-11	0.453393	0.567	0.169	1.32542e-06	PCT2
PLXND1	7.69861e-11	0.390445	0.672	0.22	1.32693e-06	PCT2
SMC1A	8.39746e-11	0.384371	0.418	0.096	1.44739e-06	PCT2
RAB1B	8.50777e-11	0.43401	0.433	0.105	1.4664e-06	PCT2
KDM2A	9.06389e-11	0.29788	0.358	0.073	1.56225e-06	PCT2
MTPN	9.12199e-11	0.447801	0.597	0.185	1.57227e-06	PCT2
SNTB2	9.42627e-11	0.436802	0.582	0.172	1.62471e-06	PCT2
WDR74	9.54984e-11	0.335788	0.269	0.041	1.64601e-06	PCT2
TNFAIP8L1	9.554e-11	0.348296	0.343	0.069	1.64673e-06	PCT2
PSME1	9.64053e-11	0.84542	0.91	0.542	1.66164e-06	PCT2
DPM3	9.90797e-11	0.291098	0.507	0.137	1.70774e-06	PCT2
MPHOSPH10	9.97419e-11	0.521116	0.358	0.076	1.71915e-06	PCT2
EPHB4	1.10042e-10	0.583825	0.522	0.156	1.89668e-06	PCT2
HLA-C	1.15483e-10	0.678758	0.97	0.913	1.99046e-06	PCT2
CBR3	1.17581e-10	0.501521	0.328	0.064	2.02663e-06	PCT2
MCFD2	1.24123e-10	0.366719	0.388	0.087	2.13938e-06	PCT2
PREX1	1.25004e-10	0.358014	0.463	0.121	2.15457e-06	PCT2
TEAD4	1.29159e-10	0.366144	0.343	0.069	2.22618e-06	PCT2
BICD2	1.33335e-10	0.387449	0.328	0.064	2.29816e-06	PCT2
MYO1E	1.38932e-10	0.40548	0.254	0.039	2.39463e-06	PCT2
SMURF2	1.38932e-10	0.343778	0.254	0.039	2.39463e-06	PCT2
EIF4G1	1.40811e-10	0.284255	0.478	0.126	2.42702e-06	PCT2
PSMD1	1.42541e-10	0.278085	0.418	0.098	2.45684e-06	PCT2
PTBP3	1.62064e-10	0.461802	0.358	0.078	2.79334e-06	PCT2
HRAS	1.70605e-10	0.438982	0.388	0.089	2.94054e-06	PCT2
XRN1	1.74098e-10	0.3423	0.448	0.112	3.00075e-06	PCT2
NUMA1	1.74788e-10	0.489453	0.418	0.103	3.01264e-06	PCT2
DDB1	1.84963e-10	0.298603	0.388	0.089	3.18802e-06	PCT2
C5orf56	2.02747e-10	0.62187	0.627	0.215	3.49454e-06	PCT2
ICMT	2.04446e-10	0.280464	0.284	0.048	3.52383e-06	PCT2
PHLDB1	2.07429e-10	0.543179	0.313	0.062	3.57525e-06	PCT2
C16orf13	2.13338e-10	0.422763	0.597	0.188	3.6771e-06	PCT2
ARHGEF15	2.18855e-10	0.462381	0.448	0.117	3.77219e-06	PCT2
IDH2	2.28819e-10	0.462269	0.388	0.092	3.94392e-06	PCT2
C6orf89	2.39827e-10	0.411882	0.373	0.085	4.13366e-06	PCT2
UBA52	2.52007e-10	0.684603	0.985	0.741	4.3436e-06	PCT2
C17orf89	2.62039e-10	0.486277	0.418	0.105	4.51651e-06	PCT2
C10orf54	2.67097e-10	0.475469	0.612	0.199	4.60368e-06	PCT2
TLN1	2.7959e-10	0.727477	0.657	0.231	4.81901e-06	PCT2
SMAD1	2.84951e-10	0.376238	0.403	0.098	4.91141e-06	PCT2
SRGAP2	2.85956e-10	0.390985	0.313	0.062	4.92874e-06	PCT2
TNFSF10	3.09693e-10	0.929838	0.881	0.49	5.33786e-06	PCT2
TRIM47	3.17629e-10	0.397567	0.403	0.096	5.47466e-06	PCT2
AKAP9	3.41016e-10	0.358332	0.582	0.181	5.87775e-06	PCT2
NCL	3.42302e-10	0.629885	0.657	0.24	5.89991e-06	PCT2
ASAP1	3.42675e-10	0.471906	0.672	0.229	5.90635e-06	PCT2
MAP2K3	3.45896e-10	0.407891	0.269	0.046	5.96186e-06	PCT2
ICAM1	3.45929e-10	0.697272	0.552	0.176	5.96244e-06	PCT2
STIM2	3.49833e-10	0.336486	0.343	0.073	6.02973e-06	PCT2
ERICH1	3.70175e-10	0.314392	0.552	0.165	6.38034e-06	PCT2
CST3	3.89206e-10	0.714459	0.896	0.453	6.70835e-06	PCT2
PCDH17	4.37256e-10	0.415326	0.388	0.094	7.53654e-06	PCT2
ATXN2L	4.39584e-10	0.287275	0.269	0.046	7.57667e-06	PCT2
ARAP3	4.45874e-10	0.443327	0.388	0.094	7.68508e-06	PCT2
SKA2	4.5662e-10	0.454839	0.403	0.098	7.8703e-06	PCT2
HLA-DPA1	4.8383e-10	0.783196	0.925	0.751	8.33929e-06	PCT2
EPN1	4.88164e-10	0.318529	0.373	0.085	8.414e-06	PCT2
PSMD7	5.10717e-10	0.356957	0.597	0.19	8.80272e-06	PCT2
RELA	5.21198e-10	0.383984	0.373	0.087	8.98337e-06	PCT2
SUCLG1	5.36195e-10	0.864624	0.463	0.13	9.24186e-06	PCT2
GOLGA2	5.48247e-10	0.330139	0.388	0.092	9.44959e-06	PCT2
TMEM208	5.97119e-10	0.329242	0.567	0.174	1.02919e-05	PCT2
SYNE1	6.03194e-10	0.40506	0.582	0.185	1.03967e-05	PCT2
DNAJC1	6.03637e-10	0.631831	0.567	0.195	1.04043e-05	PCT2
UPP1	6.25059e-10	0.518331	0.478	0.135	1.07735e-05	PCT2
TBX3	6.36429e-10	0.583128	0.373	0.089	1.09695e-05	PCT2
RCC2	6.58385e-10	0.309374	0.254	0.041	1.13479e-05	PCT2
DBI	6.67339e-10	0.650669	0.746	0.288	1.15023e-05	PCT2
FRG1HP	6.79425e-10	0.366645	0.313	0.064	1.17106e-05	PCT2
STOML2	7.1382e-10	0.408023	0.493	0.144	1.23034e-05	PCT2
APOL6	7.20296e-10	0.528936	0.493	0.149	1.2415e-05	PCT2
PSMD3	7.43493e-10	0.266003	0.373	0.085	1.28148e-05	PCT2
RALBP1	7.58889e-10	0.465519	0.552	0.174	1.30802e-05	PCT2
BSDC1	7.65616e-10	0.274266	0.433	0.112	1.31962e-05	PCT2
HSPA4	7.68764e-10	0.268723	0.254	0.041	1.32504e-05	PCT2
GNA13	7.79886e-10	0.446581	0.328	0.071	1.34421e-05	PCT2
ANKRD11	7.8518e-10	0.463343	0.537	0.167	1.35334e-05	PCT2
NRP2	7.92295e-10	0.513728	0.299	0.059	1.3656e-05	PCT2
IRX31	8.30547e-10	0.446209	0.478	0.135	1.43153e-05	PCT2
WASL	8.69403e-10	0.365092	0.388	0.094	1.4985e-05	PCT2
GSPT1	8.7374e-10	0.406318	0.478	0.135	1.50598e-05	PCT2
ITGB1	8.94662e-10	0.614381	0.746	0.281	1.54204e-05	PCT2
GLS	8.97358e-10	0.439071	0.478	0.14	1.54669e-05	PCT2
S100A6	9.11135e-10	0.850898	1	0.968	1.57043e-05	PCT2
SLC30A7	9.25621e-10	0.401984	0.313	0.064	1.5954e-05	PCT2
CX3CL1	9.37751e-10	0.934624	0.567	0.199	1.61631e-05	PCT2
AHCYL1	9.80131e-10	0.265672	0.478	0.137	1.68935e-05	PCT2
ADAM15	9.94409e-10	0.495027	0.821	0.339	1.71396e-05	PCT2
ECE1	1.00472e-09	0.4693	0.672	0.247	1.73174e-05	PCT2
MED15	1.08006e-09	0.326136	0.284	0.053	1.86159e-05	PCT2
RSBN1L	1.10745e-09	0.371823	0.493	0.142	1.90879e-05	PCT2
TNIP2	1.11908e-09	0.298709	0.418	0.105	1.92885e-05	PCT2
XPNPEP1	1.14538e-09	0.34733	0.284	0.053	1.97418e-05	PCT2
MRPS16	1.16076e-09	0.462089	0.463	0.13	2.00069e-05	PCT2
DDX60	1.19054e-09	0.352366	0.343	0.078	2.05202e-05	PCT2
NAP1L1	1.22692e-09	0.675859	0.896	0.394	2.11472e-05	PCT2
EEF1B2	1.27396e-09	0.730542	0.851	0.412	2.1958e-05	PCT2
MEF2D	1.28583e-09	0.276143	0.313	0.064	2.21626e-05	PCT2
DCP1A	1.3051e-09	0.337317	0.343	0.078	2.24948e-05	PCT2
TMEM18	1.3714e-09	0.263462	0.358	0.082	2.36375e-05	PCT2
MYO1C	1.39421e-09	0.525889	0.746	0.286	2.40306e-05	PCT2
STRN4	1.39549e-09	0.260159	0.313	0.066	2.40526e-05	PCT2
SMCHD1	1.3982e-09	0.280947	0.358	0.085	2.40994e-05	PCT2
POGZ	1.41224e-09	0.292978	0.388	0.096	2.43414e-05	PCT2
EGFL7	1.43896e-09	0.642733	0.955	0.62	2.4802e-05	PCT2
TBC1D23	1.44047e-09	0.474072	0.299	0.059	2.4828e-05	PCT2
MTSS1	1.44985e-09	0.680027	0.522	0.167	2.49897e-05	PCT2
MAPKAPK2	1.47308e-09	0.400979	0.299	0.059	2.53901e-05	PCT2
CCDC43	1.48875e-09	0.486215	0.313	0.066	2.566e-05	PCT2
PIKFYVE	1.4945e-09	0.35435	0.284	0.055	2.57592e-05	PCT2
IFIT3	1.5477e-09	0.436954	0.552	0.176	2.66761e-05	PCT2
FLNB	1.56351e-09	0.554262	0.552	0.181	2.69486e-05	PCT2
PDLIM5	1.57521e-09	0.610332	0.597	0.22	2.71504e-05	PCT2
RAB24	1.64917e-09	0.510832	0.433	0.119	2.8425e-05	PCT2
SSNA1	1.66849e-09	0.26625	0.552	0.165	2.87581e-05	PCT2
ABHD14B	1.67077e-09	0.328084	0.373	0.089	2.87974e-05	PCT2
PRPF6	1.71285e-09	0.346162	0.463	0.13	2.95226e-05	PCT2
NUDT5	1.73733e-09	0.425319	0.433	0.117	2.99447e-05	PCT2
ACTG1	1.86332e-09	0.736632	0.955	0.728	3.21162e-05	PCT2
FAM129B	1.93168e-09	0.278918	0.328	0.071	3.32944e-05	PCT2
TIMM9	2.01841e-09	0.319481	0.343	0.078	3.47892e-05	PCT2
SLC15A3	2.035e-09	0.256476	0.299	0.059	3.50752e-05	PCT2
SEMA4C	2.08242e-09	0.39633	0.373	0.092	3.58927e-05	PCT2
SRRM2	2.15418e-09	0.538399	0.746	0.293	3.71294e-05	PCT2
TSPAN18	2.16681e-09	0.671313	0.328	0.078	3.73471e-05	PCT2
NCOR2	2.30761e-09	0.409554	0.269	0.05	3.9774e-05	PCT2
EZR	2.33641e-09	0.27751	0.254	0.043	4.02704e-05	PCT2
SPNS1	2.39903e-09	0.413335	0.299	0.062	4.13496e-05	PCT2
SPNS2	2.41026e-09	0.337736	0.313	0.066	4.15433e-05	PCT2
CD55	2.45808e-09	0.349524	0.478	0.14	4.23675e-05	PCT2
GNG111	2.53477e-09	0.676176	1	0.86	4.36892e-05	PCT2
DTX3L	2.64698e-09	0.389245	0.299	0.062	4.56233e-05	PCT2
CNTLN	2.68898e-09	0.401621	0.269	0.05	4.63473e-05	PCT2
KLF13	2.69927e-09	0.492802	0.433	0.124	4.65246e-05	PCT2
ABR	2.78346e-09	0.385526	0.343	0.082	4.79757e-05	PCT2
GANAB	2.95161e-09	0.294481	0.343	0.08	5.0874e-05	PCT2
NAA10	3.06767e-09	0.430866	0.731	0.277	5.28744e-05	PCT2
ISOC2	3.1634e-09	0.358938	0.343	0.08	5.45243e-05	PCT2
PCDH12	3.17727e-09	0.447919	0.418	0.114	5.47633e-05	PCT2
SF3B5	3.30014e-09	0.595509	0.716	0.286	5.68813e-05	PCT2
C9orf142	3.3675e-09	0.331978	0.582	0.188	5.80423e-05	PCT2
MSN	3.43954e-09	0.605191	0.896	0.426	5.9284e-05	PCT2
CDC5L	3.60351e-09	0.352303	0.388	0.101	6.21101e-05	PCT2
SSBP3	3.68725e-09	0.26388	0.269	0.05	6.35535e-05	PCT2
CCT5	3.78507e-09	0.262649	0.537	0.167	6.52395e-05	PCT2
HOTAIRM1	3.82949e-09	0.524378	0.299	0.064	6.6005e-05	PCT2
EXOC3L21	4.01074e-09	0.466581	0.597	0.206	6.91291e-05	PCT2
IKBIP	4.01465e-09	0.356772	0.418	0.117	6.91965e-05	PCT2
CTSH	4.09131e-09	0.45627	0.388	0.101	7.05179e-05	PCT2
C12orf10	4.48417e-09	0.305772	0.358	0.089	7.72892e-05	PCT2
NDUFA9	4.75431e-09	0.391373	0.507	0.16	8.19453e-05	PCT2
IFITM31	4.87181e-09	0.510527	0.985	0.95	8.39706e-05	PCT2
HDGF	5.07208e-09	0.437805	0.463	0.137	8.74224e-05	PCT2
POLR1D1	5.39323e-09	0.504589	0.537	0.178	9.29577e-05	PCT2
PHLDA2	5.44699e-09	0.615605	0.254	0.048	9.38844e-05	PCT2
SDF2L1	5.63272e-09	0.295321	0.567	0.183	9.70855e-05	PCT2
KCNK6	5.7917e-09	0.415704	0.269	0.053	9.98257e-05	PCT2
SH3KBP1	5.94821e-09	0.252116	0.284	0.057	0.000102523	PCT2
MAFG	6.05138e-09	0.318339	0.299	0.064	0.000104302	PCT2
HIST1H4C	6.08284e-09	0.374388	0.627	0.224	0.000104844	PCT2
CCDC85B	6.26754e-09	0.703109	0.91	0.588	0.000108027	PCT2
EDF1	6.28484e-09	0.692662	0.94	0.584	0.000108326	PCT2
CAMSAP2	6.36856e-09	0.657504	0.403	0.114	0.000109768	PCT2
DDAH2	6.42015e-09	0.337079	0.731	0.277	0.000110658	PCT2
FAM120A	6.48722e-09	0.445202	0.537	0.181	0.000111814	PCT2
DNAJC15	6.49063e-09	0.343674	0.657	0.24	0.000111873	PCT2
MEIS2	6.74482e-09	0.566449	0.91	0.478	0.000116254	PCT2
WWTR1	6.8186e-09	0.452346	0.746	0.293	0.000117525	PCT2
IGF2R	6.94462e-09	0.268253	0.269	0.053	0.000119698	PCT2
ANP32B1	7.11514e-09	0.542982	0.761	0.318	0.000122636	PCT2
UTP18	7.24884e-09	0.329131	0.313	0.071	0.000124941	PCT2
CLEC3B	7.38387e-09	0.80651	0.806	0.398	0.000127268	PCT2
SRP72	7.52486e-09	0.373343	0.493	0.153	0.000129699	PCT2
LMNA	7.58436e-09	0.653254	0.881	0.428	0.000130724	PCT2
DCAF7	7.58855e-09	0.274433	0.433	0.124	0.000130796	PCT2
TXNL4A	7.78898e-09	0.29278	0.493	0.149	0.000134251	PCT2
ATOX1	7.80089e-09	0.755939	0.836	0.389	0.000134456	PCT2
SLC6A6	7.96276e-09	0.285126	0.418	0.119	0.000137246	PCT2
MLLT6	8.67216e-09	0.335106	0.403	0.112	0.000149473	PCT2
MAPK14	8.80108e-09	0.260147	0.269	0.053	0.000151695	PCT2
SNRPF1	9.39719e-09	0.57732	0.687	0.277	0.00016197	PCT2
NRIP1	9.55487e-09	0.334169	0.254	0.048	0.000164688	PCT2
TP53I111	9.66366e-09	0.772595	0.343	0.089	0.000166563	PCT2
GNAQ1	9.78034e-09	0.434162	0.716	0.286	0.000168574	PCT2
ATP2B4	9.85863e-09	0.387095	0.463	0.144	0.000169923	PCT2
SNW1	9.96837e-09	0.275918	0.507	0.158	0.000171815	PCT2
SMAD91	1.08183e-08	0.292413	0.433	0.124	0.000186464	PCT2
KIAA2013	1.17564e-08	0.432306	0.254	0.05	0.000202634	PCT2
FRMD4A	1.30551e-08	0.491003	0.313	0.073	0.000225018	PCT2
CRLS1	1.31272e-08	0.471532	0.284	0.059	0.000226261	PCT2
CHD2	1.316e-08	0.437167	0.463	0.14	0.000226826	PCT2
PQLC1	1.33254e-08	0.280932	0.299	0.066	0.000229677	PCT2
SLC25A37	1.34391e-08	0.480968	0.343	0.087	0.000231636	PCT2
CYP26B1	1.36324e-08	0.590051	0.254	0.05	0.000234969	PCT2
DLC11	1.39243e-08	0.571108	0.731	0.3	0.00024	PCT2
UXT	1.41937e-08	0.408074	0.627	0.231	0.000244643	PCT2
PRPF38B	1.44782e-08	0.256856	0.537	0.181	0.000249547	PCT2
C19orf66	1.47565e-08	0.33384	0.433	0.124	0.000254343	PCT2
TNRC6A	1.51225e-08	0.328176	0.433	0.128	0.000260652	PCT2
CASP10	1.5297e-08	0.537888	0.269	0.057	0.000263659	PCT2
ENO1	1.53626e-08	0.498487	0.776	0.327	0.000264789	PCT2
LAP3	1.53942e-08	0.666097	0.776	0.352	0.000265335	PCT2
HSPA1A1	1.57605e-08	0.742604	0.881	0.485	0.000271648	PCT2
IFIT2	1.61729e-08	0.395544	0.418	0.121	0.000278756	PCT2
FYN	1.627e-08	0.2907	0.478	0.146	0.000280429	PCT2
LASP1	1.62789e-08	0.304609	0.448	0.13	0.000280583	PCT2
CHORDC1	1.65901e-08	0.458373	0.284	0.062	0.000285948	PCT2
TUBB6	1.67464e-08	0.300601	0.463	0.142	0.000288641	PCT2
ATF4	1.67627e-08	0.432503	0.672	0.261	0.000288922	PCT2
NFKBIL1	1.69068e-08	0.344586	0.254	0.05	0.000291406	PCT2
FAM210B	1.70897e-08	0.311337	0.373	0.098	0.000294558	PCT2
GPS2	1.7101e-08	0.282942	0.537	0.178	0.000294753	PCT2
DCTN2	1.76336e-08	0.291161	0.522	0.169	0.000303933	PCT2
FBXO18	1.77023e-08	0.280184	0.373	0.098	0.000305117	PCT2
DHX29	1.78416e-08	0.309234	0.418	0.121	0.000307518	PCT2
JMJD8	1.78516e-08	0.403298	0.284	0.062	0.00030769	PCT2
FXYD61	1.78601e-08	0.575273	0.806	0.362	0.000307837	PCT2
TSTA3	1.80447e-08	0.261522	0.328	0.078	0.000311019	PCT2
XIAP	1.82666e-08	0.300606	0.418	0.124	0.000314844	PCT2
ARHGEF12	1.96811e-08	0.305011	0.507	0.16	0.000339224	PCT2
HEG1	2.01311e-08	0.716361	0.761	0.382	0.00034698	PCT2
PKP41	2.0557e-08	0.432524	0.403	0.112	0.000354321	PCT2
EPRS	2.06167e-08	0.279313	0.403	0.114	0.000355349	PCT2
TAOK1	2.06622e-08	0.337137	0.418	0.121	0.000356134	PCT2
YY1	2.12572e-08	0.400355	0.433	0.13	0.000366389	PCT2
MFRP	2.13567e-08	0.374558	0.463	0.146	0.000368105	PCT2
PTRF	2.1407e-08	0.662629	0.866	0.476	0.00036897	PCT2
CAPRIN1	2.14715e-08	0.277585	0.388	0.108	0.000370083	PCT2
XAF1	2.14749e-08	0.299818	0.567	0.192	0.000370141	PCT2
TERF1	2.15639e-08	0.436958	0.448	0.14	0.000371676	PCT2
SETD2	2.18297e-08	0.289454	0.269	0.057	0.000376256	PCT2
NASP	2.21812e-08	0.476711	0.433	0.137	0.000382315	PCT2
N4BP1	2.23972e-08	0.342646	0.254	0.05	0.000386038	PCT2
CHCHD5	2.25752e-08	0.39189	0.448	0.137	0.000389106	PCT2
GRINA	2.26586e-08	0.29419	0.373	0.101	0.000390544	PCT2
ARCN1	2.34034e-08	0.289634	0.269	0.057	0.00040338	PCT2
CCT3	2.37157e-08	0.361926	0.582	0.213	0.000408764	PCT2
PSMB91	2.38933e-08	0.642488	0.866	0.517	0.000411826	PCT2
SUPT4H1	2.43565e-08	0.503638	0.627	0.24	0.000419808	PCT2
NDUFA3	2.55328e-08	0.607549	0.627	0.236	0.000440084	PCT2
ITPK1	2.56131e-08	0.268326	0.254	0.05	0.000441468	PCT2
CLIP1	2.74004e-08	0.378077	0.388	0.11	0.000472274	PCT2
TCN2	2.78711e-08	0.25003	0.522	0.169	0.000480387	PCT2
MRPS18C	2.80294e-08	0.257648	0.597	0.211	0.000483115	PCT2
TAF1D	2.81154e-08	0.265897	0.418	0.126	0.000484596	PCT2
DHRS4L2	2.84472e-08	0.359842	0.403	0.117	0.000490316	PCT2
JAK11	2.8637e-08	0.428812	0.672	0.256	0.000493588	PCT2
DDX46	2.89742e-08	0.379208	0.552	0.195	0.000499399	PCT2
CARD16	3.0908e-08	0.362134	0.821	0.341	0.00053273	PCT2
STAG2	3.24552e-08	0.287755	0.448	0.135	0.000559399	PCT2
SERPINH1	3.25924e-08	0.406461	0.612	0.227	0.000561763	PCT2
HDAC7	3.49126e-08	0.328585	0.522	0.181	0.000601753	PCT2
BRD21	3.55249e-08	0.529009	0.642	0.259	0.000612306	PCT2
THY11	3.57424e-08	0.622316	0.537	0.19	0.000616057	PCT2
MRPL12	3.60646e-08	0.335612	0.328	0.082	0.000621609	PCT2
DDX24	3.61614e-08	0.306312	0.657	0.249	0.000623277	PCT2
FSCN11	3.81195e-08	0.450586	0.493	0.165	0.000657028	PCT2
PEAK1	3.81333e-08	0.333972	0.313	0.078	0.000657265	PCT2
APOL2	3.84911e-08	0.253507	0.299	0.069	0.000663433	PCT2
POLR2L1	3.93914e-08	0.63426	0.955	0.643	0.00067895	PCT2
TBC1D1	4.0813e-08	0.483976	0.388	0.112	0.000703452	PCT2
SYS1	4.36762e-08	0.302097	0.284	0.064	0.000752803	PCT2
KMT2A	4.41572e-08	0.404159	0.418	0.128	0.000761094	PCT2
HIGD2A	4.46964e-08	0.39432	0.627	0.24	0.000770387	PCT2
SLC27A3	4.52831e-08	0.378994	0.373	0.105	0.0007805	PCT2
ANXA6	4.56319e-08	0.41116	0.358	0.098	0.000786512	PCT2
TRIB2	4.62294e-08	0.579438	0.358	0.103	0.00079681	PCT2
ABI3	4.82031e-08	0.418843	0.433	0.135	0.000830828	PCT2
CIB1	4.88236e-08	0.261202	0.567	0.201	0.000841523	PCT2
TRIM44	5.03503e-08	0.459558	0.493	0.167	0.000867837	PCT2
STAT2	5.18804e-08	0.425402	0.284	0.066	0.000894211	PCT2
PRPF4B	5.2066e-08	0.317904	0.507	0.169	0.000897409	PCT2
SP100	5.36972e-08	0.486795	0.791	0.339	0.000925526	PCT2
MARCKS	5.47933e-08	0.631884	0.597	0.249	0.000944417	PCT2
ANO6	5.60075e-08	0.376629	0.493	0.167	0.000965345	PCT2
FADD	5.70794e-08	0.268225	0.254	0.053	0.00098382	PCT2
BIRC6	5.74623e-08	0.323707	0.448	0.142	0.00099042	PCT2
ZNF593	6.15226e-08	0.367497	0.269	0.059	0.0010604	PCT2
NFIC	6.24805e-08	0.30873	0.537	0.188	0.00107691	PCT2
KPNB1	6.60408e-08	0.335133	0.493	0.165	0.00113828	PCT2
CTSD	6.68309e-08	0.283658	0.478	0.165	0.0011519	PCT2
MRPL41	6.69147e-08	0.321003	0.716	0.291	0.00115334	PCT2
IGFBP51	7.0372e-08	0.955511	0.896	0.549	0.00121293	PCT2
TAGLN2	7.08555e-08	0.600644	0.91	0.533	0.00122127	PCT2
ACLY	7.19521e-08	0.323848	0.343	0.092	0.00124017	PCT2
DAXX	7.32391e-08	0.255752	0.269	0.059	0.00126235	PCT2
MRPS25	7.38813e-08	0.466553	0.299	0.073	0.00127342	PCT2
THOC71	7.43661e-08	0.292135	0.478	0.153	0.00128177	PCT2
PCAT191	7.48072e-08	0.54837	0.851	0.453	0.00128938	PCT2
NOS3	7.53202e-08	0.264334	0.433	0.133	0.00129822	PCT2
LAMTOR2	7.79233e-08	0.292807	0.716	0.281	0.00134309	PCT2
CHCHD10	7.79685e-08	0.486337	0.433	0.137	0.00134386	PCT2
NKAP	7.91235e-08	0.335563	0.373	0.105	0.00136377	PCT2
KPNA4	8.08394e-08	0.325722	0.358	0.098	0.00139335	PCT2
LINC01578	8.91263e-08	0.476033	0.373	0.108	0.00153618	PCT2
TPR	9.06301e-08	0.422991	0.642	0.275	0.0015621	PCT2
EPB41L2	9.18079e-08	0.279505	0.403	0.121	0.0015824	PCT2
WDR60	9.39795e-08	0.262878	0.358	0.101	0.00161983	PCT2
CCDC50	9.65819e-08	0.342891	0.627	0.247	0.00166469	PCT2
KIAA14621	1.03502e-07	0.406772	0.552	0.197	0.00178396	PCT2
PABPC4	1.03669e-07	0.328291	0.313	0.08	0.00178684	PCT2
ARFGEF1	1.04298e-07	0.276789	0.254	0.055	0.00179768	PCT2
BCL2L1	1.05231e-07	0.310923	0.522	0.181	0.00181377	PCT2
CD741	1.08067e-07	0.443019	0.97	0.963	0.00186264	PCT2
NFKB1	1.10703e-07	0.506974	0.313	0.082	0.00190808	PCT2
ERC1	1.11573e-07	0.347767	0.284	0.069	0.00192308	PCT2
NDUFA11	1.12892e-07	0.570557	0.925	0.465	0.00194581	PCT2
NFE2L1	1.15034e-07	0.320491	0.433	0.135	0.00198273	PCT2
SSFA2	1.15883e-07	0.35671	0.537	0.195	0.00199737	PCT2
AKR7A21	1.19391e-07	0.355145	0.448	0.144	0.00205783	PCT2
SSRP1	1.22097e-07	0.447327	0.343	0.094	0.00210447	PCT2
GNAS	1.22402e-07	0.578442	0.866	0.474	0.00210973	PCT2
NELFB	1.2501e-07	0.279988	0.299	0.076	0.00215467	PCT2
ZNF5031	1.26328e-07	0.343506	0.537	0.188	0.0021774	PCT2
RBM27	1.27877e-07	0.264333	0.358	0.101	0.00220409	PCT2
TANC1	1.28337e-07	0.423953	0.343	0.096	0.00221202	PCT2
LBH	1.30086e-07	0.285124	0.328	0.087	0.00224216	PCT2
SAMM50	1.31127e-07	0.276962	0.254	0.055	0.0022601	PCT2
ENDOD1	1.35751e-07	0.289588	0.388	0.119	0.0023398	PCT2
CEACAM11	1.35758e-07	0.284627	0.687	0.275	0.00233993	PCT2
SMAP1	1.38132e-07	0.434236	0.328	0.089	0.00238084	PCT2
EFNB1	1.39523e-07	0.514932	0.597	0.245	0.00240482	PCT2
RABL6	1.41743e-07	0.315734	0.284	0.069	0.00244309	PCT2
SNRPD3	1.42183e-07	0.358449	0.627	0.238	0.00245066	PCT2
SPTBN1	1.43947e-07	0.606847	0.925	0.613	0.00248107	PCT2
PITPNC11	1.45658e-07	0.285854	0.403	0.121	0.00251056	PCT2
FNBP4	1.4985e-07	0.30594	0.269	0.062	0.00258282	PCT2
MPST	1.55229e-07	0.306416	0.328	0.089	0.00267552	PCT2
NUCKS1	1.56787e-07	0.48936	0.836	0.394	0.00270238	PCT2
SHROOM4	1.58125e-07	0.3018	0.448	0.149	0.00272543	PCT2
PCGF2	1.59759e-07	0.35531	0.493	0.174	0.00275361	PCT2
ZKSCAN1	1.65167e-07	0.350647	0.343	0.096	0.00284681	PCT2
GGPS1	1.66442e-07	0.342374	0.418	0.13	0.00286879	PCT2
S100A111	1.67953e-07	0.734054	0.94	0.703	0.00289484	PCT2
COMMD4	1.69899e-07	0.269284	0.313	0.082	0.00292838	PCT2
MACF1	1.74746e-07	0.372918	0.582	0.236	0.00301192	PCT2
SIPA1	1.75002e-07	0.427461	0.284	0.071	0.00301633	PCT2
CHD7	1.75917e-07	0.33965	0.254	0.057	0.0030321	PCT2
BRI3	1.77495e-07	0.592344	0.806	0.407	0.0030593	PCT2
CAST	1.79013e-07	0.359325	0.731	0.314	0.00308547	PCT2
PDLIM7	1.79168e-07	0.366195	0.313	0.082	0.00308814	PCT2
NDUFS6	1.83525e-07	0.454083	0.746	0.341	0.00316324	PCT2
BAZ1B	1.84615e-07	0.42024	0.343	0.098	0.00318203	PCT2
ACOT13	1.87256e-07	0.329522	0.299	0.076	0.00322754	PCT2
HLA-DRA1	1.90547e-07	0.59981	0.985	0.86	0.00328426	PCT2
COPRS	1.94209e-07	0.50322	0.403	0.13	0.00334739	PCT2
RAMP32	2.06638e-07	0.692604	0.896	0.531	0.00356161	PCT2
FAM63B	2.09626e-07	0.265862	0.433	0.142	0.00361312	PCT2
GADD45GIP1	2.10508e-07	0.439655	0.806	0.384	0.00362832	PCT2
FAU1	2.15293e-07	0.461059	0.985	0.824	0.00371078	PCT2
CDKN2C	2.15647e-07	0.325002	0.269	0.064	0.00371689	PCT2
RIC8A	2.16402e-07	0.32938	0.328	0.092	0.0037299	PCT2
DAAM1	2.17237e-07	0.268672	0.313	0.08	0.00374429	PCT2
MBD2	2.23332e-07	0.311562	0.313	0.082	0.00384935	PCT2
GDI1	2.24785e-07	0.301191	0.403	0.128	0.00387439	PCT2
LPP	2.28354e-07	0.256031	0.642	0.259	0.0039359	PCT2
RAB3GAP2	2.29458e-07	0.3816	0.284	0.071	0.00395493	PCT2
GARS	2.47962e-07	0.269381	0.254	0.057	0.00427388	PCT2
KMT2C	2.49534e-07	0.402479	0.403	0.128	0.00430097	PCT2
ASS1	2.53314e-07	0.354184	0.358	0.105	0.00436611	PCT2
EIF3J	2.77687e-07	0.304129	0.493	0.169	0.00478621	PCT2
COX7C	2.8988e-07	0.675948	0.985	0.606	0.00499637	PCT2
SMAD4	2.97089e-07	0.319556	0.269	0.066	0.00512063	PCT2
TMEM261	2.99081e-07	0.321265	0.388	0.121	0.00515495	PCT2
CTSL	3.13814e-07	0.422913	0.687	0.302	0.0054089	PCT2
ARID4A1	3.17015e-07	0.269209	0.448	0.153	0.00546407	PCT2
SSBP4	3.26008e-07	0.252442	0.493	0.169	0.00561907	PCT2
ANXA11	3.62447e-07	0.429149	0.448	0.156	0.00624714	PCT2
PHYH	3.73532e-07	0.583832	0.373	0.117	0.00643819	PCT2
MYLIP1	3.77936e-07	0.462527	0.582	0.229	0.0065141	PCT2
PDCD6IP	3.84697e-07	0.459745	0.448	0.153	0.00663064	PCT2
MCUR1	3.97624e-07	0.288729	0.313	0.087	0.00685344	PCT2
POLR2E	4.12419e-07	0.400722	0.582	0.236	0.00710845	PCT2
CMAHP	4.15883e-07	0.390169	0.299	0.08	0.00716817	PCT2
CSNK2B	4.21708e-07	0.425625	0.642	0.256	0.00726856	PCT2
SOD2	4.41092e-07	0.254434	0.433	0.149	0.00760267	PCT2
PPP1R18	4.50829e-07	0.438598	0.284	0.076	0.00777048	PCT2
ACTN4	4.56228e-07	0.325473	0.761	0.33	0.00786354	PCT2
MAP1LC3A1	4.61572e-07	0.32526	0.567	0.217	0.00795565	PCT2
NAP1L4	4.76333e-07	0.399158	0.388	0.124	0.00821008	PCT2
ELK3	4.7833e-07	0.306504	0.657	0.265	0.0082445	PCT2
REST	4.78415e-07	0.256925	0.403	0.13	0.00824595	PCT2
MRPL9	4.83642e-07	0.397304	0.403	0.13	0.00833605	PCT2
EHD4	4.92865e-07	0.40082	0.582	0.236	0.00849502	PCT2
RPN1	4.95482e-07	0.260632	0.358	0.108	0.00854013	PCT2
SNRPG	5.06725e-07	0.359912	0.836	0.396	0.00873392	PCT2
PLIN2	5.09265e-07	0.351019	0.537	0.201	0.0087777	PCT2
NR1D21	5.13002e-07	0.274418	0.448	0.153	0.0088421	PCT2
DNPH1	5.15297e-07	0.695755	0.358	0.112	0.00888166	PCT2
PSMA3	5.22596e-07	0.389131	0.731	0.32	0.00900747	PCT2
CCT4	5.27117e-07	0.30354	0.552	0.211	0.00908538	PCT2
UQCC2	5.30023e-07	0.261189	0.493	0.178	0.00913547	PCT2
GRN	5.63272e-07	0.351683	0.731	0.352	0.00970855	PCT2
PDCD7	5.76544e-07	0.320825	0.284	0.073	0.00993732	PCT2
SYNPO	5.87879e-07	0.350075	0.552	0.22	0.0101327	PCT2
SQSTM1	5.97005e-07	0.441734	0.687	0.3	0.01029	PCT2
MESDC2	5.97731e-07	0.266953	0.552	0.215	0.0103025	PCT2
PSMB8	6.28287e-07	0.498056	0.746	0.364	0.0108292	PCT2
PET1001	6.33187e-07	0.429501	0.642	0.268	0.0109136	PCT2
ANXA4	6.41728e-07	0.285566	0.358	0.11	0.0110608	PCT2
CASC3	6.79351e-07	0.262086	0.313	0.089	0.0117093	PCT2
GNB2	6.80311e-07	0.373186	0.746	0.33	0.0117258	PCT2
HCLS1	6.88854e-07	0.419626	0.269	0.069	0.0118731	PCT2
APPL1	7.03849e-07	0.571475	0.433	0.151	0.0121315	PCT2
CD2AP	7.36045e-07	0.335461	0.328	0.096	0.0126865	PCT2
PTPN11	7.46517e-07	0.328866	0.343	0.103	0.012867	PCT2
HNRNPD1	7.68284e-07	0.281501	0.522	0.199	0.0132421	PCT2
PRDX1	7.69042e-07	0.564815	0.94	0.597	0.0132552	PCT2
MRPL43	8.14888e-07	0.294342	0.493	0.183	0.0140454	PCT2
DYNC1LI2	8.32221e-07	0.290144	0.657	0.272	0.0143442	PCT2
LGALS1	8.43757e-07	0.943181	0.896	0.648	0.014543	PCT2
LSM2	8.70458e-07	0.26979	0.582	0.227	0.0150032	PCT2
ABHD2	9.05611e-07	0.268455	0.313	0.089	0.0156091	PCT2
FCHO2	9.20524e-07	0.278371	0.313	0.089	0.0158662	PCT2
NUPR1	9.27754e-07	0.580935	0.522	0.208	0.0159908	PCT2
IFI27	9.55865e-07	0.396708	0.97	0.957	0.0164753	PCT2
IFI44	9.61108e-07	0.417951	0.522	0.204	0.0165657	PCT2
PRPF8	9.66076e-07	0.26728	0.299	0.08	0.0166513	PCT2
COX19	9.79263e-07	0.307301	0.254	0.064	0.0168786	PCT2
SNHG7	1.01033e-06	0.434859	0.701	0.327	0.017414	PCT2
C11orf31	1.01514e-06	0.475981	0.821	0.437	0.0174969	PCT2
SLC25A3	1.01531e-06	0.573048	0.806	0.414	0.0174998	PCT2
FKBP2	1.04051e-06	0.442834	0.791	0.394	0.0179343	PCT2
MRPL51	1.04524e-06	0.381945	0.761	0.339	0.0180158	PCT2
ARHGEF31	1.07671e-06	0.323378	0.463	0.165	0.0185581	PCT2
SCAND1	1.10038e-06	0.323292	0.687	0.3	0.0189662	PCT2
LAYN	1.1145e-06	0.656516	0.254	0.064	0.0192096	PCT2
GSTO1	1.12775e-06	0.322922	0.836	0.38	0.0194378	PCT2
ZMAT21	1.12807e-06	0.251527	0.478	0.174	0.0194434	PCT2
C19orf43	1.19023e-06	0.426496	0.91	0.46	0.0205148	PCT2
GIMAP7	1.20555e-06	0.559581	0.896	0.529	0.0207788	PCT2
MZT2B	1.22397e-06	0.337964	0.776	0.355	0.0210964	PCT2
IGFBP6	1.23713e-06	0.577396	0.313	0.098	0.0213231	PCT2
NACA	1.27117e-06	0.532761	0.955	0.689	0.02191	PCT2
PLA2G16	1.29293e-06	0.355108	0.627	0.265	0.0222849	PCT2
EIF3K	1.35348e-06	0.414933	0.836	0.421	0.0233286	PCT2
VAMP8	1.40836e-06	0.314391	0.701	0.3	0.0242745	PCT2
AIP	1.43315e-06	0.253257	0.478	0.167	0.0247017	PCT2
SLCO2A11	1.43735e-06	0.313976	0.746	0.339	0.0247741	PCT2
PURA1	1.44345e-06	0.269738	0.478	0.174	0.0248792	PCT2
CASKIN2	1.47313e-06	0.269037	0.597	0.24	0.0253908	PCT2
PTPRN2	1.56612e-06	0.309711	0.448	0.162	0.0269936	PCT2
HLA-DRB1	1.64229e-06	0.511241	0.97	0.879	0.0283066	PCT2
PTEN	1.65512e-06	0.283049	0.269	0.071	0.0285277	PCT2
ATF7	1.65512e-06	0.25727	0.269	0.071	0.0285277	PCT2
FKBP4	1.71278e-06	0.408226	0.254	0.064	0.0295215	PCT2
COX8A	1.75617e-06	0.500717	0.881	0.453	0.0302694	PCT2
RBMS11	1.79482e-06	0.314181	0.687	0.295	0.0309354	PCT2
CUL3	1.8289e-06	0.28669	0.254	0.066	0.0315229	PCT2
MRFAP1	1.95675e-06	0.413253	0.731	0.346	0.0337266	PCT2
LINC00152	2.01996e-06	0.36217	0.343	0.108	0.0348161	PCT2
SNCG	2.03526e-06	0.506409	0.776	0.4	0.0350798	PCT2
HINT2	2.22448e-06	0.296862	0.537	0.213	0.0383412	PCT2
WASF2	2.27409e-06	0.480363	0.731	0.366	0.0391961	PCT2
ATP5H	2.30621e-06	0.450841	0.776	0.378	0.0397499	PCT2
NDUFAB1	2.37973e-06	0.281551	0.701	0.304	0.0410171	PCT2
SNHG16	2.39947e-06	0.307802	0.313	0.094	0.0413572	PCT2
MAP1B	2.43139e-06	0.337505	0.343	0.11	0.0419074	PCT2
PYCR2	2.49798e-06	0.287063	0.373	0.124	0.0430552	PCT2
C4orf48	2.62986e-06	0.26215	0.478	0.178	0.0453283	PCT2
NDUFB7	2.67172e-06	0.434371	0.806	0.439	0.0460498	PCT2
MTG1	2.80171e-06	0.264078	0.269	0.073	0.0482902	PCT2
ZFAS1	2.95679e-06	0.250258	0.612	0.268	0.0509632	PCT2
CBR1	3.04059e-06	0.263363	0.358	0.117	0.0524076	PCT2
RXRA1	3.16167e-06	0.278756	0.388	0.133	0.0544945	PCT2
FCHSD2	3.30617e-06	0.306057	0.299	0.092	0.0569852	PCT2
CPSF3L	3.41684e-06	0.314146	0.313	0.098	0.0588927	PCT2
UBE2K	3.46483e-06	0.292262	0.433	0.153	0.0597198	PCT2
CTBP1	3.60187e-06	0.259503	0.313	0.098	0.0620819	PCT2
LYPLAL1	3.61701e-06	0.318466	0.269	0.076	0.0623427	PCT2
MPHOSPH8	3.65719e-06	0.463866	0.612	0.277	0.0630354	PCT2
TTC37	3.85512e-06	0.399845	0.373	0.13	0.0664468	PCT2
SLFN11	3.94163e-06	0.350987	0.313	0.098	0.0679379	PCT2
WIPI2	3.99994e-06	0.461082	0.313	0.101	0.068943	PCT2
PHPT1	4.17881e-06	0.333887	0.731	0.336	0.072026	PCT2
ARL8B	4.29269e-06	0.272296	0.254	0.069	0.0739888	PCT2
NDUFA8	4.55873e-06	0.415628	0.672	0.309	0.0785743	PCT2
MRPL2	4.56482e-06	0.294582	0.313	0.094	0.0786792	PCT2
TSPAN15	4.73732e-06	0.36184	0.418	0.153	0.0816524	PCT2
FAM96B	5.04459e-06	0.270494	0.746	0.336	0.0869485	PCT2
TGOLN2	5.21555e-06	0.367194	0.597	0.265	0.0898953	PCT2
ZHX1	5.45227e-06	0.272319	0.343	0.114	0.0939753	PCT2
ID1	5.45804e-06	0.554411	0.94	0.705	0.0940748	PCT2
CHST121	5.60445e-06	0.357254	0.448	0.176	0.0965983	PCT2
IPO9	5.64782e-06	0.346367	0.254	0.073	0.0973459	PCT2
KCTD10	5.64804e-06	0.274321	0.284	0.085	0.0973496	PCT2
PTTG1IP	5.67457e-06	0.319641	0.881	0.449	0.0978069	PCT2
C12orf57	5.99685e-06	0.336091	0.821	0.416	0.103362	PCT2
MEF2A1	6.35745e-06	0.347623	0.627	0.284	0.109577	PCT2
MKNK2	6.58561e-06	0.36163	0.373	0.135	0.11351	PCT2
THBD1	6.6822e-06	0.370339	0.687	0.325	0.115174	PCT2
MRPS33	7.07923e-06	0.376172	0.328	0.108	0.122018	PCT2
ENG1	7.18373e-06	0.51323	0.91	0.641	0.123819	PCT2
TLR41	7.34631e-06	0.266987	0.373	0.128	0.126621	PCT2
NQO2	7.7962e-06	0.376906	0.343	0.117	0.134375	PCT2
CCDC167	7.93039e-06	0.471551	0.269	0.08	0.136688	PCT2
EIF3G	8.02134e-06	0.337157	0.687	0.32	0.138256	PCT2
CD34	8.02923e-06	0.294104	0.836	0.439	0.138392	PCT2
CALCOCO1	8.26835e-06	0.273624	0.313	0.103	0.142513	PCT2
SNHG6	8.49962e-06	0.313727	0.672	0.309	0.1465	PCT2
HSPA12B	8.72501e-06	0.339821	0.597	0.263	0.150384	PCT2
IL4R	8.82554e-06	0.361286	0.299	0.096	0.152117	PCT2
MED1	9.02665e-06	0.260411	0.254	0.073	0.155583	PCT2
TINAGL1	9.08207e-06	0.387741	0.866	0.515	0.156539	PCT2
DGKH	9.39426e-06	0.259018	0.358	0.126	0.161919	PCT2
NHP2	1.07681e-05	0.301632	0.552	0.24	0.185599	PCT2
CCNI1	1.19428e-05	0.426323	0.791	0.394	0.205846	PCT2
EIF3H1	1.19947e-05	0.366662	0.687	0.32	0.20674	PCT2
MGP1	1.26941e-05	0.324455	0.851	0.467	0.218795	PCT2
ADSL	1.28789e-05	0.282895	0.254	0.073	0.221981	PCT2
CDK4	1.38476e-05	0.366395	0.403	0.153	0.238678	PCT2
VWF	1.38895e-05	0.623738	0.388	0.156	0.239399	PCT2
TRIM13	1.43152e-05	0.417546	0.313	0.108	0.246736	PCT2
DDX17	1.46087e-05	0.263196	0.836	0.419	0.251796	PCT2
PHF1	1.53579e-05	0.332623	0.269	0.082	0.26471	PCT2
PPAP2B1	1.58924e-05	0.308132	0.925	0.474	0.273922	PCT2
NDUFAF2	1.74269e-05	0.384862	0.284	0.092	0.30037	PCT2
ZEB11	1.80302e-05	0.308177	0.701	0.327	0.310768	PCT2
GOSR1	1.80651e-05	0.300012	0.343	0.121	0.31137	PCT2
CYB5A	1.91995e-05	0.577624	0.597	0.27	0.330923	PCT2
BAG3	1.93144e-05	0.295986	0.284	0.089	0.332903	PCT2
LINC00472	1.95663e-05	0.351744	0.343	0.128	0.337244	PCT2
ATP5G3	1.99276e-05	0.270402	0.791	0.41	0.343472	PCT2
SNRPB2	2.24732e-05	0.355969	0.642	0.307	0.387347	PCT2
RAB13	2.42399e-05	0.250159	0.761	0.4	0.417799	PCT2
LRP5	2.44097e-05	0.36676	0.254	0.08	0.420726	PCT2
ANXA21	2.52368e-05	0.489904	0.955	0.719	0.434982	PCT2
DNAJC7	2.52387e-05	0.314016	0.388	0.149	0.435014	PCT2
HSPE1	2.59617e-05	0.602806	0.761	0.421	0.447476	PCT2
ATP5D	2.81951e-05	0.348437	0.761	0.387	0.485971	PCT2
PSMB3	2.83373e-05	0.286314	0.866	0.455	0.488421	PCT2
FMR1	2.85548e-05	0.276052	0.254	0.078	0.492171	PCT2
CALM1	2.94658e-05	0.429591	0.94	0.778	0.507872	PCT2
HLA-DPB11	2.99682e-05	0.442874	0.94	0.648	0.516531	PCT2
APLNR	3.0254e-05	0.406174	0.343	0.128	0.521457	PCT2
IFITM11	3.10045e-05	0.301758	0.955	0.838	0.534393	PCT2
TPM3	3.3735e-05	0.472435	0.836	0.474	0.581456	PCT2
LARP4	3.63166e-05	0.322023	0.254	0.08	0.625953	PCT2
CITED4	3.65871e-05	0.317737	0.254	0.08	0.630616	PCT2
PBX11	3.65925e-05	0.382517	0.687	0.348	0.630708	PCT2
SERBP1	3.69343e-05	0.279227	0.806	0.407	0.6366	PCT2
GNG12	3.8547e-05	0.292347	0.343	0.128	0.664396	PCT2
MRPS21	4.15667e-05	0.443274	0.746	0.389	0.716444	PCT2
NDUFAF3	4.25349e-05	0.291151	0.746	0.373	0.733132	PCT2
SYNE2	4.34917e-05	0.401717	0.731	0.412	0.749623	PCT2
CSTB	4.67016e-05	0.332391	0.866	0.517	0.804948	PCT2
PPP2CB	4.7368e-05	0.507987	0.418	0.174	0.816434	PCT2
CYR61	4.77574e-05	0.67876	0.343	0.133	0.823146	PCT2
MTCH2	4.86068e-05	0.363093	0.299	0.103	0.837787	PCT2
ADI1	5.09519e-05	0.556522	0.418	0.176	0.878207	PCT2
SLC38A2	5.28745e-05	0.261694	0.478	0.211	0.911345	PCT2
RBFOX2	5.58663e-05	0.336104	0.284	0.098	0.962911	PCT2
EPN2	5.60601e-05	0.262484	0.254	0.082	0.966251	PCT2
GPX4	5.65526e-05	0.582451	0.881	0.547	0.97474	PCT2
GLTSCR21	5.78992e-05	0.427694	0.866	0.517	0.99795	PCT2
ODF2L	5.79238e-05	0.257127	0.418	0.174	0.998374	PCT2
POLD2	5.91192e-05	0.286059	0.299	0.105	1	PCT2
DDX42	5.93771e-05	0.278263	0.254	0.082	1	PCT2
GAS5	6.18223e-05	0.332582	0.821	0.432	1	PCT2
YWHAB1	6.66497e-05	0.359438	0.851	0.517	1	PCT2
UBXN1	6.95054e-05	0.259691	0.791	0.398	1	PCT2
HNRNPC	7.11499e-05	0.283039	0.806	0.394	1	PCT2
CRYL1	7.92045e-05	0.452207	0.299	0.11	1	PCT2
TCF41	7.97476e-05	0.360409	0.806	0.43	1	PCT2
SLIRP	8.46856e-05	0.306096	0.672	0.341	1	PCT2
PSMA6	8.70152e-05	0.356587	0.731	0.407	1	PCT2
FAM111A	9.02078e-05	0.269608	0.269	0.094	1	PCT2
SPARC1	9.55717e-05	0.384312	0.955	0.641	1	PCT2
GNB2L1	9.88599e-05	0.418328	1	0.737	1	PCT2
ANAPC11	0.000116381	0.252587	0.791	0.435	1	PCT2
BDH2	0.000128637	0.262118	0.313	0.119	1	PCT2
PSMA7	0.000135767	0.304355	0.94	0.581	1	PCT2
PEBP1	0.00015355	0.547591	0.716	0.389	1	PCT2
RHOC	0.000174254	0.331571	0.925	0.65	1	PCT2
LIMS2	0.000196013	0.382373	0.642	0.355	1	PCT2
GMFG1	0.00020616	0.317889	0.821	0.46	1	PCT2
SERF2	0.000212058	0.289481	1	0.881	1	PCT2
KTN1	0.000225166	0.334838	0.881	0.529	1	PCT2
C11orf54	0.000257324	0.641058	0.254	0.094	1	PCT2
SOD1	0.00028301	0.314675	0.851	0.533	1	PCT2
KLF6	0.000303011	0.266804	0.672	0.346	1	PCT2
NDUFS5	0.000321189	0.38373	0.851	0.49	1	PCT2
ZFP36L11	0.000336015	0.306899	0.881	0.492	1	PCT2
GPX11	0.000348981	0.346979	0.866	0.551	1	PCT2
TUBB	0.000367354	0.358226	0.672	0.391	1	PCT2
COL15A1	0.000375406	0.616322	0.328	0.14	1	PCT2
CNOT8	0.000380995	0.254132	0.284	0.11	1	PCT2
CALD1	0.0004325	0.344854	0.806	0.494	1	PCT2
ALDH2	0.000467394	0.290349	0.254	0.094	1	PCT2
SAT2	0.000467626	0.27591	0.433	0.195	1	PCT2
CEBPZOS	0.000505843	0.280313	0.254	0.094	1	PCT2
UBL5	0.000549981	0.255785	0.94	0.62	1	PCT2
ATP5I	0.000662179	0.329912	0.866	0.51	1	PCT2
RNASE1	0.000700418	0.330442	1	0.897	1	PCT2
SH3BGRL3	0.000999224	0.4521	0.925	0.638	1	PCT2
TMEM134	0.0013578	0.279267	0.254	0.108	1	PCT2
VIM1	0.00160591	0.642911	0.896	0.684	1	PCT2
PRSS231	0.0018991	0.287486	0.567	0.327	1	PCT2
CFL1	0.00192335	0.298621	0.94	0.769	1	PCT2
PPIA	0.00240635	0.267933	0.851	0.549	1	PCT2
TUBA1B1	0.00315485	0.393205	0.836	0.551	1	PCT2
PARK7	0.0036894	0.261636	0.791	0.497	1	PCT2
COX4I1	0.00562013	0.267899	0.955	0.684	1	PCT2
SLC9A3R2	0.00800262	0.279374	0.97	0.872	1	PCT2
PLAT1	0.0094094	0.295958	0.597	0.378	1	PCT2

## Sheet: PC.vSMC.markers
gene	p_val	avg_log2FC	pct.1	pct.2	p_val_adj	cluster		p_val	p value unadjusted
C12orf75	4.72689e-45	1.86994	0.758	0.345	8.14727e-41	vSMC2		avg_logFC	log fold-chage of the average expression between the two groups. Positive values indicate that the gene is more highly expressed in the first group.
CLU	3.89481e-42	1.26413	0.943	0.604	6.71309e-38	vSMC2		pct.1	The percentage of cells where the gene is detected in the first group
TAGLN	9.60304e-39	0.765065	1	0.894	1.65518e-34	vSMC2		pct.2	The percentage of cells where the gene is detected in the second group
DSTN	2.8529e-38	0.778529	1	0.908	4.91727e-34	vSMC2		p_val_adj	Adjusted p-value, based on bonferroni correction using all genes in the dataset.
PLN	1.70053e-35	0.913807	0.981	0.746	2.93103e-31	vSMC2
ACTA2	2.24173e-32	0.813829	0.996	0.838	3.86384e-28	vSMC2
GADD45G	7.56719e-27	1.71499	0.494	0.151	1.30428e-22	vSMC2
SOD3	1.06674e-24	0.707229	0.962	0.778	1.83863e-20	vSMC2
MYL9	5.69523e-23	0.512934	0.996	0.941	9.81629e-19	vSMC2
CAV1	7.39829e-23	0.808249	0.909	0.805	1.27517e-18	vSMC2
VIM	1.34017e-18	0.617785	0.966	0.864	2.30991e-14	vSMC2
TES	2.48127e-18	1.23819	0.362	0.122	4.27672e-14	vSMC2
TSC22D1	3.33289e-18	0.584331	0.981	0.864	5.74457e-14	vSMC2
TPM2	1.18057e-17	0.446552	0.992	0.886	2.03482e-13	vSMC2
NUPR1	3.55718e-16	0.729638	0.826	0.62	6.13116e-12	vSMC2
CSRP1	3.70742e-16	0.770871	0.751	0.453	6.39012e-12	vSMC2
RERGL	5.77625e-16	0.585622	0.943	0.83	9.95594e-12	vSMC2
PPP1R14A	1.18991e-15	0.845079	0.83	0.613	2.05093e-11	vSMC2
CSRP2	3.43628e-14	0.582962	0.894	0.74	5.92278e-10	vSMC2
GGTA1P	4.21731e-14	0.965523	0.366	0.144	7.26896e-10	vSMC2
FIBIN	4.83412e-14	0.823584	0.43	0.187	8.33209e-10	vSMC2
SH3BGRL	5.48719e-14	0.587331	0.883	0.743	9.45772e-10	vSMC2
ZFYVE21	1.11169e-13	0.8318	0.604	0.363	1.91612e-09	vSMC2
ADIRF	2.06065e-13	0.434867	0.992	0.976	3.55173e-09	vSMC2
PGAM2	4.758e-13	0.815743	0.547	0.292	8.20088e-09	vSMC2
FLNA	1.88068e-11	0.722826	0.709	0.46	3.24154e-07	vSMC2
ACTB	7.16521e-11	0.278001	0.996	0.992	1.235e-06	vSMC2
BTF3	1.03898e-10	0.453322	0.883	0.826	1.79079e-06	vSMC2
MFAP4	1.21156e-10	0.974867	0.551	0.336	2.08824e-06	vSMC2
DUSP1	1.29768e-10	0.655161	0.826	0.67	2.23668e-06	vSMC2
TMEM14A	2.09887e-10	0.763751	0.498	0.284	3.61761e-06	vSMC2
CNN1	2.38395e-10	0.575554	0.626	0.38	4.10897e-06	vSMC2
SYNPO2	4.59099e-10	0.889459	0.57	0.357	7.91302e-06	vSMC2
ESD	1.20812e-09	0.5132	0.736	0.566	2.08231e-05	vSMC2
ANXA2	1.77105e-09	0.416241	0.396	0.201	3.05258e-05	vSMC2
MYL6	2.34705e-09	0.306942	1	0.957	4.04538e-05	vSMC2
PDE5A	2.97301e-09	0.736689	0.385	0.204	5.12428e-05	vSMC2
FHL1	3.14011e-09	0.64936	0.506	0.309	5.4123e-05	vSMC2
MTHFD2	6.72032e-09	0.517318	0.713	0.526	0.000115831	vSMC2
MFGE8	7.36452e-09	0.514474	0.872	0.739	0.000126935	vSMC2
CHRAC1	1.76375e-08	0.594772	0.272	0.117	0.000304001	vSMC2
YBX1	1.77036e-08	0.395556	0.879	0.827	0.00030514	vSMC2
EIF3L	2.2355e-08	0.672219	0.615	0.456	0.000385311	vSMC2
C1QTNF2	7.05588e-08	0.581599	0.264	0.119	0.00121615	vSMC2
RARRES2	8.0834e-08	0.519209	0.706	0.529	0.00139325	vSMC2
ALDH2	8.8112e-08	0.65527	0.343	0.182	0.0015187	vSMC2
DES	1.02811e-07	0.56599	0.351	0.182	0.00177205	vSMC2
CRIP1	1.08062e-07	0.316189	0.977	0.903	0.00186255	vSMC2
SELM	1.1427e-07	0.395666	0.894	0.805	0.00196956	vSMC2
PPP1CB	1.34712e-07	0.555496	0.762	0.594	0.0023219	vSMC2
YWHAH	1.37072e-07	0.85134	0.577	0.425	0.00236258	vSMC2
SNCG	1.81421e-07	0.671125	0.709	0.556	0.00312698	vSMC2
SDC2	1.96396e-07	0.445028	0.642	0.447	0.00338508	vSMC2
HSPB7	1.98754e-07	0.649942	0.306	0.154	0.00342573	vSMC2
CIRBP	2.57834e-07	0.35421	0.909	0.881	0.00444402	vSMC2
SPEG	2.64699e-07	0.579682	0.272	0.132	0.00456235	vSMC2
MYH11	2.81381e-07	0.281767	0.879	0.655	0.00484988	vSMC2
CSDC2	4.8024e-07	0.541093	0.362	0.2	0.00827741	vSMC2
KCNMB1	5.23316e-07	0.531383	0.377	0.216	0.00901988	vSMC2
ELN	5.30929e-07	0.616029	0.306	0.158	0.00915109	vSMC2
SBSPON	5.81775e-07	0.609031	0.528	0.366	0.0100275	vSMC2
RSL24D1	6.12219e-07	0.48268	0.713	0.58	0.0105522	vSMC2
ANGPT2	6.29922e-07	0.480598	0.46	0.279	0.0108573	vSMC2
SPARCL1	9.67332e-07	0.278997	0.921	0.773	0.0166729	vSMC2
FRA10AC1	1.0009e-06	0.709111	0.272	0.138	0.0172515	vSMC2
MT1X	1.01194e-06	0.673826	0.623	0.471	0.0174419	vSMC2
FXYD1	1.54598e-06	0.473714	0.691	0.532	0.0266465	vSMC2
CCDC107	1.65852e-06	0.477677	0.555	0.38	0.0285862	vSMC2
SNHG5	3.17123e-06	0.579397	0.472	0.319	0.0546594	vSMC2
LMOD1	3.32504e-06	0.580247	0.442	0.274	0.0573104	vSMC2
MXI1	3.61451e-06	0.433274	0.366	0.208	0.0622997	vSMC2
SCARA3	3.93312e-06	0.610954	0.253	0.132	0.0677912	vSMC2
EIF3E	4.51245e-06	0.387298	0.8	0.677	0.0777765	vSMC2
NPM1	4.79694e-06	0.39681	0.762	0.643	0.0826801	vSMC2
COPRS	4.98025e-06	0.500044	0.419	0.271	0.0858395	vSMC2
PALLD	5.22215e-06	0.5401	0.615	0.494	0.090009	vSMC2
RASSF3	7.13665e-06	0.638823	0.257	0.136	0.123007	vSMC2
NEXN	7.61855e-06	0.578729	0.411	0.261	0.131313	vSMC2
CRIP2	8.25593e-06	0.374839	0.875	0.767	0.142299	vSMC2
PLP2	8.89078e-06	0.563101	0.411	0.271	0.153241	vSMC2
HSPB6	9.41192e-06	0.673548	0.392	0.257	0.162224	vSMC2
RAMP1	1.01373e-05	0.705121	0.385	0.249	0.174727	vSMC2
PDLIM3	1.0645e-05	0.567668	0.358	0.222	0.183478	vSMC2
LDB3	1.1712e-05	0.433273	0.34	0.198	0.201868	vSMC2
NFIB	1.21087e-05	0.511003	0.392	0.25	0.208705	vSMC2
LRRC75A-AS1	1.44748e-05	0.302455	0.872	0.799	0.249488	vSMC2
IRF2BP2	1.5158e-05	0.442942	0.268	0.144	0.261264	vSMC2
NET1	1.61364e-05	0.566643	0.543	0.395	0.278127	vSMC2
PDLIM7	1.63082e-05	0.465768	0.54	0.379	0.281088	vSMC2
CAMLG	1.80721e-05	0.483709	0.411	0.266	0.31149	vSMC2
ARMCX1	1.85973e-05	0.323993	0.272	0.146	0.320543	vSMC2
CRIM1	1.89971e-05	0.497784	0.449	0.296	0.327434	vSMC2
TGFBI	2.19182e-05	0.39108	0.291	0.162	0.377783	vSMC2
TSC22D3	2.33368e-05	0.251831	0.785	0.648	0.402233	vSMC2
EFHD1	2.38869e-05	0.432547	0.525	0.388	0.411714	vSMC2
ASPH	2.64178e-05	0.304612	0.287	0.157	0.455338	vSMC2
PDLIM1	2.6456e-05	0.428484	0.706	0.593	0.455996	vSMC2
HSPB1	2.77236e-05	0.316474	0.966	0.943	0.477845	vSMC2
MCAM	3.08386e-05	0.552358	0.453	0.311	0.531534	vSMC2
MOB2	3.19512e-05	0.473779	0.381	0.239	0.55071	vSMC2
PPP1R12B	3.39293e-05	0.489006	0.468	0.309	0.584805	vSMC2
NTRK2	3.76466e-05	0.439376	0.46	0.314	0.648877	vSMC2
LITAF	4.80615e-05	0.35291	0.457	0.322	0.828387	vSMC2
CCNI	5.62856e-05	0.419668	0.611	0.501	0.970138	vSMC2
DDAH2	5.70285e-05	0.565373	0.408	0.284	0.982943	vSMC2
UQCRB	7.26526e-05	0.273545	0.883	0.832	1	vSMC2
PPIC	8.19743e-05	0.543603	0.343	0.22	1	vSMC2
ILK	9.75995e-05	0.427104	0.604	0.464	1	vSMC2
INSR	0.000100283	0.345099	0.291	0.168	1	vSMC2
VAPA	0.000106246	0.341997	0.657	0.521	1	vSMC2
C1orf43	0.00011009	0.444048	0.434	0.301	1	vSMC2
ITGA8	0.000123888	0.420305	0.366	0.242	1	vSMC2
ZFAND1	0.000138388	0.440569	0.449	0.311	1	vSMC2
AEBP1	0.000145902	0.495706	0.396	0.268	1	vSMC2
EIF4B	0.000171824	0.336827	0.404	0.265	1	vSMC2
PDLIM5	0.000172411	0.58975	0.366	0.246	1	vSMC2
SRSF8	0.000185854	0.268362	0.325	0.203	1	vSMC2
EIF3F	0.000188188	0.488021	0.468	0.35	1	vSMC2
BCAM	0.000217151	0.302568	0.796	0.664	1	vSMC2
PSMD4	0.000218348	0.512901	0.513	0.371	1	vSMC2
SEPW1	0.000229118	0.360442	0.838	0.721	1	vSMC2
GLRX5	0.00025613	0.423651	0.343	0.227	1	vSMC2
PRDX6	0.000275989	0.273359	0.577	0.415	1	vSMC2
SMDT1	0.000291945	0.39363	0.626	0.51	1	vSMC2
GLUL	0.000298662	0.508545	0.483	0.361	1	vSMC2
AHNAK	0.000318652	0.477712	0.298	0.19	1	vSMC2
HCFC1R1	0.000393879	0.340639	0.642	0.488	1	vSMC2
EPDR1	0.000441789	0.347578	0.272	0.166	1	vSMC2
CAV2	0.000460079	0.311452	0.672	0.572	1	vSMC2
PRKCDBP	0.000474904	0.32465	0.755	0.596	1	vSMC2
PHLDA3	0.000487298	0.405247	0.287	0.181	1	vSMC2
CMAS	0.000628551	0.438166	0.257	0.155	1	vSMC2
C9orf3	0.000698996	0.464049	0.449	0.334	1	vSMC2
RSL1D1	0.00070298	0.413389	0.408	0.296	1	vSMC2
HNRNPA1	0.000727834	0.361967	0.623	0.51	1	vSMC2
RBBP4	0.000738807	0.314964	0.291	0.185	1	vSMC2
CCDC3	0.000902297	0.484552	0.325	0.214	1	vSMC2
MSRB3	0.000908856	0.352337	0.449	0.33	1	vSMC2
PRPSAP1	0.00099387	0.353001	0.343	0.236	1	vSMC2
FHL5	0.00100078	0.353918	0.385	0.263	1	vSMC2
COL18A1	0.0010038	0.34446	0.498	0.371	1	vSMC2
HSPA1A	0.00107686	0.37534	0.558	0.46	1	vSMC2
PDIA6	0.00124894	0.33311	0.434	0.314	1	vSMC2
CAP2	0.00125934	0.382278	0.343	0.238	1	vSMC2
RNASE4	0.00125978	0.325686	0.445	0.326	1	vSMC2
TSPO	0.00130126	0.460137	0.532	0.406	1	vSMC2
LINC00493	0.00146029	0.36128	0.468	0.349	1	vSMC2
DNAJC8	0.00146484	0.319028	0.404	0.292	1	vSMC2
POLR2G	0.0014673	0.498442	0.253	0.166	1	vSMC2
CNIH1	0.00148461	0.293457	0.291	0.185	1	vSMC2
ROCK1	0.00158346	0.308489	0.551	0.431	1	vSMC2
GPX3	0.00166918	0.416212	0.683	0.566	1	vSMC2
CFL2	0.00171327	0.301024	0.408	0.298	1	vSMC2
POLR1D	0.00197875	0.362723	0.272	0.177	1	vSMC2
CAPZA2	0.00233956	0.330614	0.638	0.54	1	vSMC2
PPT1	0.00240529	0.261952	0.377	0.268	1	vSMC2
PTRF	0.00247731	0.289423	0.645	0.518	1	vSMC2
EIF3M	0.00258654	0.341703	0.4	0.292	1	vSMC2
CYR61	0.00279379	0.476883	0.358	0.257	1	vSMC2
EIF3D	0.00287488	0.286126	0.426	0.319	1	vSMC2
RAP1A	0.00293127	0.312157	0.43	0.331	1	vSMC2
SORBS2	0.00317801	0.502942	0.374	0.288	1	vSMC2
NUDC	0.0032523	0.355287	0.483	0.372	1	vSMC2
MRPL54	0.00337493	0.470614	0.283	0.198	1	vSMC2
PPP1R12A	0.00341341	0.310198	0.653	0.552	1	vSMC2
SCTR	0.00341468	0.409379	0.294	0.201	1	vSMC2
MRPL21	0.00349143	0.272715	0.325	0.222	1	vSMC2
MZT2B	0.00353145	0.283476	0.57	0.461	1	vSMC2
PNRC2	0.00359335	0.355004	0.347	0.25	1	vSMC2
CCT7	0.0038542	0.299	0.404	0.301	1	vSMC2
ANP32B	0.00404753	0.365976	0.46	0.345	1	vSMC2
SNHG8	0.00409156	0.292005	0.347	0.247	1	vSMC2
MRFAP1	0.00430377	0.39805	0.517	0.393	1	vSMC2
MRPL20	0.00442601	0.308626	0.532	0.425	1	vSMC2
PSMB7	0.00442833	0.311177	0.43	0.319	1	vSMC2
LINC00998	0.00444086	0.30627	0.396	0.298	1	vSMC2
BTF3L4	0.0045548	0.284127	0.302	0.212	1	vSMC2
FKBP1A	0.00474332	0.25168	0.521	0.403	1	vSMC2
TMED10	0.00478342	0.286539	0.385	0.292	1	vSMC2
EIF3H	0.00529863	0.261828	0.574	0.494	1	vSMC2
PCBD1	0.00542302	0.301988	0.294	0.208	1	vSMC2
NDUFA12	0.00549622	0.293626	0.532	0.433	1	vSMC2
DYNLT1	0.00579784	0.265221	0.615	0.504	1	vSMC2
SGCA	0.00666802	0.381283	0.358	0.265	1	vSMC2
WDR1	0.0066918	0.282123	0.483	0.376	1	vSMC2
ZNF706	0.00687167	0.284323	0.287	0.201	1	vSMC2
FABP3	0.00704946	0.492879	0.306	0.228	1	vSMC2
PPCS	0.00720233	0.25388	0.283	0.197	1	vSMC2
GNG11	0.00754707	0.306105	0.442	0.336	1	vSMC2
TBCB	0.0081605	0.265254	0.513	0.404	1	vSMC2
SBDS	0.00903257	0.286947	0.653	0.593	1	vSMC2
SUN1	0.00933266	0.32865	0.272	0.189	1	vSMC2
RAB5C	0.0097655	0.323821	0.374	0.29	1	vSMC2
EIF1AX	0.009974	0.314207	0.283	0.197	1	vSMC2
BTG2	2.35995e-71	2.13698	0.973	0.538	4.06761e-67	vSMC1
GADD45B	9.62413e-67	1.85919	0.987	0.641	1.65882e-62	vSMC1
JUNB	2.90455e-65	1.54887	1	0.742	5.00628e-61	vSMC1
ZFP36	1.66205e-62	1.54886	1	0.717	2.86472e-58	vSMC1
CDKN1A	2.48036e-61	2.11545	0.809	0.252	4.27515e-57	vSMC1
PPP1R15A	1.42275e-59	1.91497	0.947	0.516	2.45225e-55	vSMC1
KLF2	1.87616e-58	1.761	0.92	0.419	3.23375e-54	vSMC1
EGR1	9.44845e-53	1.46451	0.978	0.532	1.62854e-48	vSMC1
IER2	3.91745e-50	1.59195	0.973	0.601	6.75211e-46	vSMC1
JUN	2.20464e-48	1.19339	0.996	0.769	3.79991e-44	vSMC1
RHOB	2.75563e-44	1.4045	0.933	0.559	4.7496e-40	vSMC1
FOS	6.06162e-44	1.18551	0.996	0.693	1.04478e-39	vSMC1
SOCS3	3.44075e-42	1.47368	0.88	0.414	5.93048e-38	vSMC1
HLA-E	8.52019e-42	1.55669	0.858	0.462	1.46854e-37	vSMC1
ATF3	3.27072e-41	1.62489	0.796	0.328	5.63742e-37	vSMC1
FOSB	3.46453e-39	1.40345	0.831	0.38	5.97146e-35	vSMC1
CEBPD	3.53483e-35	1.19344	0.92	0.592	6.09263e-31	vSMC1
NR4A1	4.6348e-34	1.35361	0.742	0.316	7.98854e-30	vSMC1
LOC284454	1.71628e-32	1.52807	0.636	0.231	2.95817e-28	vSMC1
MTHFD21	3.52878e-28	1.07863	0.858	0.489	6.0822e-24	vSMC1
PDK4	4.59807e-27	1.41906	0.813	0.462	7.92523e-23	vSMC1
TSC22D11	3.95719e-26	0.784776	0.996	0.866	6.82062e-22	vSMC1
DUSP11	4.35992e-26	0.97967	0.933	0.644	7.51476e-22	vSMC1
EIF1	5.79952e-24	0.630186	0.982	0.93	9.99606e-20	vSMC1
PLN1	9.77843e-24	0.725487	0.996	0.756	1.68541e-19	vSMC1
SERTAD1	1.16832e-23	1.26557	0.582	0.243	2.01371e-19	vSMC1
NFKBIZ	1.33382e-23	1.27814	0.56	0.228	2.29898e-19	vSMC1
CEBPB	2.3533e-23	1.15794	0.867	0.586	4.05615e-19	vSMC1
RGCC	7.56905e-23	0.913646	0.898	0.575	1.3046e-18	vSMC1
C11orf96	7.11554e-22	0.919695	0.844	0.523	1.22643e-17	vSMC1
ADIRF1	1.23119e-21	0.503589	1	0.975	2.12209e-17	vSMC1
MT1X1	2.03893e-21	1.0908	0.76	0.434	3.51429e-17	vSMC1
MT1M	2.88173e-20	1.23391	0.742	0.469	4.96694e-16	vSMC1
MT1E	1.4172e-19	1.08281	0.84	0.63	2.44268e-15	vSMC1
HES1	3.24318e-19	1.23872	0.671	0.408	5.58995e-15	vSMC1
CCNH	5.16464e-19	1.40076	0.507	0.231	8.90177e-15	vSMC1
TSC22D31	8.91809e-18	0.802614	0.858	0.632	1.53712e-13	vSMC1
ZFP36L1	7.38455e-17	0.9639	0.836	0.642	1.2728e-12	vSMC1
C10orf10	3.54893e-16	1.64303	0.52	0.256	6.11693e-12	vSMC1
KLF4	3.08631e-15	1.09288	0.409	0.158	5.31956e-11	vSMC1
CCNL1	4.64241e-15	0.998207	0.476	0.225	8.00166e-11	vSMC1
HES4	1.59914e-14	0.755858	0.818	0.61	2.75629e-10	vSMC1
RERGL1	5.6195e-13	0.541078	0.964	0.83	9.68578e-09	vSMC1
RCAN2	6.09361e-13	0.801163	0.653	0.444	1.0503e-08	vSMC1
DSTN1	7.05541e-13	0.419485	1	0.914	1.21607e-08	vSMC1
HSPB11	7.21446e-13	0.509729	0.987	0.937	1.24348e-08	vSMC1
ZFAND5	7.74312e-13	0.774165	0.627	0.382	1.3346e-08	vSMC1
TBC1D1	1.27393e-12	0.762613	0.538	0.295	2.19575e-08	vSMC1
YBX3	1.60865e-12	0.72793	0.782	0.554	2.77267e-08	vSMC1
CSDC21	6.05093e-12	0.858735	0.404	0.195	1.04294e-07	vSMC1
PHLDA2	8.20966e-12	1.0914	0.48	0.27	1.41502e-07	vSMC1
TOB2	1.96187e-11	0.777034	0.476	0.252	3.38148e-07	vSMC1
MAFF	2.47223e-11	0.950959	0.289	0.109	4.26114e-07	vSMC1
MT2A	3.42582e-11	0.601554	0.973	0.872	5.90474e-07	vSMC1
NEAT1	3.5007e-11	0.616852	0.862	0.721	6.0338e-07	vSMC1
C12orf751	6.48082e-11	0.345294	0.702	0.389	1.11703e-06	vSMC1
MIDN	8.37727e-11	0.953084	0.267	0.103	1.44391e-06	vSMC1
SNCG1	3.94362e-10	0.525438	0.769	0.545	6.79722e-06	vSMC1
ADAMTS1	5.78312e-10	0.906959	0.351	0.167	9.96779e-06	vSMC1
RGS16	1.46716e-09	0.723969	0.502	0.289	2.52881e-05	vSMC1
TIPARP	2.30414e-09	0.708649	0.444	0.244	3.97141e-05	vSMC1
BTG1	2.80618e-09	0.516579	0.907	0.802	4.83672e-05	vSMC1
NTN4	3.065e-09	0.688058	0.484	0.282	5.28283e-05	vSMC1
SH3BGRL1	3.56969e-09	0.401448	0.907	0.744	6.15272e-05	vSMC1
KCNA5	4.54822e-09	0.704328	0.6	0.419	7.83932e-05	vSMC1
CIRBP1	4.58435e-09	0.360361	0.956	0.867	7.90158e-05	vSMC1
FIBIN1	6.5012e-09	0.658747	0.4	0.212	0.000112055	vSMC1
DYNLT11	3.55325e-08	0.504713	0.671	0.492	0.000612439	vSMC1
ID4	4.26052e-08	0.516646	0.711	0.557	0.000734343	vSMC1
NUPR11	1.21252e-07	0.432154	0.822	0.633	0.0020899	vSMC1
CSRP21	1.27508e-07	0.373859	0.907	0.745	0.00219773	vSMC1
IGFBP5	1.90075e-07	0.307036	0.951	0.79	0.00327613	vSMC1
H3F3B	2.43303e-07	0.308041	0.978	0.969	0.00419358	vSMC1
MAP3K7CL	6.45186e-07	0.550909	0.556	0.389	0.0111204	vSMC1
MYC	6.65279e-07	0.340593	0.462	0.273	0.0114667	vSMC1
DHRS7	6.80057e-07	0.365725	0.582	0.41	0.0117215	vSMC1
EIF4A2	1.27218e-06	0.386074	0.889	0.818	0.0219273	vSMC1
SCTR1	1.33655e-06	0.651719	0.333	0.194	0.0230368	vSMC1
MT1A	1.56668e-06	0.470671	0.329	0.177	0.0270032	vSMC1
PABPC1	1.78113e-06	0.493756	0.613	0.466	0.0306996	vSMC1
UQCRB1	1.82471e-06	0.333864	0.929	0.82	0.0314508	vSMC1
TMEM38B	2.02805e-06	0.574295	0.524	0.383	0.0349555	vSMC1
YBX11	3.5556e-06	0.323628	0.884	0.829	0.0612843	vSMC1
EIF3E1	3.6768e-06	0.398906	0.787	0.689	0.0633733	vSMC1
SAT1	5.71337e-06	0.649706	0.502	0.364	0.0984756	vSMC1
ITGA81	5.73755e-06	0.633504	0.382	0.244	0.0988924	vSMC1
PPP1CB1	7.54438e-06	0.500997	0.742	0.611	0.130035	vSMC1
TOB1	8.2713e-06	0.452107	0.547	0.39	0.142564	vSMC1
MCL1	1.00423e-05	0.469316	0.409	0.268	0.173089	vSMC1
CKB	1.42172e-05	0.595376	0.316	0.185	0.245047	vSMC1
ELN1	1.67158e-05	0.512855	0.298	0.17	0.288113	vSMC1
YWHAQ	1.70299e-05	0.297263	0.827	0.677	0.293528	vSMC1
DNAJB1	1.8179e-05	0.718087	0.387	0.247	0.313334	vSMC1
RSL24D11	1.83126e-05	0.344108	0.733	0.581	0.315637	vSMC1
HEYL	2.12981e-05	0.686275	0.302	0.182	0.367094	vSMC1
SERPINI1	4.38829e-05	0.282082	0.618	0.474	0.756365	vSMC1
TBX2	5.41094e-05	0.590142	0.32	0.203	0.93263	vSMC1
NRGN	6.11141e-05	0.402873	0.547	0.41	1	vSMC1
GLUL1	7.21702e-05	0.487108	0.498	0.364	1	vSMC1
TMEM51	7.80342e-05	0.520599	0.298	0.186	1	vSMC1
RHEB	8.91287e-05	0.344	0.52	0.395	1	vSMC1
CYCS	0.000105718	0.635984	0.551	0.449	1	vSMC1
PTP4A1	0.000116385	0.569638	0.267	0.158	1	vSMC1
ZBTB16	0.000126013	0.596431	0.307	0.192	1	vSMC1
ZFAND11	0.0001927	0.423837	0.444	0.32	1	vSMC1
DNAJA1	0.000276582	0.414527	0.4	0.286	1	vSMC1
CCNI1	0.000278933	0.2886	0.64	0.498	1	vSMC1
PRPSAP11	0.000339418	0.469971	0.347	0.241	1	vSMC1
SIVA1	0.000352653	0.391984	0.524	0.419	1	vSMC1
STUB1	0.000356346	0.48612	0.471	0.386	1	vSMC1
GBP2	0.000390497	0.502031	0.387	0.28	1	vSMC1
XBP1	0.000495176	0.672357	0.338	0.241	1	vSMC1
GADD45G1	0.000584008	0.483279	0.333	0.225	1	vSMC1
MAT2A	0.000668682	0.440766	0.253	0.158	1	vSMC1
GNAS	0.000731487	0.292041	0.653	0.554	1	vSMC1
CCNG1	0.000988552	0.480687	0.342	0.246	1	vSMC1
ZAK	0.00161674	0.322546	0.591	0.477	1	vSMC1
UBC	0.00222652	0.253781	0.902	0.785	1	vSMC1
CHMP4B	0.00262509	0.425955	0.484	0.414	1	vSMC1
ECH1	0.00274036	0.29122	0.533	0.449	1	vSMC1
NPM11	0.00287196	0.280059	0.751	0.654	1	vSMC1
CLIC4	0.00287661	0.364994	0.471	0.377	1	vSMC1
CASQ2	0.00312584	0.360721	0.258	0.167	1	vSMC1
GPRC5C	0.00315183	0.371753	0.378	0.283	1	vSMC1
RND3	0.00324975	0.4376	0.311	0.222	1	vSMC1
HERPUD1	0.00427678	0.351063	0.48	0.39	1	vSMC1
LBH	0.00471072	0.292654	0.782	0.7	1	vSMC1
CAMTA1	0.0050209	0.329392	0.622	0.571	1	vSMC1
EIF2S3	0.00513994	0.351378	0.458	0.362	1	vSMC1
UBE2D2	0.0063109	0.355897	0.462	0.402	1	vSMC1
GBAS	0.0066731	0.28384	0.364	0.279	1	vSMC1
MXI11	0.00690635	0.437422	0.311	0.235	1	vSMC1
NRIP2	0.00938743	0.442785	0.262	0.194	1	vSMC1
TMSB4X	9.79832e-48	1.47568	1	0.956	1.68884e-43	PC1
IFITM1	9.90908e-45	3.0488	0.508	0.089	1.70793e-40	PC1
EMCN	4.63813e-44	2.05334	0.4	0.038	7.99428e-40	PC1
IGFBP7	5.19053e-41	1.11019	0.984	0.985	8.94639e-37	PC1
B2M	3.28691e-26	0.808104	0.995	0.992	5.66532e-22	PC1
ITM2C	7.20337e-26	1.91132	0.546	0.21	1.24157e-21	PC1
CPE	4.02021e-24	0.938436	0.8	0.446	6.92924e-20	PC1
ARHGDIB	6.79638e-24	1.53049	0.465	0.134	1.17142e-19	PC1
CYP1B1	9.76758e-23	1.78349	0.254	0.035	1.68354e-18	PC1
RGS5	1.98603e-22	1.16535	0.859	0.789	3.42312e-18	PC1
TM4SF1	2.03814e-22	1.70538	0.681	0.373	3.51294e-18	PC1
KCNE4	2.15651e-21	1.73828	0.378	0.103	3.71696e-17	PC1
PCDH9	2.57132e-17	1.31406	0.314	0.084	4.43193e-13	PC1
HLA-A	5.23294e-17	1.6789	0.659	0.459	9.0195e-13	PC1
HLA-B	9.65131e-16	1.74092	0.578	0.339	1.6635e-11	PC1
BTG11	3.3377e-13	0.768713	0.87	0.817	5.75286e-09	PC1
ITM2B	3.92832e-13	0.709655	0.892	0.893	6.77085e-09	PC1
CCDC153	1.49489e-12	1.22599	0.265	0.083	2.57659e-08	PC1
EPS8	3.87619e-12	1.11331	0.438	0.215	6.68101e-08	PC1
H3F3B1	3.35353e-11	0.503487	0.973	0.97	5.78015e-07	PC1
PHLDA1	1.6564e-10	1.35444	0.438	0.228	2.85497e-06	PC1
FXYD6	7.43912e-10	1.25495	0.389	0.211	1.28221e-05	PC1
C2orf40	1.1493e-09	1.18512	0.319	0.141	1.98094e-05	PC1
SEPT7	5.6442e-09	0.568915	0.843	0.782	9.72833e-05	PC1
NANS	6.668e-09	0.954421	0.254	0.103	0.00011493	PC1
HLA-C	2.05594e-08	1.21765	0.616	0.553	0.000354361	PC1
CD63	4.92663e-08	0.509201	0.843	0.879	0.000849153	PC1
GEM	6.19671e-08	1.74016	0.346	0.197	0.00106806	PC1
CITED2	3.63485e-07	1.49272	0.465	0.321	0.00626502	PC1
TPPP3	6.08034e-07	1.1016	0.341	0.195	0.0104801	PC1
CD59	2.75689e-06	0.892742	0.605	0.539	0.0475177	PC1
SPARC	9.42147e-06	0.896338	0.541	0.433	0.162389	PC1
BST2	1.24743e-05	0.70765	0.616	0.532	0.215007	PC1
LGALS3BP	1.87794e-05	0.868451	0.346	0.221	0.323682	PC1
IFITM3	2.95516e-05	0.817362	0.773	0.823	0.509352	PC1
RGS161	3.12839e-05	0.756733	0.454	0.314	0.53921	PC1
CHCHD10	4.07804e-05	0.789997	0.454	0.342	0.702891	PC1
ARID5B	4.50855e-05	0.858893	0.465	0.359	0.777093	PC1
NUCKS1	4.51765e-05	0.667254	0.568	0.518	0.778663	PC1
LAPTM4A	5.27829e-05	0.438031	0.822	0.878	0.909765	PC1
DDX5	0.00012287	0.569904	0.762	0.765	1	PC1
TMEM204	0.00023816	0.886377	0.378	0.277	1	PC1
FTL	0.000289964	0.307388	0.93	0.94	1	PC1
FILIP1L	0.000344881	0.953562	0.33	0.229	1	PC1
NDUFA4L2	0.000576311	0.404774	0.611	0.515	1	PC1
C6orf48	0.000648476	0.688363	0.503	0.44	1	PC1
CPM	0.000840963	0.891429	0.514	0.473	1	PC1
UBB	0.000922343	0.323572	0.859	0.897	1	PC1
PDGFRB	0.00120717	1.04365	0.351	0.266	1	PC1
EDNRB	0.00122471	0.571245	0.254	0.155	1	PC1
SON	0.00148517	0.583036	0.508	0.446	1	PC1
SELENBP1	0.00150156	0.930568	0.308	0.229	1	PC1
SRGN	0.00193754	0.914426	0.449	0.381	1	PC1
A2M	0.00320176	0.624431	0.568	0.523	1	PC1
TXNIP	0.00338842	0.746092	0.514	0.468	1	PC1
PEBP1	0.00340309	0.429782	0.681	0.757	1	PC1
ID3	0.00469224	0.600218	0.595	0.626	1	PC1
SCAF11	0.00489284	0.533305	0.292	0.21	1	PC1
SEP15	0.00662403	0.774407	0.389	0.342	1	PC1
AKAP9	0.00683447	0.897524	0.276	0.214	1	PC1
HIGD1B	1.17072e-118	3.80744	0.806	0.034	2.01785e-114	PC2
S100A4	6.70548e-98	3.76679	0.895	0.108	1.15576e-93	PC2
THY1	4.86868e-60	2.175	0.492	0.031	8.39166e-56	PC2
CPE1	5.05498e-57	2.45772	0.976	0.446	8.71276e-53	PC2
PHLDA11	2.88638e-52	2.21144	0.798	0.187	4.97496e-48	PC2
PDE8B	1.16043e-51	1.8487	0.403	0.022	2.00012e-47	PC2
SEPT11	4.78627e-51	2.39707	0.556	0.075	8.24962e-47	PC2
TMSB4X1	6.99752e-50	1.77528	1	0.96	1.20609e-45	PC2
IGFBP2	6.15871e-47	2.44637	0.653	0.135	1.06152e-42	PC2
CCDC102B	5.20948e-45	1.76768	0.339	0.016	8.97905e-41	PC2
ARHGDIB1	7.66077e-45	1.89015	0.669	0.127	1.32041e-40	PC2
S100A6	1.71833e-44	1.65529	0.976	0.759	2.96171e-40	PC2
NDUFA4L21	4.48676e-43	2.11488	0.919	0.473	7.73339e-39	PC2
KRT18	6.41858e-42	1.67095	0.282	0.008	1.10631e-37	PC2
TFPI	9.01198e-38	1.65385	0.331	0.023	1.55331e-33	PC2
RGS51	1.75899e-36	1.44861	1	0.772	3.0318e-32	PC2
SSTR2	1.8667e-35	1.76113	0.323	0.026	3.21745e-31	PC2
DCN	2.58044e-35	1.70361	0.323	0.023	4.44765e-31	PC2
SEMA5A	9.9747e-34	1.4592	0.29	0.019	1.71924e-29	PC2
CCL2	1.07875e-33	3.34544	0.371	0.044	1.85933e-29	PC2
ANXA1	1.2359e-29	1.81043	0.468	0.097	2.1302e-25	PC2
GPM6B	1.28669e-29	1.35479	0.306	0.03	2.21773e-25	PC2
SEPT71	4.51513e-29	1.225	0.927	0.773	7.78229e-25	PC2
FAM213A	2.74036e-28	1.80525	0.581	0.177	4.72329e-24	PC2
TM4SF11	1.63541e-27	1.42766	0.815	0.376	2.8188e-23	PC2
CCND2	3.08352e-27	1.44787	0.29	0.031	5.31475e-23	PC2
MARCKS	3.5838e-26	1.40719	0.29	0.034	6.17704e-22	PC2
IGFBP6	3.46461e-25	1.98301	0.573	0.197	5.97161e-21	PC2
ADGRF5	3.9426e-24	1.36369	0.258	0.027	6.79546e-20	PC2
FRMD3	1.56508e-23	1.39743	0.274	0.034	2.69756e-19	PC2
RERG	1.59632e-22	1.59999	0.621	0.258	2.75141e-18	PC2
MAP1B	2.20123e-22	1.7196	0.71	0.385	3.79403e-18	PC2
BGN	2.91949e-22	1.31567	0.895	0.688	5.03203e-18	PC2
SMIM3	7.24722e-22	1.66463	0.532	0.179	1.24913e-17	PC2
B2M1	8.96361e-22	0.647973	1	0.991	1.54497e-17	PC2
PCSK1N	1.24495e-21	1.66862	0.355	0.073	2.1458e-17	PC2
LURAP1L	1.19708e-20	1.50672	0.298	0.051	2.06328e-16	PC2
KCNE41	4.75639e-20	1.18291	0.444	0.114	8.19812e-16	PC2
TPM4	1.42817e-19	1.44642	0.637	0.324	2.46159e-15	PC2
AKR1B1	1.50547e-19	1.9878	0.403	0.117	2.59483e-15	PC2
TIMP1	4.87347e-19	1.61394	0.742	0.457	8.39991e-15	PC2
LGALS1	1.02293e-18	0.699593	0.984	0.957	1.76313e-14	PC2
FABP4	1.60551e-18	1.68335	0.298	0.054	2.76726e-14	PC2
COX4I2	3.37315e-18	1.45568	0.71	0.385	5.81397e-14	PC2
COL1A2	6.79449e-18	1.42129	0.29	0.06	1.1711e-13	PC2
AGTR1	1.63741e-17	1.30849	0.306	0.063	2.82224e-13	PC2
RRAD	2.29286e-17	1.63162	0.5	0.197	3.95197e-13	PC2
CRISPLD2	1.45829e-16	1.38095	0.306	0.071	2.51351e-12	PC2
TPPP31	1.87317e-16	1.29194	0.492	0.183	3.22859e-12	PC2
PLAC9	4.38506e-16	1.06389	0.831	0.639	7.55809e-12	PC2
CNN3	8.0837e-16	1.25198	0.742	0.526	1.39331e-11	PC2
H1F0	9.08603e-16	1.95041	0.524	0.232	1.56607e-11	PC2
NFKBIA	1.33966e-15	1.29821	0.742	0.5	2.30905e-11	PC2
DLC1	1.46557e-15	1.13244	0.387	0.119	2.52606e-11	PC2
SPARC1	2.59348e-15	1.13262	0.685	0.418	4.47012e-11	PC2
CD9	2.70602e-15	1.09887	0.863	0.758	4.66409e-11	PC2
IGFBP71	3.26424e-15	0.579784	1	0.982	5.62624e-11	PC2
PTMS	1.10358e-14	1.12308	0.766	0.547	1.90213e-10	PC2
ATP1B1	3.37766e-14	1.71965	0.435	0.17	5.82173e-10	PC2
MYL12A	5.72154e-14	0.936086	0.774	0.63	9.86164e-10	PC2
EPHX1	8.53098e-14	1.27761	0.371	0.123	1.4704e-09	PC2
ZEB2	1.23469e-13	1.21899	0.347	0.113	2.12811e-09	PC2
CPM1	1.9146e-13	0.998096	0.726	0.442	3.3e-09	PC2
STOM	2.14342e-13	1.45195	0.476	0.222	3.6944e-09	PC2
EPS81	6.45126e-13	1.22364	0.5	0.223	1.11194e-08	PC2
PRELP	6.78847e-13	1.52278	0.355	0.13	1.17006e-08	PC2
EMP3	5.17411e-12	1.19323	0.589	0.334	8.9181e-08	PC2
SOCS2	6.35542e-12	1.10908	0.355	0.126	1.09542e-07	PC2
CDH6	1.94188e-11	1.26696	0.315	0.104	3.34703e-07	PC2
TCF4	3.62659e-11	0.968186	0.274	0.08	6.25079e-07	PC2
HOPX	3.6386e-11	1.12673	0.54	0.315	6.27149e-07	PC2
TIMP3	5.36289e-11	0.712416	0.871	0.795	9.24348e-07	PC2
FILIP1L1	5.67364e-11	0.999218	0.468	0.215	9.77909e-07	PC2
DKK3	1.35295e-10	1.17208	0.355	0.141	2.33194e-06	PC2
HOXB-AS1	3.18439e-10	1.17824	0.282	0.095	5.48862e-06	PC2
ITM2C1	4.55203e-10	0.749952	0.5	0.244	7.84588e-06	PC2
LY6E	7.68397e-10	1.11756	0.282	0.096	1.32441e-05	PC2
CAPN2	9.46568e-10	1.0129	0.339	0.136	1.63151e-05	PC2
MYL12B	1.07749e-09	0.674279	0.806	0.64	1.85716e-05	PC2
B3GNT2	1.51397e-09	1.05833	0.29	0.105	2.60948e-05	PC2
AKAP12	1.55796e-09	1.16225	0.331	0.133	2.68531e-05	PC2
CTGF	1.7396e-09	0.959785	0.508	0.267	2.99838e-05	PC2
RTN4	1.9617e-09	0.845994	0.718	0.584	3.38118e-05	PC2
NDRG2	2.01465e-09	0.913108	0.613	0.411	3.47245e-05	PC2
CRYAB	7.28741e-09	0.745167	0.806	0.718	0.000125606	PC2
VMP1	8.3372e-09	1.24144	0.29	0.114	0.0001437	PC2
TMEM47	1.02869e-08	0.727927	0.71	0.521	0.000177305	PC2
TMSB10	1.03356e-08	0.718516	0.718	0.583	0.000178145	PC2
IFI27L2	1.60737e-08	0.983518	0.363	0.166	0.000277047	PC2
C2orf401	2.58417e-08	0.953856	0.347	0.15	0.000445408	PC2
ARHGAP29	3.22805e-08	1.1006	0.371	0.184	0.000556387	PC2
SRI	3.35712e-08	0.911135	0.556	0.377	0.000578633	PC2
ISYNA1	3.87836e-08	0.9163	0.71	0.604	0.000668474	PC2
MIF	3.98837e-08	0.573425	0.831	0.778	0.000687435	PC2
VAMP5	6.14234e-08	1.05848	0.395	0.206	0.00105869	PC2
EDNRB1	7.33889e-08	1.06286	0.331	0.15	0.00126493	PC2
ANXA5	7.72451e-08	0.734938	0.645	0.469	0.0013314	PC2
GNAI1	7.9898e-08	1.06997	0.29	0.12	0.00137712	PC2
CD46	9.3257e-08	0.897721	0.589	0.415	0.00160738	PC2
PHF14	9.52714e-08	1.00646	0.331	0.157	0.0016421	PC2
CALD1	1.36086e-07	0.282442	0.976	0.912	0.00234558	PC2
ATP1B3	1.74793e-07	0.808216	0.427	0.237	0.00301273	PC2
AXL	5.57351e-07	0.981411	0.468	0.291	0.0096065	PC2
LDHA	7.70051e-07	0.875615	0.629	0.49	0.0132726	PC2
SDCBP	8.72665e-07	0.76824	0.508	0.328	0.0150412	PC2
GEM1	9.54698e-07	0.724287	0.387	0.202	0.0164552	PC2
ARPC1B	2.41064e-06	0.934582	0.435	0.278	0.0415497	PC2
AP3S1	2.53337e-06	0.745164	0.605	0.474	0.0436652	PC2
EPAS1	3.59546e-06	0.591939	0.71	0.587	0.0619713	PC2
ZBTB38	3.61863e-06	1.00126	0.403	0.247	0.0623706	PC2
JADE1	3.65344e-06	0.987274	0.339	0.179	0.0629707	PC2
HIF1A	4.06849e-06	0.980907	0.371	0.214	0.0701246	PC2
ESAM	4.09742e-06	0.757018	0.532	0.37	0.0706232	PC2
ITM2B1	5.34362e-06	0.488113	0.903	0.891	0.0921027	PC2
TXNIP1	1.06099e-05	0.735166	0.605	0.457	0.182872	PC2
DYNLT3	1.18896e-05	0.692723	0.532	0.398	0.20493	PC2
ACTG1	2.01884e-05	0.476218	0.831	0.815	0.347967	PC2
MYC1	2.12576e-05	0.932853	0.468	0.297	0.366397	PC2
PDLIM2	2.67804e-05	0.880082	0.363	0.223	0.461588	PC2
HLA-A1	3.22069e-05	0.264902	0.661	0.474	0.555118	PC2
MRPS6	3.34768e-05	0.874278	0.411	0.28	0.577006	PC2
GPX31	3.80942e-05	0.676807	0.685	0.587	0.656592	PC2
COL6A2	4.36161e-05	0.96223	0.387	0.253	0.751767	PC2
FAM162A	7.94863e-05	0.72807	0.411	0.275	1	PC2
PELO	8.04373e-05	0.530876	0.282	0.148	1	PC2
SPTBN1	8.38242e-05	0.729908	0.258	0.133	1	PC2
FCGRT	8.61242e-05	0.838764	0.315	0.181	1	PC2
UFM1	9.07046e-05	0.745329	0.258	0.132	1	PC2
HTRA1	9.31213e-05	0.679685	0.298	0.166	1	PC2
EFEMP2	0.00010456	0.821709	0.274	0.155	1	PC2
ARF4	0.000108959	0.736811	0.452	0.321	1	PC2
SNRPD2	0.000214458	0.380685	0.653	0.526	1	PC2
CHMP4C	0.000237094	0.647328	0.282	0.158	1	PC2
KLF6	0.000250893	0.585215	0.347	0.215	1	PC2
HOXC9	0.000292532	0.662162	0.282	0.165	1	PC2
CYSTM1	0.000342827	0.474145	0.669	0.571	1	PC2
CFL1	0.000419311	0.385206	0.774	0.776	1	PC2
LAMTOR5	0.000463636	0.510433	0.548	0.438	1	PC2
AKAP13	0.000480242	0.545378	0.266	0.148	1	PC2
PSAP	0.00048882	0.462303	0.685	0.597	1	PC2
CST3	0.000539531	0.39766	0.718	0.65	1	PC2
HLA-C1	0.000577521	0.306646	0.677	0.548	1	PC2
LHFP	0.000587105	0.477824	0.629	0.517	1	PC2
SRGN1	0.000600185	0.403236	0.5	0.378	1	PC2
ARMCX3	0.00061893	0.689177	0.363	0.254	1	PC2
SON1	0.000667538	0.599403	0.556	0.443	1	PC2
GUCY1A3	0.00069927	0.578606	0.5	0.402	1	PC2
CTSD	0.000734878	0.658853	0.274	0.165	1	PC2
PLD3	0.000761884	0.667201	0.282	0.17	1	PC2
PDGFRB1	0.000774321	0.506704	0.387	0.267	1	PC2
FAM162B	0.000984694	0.724564	0.379	0.272	1	PC2
PKM	0.00103163	0.65696	0.581	0.521	1	PC2
FHL51	0.0010547	0.539308	0.395	0.284	1	PC2
GADD45A	0.00105886	0.714485	0.387	0.277	1	PC2
PRKAR1A	0.00112099	0.402788	0.589	0.494	1	PC2
NUDCD2	0.00121925	0.623123	0.282	0.175	1	PC2
SDHD	0.00136337	0.529199	0.46	0.359	1	PC2
C4orf3	0.00138331	0.427768	0.685	0.67	1	PC2
OAZ2	0.00142227	0.538823	0.573	0.516	1	PC2
PRDX5	0.00152766	0.465804	0.556	0.472	1	PC2
ZBTB20	0.00155257	0.680591	0.492	0.405	1	PC2
ATP6V1G1	0.00158525	0.355647	0.758	0.71	1	PC2
HNRNPK	0.00184435	0.427332	0.702	0.657	1	PC2
PCBP1	0.00184841	0.569088	0.492	0.392	1	PC2
CD591	0.00201906	0.423935	0.605	0.544	1	PC2
VASP	0.00204045	0.786355	0.29	0.197	1	PC2
LAPTM4A1	0.00206383	0.282369	0.863	0.867	1	PC2
GAPDH	0.00223486	0.270031	0.944	0.865	1	PC2
TMEM14C	0.00241184	0.508616	0.508	0.435	1	PC2
SERPING1	0.00252581	0.452476	0.54	0.444	1	PC2
SARAF	0.00283517	0.474016	0.581	0.494	1	PC2
LGALS3BP1	0.00294488	0.646815	0.339	0.232	1	PC2
TPI1	0.0029932	0.472055	0.677	0.63	1	PC2
PSIP1	0.00335677	0.488833	0.371	0.267	1	PC2
ERP29	0.00336267	0.522471	0.363	0.264	1	PC2
SPTSSA	0.0049044	0.486245	0.387	0.29	1	PC2
HTATSF1	0.00496036	0.598777	0.282	0.198	1	PC2
FKBP5	0.00508786	0.515899	0.492	0.382	1	PC2
TSPAN3	0.00548566	0.666013	0.306	0.22	1	PC2
RSU1	0.00582046	0.49264	0.411	0.31	1	PC2
YWHAE	0.00590799	0.392974	0.597	0.532	1	PC2
APLP2	0.00597754	0.435367	0.556	0.477	1	PC2
RHOA	0.00611044	0.388727	0.653	0.6	1	PC2
TMED2	0.00737574	0.251783	0.637	0.561	1	PC2
CD631	0.00756584	0.3321	0.903	0.867	1	PC2
XRCC6	0.00783755	0.582568	0.395	0.312	1	PC2
CARHSP1	0.0078768	0.519948	0.306	0.218	1	PC2
SLC38A2	0.00806021	0.657742	0.298	0.216	1	PC2
SH3BGRL3	0.00827471	0.602806	0.371	0.289	1	PC2
DPM1	0.00829015	0.526716	0.274	0.189	1	PC2
RBM17	0.00882697	0.529731	0.282	0.198	1	PC2
NAP1L1	0.00961519	0.484555	0.605	0.536	1	PC2
EIF1AY	1.07971e-75	1.57734	0.491	0.007	1.86099e-71	vSMC3
NNMT	4.1347e-37	1.94777	0.456	0.036	7.12657e-33	vSMC3
ACTC1	2.61532e-35	2.25235	0.579	0.07	4.50777e-31	vSMC3
RGS4	2.58139e-26	1.55264	0.456	0.058	4.44928e-22	vSMC3
ACAN	2.67403e-23	1.19569	0.439	0.058	4.60896e-19	vSMC3
TPM21	3.63164e-23	1.34755	1	0.912	6.25949e-19	vSMC3
TTYH2	8.4956e-22	1.06361	0.561	0.099	1.4643e-17	vSMC3
WFDC1	2.44824e-20	1.43366	0.982	0.435	4.21979e-16	vSMC3
SPARCL11	6.33742e-20	1.39948	1	0.805	1.09232e-15	vSMC3
ADIRF2	1.19971e-19	1.00941	1	0.98	2.06782e-15	vSMC3
SOD31	1.88192e-19	1.1235	1	0.821	3.24367e-15	vSMC3
TPM1	5.09261e-19	1.32242	1	0.801	8.77763e-15	vSMC3
CNN11	4.64136e-18	1.4234	0.965	0.418	7.99984e-14	vSMC3
ACTB1	7.1057e-18	0.849714	1	0.993	1.22474e-13	vSMC3
MYL61	1.18827e-17	0.794834	1	0.968	2.0481e-13	vSMC3
POLR2L	1.4761e-17	1.29904	0.965	0.476	2.54421e-13	vSMC3
C14orf142	5.09858e-17	0.938489	0.404	0.068	8.78791e-13	vSMC3
ENO3	8.76453e-17	0.95882	0.281	0.033	1.51065e-12	vSMC3
HSPA1B	2.55578e-16	1.13778	0.386	0.068	4.40514e-12	vSMC3
JAG1	1.38468e-15	1.22057	0.719	0.221	2.38663e-11	vSMC3
NDUFA3	2.1257e-15	1.18688	0.702	0.212	3.66385e-11	vSMC3
ENAH	2.40569e-15	0.979555	0.632	0.175	4.14646e-11	vSMC3
HSPB61	3.18568e-15	1.11285	0.789	0.263	5.49084e-11	vSMC3
FN1	4.25013e-15	0.825625	0.526	0.129	7.32553e-11	vSMC3
SDF2L1	1.03818e-14	0.961226	0.526	0.129	1.78942e-10	vSMC3
TAGLN1	1.24415e-14	0.893627	1	0.92	2.14442e-10	vSMC3
PPP1R14A1	1.71155e-14	1.02224	1	0.656	2.95003e-10	vSMC3
COL4A1	2.33375e-14	0.809247	0.333	0.056	4.02245e-10	vSMC3
KCNMB11	4.73868e-14	0.941482	0.719	0.232	8.1676e-10	vSMC3
HSPG2	5.8466e-14	0.721108	0.404	0.08	1.00772e-09	vSMC3
TP53I11	7.18915e-14	0.817216	0.298	0.046	1.23912e-09	vSMC3
COL4A2	1.91549e-13	1.08006	0.526	0.147	3.30153e-09	vSMC3
SNRPE	2.21224e-13	0.87679	0.667	0.206	3.81301e-09	vSMC3
UQCR11	2.86097e-13	0.952151	1	0.704	4.93117e-09	vSMC3
MYL91	4.79773e-13	0.720787	1	0.955	8.26937e-09	vSMC3
EEF1A1	1.35846e-12	1.08179	0.649	0.229	2.34145e-08	vSMC3
RAMP11	1.65157e-12	1.08808	0.719	0.26	2.84664e-08	vSMC3
ACTA21	2.24975e-12	0.976779	1	0.877	3.87768e-08	vSMC3
PRKCDBP1	2.54953e-12	0.924267	0.982	0.62	4.39437e-08	vSMC3
HLA-B1	2.65845e-12	0.887694	0.842	0.358	4.58211e-08	vSMC3
NR2F2	3.02993e-12	0.880631	0.895	0.387	5.22239e-08	vSMC3
AP2S1	4.26211e-12	0.874273	0.649	0.215	7.34617e-08	vSMC3
TGFB3	1.51502e-11	0.962949	0.316	0.063	2.61128e-07	vSMC3
OST4	2.17712e-11	0.932015	0.93	0.617	3.75249e-07	vSMC3
MYLK	2.24696e-11	1.02184	0.947	0.65	3.87286e-07	vSMC3
MYH111	2.35903e-11	0.721984	0.982	0.703	4.06602e-07	vSMC3
COX7A1	3.08464e-11	1.09731	0.895	0.526	5.31668e-07	vSMC3
MGP	3.10117e-11	0.901023	1	0.856	5.34518e-07	vSMC3
COMMD6	3.43446e-11	0.825303	0.982	0.714	5.91964e-07	vSMC3
IFITM31	5.03922e-11	0.895087	1	0.8	8.6856e-07	vSMC3
TGM2	6.65744e-11	0.892835	0.386	0.097	1.14748e-06	vSMC3
RAP1B	7.56557e-11	0.706056	0.421	0.107	1.304e-06	vSMC3
CRIP11	8.08922e-11	0.763118	1	0.92	1.39426e-06	vSMC3
C17orf89	1.00636e-10	0.760531	0.509	0.151	1.73456e-06	vSMC3
CALD11	1.5619e-10	0.693172	1	0.915	2.69209e-06	vSMC3
SEC61G	1.62572e-10	0.97846	0.86	0.454	2.8021e-06	vSMC3
SELM1	1.75137e-10	0.738393	1	0.82	3.01866e-06	vSMC3
ENG	2.21951e-10	0.845053	0.649	0.238	3.82555e-06	vSMC3
TNFRSF12A	4.36238e-10	1.10932	0.386	0.108	7.51899e-06	vSMC3
ISG15	5.27676e-10	0.266996	0.491	0.141	9.09503e-06	vSMC3
TNPO1	6.92752e-10	0.650434	0.298	0.064	1.19403e-05	vSMC3
PJA2	1.10976e-09	0.636547	0.509	0.16	1.91279e-05	vSMC3
LDHA1	1.31844e-09	0.931687	0.842	0.486	2.27247e-05	vSMC3
MYEOV2	1.37324e-09	0.933348	0.789	0.427	2.36692e-05	vSMC3
ENTPD3	1.43789e-09	0.650576	0.456	0.131	2.47835e-05	vSMC3
SH3BP5	1.56903e-09	0.703591	0.333	0.081	2.70438e-05	vSMC3
LINC00152	1.68141e-09	0.709505	0.421	0.12	2.89808e-05	vSMC3
PFN1	1.85247e-09	0.812013	1	0.841	3.19292e-05	vSMC3
NDUFB1	2.06636e-09	0.825905	0.789	0.377	3.56158e-05	vSMC3
OR51E1	2.84839e-09	0.686518	0.439	0.133	4.90949e-05	vSMC3
YAP1	3.31337e-09	0.672389	0.386	0.107	5.71092e-05	vSMC3
SORBS21	3.40123e-09	0.907842	0.684	0.288	5.86237e-05	vSMC3
S100A11	5.06789e-09	0.685904	0.842	0.409	8.73502e-05	vSMC3
RGS52	5.48076e-09	0.820476	0.982	0.791	9.44664e-05	vSMC3
HSPA5	6.81228e-09	0.869387	0.667	0.299	0.000117416	vSMC3
TUBA1A	6.83157e-09	0.622483	0.86	0.417	0.000117749	vSMC3
VWA1	7.23981e-09	0.670613	0.281	0.064	0.000124785	vSMC3
PHLDA31	7.5674e-09	0.659732	0.544	0.19	0.000130432	vSMC3
SSR4	1.03843e-08	0.682509	0.912	0.466	0.000178984	vSMC3
PDCD5	1.12118e-08	0.610781	0.649	0.25	0.000193247	vSMC3
SMIM4	1.20006e-08	0.545871	0.351	0.094	0.000206843	vSMC3
ROMO1	1.5575e-08	0.747714	0.649	0.269	0.000268451	vSMC3
PAM	1.7511e-08	0.674097	0.368	0.105	0.000301819	vSMC3
TNNC1	1.85136e-08	1.12822	0.298	0.076	0.000319101	vSMC3
IFI6	2.11471e-08	0.575773	0.368	0.105	0.000364491	vSMC3
ZNF593	2.20886e-08	0.430686	0.298	0.072	0.000380719	vSMC3
IGFBP4	2.44973e-08	0.656147	0.526	0.19	0.000422236	vSMC3
CALR	2.74159e-08	0.624698	0.632	0.266	0.000472541	vSMC3
LOC283335	3.00599e-08	0.525427	0.333	0.089	0.000518113	vSMC3
EDIL3	3.05497e-08	0.731867	0.439	0.144	0.000526555	vSMC3
MCAM1	3.21545e-08	0.657896	0.737	0.327	0.000554216	vSMC3
COX7B	3.42599e-08	0.667462	1	0.625	0.000590504	vSMC3
NKX3-1	3.44009e-08	0.730865	0.298	0.076	0.000592934	vSMC3
PDLIM4	3.55114e-08	0.7178	0.421	0.139	0.000612075	vSMC3
SLIRP	4.01389e-08	0.794774	0.807	0.426	0.000691833	vSMC3
SMIM12	4.04861e-08	0.571675	0.474	0.16	0.000697818	vSMC3
TCEB2	5.08863e-08	0.6361	0.982	0.697	0.000877076	vSMC3
NPR1	5.22566e-08	0.718281	0.351	0.103	0.000900695	vSMC3
AK1	5.2723e-08	0.905164	0.86	0.496	0.000908733	vSMC3
EPDR11	5.35556e-08	0.673953	0.491	0.178	0.000923084	vSMC3
TP53TG1	5.42219e-08	0.56543	0.351	0.1	0.000934568	vSMC3
CLU1	5.69258e-08	0.917969	0.965	0.687	0.000981173	vSMC3
REXO2	6.60407e-08	0.792466	0.596	0.249	0.00113828	vSMC3
PDLIM31	7.12668e-08	0.681277	0.596	0.24	0.00122835	vSMC3
IFI27L21	7.75995e-08	0.696548	0.491	0.173	0.00133751	vSMC3
TOMM7	1.12218e-07	0.640284	0.93	0.732	0.00193419	vSMC3
EIF2B3	1.17435e-07	0.505165	0.263	0.063	0.00202412	vSMC3
PTP4A3	1.2076e-07	0.959163	0.789	0.452	0.00208142	vSMC3
CHURC1	1.2406e-07	0.735116	0.842	0.511	0.0021383	vSMC3
LIMCH1	1.33775e-07	0.798997	0.368	0.118	0.00230575	vSMC3
SMTN	1.4194e-07	0.733341	0.509	0.201	0.00244648	vSMC3
USMG5	1.55697e-07	0.660062	0.86	0.489	0.0026836	vSMC3
ITGAV	1.64911e-07	0.522478	0.316	0.088	0.00284241	vSMC3
MFAP41	1.7842e-07	0.813627	0.719	0.378	0.00307525	vSMC3
FABP31	1.88498e-07	0.559574	0.579	0.229	0.00324896	vSMC3
PPIC1	1.89574e-07	0.636347	0.579	0.235	0.00326749	vSMC3
SLC9A3R2	1.96025e-07	0.510178	0.404	0.131	0.00337869	vSMC3
DSTN2	1.96102e-07	0.5	1	0.931	0.00338001	vSMC3
RRBP1	2.08707e-07	0.506229	0.298	0.081	0.00359727	vSMC3
CD81	2.30574e-07	0.690438	0.421	0.147	0.00397418	vSMC3
TIMM8B	2.47523e-07	0.589969	0.544	0.217	0.0042663	vSMC3
EEF1E1	2.5003e-07	0.465008	0.351	0.104	0.00430953	vSMC3
PGAM21	2.62545e-07	1.10113	0.667	0.347	0.00452523	vSMC3
IL6ST	2.70215e-07	0.482086	0.491	0.18	0.00465742	vSMC3
PLK2	2.82888e-07	0.574708	0.421	0.143	0.00487585	vSMC3
HRH2	3.17129e-07	0.569108	0.263	0.069	0.00546603	vSMC3
UROS	4.07273e-07	0.455492	0.298	0.081	0.00701975	vSMC3
FLNA1	4.07515e-07	0.571568	0.877	0.51	0.00702393	vSMC3
SLC7A2	4.43105e-07	0.900065	0.544	0.237	0.00763736	vSMC3
NDUFB2	4.71687e-07	0.64765	0.877	0.58	0.00813001	vSMC3
SERF2	4.77931e-07	0.496114	1	0.907	0.00823762	vSMC3
SUPT5H	5.00541e-07	0.393692	0.263	0.067	0.00862732	vSMC3
C7orf55	5.02325e-07	0.352781	0.351	0.105	0.00865808	vSMC3
DES1	5.50358e-07	1.14348	0.509	0.213	0.00948597	vSMC3
PDLIM51	7.70002e-07	0.529789	0.614	0.259	0.0132718	vSMC3
C14orf2	8.00247e-07	0.730911	0.86	0.564	0.0137931	vSMC3
CALM2	9.38843e-07	0.38567	1	0.97	0.0161819	vSMC3
BRD2	9.54236e-07	0.389634	0.474	0.174	0.0164472	vSMC3
MRPL27	1.02141e-06	0.531983	0.544	0.219	0.017605	vSMC3
STX8	1.1198e-06	0.600125	0.386	0.136	0.0193009	vSMC3
UBE2F	1.1317e-06	0.448087	0.298	0.088	0.0195059	vSMC3
THOC7	1.15491e-06	0.610015	0.456	0.176	0.0199061	vSMC3
COX7C	1.16823e-06	0.580442	0.965	0.713	0.0201357	vSMC3
BMPR2	1.16908e-06	0.469533	0.333	0.106	0.0201502	vSMC3
MRPL33	1.19127e-06	0.661307	0.789	0.487	0.0205326	vSMC3
ATP5I	1.21435e-06	0.694992	0.842	0.554	0.0209305	vSMC3
PHPT1	1.323e-06	0.689056	0.877	0.53	0.0228033	vSMC3
FAM177A1	1.38686e-06	0.467729	0.439	0.159	0.0239039	vSMC3
C1QTNF1	1.53244e-06	0.581896	0.526	0.225	0.0264131	vSMC3
TOMM5	1.53965e-06	0.563319	0.702	0.347	0.0265373	vSMC3
ENDOD1	1.64808e-06	0.672612	0.263	0.075	0.0284062	vSMC3
PTRF1	1.74788e-06	0.647944	0.895	0.533	0.0301265	vSMC3
FBXW5	1.75177e-06	0.558916	0.439	0.167	0.0301935	vSMC3
LINC00657	1.88709e-06	0.401046	0.404	0.144	0.0325258	vSMC3
DDX6	2.00193e-06	0.496444	0.298	0.091	0.0345053	vSMC3
CDC42EP1	2.01221e-06	0.326614	0.316	0.097	0.0346825	vSMC3
HSP90B1	2.1543e-06	0.633351	0.754	0.4	0.0371314	vSMC3
PDLIM71	2.29625e-06	0.524493	0.772	0.403	0.0395781	vSMC3
SH3BGR	2.40223e-06	0.529314	0.386	0.139	0.0414048	vSMC3
CRIM11	2.44565e-06	0.614382	0.667	0.319	0.0421532	vSMC3
ZFHX3	2.74241e-06	0.644837	0.632	0.3	0.0472682	vSMC3
MRPS18A	2.83784e-06	0.474076	0.316	0.101	0.0489131	vSMC3
PSMA5	2.94661e-06	0.597729	0.404	0.154	0.0507877	vSMC3
SGCA1	3.01381e-06	0.4808	0.614	0.271	0.0519461	vSMC3
MIEN1	3.06104e-06	0.511639	0.439	0.168	0.0527601	vSMC3
TXNDC17	3.13417e-06	0.51517	0.509	0.209	0.0540205	vSMC3
GAPDH1	3.24284e-06	0.529264	1	0.868	0.0558937	vSMC3
SORBS1	3.53315e-06	0.584999	0.316	0.104	0.0608974	vSMC3
PRELID1	3.71427e-06	0.434252	0.684	0.306	0.0640191	vSMC3
ACTR3	3.75831e-06	0.564539	0.754	0.387	0.0647783	vSMC3
PSMD9	3.86444e-06	0.484923	0.509	0.207	0.0666074	vSMC3
FAM50A	3.93246e-06	0.391019	0.386	0.137	0.0677799	vSMC3
SKA2	4.07931e-06	0.298868	0.421	0.151	0.0703111	vSMC3
NDUFA4	4.19418e-06	0.518954	1	0.871	0.0722908	vSMC3
CNIH4	4.91452e-06	0.638755	0.491	0.211	0.0847067	vSMC3
CALM1	5.10859e-06	0.597146	0.947	0.684	0.0880517	vSMC3
MYH10	5.20697e-06	0.696959	0.316	0.111	0.0897473	vSMC3
NAA38	5.24804e-06	0.605791	0.632	0.294	0.0904552	vSMC3
LGI2	5.45852e-06	0.829215	0.316	0.112	0.094083	vSMC3
FRG1	5.62082e-06	0.382448	0.386	0.137	0.0968804	vSMC3
PPA1	5.88839e-06	0.498964	0.456	0.191	0.101492	vSMC3
TIMP2	5.96803e-06	0.394644	0.439	0.174	0.102865	vSMC3
NDUFB3	6.477e-06	0.59741	0.649	0.321	0.111638	vSMC3
SNRPD1	6.68561e-06	0.466073	0.561	0.247	0.115233	vSMC3
PPP4R3B	6.91008e-06	0.549324	0.281	0.088	0.119102	vSMC3
SLC27A3	7.08802e-06	0.430326	0.316	0.105	0.122169	vSMC3
CDK2AP2	7.48795e-06	0.636546	0.386	0.151	0.129062	vSMC3
DIMT1	7.82947e-06	0.379302	0.316	0.103	0.134949	vSMC3
CSRP11	8.10678e-06	0.624336	0.842	0.521	0.139728	vSMC3
MIDN1	8.23362e-06	0.282814	0.368	0.129	0.141915	vSMC3
DMPK	8.23716e-06	0.509675	0.596	0.272	0.141976	vSMC3
CCT3	8.44577e-06	0.533858	0.667	0.319	0.145571	vSMC3
ATP5G1	8.49144e-06	0.446822	0.772	0.399	0.146358	vSMC3
IFITM2	8.5632e-06	0.645323	0.825	0.574	0.147595	vSMC3
KRT10	8.59673e-06	0.515487	0.684	0.331	0.148173	vSMC3
MRPL1	9.03632e-06	0.560146	0.386	0.15	0.15575	vSMC3
ACTN1	9.1747e-06	0.469381	0.807	0.404	0.158135	vSMC3
PCBP11	9.35345e-06	0.604605	0.737	0.384	0.161216	vSMC3
TIMM9	9.74537e-06	0.386746	0.298	0.098	0.167971	vSMC3
GTF2H5	9.77613e-06	0.574809	0.579	0.273	0.168501	vSMC3
MACF1	9.82928e-06	0.59008	0.298	0.1	0.169417	vSMC3
COX17	1.08499e-05	0.677143	0.684	0.367	0.187009	vSMC3
POLE4	1.10196e-05	0.392571	0.474	0.197	0.189934	vSMC3
ITGAE	1.28993e-05	0.541269	0.333	0.122	0.222333	vSMC3
CLTB	1.32579e-05	0.52481	0.702	0.353	0.228513	vSMC3
TMEM258	1.36998e-05	0.413931	0.719	0.354	0.23613	vSMC3
IQGAP1	1.44167e-05	0.362506	0.386	0.148	0.248486	vSMC3
SRA1	1.4455e-05	0.343363	0.316	0.108	0.249146	vSMC3
ALDOA	1.45373e-05	0.470543	0.947	0.709	0.250564	vSMC3
ITGB1	1.48917e-05	0.636201	0.579	0.263	0.256673	vSMC3
HACD1	1.49616e-05	0.527721	0.386	0.151	0.257878	vSMC3
NEXN1	1.52622e-05	0.51433	0.596	0.286	0.263059	vSMC3
COPE	1.5853e-05	0.498519	0.684	0.355	0.273242	vSMC3
LRRFIP1	1.58966e-05	0.538741	0.456	0.195	0.273994	vSMC3
SLMAP	1.59454e-05	0.48838	0.351	0.13	0.274835	vSMC3
NOP10	1.62565e-05	0.502773	0.614	0.303	0.280197	vSMC3
TNFRSF1A	1.67725e-05	0.408632	0.368	0.136	0.289091	vSMC3
COX5A	1.79272e-05	0.466131	0.526	0.236	0.308994	vSMC3
NUTF2	1.81309e-05	0.593901	0.298	0.105	0.312505	vSMC3
NDUFC2	1.8374e-05	0.552575	0.684	0.375	0.316694	vSMC3
KCTD10	1.84724e-05	0.592804	0.333	0.126	0.31839	vSMC3
ID31	1.93643e-05	0.415914	0.895	0.601	0.333763	vSMC3
GATA3	2.01954e-05	0.481149	0.281	0.093	0.348088	vSMC3
ARPP19	2.11185e-05	0.378565	0.491	0.209	0.363998	vSMC3
PSMD8	2.15404e-05	0.331436	0.719	0.34	0.371271	vSMC3
C1QBP	2.30417e-05	0.388511	0.632	0.296	0.397147	vSMC3
IMMT	2.32518e-05	0.288934	0.298	0.1	0.400767	vSMC3
CKMT2	2.33516e-05	0.349642	0.298	0.1	0.402487	vSMC3
AAMDC	2.43312e-05	0.366496	0.649	0.305	0.419373	vSMC3
PPIB	2.45997e-05	0.527681	0.596	0.302	0.424001	vSMC3
COX7A2	2.55708e-05	0.362854	1	0.856	0.440738	vSMC3
CHMP2A	2.57307e-05	0.419322	0.702	0.35	0.443494	vSMC3
MAP3K7CL1	2.76381e-05	0.71987	0.702	0.412	0.476371	vSMC3
PIGK	2.78659e-05	0.40234	0.298	0.101	0.480297	vSMC3
HEY2	2.8119e-05	0.442525	0.333	0.122	0.48466	vSMC3
CALU	2.82052e-05	0.482844	0.456	0.191	0.486145	vSMC3
UBE2A	2.98898e-05	0.394625	0.456	0.192	0.51518	vSMC3
UQCRQ	3.0893e-05	0.52185	0.877	0.641	0.532471	vSMC3
AEBP11	3.1217e-05	0.573879	0.596	0.286	0.538057	vSMC3
POLR2I	3.34773e-05	0.460865	0.649	0.317	0.577015	vSMC3
C9orf16	3.44543e-05	0.671949	0.561	0.277	0.593855	vSMC3
CTNNB1	3.50568e-05	0.522428	0.526	0.249	0.604239	vSMC3
GADD45GIP1	3.62991e-05	0.474855	0.719	0.384	0.625652	vSMC3
SPATS2L	3.92596e-05	0.444075	0.316	0.116	0.676679	vSMC3
UQCRFS1	3.99073e-05	0.433999	0.509	0.231	0.687843	vSMC3
NDUFS3	4.04362e-05	0.388342	0.456	0.195	0.696958	vSMC3
PRSS23	4.04946e-05	0.454606	0.491	0.218	0.697965	vSMC3
PHLDB2	4.3766e-05	0.530602	0.281	0.101	0.75435	vSMC3
RAB4A	4.41127e-05	0.541053	0.351	0.138	0.760327	vSMC3
TRAPPC2L	4.65038e-05	0.491932	0.491	0.223	0.80154	vSMC3
TXNDC9	4.73035e-05	0.378637	0.298	0.106	0.815324	vSMC3
EIF2S1	4.75766e-05	0.362371	0.404	0.166	0.820031	vSMC3
VIPR2	4.9375e-05	0.35339	0.263	0.087	0.851028	vSMC3
VPS37A	4.94776e-05	0.294147	0.281	0.094	0.852796	vSMC3
YIF1A	5.01288e-05	0.312023	0.474	0.204	0.864021	vSMC3
TIMP11	5.0412e-05	0.458122	0.842	0.473	0.868901	vSMC3
ARMC1	5.18013e-05	0.334865	0.298	0.106	0.892847	vSMC3
ATL3	5.46122e-05	0.622283	0.298	0.113	0.941296	vSMC3
A2M1	5.5242e-05	0.454482	0.807	0.514	0.952151	vSMC3
TJP1	5.58663e-05	0.449958	0.333	0.13	0.962911	vSMC3
NOP56	5.59387e-05	0.443564	0.351	0.138	0.964159	vSMC3
NDUFA2	5.83513e-05	0.412922	0.667	0.34	1	vSMC3
MRPL13	6.24301e-05	0.565161	0.421	0.187	1	vSMC3
EEA1	6.24595e-05	0.478769	0.281	0.101	1	vSMC3
TTC37	6.42166e-05	0.30201	0.263	0.088	1	vSMC3
HRAS	6.71137e-05	0.369165	0.298	0.108	1	vSMC3
TUBB4B	7.3516e-05	0.370252	0.404	0.17	1	vSMC3
SMIM10L1	7.50601e-05	0.282883	0.298	0.106	1	vSMC3
SYNM	7.93492e-05	0.486911	0.491	0.225	1	vSMC3
FERMT2	8.0366e-05	0.277787	0.509	0.222	1	vSMC3
DCUN1D5	8.2657e-05	0.586378	0.281	0.103	1	vSMC3
METTL5	8.3134e-05	0.333617	0.439	0.186	1	vSMC3
CPED1	8.46193e-05	0.341657	0.439	0.19	1	vSMC3
DEXI	8.66215e-05	0.380635	0.351	0.139	1	vSMC3
C16orf45	8.73937e-05	0.321632	0.316	0.118	1	vSMC3
WWTR1	8.80814e-05	0.469828	0.298	0.114	1	vSMC3
CHMP1B	8.81662e-05	0.459354	0.316	0.12	1	vSMC3
COX8A	8.95231e-05	0.537141	0.842	0.592	1	vSMC3
RAD51C	9.16303e-05	0.293168	0.263	0.091	1	vSMC3
MDH2	9.61029e-05	0.350552	0.561	0.262	1	vSMC3
FIS1	9.85908e-05	0.510198	0.737	0.427	1	vSMC3
LSM1	0.000100052	0.384042	0.421	0.186	1	vSMC3
AKIRIN1	0.000102573	0.361914	0.298	0.111	1	vSMC3
DHRS4L2	0.000103519	0.367511	0.351	0.141	1	vSMC3
PPP1R3C	0.000103622	0.340512	0.281	0.101	1	vSMC3
LLPH	0.000104618	0.325092	0.263	0.092	1	vSMC3
NDUFB4	0.000106638	0.420644	0.789	0.428	1	vSMC3
MAP7D1	0.000106876	0.345564	0.263	0.093	1	vSMC3
LSM10	0.000109306	0.309944	0.281	0.103	1	vSMC3
EDNRA	0.00010945	0.461471	0.491	0.234	1	vSMC3
NDUFA6	0.000109984	0.383141	0.684	0.38	1	vSMC3
MRVI1	0.000118146	0.499233	0.491	0.225	1	vSMC3
IFT43	0.000119098	0.388147	0.316	0.122	1	vSMC3
DYNC1LI2	0.000121165	0.304812	0.456	0.199	1	vSMC3
PTP4A11	0.000125342	0.328649	0.404	0.17	1	vSMC3
TUBB	0.000125426	0.498307	0.667	0.373	1	vSMC3
VIM1	0.000125844	0.368724	1	0.887	1	vSMC3
CDC37	0.000131479	0.281907	0.596	0.279	1	vSMC3
HEBP2	0.000139787	0.418107	0.421	0.188	1	vSMC3
PARM1	0.000140166	0.39584	0.526	0.251	1	vSMC3
DNAJB11	0.000153827	0.473099	0.298	0.116	1	vSMC3
MRPL22	0.000157038	0.358173	0.439	0.195	1	vSMC3
COX6C	0.000162301	0.445515	0.965	0.759	1	vSMC3
DNAJB9	0.000163817	0.442947	0.368	0.154	1	vSMC3
SBSPON1	0.000168472	0.452736	0.719	0.393	1	vSMC3
FZD7	0.000171705	0.410203	0.281	0.107	1	vSMC3
PSMB5	0.000176111	0.345825	0.719	0.379	1	vSMC3
NDUFS5	0.000191547	0.423883	0.895	0.598	1	vSMC3
PHF20L1	0.000194416	0.31211	0.281	0.106	1	vSMC3
MZT2B1	0.000196338	0.503389	0.807	0.472	1	vSMC3
SNRNP35	0.000199591	0.319907	0.263	0.097	1	vSMC3
CAPZA21	0.000199613	0.3769	0.877	0.548	1	vSMC3
CNN31	0.000200379	0.436405	0.825	0.538	1	vSMC3
RAB31	0.000200386	0.450509	0.316	0.129	1	vSMC3
ACTN4	0.000203626	0.303645	0.737	0.385	1	vSMC3
ABHD2	0.000203916	0.371376	0.263	0.097	1	vSMC3
PDIA4	0.000205474	0.274078	0.298	0.114	1	vSMC3
WDR11	0.000206032	0.487511	0.684	0.389	1	vSMC3
MRPL14	0.000210737	0.48824	0.333	0.142	1	vSMC3
TUBA1B	0.000237604	0.494562	0.807	0.542	1	vSMC3
DNAJC15	0.000237848	0.311638	0.386	0.168	1	vSMC3
CFL21	0.000247287	0.380826	0.614	0.311	1	vSMC3
RAD23B	0.000247473	0.272544	0.421	0.186	1	vSMC3
ACTR2	0.000258336	0.487126	0.404	0.181	1	vSMC3
PLEKHJ1	0.000264506	0.497515	0.281	0.113	1	vSMC3
COX20	0.000266313	0.426675	0.544	0.29	1	vSMC3
SRM	0.000269907	0.288648	0.368	0.157	1	vSMC3
UBL5	0.000272181	0.512764	0.877	0.673	1	vSMC3
ODC1	0.000277239	0.316587	0.386	0.168	1	vSMC3
EIF3J	0.000278499	0.458837	0.351	0.155	1	vSMC3
PTRHD1	0.000302008	0.361717	0.281	0.11	1	vSMC3
PPP1R12B1	0.000305041	0.416343	0.614	0.338	1	vSMC3
C14orf119	0.000305642	0.306062	0.351	0.147	1	vSMC3
TMEM208	0.000310846	0.343449	0.281	0.11	1	vSMC3
ANTXR1	0.000318107	0.436276	0.298	0.126	1	vSMC3
TCEAL3	0.000320881	0.52385	0.491	0.254	1	vSMC3
LAMTOR2	0.000321526	0.393624	0.421	0.198	1	vSMC3
MTCH2	0.000330315	0.3077	0.298	0.119	1	vSMC3
DPY30	0.000339865	0.293049	0.544	0.268	1	vSMC3
TXNL1	0.000358768	0.387262	0.456	0.216	1	vSMC3
SCAND1	0.00036923	0.284934	0.526	0.261	1	vSMC3
ATOX1	0.00037175	0.338832	0.526	0.25	1	vSMC3
DNPH1	0.000372013	0.498751	0.333	0.15	1	vSMC3
CSTB	0.000379167	0.269606	0.632	0.331	1	vSMC3
MIF1	0.000381286	0.418684	0.895	0.778	1	vSMC3
UQCC2	0.000382124	0.480886	0.404	0.194	1	vSMC3
TMEM106B	0.000423811	0.318133	0.298	0.119	1	vSMC3
P4HB	0.000453673	0.406929	0.439	0.207	1	vSMC3
NDUFV3	0.000458887	0.313216	0.368	0.164	1	vSMC3
FAM122A	0.000470408	0.450068	0.386	0.178	1	vSMC3
UQCRC1	0.000476282	0.289699	0.456	0.218	1	vSMC3
MTPN	0.00050004	0.338151	0.298	0.126	1	vSMC3
CREM	0.00050312	0.717248	0.421	0.209	1	vSMC3
DEK	0.000523841	0.323611	0.667	0.347	1	vSMC3
ZBTB8OS	0.000531465	0.312782	0.263	0.103	1	vSMC3
DYNLT31	0.000540548	0.388044	0.702	0.397	1	vSMC3
ANKRD40	0.000563082	0.312282	0.281	0.112	1	vSMC3
SDC21	0.000570283	0.396963	0.825	0.483	1	vSMC3
UBE2J1	0.000592062	0.379243	0.281	0.113	1	vSMC3
ADIPOR1	0.000599953	0.303569	0.281	0.112	1	vSMC3
NDUFV2	0.000610732	0.315983	0.719	0.408	1	vSMC3
KLHL42	0.000621592	0.305619	0.263	0.104	1	vSMC3
MOCS2	0.000656194	0.2739	0.561	0.282	1	vSMC3
NDUFC1	0.000656765	0.355768	0.737	0.414	1	vSMC3
FYTTD1	0.000682648	0.28053	0.368	0.164	1	vSMC3
TRAPPC1	0.000683698	0.344694	0.719	0.428	1	vSMC3
TGOLN2	0.000693129	0.307126	0.333	0.148	1	vSMC3
PSMA6	0.00071235	0.298314	0.579	0.3	1	vSMC3
RASGRP2	0.0007167	0.512419	0.509	0.278	1	vSMC3
NDUFAF2	0.000717921	0.429613	0.316	0.142	1	vSMC3
TPD52L2	0.000735317	0.362749	0.439	0.212	1	vSMC3
MRPS10	0.000753979	0.343869	0.281	0.118	1	vSMC3
SET	0.000769599	0.586526	0.474	0.229	1	vSMC3
HOXB2	0.000775815	0.635651	0.351	0.17	1	vSMC3
NDUFA11	0.000776621	0.432993	0.842	0.546	1	vSMC3
CIB1	0.000778513	0.337829	0.456	0.231	1	vSMC3
SLCO3A1	0.000783268	0.293268	0.281	0.117	1	vSMC3
PSMD7	0.000783978	0.272466	0.456	0.224	1	vSMC3
PPIG	0.000811671	0.303989	0.684	0.362	1	vSMC3
TUSC2	0.000815824	0.355573	0.316	0.138	1	vSMC3
MYADM	0.000817442	0.389436	0.474	0.234	1	vSMC3
MRPS18C	0.000844387	0.3032	0.439	0.212	1	vSMC3
EMC6	0.000927761	0.290067	0.316	0.138	1	vSMC3
GYG1	0.00095748	0.285755	0.386	0.179	1	vSMC3
LPP	0.000998184	0.571004	0.614	0.372	1	vSMC3
COX6B1	0.000998196	0.437617	0.912	0.611	1	vSMC3
UQCRH	0.000999057	0.271101	0.877	0.496	1	vSMC3
NAA10	0.00100435	0.268704	0.386	0.182	1	vSMC3
DRG1	0.00101337	0.255862	0.263	0.107	1	vSMC3
PDE3A	0.00101517	0.332859	0.281	0.119	1	vSMC3
RWDD1	0.00101606	0.373662	0.719	0.402	1	vSMC3
CTNNAL1	0.00102831	0.364432	0.351	0.163	1	vSMC3
DYNLT12	0.00103471	0.405176	0.807	0.518	1	vSMC3
FHL11	0.00110997	0.75737	0.561	0.354	1	vSMC3
HCFC1R11	0.00111834	0.296885	0.842	0.513	1	vSMC3
MANF	0.00113511	0.399928	0.368	0.176	1	vSMC3
HSF1	0.00113848	0.440245	0.298	0.132	1	vSMC3
TFG	0.00116953	0.256516	0.404	0.191	1	vSMC3
COPB1	0.00118457	0.264592	0.298	0.129	1	vSMC3
TIMM17B	0.00118824	0.269094	0.421	0.201	1	vSMC3
TMEM219	0.00120007	0.38637	0.526	0.296	1	vSMC3
GUK1	0.00120834	0.274158	0.93	0.602	1	vSMC3
TMEM147	0.00122301	0.368899	0.491	0.259	1	vSMC3
SH3BGRL31	0.00122464	0.454346	0.509	0.286	1	vSMC3
NGFRAP1	0.00124952	0.331541	0.895	0.66	1	vSMC3
NDUFA1	0.00127703	0.362451	0.789	0.528	1	vSMC3
CUEDC2	0.0012781	0.370703	0.404	0.197	1	vSMC3
ATP5L	0.00128352	0.367554	0.947	0.735	1	vSMC3
IAH1	0.00128853	0.259765	0.333	0.15	1	vSMC3
NDUFA13	0.00129624	0.369499	0.93	0.697	1	vSMC3
WTAP	0.00135752	0.26761	0.456	0.228	1	vSMC3
VPS35	0.00138399	0.287613	0.368	0.175	1	vSMC3
POMP	0.00140336	0.313911	0.895	0.66	1	vSMC3
CETN2	0.00152691	0.426316	0.509	0.285	1	vSMC3
GAMT	0.00154231	0.302382	0.333	0.155	1	vSMC3
CD151	0.00154918	0.416627	0.807	0.559	1	vSMC3
DYNLL1	0.00157434	0.371564	0.965	0.794	1	vSMC3
MSRB31	0.00159133	0.347592	0.614	0.348	1	vSMC3
SLC25A11	0.00159655	0.301684	0.368	0.179	1	vSMC3
KIF1C	0.00164504	0.474133	0.263	0.114	1	vSMC3
ARL2	0.00168686	0.370013	0.737	0.428	1	vSMC3
FRZB	0.00176287	0.330041	0.93	0.727	1	vSMC3
MINOS1	0.00179283	0.361386	0.842	0.577	1	vSMC3
SLC8A1	0.00186852	0.366253	0.263	0.114	1	vSMC3
MED28	0.001888	0.261291	0.281	0.125	1	vSMC3
UBE2N	0.00191868	0.279957	0.596	0.34	1	vSMC3
CST31	0.00193673	0.556002	0.86	0.646	1	vSMC3
SLC25A4	0.00195765	0.301897	0.737	0.449	1	vSMC3
EIF2S2	0.00196922	0.306738	0.439	0.222	1	vSMC3
ID2	0.00197582	0.326218	0.649	0.393	1	vSMC3
SREK1IP1	0.00199717	0.263959	0.263	0.113	1	vSMC3
CBX3	0.00202529	0.357236	0.351	0.175	1	vSMC3
MPRIP	0.00202808	0.319025	0.351	0.17	1	vSMC3
HSPE1	0.00209341	0.300179	0.684	0.381	1	vSMC3
ZYX	0.00213587	0.320827	0.368	0.186	1	vSMC3
GNG5	0.00216537	0.252254	0.632	0.355	1	vSMC3
PPP1R7	0.00228959	0.295053	0.386	0.192	1	vSMC3
CCT6A	0.00233014	0.262213	0.421	0.217	1	vSMC3
COX6A1	0.00237622	0.329616	0.965	0.707	1	vSMC3
PDE5A1	0.00238373	0.318149	0.456	0.244	1	vSMC3
COX5B	0.00246818	0.268491	0.93	0.72	1	vSMC3
ARL5A	0.00247906	0.25458	0.526	0.291	1	vSMC3
PPDPF	0.00248858	0.302375	0.965	0.756	1	vSMC3
JOSD2	0.00251576	0.307498	0.298	0.138	1	vSMC3
RAD23A	0.00259735	0.250084	0.719	0.423	1	vSMC3
BUD31	0.00263084	0.29032	0.421	0.218	1	vSMC3
SLBP	0.00276257	0.257952	0.281	0.126	1	vSMC3
NDUFAB1	0.00282563	0.263043	0.702	0.415	1	vSMC3
MRPS16	0.00285064	0.270906	0.333	0.159	1	vSMC3
POLR2K	0.00291559	0.258468	0.684	0.397	1	vSMC3
PTS	0.00292796	0.443131	0.351	0.185	1	vSMC3
UBE2D3	0.00306354	0.294022	0.789	0.504	1	vSMC3
POLD4	0.0030675	0.282486	0.368	0.188	1	vSMC3
METTL9	0.00328127	0.32794	0.351	0.178	1	vSMC3
ZAK1	0.00332388	0.37462	0.772	0.487	1	vSMC3
UQCRB2	0.00332862	0.289293	0.982	0.838	1	vSMC3
C5orf24	0.00336065	0.303084	0.421	0.218	1	vSMC3
PBX1	0.00336751	0.362705	0.316	0.16	1	vSMC3
ATP5F1	0.0034212	0.376738	0.596	0.354	1	vSMC3
ATP5E	0.00364346	0.266964	0.596	0.348	1	vSMC3
KIF5B	0.00367088	0.329139	0.561	0.337	1	vSMC3
ILK1	0.0036785	0.331705	0.772	0.487	1	vSMC3
VCL	0.00372387	0.282446	0.316	0.159	1	vSMC3
GSN	0.00380974	0.366146	0.86	0.567	1	vSMC3
CLIC41	0.00382969	0.436229	0.596	0.387	1	vSMC3
PPP1CA	0.00383473	0.298665	0.386	0.203	1	vSMC3
ID1	0.003853	0.308077	0.754	0.503	1	vSMC3
VTI1B	0.00388065	0.348426	0.298	0.143	1	vSMC3
GRHPR	0.00402159	0.253562	0.333	0.166	1	vSMC3
VDAC3	0.00407273	0.25365	0.526	0.29	1	vSMC3
CAMTA11	0.00410774	0.309442	0.807	0.569	1	vSMC3
NDUFA10	0.00414206	0.275088	0.386	0.197	1	vSMC3
NRP1	0.00417457	0.36203	0.281	0.136	1	vSMC3
CSNK1A1	0.00428962	0.328031	0.316	0.159	1	vSMC3
SEPW11	0.0046431	0.275021	0.947	0.743	1	vSMC3
MEF2C	0.0046804	0.401118	0.702	0.476	1	vSMC3
PRDX4	0.00480895	0.27145	0.316	0.156	1	vSMC3
YWHAH1	0.00532014	0.332809	0.684	0.455	1	vSMC3
PDIA3	0.00558551	0.36748	0.526	0.311	1	vSMC3
ARL3	0.00573312	0.285366	0.544	0.317	1	vSMC3
TGFB1I1	0.00582411	0.27354	0.614	0.375	1	vSMC3
UQCR10	0.00591986	0.256824	0.789	0.486	1	vSMC3
UBE3A	0.00593543	0.293113	0.298	0.148	1	vSMC3
ANXA6	0.00605864	0.298983	0.509	0.291	1	vSMC3
MRPL11	0.00606628	0.375441	0.316	0.162	1	vSMC3
TMA7	0.00617673	0.296596	0.667	0.456	1	vSMC3
UBE2D1	0.00661464	0.263993	0.333	0.168	1	vSMC3
CFL11	0.00677496	0.273378	0.965	0.763	1	vSMC3
C9orf31	0.00715196	0.253161	0.579	0.354	1	vSMC3
RAP1A1	0.00727922	0.271716	0.561	0.347	1	vSMC3
EIF6	0.00820162	0.273369	0.421	0.234	1	vSMC3
ATP6V0E1	0.00896771	0.28279	0.825	0.513	1	vSMC3
EBNA1BP2	0.00934324	0.309928	0.281	0.143	1	vSMC3
FBXL5	0.00938881	0.268432	0.333	0.179	1	vSMC3
C19orf53	0.00952495	0.281792	0.684	0.445	1	vSMC3
TSEN34	0.00966987	0.337897	0.368	0.212	1	vSMC3
NMRK2	4.26057e-27	1.54149	0.65	0.089	7.34352e-23	vSMC4
MYL92	1.05949e-22	1.55435	1	0.956	1.82614e-18	vSMC4
CALD12	1.208e-22	1.60283	1	0.917	2.08211e-18	vSMC4
MYH112	1.56835e-22	2.02028	1	0.708	2.70321e-18	vSMC4
FLNA2	1.5942e-21	1.90135	1	0.512	2.74776e-17	vSMC4
TUBA1C	4.96294e-21	0.921292	0.5	0.064	8.55412e-17	vSMC4
CD1511	3.13759e-20	1.70017	0.975	0.556	5.40795e-16	vSMC4
LMOD11	4.65203e-20	1.59151	0.925	0.296	8.01825e-16	vSMC4
CCL19	5.12979e-20	1.53291	0.325	0.028	8.84171e-16	vSMC4
TPT1	2.77519e-19	1.34146	1	0.864	4.78331e-15	vSMC4
NES	3.7222e-19	1.49365	0.725	0.158	6.41558e-15	vSMC4
TAGLN2	7.21186e-19	1.2753	1	0.922	1.24304e-14	vSMC4
HLA-B2	2.92895e-18	1.44272	1	0.36	5.04834e-14	vSMC4
TPM22	5.41274e-18	1.44778	1	0.914	9.3294e-14	vSMC4
INHBA	6.43872e-18	0.968237	0.375	0.043	1.10978e-13	vSMC4
CSRP12	2.80185e-17	1.73166	0.975	0.521	4.82927e-13	vSMC4
PTRF2	4.93891e-17	1.44197	0.975	0.536	8.51271e-13	vSMC4
KIAA0232	5.30364e-17	0.830133	0.45	0.065	9.14135e-13	vSMC4
IL17B	8.00494e-17	1.26129	0.625	0.129	1.37973e-12	vSMC4
ACTA22	1.41173e-16	1.33736	1	0.88	2.43325e-12	vSMC4
GRIP2	1.49391e-16	0.922452	0.325	0.035	2.5749e-12	vSMC4
VIM2	2.62253e-16	1.23379	1	0.889	4.52019e-12	vSMC4
TPM11	2.69631e-16	1.57432	0.975	0.806	4.64736e-12	vSMC4
HPSE2	4.54731e-16	0.992921	0.4	0.057	7.83775e-12	vSMC4
MAP4	5.43937e-16	0.913303	0.625	0.126	9.37531e-12	vSMC4
GREM2	6.40901e-16	0.807336	0.325	0.036	1.10466e-11	vSMC4
PPFIBP1	8.07105e-16	1.00705	0.7	0.158	1.39113e-11	vSMC4
SPARCL12	1.31449e-15	1.36778	1	0.808	2.26566e-11	vSMC4
TRIP11	1.63736e-15	0.890764	0.475	0.081	2.82216e-11	vSMC4
LOC100288911	2.50938e-15	1.03418	0.475	0.082	4.32516e-11	vSMC4
ACAN1	2.67747e-15	1.18891	0.425	0.067	4.61489e-11	vSMC4
CNN12	2.96963e-15	1.54152	0.925	0.431	5.11846e-11	vSMC4
ADSSL1	3.17839e-15	0.632773	0.275	0.027	5.47827e-11	vSMC4
TLN1	5.62461e-15	1.27347	0.85	0.277	9.69458e-11	vSMC4
GAPDH2	2.96281e-14	1.03542	1	0.87	5.10669e-10	vSMC4
TMEM57	7.6166e-14	0.611359	0.275	0.03	1.3128e-09	vSMC4
PPP1R3C1	1.07836e-13	0.622556	0.5	0.095	1.85865e-09	vSMC4
HSPG21	1.21943e-13	1.07596	0.45	0.084	2.10182e-09	vSMC4
TOP1	1.56857e-13	0.702838	0.425	0.071	2.70359e-09	vSMC4
SMC3	1.60839e-13	1.0721	0.55	0.12	2.77222e-09	vSMC4
FBXO25	1.67275e-13	0.682628	0.3	0.037	2.88315e-09	vSMC4
ICMT	2.49696e-13	0.594029	0.35	0.05	4.30375e-09	vSMC4
CACNA1H	2.8956e-13	0.545192	0.4	0.064	4.99085e-09	vSMC4
PGM5	4.28014e-13	0.754684	0.5	0.102	7.37725e-09	vSMC4
CD811	5.22461e-13	0.914032	0.6	0.144	9.00515e-09	vSMC4
MYL62	5.58437e-13	0.777102	1	0.968	9.62522e-09	vSMC4
ACTC11	6.64064e-13	1.27912	0.45	0.086	1.14458e-08	vSMC4
MALSU1	6.74389e-13	0.716785	0.45	0.083	1.16238e-08	vSMC4
CAMK2G	7.04053e-13	0.914339	0.65	0.161	1.21351e-08	vSMC4
ZC3H13	9.26121e-13	0.961416	0.575	0.134	1.59626e-08	vSMC4
CCND1	1.30613e-12	1.05226	0.725	0.207	2.25125e-08	vSMC4
HSPB8	1.54255e-12	0.93519	0.625	0.157	2.65873e-08	vSMC4
KIAA1671	1.64438e-12	0.686018	0.375	0.063	2.83426e-08	vSMC4
ITSN2	1.67778e-12	0.731807	0.4	0.069	2.89183e-08	vSMC4
MAP7D3	1.91177e-12	0.883545	0.525	0.119	3.29513e-08	vSMC4
ACTN41	2.0978e-12	1.10099	0.975	0.381	3.61577e-08	vSMC4
PKN2	2.24198e-12	0.692768	0.5	0.103	3.86428e-08	vSMC4
CRIP12	2.62828e-12	0.9848	1	0.922	4.5301e-08	vSMC4
PDLIM72	2.6298e-12	1.06676	0.975	0.401	4.53273e-08	vSMC4
USP12	2.71152e-12	0.60164	0.3	0.041	4.67357e-08	vSMC4
MSRB1	6.60156e-12	0.65384	0.375	0.064	1.13785e-07	vSMC4
REST	6.61917e-12	0.896031	0.45	0.092	1.14088e-07	vSMC4
CDH13	7.09429e-12	0.82072	0.425	0.084	1.22277e-07	vSMC4
INF2	7.24479e-12	0.569576	0.425	0.079	1.24871e-07	vSMC4
HRH21	8.49767e-12	0.907277	0.375	0.068	1.46466e-07	vSMC4
CAMKK2	8.88766e-12	0.619324	0.325	0.049	1.53188e-07	vSMC4
MFAP42	1.00865e-11	1.09269	0.9	0.376	1.7385e-07	vSMC4
FRMD4A	1.13518e-11	0.650406	0.4	0.074	1.95659e-07	vSMC4
TUBB4B1	1.24224e-11	0.848515	0.625	0.165	2.14113e-07	vSMC4
ATXN2	1.34685e-11	0.489822	0.3	0.043	2.32142e-07	vSMC4
CALM11	2.21396e-11	1.00662	1	0.687	3.81598e-07	vSMC4
LUZP1	2.22423e-11	0.770698	0.35	0.061	3.83369e-07	vSMC4
ODC11	2.51839e-11	0.969393	0.6	0.162	4.3407e-07	vSMC4
PGM5-AS1	2.63444e-11	0.657019	0.275	0.039	4.54072e-07	vSMC4
CABIN1	2.67591e-11	0.69916	0.5	0.112	4.61221e-07	vSMC4
HLA-A2	3.31596e-11	1.00062	0.975	0.478	5.71538e-07	vSMC4
WASL	4.26002e-11	0.517797	0.4	0.075	7.34257e-07	vSMC4
THAP11	4.87051e-11	0.486937	0.3	0.046	8.39481e-07	vSMC4
MYOCD	5.40601e-11	0.898807	0.425	0.091	9.31779e-07	vSMC4
MICAL2	5.47808e-11	0.680718	0.325	0.054	9.44202e-07	vSMC4
CAPNS1	6.43353e-11	0.833199	0.45	0.1	1.10888e-06	vSMC4
FXYD61	8.09175e-11	0.642736	0.775	0.223	1.39469e-06	vSMC4
POLR1D1	9.05998e-11	0.774608	0.65	0.185	1.56158e-06	vSMC4
PGAM22	9.23995e-11	1.06704	0.9	0.342	1.5926e-06	vSMC4
ETHE1	9.44461e-11	0.536619	0.35	0.062	1.62787e-06	vSMC4
VCL1	9.69117e-11	0.758456	0.575	0.15	1.67037e-06	vSMC4
NRIP21	1.0276e-10	0.913669	0.65	0.19	1.77117e-06	vSMC4
PYGM	1.0825e-10	0.680507	0.375	0.071	1.8658e-06	vSMC4
TNS1	1.0883e-10	1.149	0.8	0.291	1.87579e-06	vSMC4
SMOC2	1.15273e-10	0.562073	0.35	0.062	1.98685e-06	vSMC4
SYNE1	1.33551e-10	0.742433	0.45	0.102	2.30188e-06	vSMC4
AMOTL1	1.36056e-10	0.518755	0.3	0.048	2.34505e-06	vSMC4
HAPLN3	1.73025e-10	0.464724	0.3	0.048	2.98227e-06	vSMC4
NTRK3	1.84739e-10	0.895187	0.725	0.231	3.18417e-06	vSMC4
ZNF5931	2.00903e-10	0.608798	0.375	0.072	3.46276e-06	vSMC4
PDE5A2	2.04699e-10	0.825937	0.75	0.235	3.52819e-06	vSMC4
PPP1R18	2.97083e-10	0.754115	0.275	0.043	5.12052e-06	vSMC4
FABP32	3.33307e-10	0.979676	0.7	0.23	5.74487e-06	vSMC4
ENDOD11	3.42975e-10	0.565901	0.375	0.074	5.91151e-06	vSMC4
UTRN	3.90723e-10	0.78199	0.875	0.329	6.7345e-06	vSMC4
FAM89B	4.24469e-10	0.584096	0.4	0.083	7.31614e-06	vSMC4
NEXN2	4.42175e-10	1.06155	0.775	0.284	7.62133e-06	vSMC4
RRAD1	4.50423e-10	0.649623	0.7	0.217	7.76348e-06	vSMC4
PAWR	5.79331e-10	0.792735	0.4	0.086	9.98534e-06	vSMC4
NASP	5.82262e-10	0.630828	0.4	0.085	1.00359e-05	vSMC4
ERG	6.02597e-10	0.595718	0.4	0.084	1.03864e-05	vSMC4
SMTN1	6.1872e-10	0.770095	0.675	0.2	1.06643e-05	vSMC4
RASGRP21	7.20717e-10	0.855783	0.775	0.27	1.24223e-05	vSMC4
EEF1B2	8.74571e-10	0.882683	0.925	0.451	1.50741e-05	vSMC4
SEPW12	9.8966e-10	0.811643	1	0.744	1.70578e-05	vSMC4
ATP10A	1.03347e-09	0.471962	0.35	0.068	1.7813e-05	vSMC4
MAP1A	1.0521e-09	0.63443	0.325	0.061	1.81341e-05	vSMC4
ST5	1.17394e-09	0.525634	0.3	0.051	2.02341e-05	vSMC4
MYLK1	1.23895e-09	1.07121	1	0.653	2.13546e-05	vSMC4
ARHGEF10L	1.27888e-09	0.581923	0.275	0.046	2.20428e-05	vSMC4
DAPK3	1.30024e-09	0.523656	0.6	0.162	2.24109e-05	vSMC4
TNFRSF12A1	1.50619e-09	0.920937	0.45	0.111	2.59607e-05	vSMC4
DACT3	1.57256e-09	0.809869	0.4	0.091	2.71046e-05	vSMC4
GNAI2	1.5804e-09	0.646887	0.45	0.107	2.72397e-05	vSMC4
HIST1H4C	1.78612e-09	0.840074	0.725	0.251	3.07856e-05	vSMC4
DHRS4L21	2.11524e-09	0.556777	0.525	0.137	3.64583e-05	vSMC4
MYOZ1	2.16028e-09	0.654526	0.675	0.206	3.72345e-05	vSMC4
HDLBP	2.18043e-09	0.673826	0.475	0.118	3.75819e-05	vSMC4
PDGFA	2.25708e-09	0.329368	0.475	0.113	3.89031e-05	vSMC4
MEF2D	2.33221e-09	0.527432	0.4	0.088	4.0198e-05	vSMC4
CKMT21	2.4343e-09	0.640866	0.425	0.098	4.19575e-05	vSMC4
ROCK2	2.44569e-09	0.546717	0.575	0.157	4.21539e-05	vSMC4
PLEC	2.5237e-09	0.462833	0.35	0.07	4.34986e-05	vSMC4
SLC8A11	2.67373e-09	0.637052	0.45	0.109	4.60845e-05	vSMC4
SUGT1	2.98347e-09	0.621644	0.425	0.1	5.14231e-05	vSMC4
COMMD4	3.43894e-09	0.52188	0.4	0.09	5.92736e-05	vSMC4
DCTPP1	3.88657e-09	0.509554	0.325	0.063	6.69888e-05	vSMC4
KIAA1109	4.3283e-09	0.486353	0.325	0.063	7.46025e-05	vSMC4
ISLR	4.73234e-09	0.575879	0.325	0.064	8.15666e-05	vSMC4
FOXS1	4.75619e-09	0.720582	0.55	0.155	8.19776e-05	vSMC4
DES2	5.06894e-09	1.80763	0.6	0.215	8.73682e-05	vSMC4
DHRS3	5.17535e-09	0.593487	0.35	0.075	8.92023e-05	vSMC4
RRAS	5.32014e-09	1.03443	0.55	0.176	9.16979e-05	vSMC4
MYCBP2	5.40571e-09	0.407511	0.45	0.107	9.31729e-05	vSMC4
RAPGEF2	6.21608e-09	0.492935	0.275	0.048	0.00010714	vSMC4
B3GALNT2	6.27465e-09	0.345098	0.3	0.055	0.00010815	vSMC4
SOD32	6.6985e-09	0.80517	1	0.825	0.000115455	vSMC4
SNAPC2	6.81534e-09	0.441846	0.275	0.048	0.000117469	vSMC4
ATP5E1	7.11558e-09	0.827211	0.825	0.342	0.000122644	vSMC4
PRKCDBP2	7.23003e-09	0.869342	0.975	0.627	0.000124617	vSMC4
TCF7L1	7.76152e-09	0.598845	0.275	0.049	0.000133778	vSMC4
CWC27	8.15737e-09	0.505458	0.425	0.102	0.0001406	vSMC4
SMARCA4	8.33813e-09	0.379925	0.275	0.048	0.000143716	vSMC4
RALBP1	8.85468e-09	0.658384	0.525	0.147	0.000152619	vSMC4
MYOM1	9.27594e-09	0.667784	0.3	0.058	0.00015988	vSMC4
MRVI11	9.27599e-09	0.979756	0.65	0.223	0.000159881	vSMC4
DMTN	9.82003e-09	0.455959	0.275	0.049	0.000169258	vSMC4
SNTA1	1.01348e-08	0.449179	0.275	0.049	0.000174683	vSMC4
HLA-F	1.05233e-08	0.420171	0.375	0.083	0.00018138	vSMC4
PPP1R12B2	1.06462e-08	1.21654	0.75	0.338	0.000183499	vSMC4
UBA52	1.12044e-08	0.829721	1	0.741	0.000193119	vSMC4
ZNF106	1.14187e-08	0.599474	0.375	0.084	0.000196813	vSMC4
TRIM47	1.15392e-08	0.692983	0.4	0.097	0.000198889	vSMC4
ZCCHC17	1.16413e-08	0.618819	0.525	0.146	0.000200649	vSMC4
MLEC	1.17885e-08	0.534996	0.5	0.134	0.000203187	vSMC4
ZSCAN16-AS1	1.21656e-08	0.526543	0.325	0.065	0.000209687	vSMC4
CDC73	1.21723e-08	0.813361	0.45	0.12	0.000209801	vSMC4
PSME3	1.25532e-08	0.543337	0.275	0.05	0.000216367	vSMC4
SPEG1	1.27049e-08	0.552774	0.55	0.155	0.000218981	vSMC4
CD34	1.29197e-08	0.551923	0.425	0.106	0.000222684	vSMC4
AMIGO2	1.32871e-08	0.637567	0.35	0.077	0.000229016	vSMC4
RSRC1	1.34536e-08	0.503353	0.375	0.084	0.000231887	vSMC4
CCDC31	1.36507e-08	0.822182	0.65	0.228	0.000235283	vSMC4
DEK1	1.38837e-08	0.809912	0.85	0.345	0.0002393	vSMC4
RAI14	1.45935e-08	0.471414	0.275	0.05	0.000251533	vSMC4
LDB31	1.48006e-08	0.570218	0.675	0.22	0.000255103	vSMC4
PTN	1.56831e-08	1.01974	0.875	0.46	0.000270314	vSMC4
MRPL43	1.56931e-08	0.643952	0.6	0.183	0.000270486	vSMC4
ANO6	1.57668e-08	0.676613	0.3	0.06	0.000271756	vSMC4
ENTPD31	1.6088e-08	0.978249	0.475	0.137	0.000277293	vSMC4
TJP11	1.65477e-08	0.534681	0.475	0.127	0.000285216	vSMC4
TIMM91	1.65779e-08	0.49675	0.4	0.097	0.000285736	vSMC4
GPR20	1.89634e-08	0.589252	0.5	0.137	0.000326854	vSMC4
SYNM1	1.96134e-08	0.628671	0.675	0.222	0.000338057	vSMC4
SERPINH1	1.97759e-08	0.587965	0.5	0.139	0.000340857	vSMC4
SECISBP2L	2.08189e-08	0.433885	0.3	0.06	0.000358834	vSMC4
WDR12	2.49255e-08	0.829036	0.875	0.386	0.000429616	vSMC4
ASAP2	2.53101e-08	0.464092	0.35	0.077	0.000436245	vSMC4
NFIC	2.83143e-08	0.613632	0.7	0.239	0.000488025	vSMC4
KIF1C1	2.85396e-08	0.601672	0.425	0.11	0.000491908	vSMC4
EMILIN1	2.98013e-08	0.492692	0.325	0.069	0.000513656	vSMC4
DESI2	3.03812e-08	0.568678	0.275	0.053	0.00052365	vSMC4
HCFC1R12	3.67065e-08	0.833283	0.95	0.514	0.000632672	vSMC4
RRBP11	3.91299e-08	0.709622	0.35	0.083	0.000674442	vSMC4
WHSC1L1	4.27111e-08	0.603518	0.475	0.132	0.000736168	vSMC4
PLEKHO1	4.47377e-08	0.499794	0.425	0.107	0.000771099	vSMC4
MOB21	4.50468e-08	1.00658	0.675	0.263	0.000776427	vSMC4
TP53I111	4.55878e-08	0.482021	0.275	0.053	0.000785751	vSMC4
ADGRA2	4.81912e-08	0.465958	0.35	0.079	0.000830624	vSMC4
SSPN	4.90582e-08	0.597358	0.575	0.18	0.000845568	vSMC4
NSA2	5.42155e-08	0.723397	0.475	0.139	0.000934458	vSMC4
ITPA	5.42186e-08	0.482078	0.3	0.062	0.000934511	vSMC4
PJA21	5.72667e-08	0.488861	0.55	0.165	0.00098705	vSMC4
LGI21	6.3617e-08	0.498527	0.425	0.111	0.0010965	vSMC4
DDX46	6.39102e-08	0.695199	0.55	0.172	0.00110156	vSMC4
LOC400043	6.59082e-08	0.607267	0.325	0.074	0.00113599	vSMC4
MCAM2	7.0247e-08	0.780789	0.775	0.333	0.00121078	vSMC4
CACNA1C	7.34021e-08	0.413487	0.35	0.081	0.00126516	vSMC4
PAFAH1B1	7.36376e-08	0.542643	0.45	0.123	0.00126922	vSMC4
CHCHD101	8.02539e-08	0.805854	0.8	0.345	0.00138326	vSMC4
PPP1R12A1	8.13747e-08	0.876667	0.975	0.563	0.00140257	vSMC4
PPP1R12C	8.51921e-08	0.553102	0.3	0.064	0.00146837	vSMC4
FAM129A	8.82962e-08	0.749516	0.65	0.236	0.00152187	vSMC4
KAZALD1	9.88028e-08	0.461068	0.275	0.055	0.00170296	vSMC4
ALDH21	1.0521e-07	0.633166	0.625	0.211	0.0018134	vSMC4
UCK1	1.08831e-07	0.45657	0.275	0.055	0.00187581	vSMC4
UBA1	1.09301e-07	0.423441	0.3	0.064	0.0018839	vSMC4
FILIP1	1.10824e-07	0.619929	0.65	0.217	0.00191016	vSMC4
SORBS11	1.11242e-07	0.675603	0.4	0.104	0.00191737	vSMC4
HSPBP1	1.154e-07	0.427679	0.3	0.063	0.00198904	vSMC4
FAU	1.18732e-07	0.584459	1	0.93	0.00204646	vSMC4
THUMPD3	1.2474e-07	0.376261	0.275	0.055	0.00215002	vSMC4
SCAND11	1.35978e-07	0.562392	0.725	0.257	0.00234371	vSMC4
TIMMDC1	1.43027e-07	0.612856	0.525	0.165	0.00246521	vSMC4
KANK1	1.48691e-07	0.638325	0.325	0.077	0.00256283	vSMC4
HSPB71	1.54595e-07	0.755667	0.55	0.182	0.0026646	vSMC4
ROCK11	1.67813e-07	0.953133	0.85	0.449	0.00289243	vSMC4
ARHGAP291	1.67908e-07	0.50918	0.6	0.192	0.00289405	vSMC4
CCDC25	1.72844e-07	0.739272	0.425	0.119	0.00297914	vSMC4
FIS11	1.79498e-07	0.855151	0.925	0.424	0.00309383	vSMC4
FH	1.84399e-07	0.400997	0.325	0.074	0.0031783	vSMC4
LIMS2	1.84817e-07	0.692443	0.375	0.099	0.00318551	vSMC4
RARRES3	1.8713e-07	0.740527	0.35	0.086	0.00322537	vSMC4
PRRC2C	2.08762e-07	0.460966	0.5	0.146	0.00359822	vSMC4
RAMP12	2.12019e-07	0.652795	0.7	0.27	0.00365436	vSMC4
UPF2	2.23796e-07	0.559682	0.35	0.086	0.00385735	vSMC4
RGS7BP	2.35742e-07	0.396265	0.3	0.067	0.00406326	vSMC4
MPHOSPH10	2.46192e-07	0.458351	0.3	0.067	0.00424337	vSMC4
EEA11	2.64272e-07	0.697767	0.375	0.1	0.00455499	vSMC4
PHF141	2.65054e-07	0.531964	0.525	0.165	0.00456847	vSMC4
RCSD1	2.81502e-07	0.510469	0.35	0.086	0.00485196	vSMC4
DNAJC1	2.90295e-07	0.355872	0.35	0.085	0.00500353	vSMC4
CABP1	2.93123e-07	0.423374	0.35	0.085	0.00505227	vSMC4
SMIM10	3.00551e-07	0.608946	0.5	0.157	0.0051803	vSMC4
MRPL12	3.11059e-07	0.421101	0.5	0.15	0.00536142	vSMC4
CTSD1	3.22697e-07	0.439791	0.525	0.164	0.005562	vSMC4
SLC25A3	3.52026e-07	0.712039	0.95	0.52	0.00606751	vSMC4
MPHOSPH8	3.58557e-07	0.72298	0.725	0.289	0.00618009	vSMC4
ABCF1	3.63531e-07	0.605097	0.3	0.07	0.00626583	vSMC4
TNNC11	3.92937e-07	0.695996	0.325	0.079	0.00677266	vSMC4
ADGRE5	4.00799e-07	0.517056	0.325	0.079	0.00690817	vSMC4
MSRB32	4.16873e-07	0.7234	0.8	0.345	0.00718522	vSMC4
BRI3	4.21318e-07	0.522786	0.55	0.181	0.00726184	vSMC4
ARPC4	4.21397e-07	0.370135	0.55	0.172	0.0072632	vSMC4
ACTG11	4.23072e-07	0.692361	1	0.808	0.00729207	vSMC4
EIF5A	4.54844e-07	0.670577	0.725	0.28	0.00783969	vSMC4
POLD41	4.60505e-07	0.606198	0.55	0.183	0.00793727	vSMC4
KTN1	4.64646e-07	0.771278	0.875	0.437	0.00800864	vSMC4
TIMM44	4.6597e-07	0.406378	0.3	0.069	0.00803146	vSMC4
FILIP1L2	4.70064e-07	0.307814	0.675	0.23	0.00810202	vSMC4
RSBN1	4.72389e-07	0.360288	0.325	0.078	0.00814209	vSMC4
CHD4	4.83901e-07	0.546181	0.375	0.102	0.00834053	vSMC4
PRPF6	4.90949e-07	0.319798	0.5	0.147	0.00846199	vSMC4
TUBA1A1	5.0987e-07	0.670026	0.875	0.425	0.00878812	vSMC4
DBP	5.28767e-07	0.549171	0.275	0.061	0.00911384	vSMC4
PDLIM11	5.63427e-07	0.782646	0.925	0.612	0.00971123	vSMC4
SMARCA5	5.7003e-07	0.634203	0.4	0.113	0.00982504	vSMC4
PTTG1IP	5.87201e-07	0.690908	0.45	0.134	0.010121	vSMC4
TBXA2R	5.928e-07	0.625275	0.3	0.072	0.0102175	vSMC4
APPL1	6.06768e-07	0.444436	0.5	0.154	0.0104582	vSMC4
MRPL16	6.20424e-07	0.358121	0.5	0.154	0.0106936	vSMC4
IQGAP11	6.23976e-07	0.533554	0.475	0.148	0.0107549	vSMC4
TAF3	6.71934e-07	0.413343	0.325	0.079	0.0115814	vSMC4
CPED11	7.03244e-07	0.638713	0.55	0.189	0.0121211	vSMC4
NFASC	7.0767e-07	0.479036	0.325	0.081	0.0121974	vSMC4
FBXW2	7.54039e-07	0.503361	0.325	0.083	0.0129966	vSMC4
ATP2B4	7.62848e-07	0.595983	0.5	0.162	0.0131485	vSMC4
TMEM511	7.64808e-07	0.543137	0.575	0.197	0.0131822	vSMC4
ANTXR11	8.15055e-07	0.392457	0.425	0.124	0.0140483	vSMC4
LLPH1	8.43692e-07	0.396649	0.35	0.091	0.0145419	vSMC4
MRPS22	8.47799e-07	0.358677	0.3	0.07	0.0146127	vSMC4
A2M2	8.50475e-07	0.760694	0.95	0.513	0.0146588	vSMC4
FN11	8.76826e-07	0.501563	0.45	0.14	0.015113	vSMC4
FAM173A	9.05789e-07	0.517812	0.375	0.104	0.0156122	vSMC4
TGFB1I11	9.10672e-07	0.744032	0.8	0.371	0.0156963	vSMC4
CAST	9.6906e-07	0.463174	0.6	0.204	0.0167027	vSMC4
SCYL1	9.69709e-07	0.361002	0.35	0.091	0.0167139	vSMC4
PSMA51	1.0326e-06	0.56123	0.475	0.155	0.017798	vSMC4
SH3BGR1	1.0782e-06	0.575597	0.45	0.141	0.0185839	vSMC4
NDUFB41	1.10448e-06	0.596857	0.925	0.429	0.0190368	vSMC4
KCNMB12	1.16544e-06	0.561914	0.65	0.245	0.0200875	vSMC4
CLPP	1.17453e-06	0.341358	0.425	0.123	0.0202442	vSMC4
SUPT16H	1.24638e-06	0.308326	0.35	0.092	0.0214826	vSMC4
MRFAP11	1.28569e-06	0.606952	0.85	0.41	0.0221602	vSMC4
BDP1	1.30219e-06	0.507882	0.35	0.096	0.0224445	vSMC4
TCEAL31	1.30269e-06	0.523826	0.65	0.251	0.0224532	vSMC4
SNCG2	1.30586e-06	0.84321	0.95	0.585	0.0225078	vSMC4
KMT2A	1.33616e-06	0.527821	0.3	0.076	0.02303	vSMC4
ATXN7L3B	1.35944e-06	0.453034	0.275	0.063	0.0234313	vSMC4
RGS41	1.40892e-06	0.580207	0.3	0.074	0.0242842	vSMC4
SF3B2	1.43262e-06	0.504165	0.725	0.273	0.0246927	vSMC4
WTIP	1.45322e-06	0.456269	0.35	0.095	0.0250477	vSMC4
TRMT10C	1.47665e-06	0.478312	0.275	0.065	0.0254516	vSMC4
PRPF38B	1.57171e-06	0.499297	0.45	0.141	0.02709	vSMC4
CDIPT	1.57779e-06	0.55028	0.525	0.178	0.0271948	vSMC4
NRD1	1.59567e-06	0.3027	0.35	0.09	0.0275029	vSMC4
MGP1	1.65083e-06	0.562301	1	0.859	0.0284537	vSMC4
CHD3	1.65388e-06	0.461831	0.35	0.096	0.0285063	vSMC4
MRPL48	1.71011e-06	0.469937	0.325	0.083	0.0294755	vSMC4
TSR3	1.72733e-06	0.358543	0.375	0.104	0.0297723	vSMC4
GSTK1	1.73118e-06	0.47667	0.775	0.311	0.0298387	vSMC4
WFDC11	1.77092e-06	0.739336	0.875	0.451	0.0305235	vSMC4
ENAH1	1.78206e-06	0.512036	0.55	0.188	0.0307155	vSMC4
STK25	1.80421e-06	0.453983	0.325	0.085	0.0310974	vSMC4
PPP1R14A2	1.90753e-06	0.643735	1	0.662	0.0328782	vSMC4
CKB1	1.90926e-06	1.0381	0.525	0.203	0.0329081	vSMC4
EMC3	1.96273e-06	0.424302	0.4	0.116	0.0338297	vSMC4
MAZ	2.17717e-06	0.483282	0.275	0.065	0.0375256	vSMC4
DNAJC21	2.18272e-06	0.265169	0.35	0.093	0.0376214	vSMC4
MACF11	2.22564e-06	0.666802	0.35	0.102	0.0383611	vSMC4
NDUFB7	2.25186e-06	0.679091	0.975	0.599	0.0388131	vSMC4
PSMB1	2.26006e-06	0.619742	0.975	0.533	0.0389544	vSMC4
RAB11B	2.30291e-06	0.484831	0.65	0.236	0.0396929	vSMC4
COL14A1	2.31076e-06	0.590699	0.3	0.077	0.0398283	vSMC4
SMARCC2	2.33564e-06	0.553621	0.375	0.107	0.0402571	vSMC4
ZNF292	2.36272e-06	0.410978	0.325	0.088	0.0407239	vSMC4
CCDC85B	2.37478e-06	0.625104	0.775	0.334	0.0409317	vSMC4
PDLIM32	2.48156e-06	0.485233	0.65	0.244	0.0427721	vSMC4
KLHDC8B	2.5499e-06	0.366105	0.35	0.095	0.04395	vSMC4
LGI4	2.56792e-06	0.513216	0.55	0.196	0.0442606	vSMC4
AEBP12	2.63431e-06	0.864294	0.65	0.29	0.0454049	vSMC4
SPAG7	2.64468e-06	0.464342	0.7	0.261	0.0455836	vSMC4
SEC31A	2.6927e-06	0.386922	0.375	0.106	0.0464114	vSMC4
GRHPR1	2.71217e-06	0.621937	0.475	0.162	0.046747	vSMC4
P4HB1	2.87456e-06	0.513544	0.575	0.206	0.049546	vSMC4
ITGB11	2.9678e-06	0.590343	0.675	0.265	0.051153	vSMC4
KDM5A	2.9975e-06	0.340826	0.3	0.076	0.051665	vSMC4
ARHGEF7	3.05237e-06	0.416975	0.35	0.098	0.0526106	vSMC4
RABGAP1	3.06566e-06	0.41952	0.325	0.088	0.0528398	vSMC4
C12orf57	3.09303e-06	0.647793	0.95	0.533	0.0533115	vSMC4
DNPEP	3.1392e-06	0.542156	0.325	0.09	0.0541073	vSMC4
PBXIP1	3.24459e-06	0.318051	0.525	0.174	0.0559237	vSMC4
SLU7	3.29501e-06	0.47449	0.45	0.144	0.0567928	vSMC4
RILPL2	3.34718e-06	0.402542	0.4	0.12	0.0576921	vSMC4
NTRK21	3.37098e-06	0.536581	0.8	0.336	0.0581022	vSMC4
CORO1C	3.38231e-06	0.385257	0.275	0.067	0.0582975	vSMC4
UBXN6	3.44784e-06	0.425225	0.325	0.088	0.0594269	vSMC4
TTC371	3.65471e-06	0.521109	0.325	0.089	0.0629925	vSMC4
DDX17	3.80622e-06	0.480471	0.625	0.241	0.0656041	vSMC4
SCARA31	3.82386e-06	0.361058	0.475	0.153	0.0659081	vSMC4
PIN4	3.87472e-06	0.52508	0.55	0.206	0.0667847	vSMC4
OFD1	3.91679e-06	0.492412	0.3	0.079	0.0675098	vSMC4
ZFAND3	3.93449e-06	0.34097	0.275	0.067	0.0678148	vSMC4
WBP2	3.9502e-06	0.446333	0.525	0.182	0.0680856	vSMC4
RWDD11	3.97238e-06	0.587048	0.875	0.401	0.068468	vSMC4
SSNA1	3.98409e-06	0.343321	0.525	0.174	0.0686698	vSMC4
EIF2B1	4.00883e-06	0.280775	0.325	0.085	0.0690961	vSMC4
MBNL1	4.06448e-06	0.675363	0.425	0.14	0.0700554	vSMC4
MVP	4.23818e-06	0.635976	0.3	0.082	0.0730493	vSMC4
GPI	4.39569e-06	0.521167	0.3	0.079	0.0757641	vSMC4
RSF1	4.40967e-06	0.644239	0.45	0.151	0.076005	vSMC4
TRAPPC2L1	4.45537e-06	0.341526	0.625	0.222	0.0767928	vSMC4
KCNMA1	4.51784e-06	0.527922	0.375	0.114	0.0778695	vSMC4
NACA	4.59856e-06	0.65267	1	0.813	0.0792607	vSMC4
ATP5D	4.70549e-06	0.68726	0.9	0.507	0.0811039	vSMC4
TACC1	4.77827e-06	0.397725	0.6	0.222	0.0823582	vSMC4
ZAK2	4.79503e-06	0.596877	0.95	0.485	0.0826472	vSMC4
OSBPL8	4.86579e-06	0.339101	0.375	0.11	0.0838667	vSMC4
GBP21	4.90196e-06	0.650444	0.675	0.29	0.0844902	vSMC4
KLHDC3	5.17514e-06	0.438937	0.425	0.132	0.0891987	vSMC4
WBP4	5.39097e-06	0.311503	0.425	0.131	0.0929188	vSMC4
GIPC1	5.6268e-06	0.420346	0.35	0.1	0.0969835	vSMC4
DUSP26	6.15649e-06	0.542441	0.325	0.092	0.106113	vSMC4
CORO1B	6.27464e-06	0.574728	0.525	0.195	0.10815	vSMC4
ELOF1	6.4717e-06	0.253642	0.35	0.098	0.111546	vSMC4
BCAM1	6.48648e-06	0.560481	0.975	0.69	0.111801	vSMC4
ANXA61	6.75084e-06	0.674712	0.65	0.289	0.116358	vSMC4
CENPT	6.97559e-06	0.342059	0.3	0.079	0.120231	vSMC4
MFGE81	7.23363e-06	0.560022	0.95	0.77	0.124679	vSMC4
TAF11	7.44141e-06	0.427356	0.275	0.07	0.12826	vSMC4
TTLL7	7.80406e-06	0.45166	0.375	0.113	0.134511	vSMC4
RNF115	7.91212e-06	0.494485	0.425	0.143	0.136373	vSMC4
FDPS	7.91425e-06	0.497659	0.45	0.151	0.13641	vSMC4
HNRNPD	8.04977e-06	0.527531	0.525	0.193	0.138746	vSMC4
ZFHX31	8.07884e-06	0.643925	0.7	0.304	0.139247	vSMC4
RALY	8.15477e-06	0.59025	0.7	0.297	0.140556	vSMC4
FKBP4	8.18714e-06	0.510929	0.5	0.183	0.141113	vSMC4
CUL1	8.21539e-06	0.543329	0.275	0.072	0.1416	vSMC4
GNB2	8.30885e-06	0.558975	0.6	0.242	0.143211	vSMC4
PEA15	8.42127e-06	0.303711	0.325	0.09	0.145149	vSMC4
COX7C1	8.63403e-06	0.538536	0.975	0.717	0.148816	vSMC4
PRSS231	9.30022e-06	0.499591	0.575	0.22	0.160299	vSMC4
SDHB	9.60445e-06	0.422161	0.625	0.237	0.165542	vSMC4
PKD2	9.66003e-06	0.551097	0.3	0.084	0.1665	vSMC4
NUTF21	1.03996e-05	0.53871	0.35	0.106	0.179248	vSMC4
SYNPO	1.0797e-05	0.379789	0.325	0.093	0.186098	vSMC4
NDUFS51	1.08229e-05	0.694002	0.975	0.6	0.186544	vSMC4
PRKAG2	1.0881e-05	0.481928	0.275	0.072	0.187545	vSMC4
MRPS18A1	1.09452e-05	0.374915	0.35	0.104	0.188652	vSMC4
HIP1	1.09781e-05	0.35067	0.275	0.071	0.189219	vSMC4
TMEM109	1.13172e-05	0.326302	0.625	0.232	0.195063	vSMC4
ARHGEF25	1.16481e-05	0.471516	0.35	0.106	0.200766	vSMC4
HACD11	1.17386e-05	0.453945	0.45	0.153	0.202326	vSMC4
GPATCH4	1.18024e-05	0.298466	0.3	0.081	0.203426	vSMC4
DHX29	1.18372e-05	0.844604	0.375	0.126	0.204025	vSMC4
FAM136A	1.19883e-05	0.446403	0.275	0.072	0.206631	vSMC4
KXD1	1.21766e-05	0.503314	0.4	0.132	0.209876	vSMC4
SORBS3	1.2406e-05	0.48295	0.45	0.154	0.213831	vSMC4
ATXN3	1.31268e-05	0.439772	0.325	0.097	0.226253	vSMC4
BLOC1S6	1.39743e-05	0.282879	0.3	0.083	0.240861	vSMC4
BLVRB	1.40529e-05	0.432711	0.5	0.181	0.242215	vSMC4
ISG151	1.52135e-05	0.406875	0.425	0.151	0.26222	vSMC4
GSDMD	1.54905e-05	0.509931	0.325	0.096	0.266995	vSMC4
ZFR	1.648e-05	0.492783	0.325	0.097	0.284049	vSMC4
LRRFIP11	1.7324e-05	0.517797	0.525	0.197	0.298597	vSMC4
MGLL	1.74179e-05	0.592175	0.525	0.203	0.300215	vSMC4
BOLA3	1.76678e-05	0.458613	0.4	0.132	0.304522	vSMC4
GNB1	1.7952e-05	0.330017	0.35	0.106	0.309421	vSMC4
LBH1	1.81645e-05	0.552198	1	0.708	0.313083	vSMC4
NET11	1.83214e-05	0.597586	0.85	0.419	0.315788	vSMC4
KLHL23	1.89795e-05	0.353877	0.325	0.093	0.32713	vSMC4
PHPT11	1.90025e-05	0.598472	0.9	0.536	0.327528	vSMC4
UROS1	1.91096e-05	0.413671	0.3	0.085	0.329372	vSMC4
FBL	1.937e-05	0.353761	0.475	0.165	0.333861	vSMC4
SENP6	1.94329e-05	0.427786	0.4	0.133	0.334945	vSMC4
KAT6B	1.97708e-05	0.367272	0.275	0.074	0.340769	vSMC4
UACA	1.98444e-05	0.403887	0.3	0.086	0.342039	vSMC4
EIF5B	2.01523e-05	0.499874	0.775	0.355	0.347345	vSMC4
CLTC	2.06245e-05	0.362287	0.375	0.119	0.355484	vSMC4
MAP1B1	2.08425e-05	0.305192	0.875	0.409	0.359241	vSMC4
FOXN3	2.18046e-05	0.35239	0.325	0.096	0.375825	vSMC4
C17orf891	2.22948e-05	0.517331	0.45	0.161	0.384273	vSMC4
SAR1B	2.23306e-05	0.518872	0.35	0.111	0.38489	vSMC4
MANBAL	2.24241e-05	0.44508	0.425	0.145	0.386502	vSMC4
FUNDC2	2.29364e-05	0.430568	0.55	0.211	0.395331	vSMC4
ATP5G3	2.31299e-05	0.497471	0.925	0.463	0.398666	vSMC4
CTDSP2	2.324e-05	0.293056	0.375	0.121	0.400564	vSMC4
PRELID11	2.33114e-05	0.441657	0.725	0.312	0.401795	vSMC4
ID32	2.34761e-05	0.461521	0.95	0.604	0.404634	vSMC4
SNRPC	2.36901e-05	0.512053	0.55	0.221	0.408323	vSMC4
ANKRD12	2.40862e-05	0.445943	0.775	0.341	0.41515	vSMC4
MAN1A2	2.42824e-05	0.422768	0.3	0.088	0.418531	vSMC4
VPS351	2.45226e-05	0.443776	0.475	0.174	0.422672	vSMC4
LDOC1	2.48993e-05	0.520241	0.575	0.225	0.429164	vSMC4
MRPS34	2.52999e-05	0.296449	0.525	0.192	0.436069	vSMC4
SLMAP1	2.57029e-05	0.35533	0.4	0.132	0.443015	vSMC4
KDELR1	2.62646e-05	0.27423	0.475	0.169	0.452697	vSMC4
TSNAX	2.62988e-05	0.421894	0.45	0.16	0.453287	vSMC4
PSMD1	2.64825e-05	0.426402	0.375	0.123	0.456452	vSMC4
C22orf39	2.65096e-05	0.251032	0.4	0.13	0.456919	vSMC4
LIMCH11	2.66063e-05	0.54221	0.375	0.123	0.458587	vSMC4
MTDH	2.6998e-05	0.537014	0.75	0.346	0.465337	vSMC4
WAPL	2.72035e-05	0.330729	0.3	0.086	0.468879	vSMC4
SYNE2	2.77013e-05	0.371639	0.675	0.277	0.47746	vSMC4
RHOD	2.7749e-05	0.417201	0.275	0.076	0.478283	vSMC4
SCTR2	2.80412e-05	0.516778	0.525	0.215	0.483318	vSMC4
CHORDC1	2.86853e-05	0.270095	0.275	0.074	0.49442	vSMC4
EIF2B4	2.9375e-05	0.281842	0.275	0.076	0.506308	vSMC4
C1QTNF11	3.12085e-05	0.632596	0.55	0.23	0.537909	vSMC4
MTPN1	3.1377e-05	0.553277	0.375	0.126	0.540814	vSMC4
DST	3.15102e-05	0.301719	0.525	0.193	0.543111	vSMC4
C9orf161	3.22919e-05	0.481513	0.675	0.277	0.556583	vSMC4
ATP6V1E1	3.25545e-05	0.472137	0.675	0.298	0.561109	vSMC4
UBE2H	3.33091e-05	0.454156	0.3	0.09	0.574116	vSMC4
PSMF1	3.33413e-05	0.378455	0.45	0.159	0.57467	vSMC4
BCKDK	3.35543e-05	0.403079	0.35	0.11	0.578342	vSMC4
B3GAT3	3.35929e-05	0.360553	0.275	0.077	0.579007	vSMC4
TBC1D11	3.36769e-05	0.619187	0.725	0.339	0.580455	vSMC4
SRPR	3.38997e-05	0.321981	0.3	0.086	0.584296	vSMC4
CFAP97	3.46311e-05	0.518228	0.4	0.14	0.596902	vSMC4
AHCYL1	3.61752e-05	0.421834	0.45	0.164	0.623516	vSMC4
KCNAB1	3.63185e-05	0.260284	0.425	0.144	0.625986	vSMC4
CALR1	3.67208e-05	0.388965	0.65	0.272	0.63292	vSMC4
HMOX2	3.70917e-05	0.449812	0.325	0.102	0.639313	vSMC4
NIT2	3.72298e-05	0.288481	0.3	0.088	0.641692	vSMC4
NDUFS6	3.83593e-05	0.423837	0.8	0.361	0.661161	vSMC4
ZNF207	3.87667e-05	0.351018	0.35	0.111	0.668183	vSMC4
CARHSP11	3.90037e-05	0.418378	0.55	0.215	0.672267	vSMC4
EMG1	3.96176e-05	0.277072	0.275	0.076	0.68285	vSMC4
GUCY1A31	3.97512e-05	0.593346	0.825	0.396	0.685151	vSMC4
C2orf402	4.18417e-05	0.431357	0.45	0.165	0.721183	vSMC4
PPA11	4.20914e-05	0.400093	0.5	0.194	0.725488	vSMC4
THRAP3	4.24362e-05	0.564255	0.525	0.216	0.73143	vSMC4
MOAP1	4.32801e-05	0.291031	0.375	0.121	0.745975	vSMC4
NDUFA8	4.4252e-05	0.316307	0.525	0.194	0.762727	vSMC4
HK1	4.42786e-05	0.438713	0.3	0.09	0.763186	vSMC4
AHNAK1	4.47291e-05	0.311692	0.55	0.207	0.77095	vSMC4
HSPB62	4.53541e-05	0.409521	0.65	0.28	0.781723	vSMC4
MDH21	4.56499e-05	0.366147	0.65	0.264	0.786822	vSMC4
IMP3	4.61426e-05	0.251031	0.4	0.133	0.795314	vSMC4
ZCRB1	4.66378e-05	0.33866	0.675	0.283	0.803849	vSMC4
PRPF4B	4.79979e-05	0.297639	0.35	0.111	0.827292	vSMC4
CDC42EP11	4.87115e-05	0.264257	0.325	0.1	0.839592	vSMC4
CES2	4.96025e-05	0.291903	0.275	0.078	0.854948	vSMC4
LRRC32	4.99822e-05	0.38252	0.325	0.102	0.861494	vSMC4
ILF3	5.03617e-05	0.274821	0.4	0.133	0.868034	vSMC4
VPS25	5.05817e-05	0.282158	0.325	0.099	0.871826	vSMC4
SPOP	5.08644e-05	0.311682	0.475	0.175	0.8767	vSMC4
FBXW51	5.37964e-05	0.493894	0.45	0.172	0.927235	vSMC4
GOLGA4	5.40405e-05	0.484969	0.425	0.153	0.931443	vSMC4
DYNC1LI21	5.41109e-05	0.55427	0.5	0.202	0.932655	vSMC4
TOMM71	5.45556e-05	0.522873	0.95	0.735	0.940321	vSMC4
FRY	5.5162e-05	0.304	0.375	0.125	0.950771	vSMC4
MYH101	5.60883e-05	0.342749	0.35	0.113	0.966737	vSMC4
CRIM12	5.63432e-05	0.468841	0.675	0.326	0.971132	vSMC4
PHLDA32	5.63781e-05	0.801963	0.475	0.2	0.971732	vSMC4
DYNLRB1	5.97494e-05	0.51955	0.875	0.452	1	vSMC4
WASF2	5.98419e-05	0.318397	0.65	0.266	1	vSMC4
PSMB4	6.15125e-05	0.28063	0.45	0.161	1	vSMC4
HIRIP3	6.33584e-05	0.340179	0.35	0.114	1	vSMC4
CFAP36	6.40664e-05	0.355625	0.475	0.176	1	vSMC4
NIFK	6.52916e-05	0.286551	0.325	0.102	1	vSMC4
BABAM1	6.76466e-05	0.481518	0.45	0.173	1	vSMC4
IFITM32	6.86037e-05	0.443734	1	0.804	1	vSMC4
RGS3	6.87589e-05	0.44248	0.425	0.155	1	vSMC4
CIB11	7.01282e-05	0.328601	0.575	0.23	1	vSMC4
PHB2	7.03706e-05	0.341199	0.45	0.167	1	vSMC4
C19orf60	7.31075e-05	0.336122	0.575	0.229	1	vSMC4
JAG11	7.3584e-05	0.355653	0.575	0.237	1	vSMC4
ALKBH7	7.39615e-05	0.631927	0.55	0.241	1	vSMC4
PHF3	7.42403e-05	0.274581	0.3	0.091	1	vSMC4
PCBP2	7.4794e-05	0.294008	0.65	0.268	1	vSMC4
NFE2L1	7.55601e-05	0.324029	0.325	0.104	1	vSMC4
COBLL1	7.58485e-05	0.305613	0.275	0.079	1	vSMC4
SLC25A39	7.66193e-05	0.374976	0.35	0.117	1	vSMC4
HAUS4	7.78911e-05	0.250185	0.275	0.079	1	vSMC4
ITGA82	7.89925e-05	0.492133	0.6	0.264	1	vSMC4
CDK2AP21	7.92347e-05	0.360895	0.425	0.154	1	vSMC4
RAB13	8.09675e-05	0.435703	0.75	0.349	1	vSMC4
VPS72	8.18247e-05	0.360787	0.425	0.154	1	vSMC4
GAMT1	8.31495e-05	0.319783	0.425	0.154	1	vSMC4
TMEM2191	8.32323e-05	0.407892	0.675	0.293	1	vSMC4
MTCH1	8.81322e-05	0.261528	0.6	0.235	1	vSMC4
ZNF511	8.90544e-05	0.431421	0.375	0.131	1	vSMC4
PRDX1	9.07015e-05	0.570991	0.85	0.562	1	vSMC4
XRN2	9.15611e-05	0.62722	0.4	0.15	1	vSMC4
ITPR1	9.51392e-05	0.342496	0.275	0.083	1	vSMC4
VPS28	9.80126e-05	0.576734	0.675	0.336	1	vSMC4
COX5A1	9.87106e-05	0.43229	0.575	0.239	1	vSMC4
NCL	0.000103856	0.367649	0.65	0.29	1	vSMC4
FAM127A	0.000105189	0.522323	0.575	0.244	1	vSMC4
ENSA	0.000105577	0.359621	0.575	0.239	1	vSMC4
TOMM22	0.000106824	0.256276	0.575	0.223	1	vSMC4
LIMA1	0.000108045	0.331075	0.4	0.144	1	vSMC4
RFC1	0.000110271	0.270927	0.3	0.095	1	vSMC4
NKX3-11	0.000110638	0.289101	0.275	0.082	1	vSMC4
EIF3K	0.000111275	0.615552	0.875	0.479	1	vSMC4
RBM27	0.000114291	0.28201	0.325	0.106	1	vSMC4
YWHAB	0.000115552	0.489833	0.85	0.442	1	vSMC4
NUCB2	0.0001185	0.386635	0.4	0.147	1	vSMC4
POP7	0.000119581	0.25818	0.325	0.104	1	vSMC4
CIR1	0.000122363	0.395878	0.525	0.215	1	vSMC4
SREK1	0.000131073	0.395783	0.4	0.15	1	vSMC4
FAM120A	0.000131149	0.253328	0.3	0.095	1	vSMC4
CUEDC21	0.00013199	0.326859	0.5	0.196	1	vSMC4
NRGN1	0.000136833	0.586104	0.775	0.429	1	vSMC4
JAK1	0.000139993	0.324809	0.575	0.242	1	vSMC4
PMEPA1	0.000140172	0.265528	0.375	0.136	1	vSMC4
PSMA7	0.000140709	0.554247	0.9	0.561	1	vSMC4
PHB	0.000141022	0.495879	0.575	0.261	1	vSMC4
GNAS1	0.000144897	0.353537	0.925	0.563	1	vSMC4
TMF1	0.000144992	0.259013	0.3	0.095	1	vSMC4
TCEAL4	0.000146573	0.425242	0.8	0.417	1	vSMC4
SLIT3	0.000147607	0.519097	0.5	0.22	1	vSMC4
MCTS1	0.00015088	0.471252	0.375	0.138	1	vSMC4
RCAN21	0.000152703	0.544136	0.85	0.48	1	vSMC4
SNX18	0.000153329	0.292695	0.4	0.146	1	vSMC4
C16orf13	0.000157676	0.301226	0.45	0.172	1	vSMC4
ATOH8	0.000159666	0.425431	0.35	0.123	1	vSMC4
GOLGB1	0.000160033	0.521172	0.375	0.138	1	vSMC4
EDF1	0.000164484	0.466936	0.925	0.577	1	vSMC4
BCAS3	0.000168659	0.2671	0.325	0.107	1	vSMC4
AHI1	0.000173795	0.317024	0.275	0.086	1	vSMC4
HNRNPAB	0.000173996	0.318017	0.4	0.146	1	vSMC4
C7orf50	0.000174366	0.297682	0.65	0.283	1	vSMC4
SSR41	0.000174387	0.434944	0.9	0.475	1	vSMC4
RPAIN	0.000175371	0.30025	0.4	0.146	1	vSMC4
TMEM203	0.000176765	0.265931	0.35	0.123	1	vSMC4
ILK2	0.000181899	0.463318	0.925	0.486	1	vSMC4
CLU2	0.000184923	0.493734	1	0.69	1	vSMC4
OR51E11	0.000186485	0.507677	0.375	0.143	1	vSMC4
CPNE3	0.000188135	0.280614	0.45	0.173	1	vSMC4
SRRM2	0.000190234	0.477848	0.5	0.21	1	vSMC4
TMEM160	0.000193188	0.28368	0.475	0.189	1	vSMC4
KLC1	0.000197581	0.385187	0.425	0.166	1	vSMC4
TPD52L21	0.000201242	0.269909	0.525	0.213	1	vSMC4
ZC3H15	0.000202098	0.367305	0.5	0.201	1	vSMC4
SELM2	0.000202504	0.531187	1	0.824	1	vSMC4
NBEAL1	0.000202732	0.294548	0.425	0.162	1	vSMC4
ATP5H	0.000204481	0.451291	0.825	0.465	1	vSMC4
FAM50A1	0.000207094	0.41013	0.375	0.143	1	vSMC4
TBX21	0.000210625	0.496365	0.5	0.22	1	vSMC4
ATP2B1	0.000211711	0.385302	0.375	0.139	1	vSMC4
PIN1	0.000213178	0.329664	0.825	0.388	1	vSMC4
NUDC1	0.000217136	0.350927	0.8	0.387	1	vSMC4
ZMAT2	0.000223769	0.427747	0.475	0.197	1	vSMC4
EEF1G	0.00022399	0.518656	1	0.813	1	vSMC4
C14orf1191	0.000226922	0.294095	0.4	0.148	1	vSMC4
ANP32B1	0.000231299	0.444218	0.725	0.363	1	vSMC4
NUDT16L1	0.000231589	0.250664	0.275	0.086	1	vSMC4
RHOC	0.000232179	0.50638	0.725	0.377	1	vSMC4
LGALSL	0.000238384	0.300207	0.275	0.086	1	vSMC4
ACTN11	0.000241494	0.423987	0.775	0.414	1	vSMC4
AK11	0.000247936	0.570089	0.875	0.502	1	vSMC4
CHD6	0.000255368	0.267689	0.275	0.089	1	vSMC4
OPTN	0.000256568	0.326536	0.55	0.235	1	vSMC4
DMPK1	0.000258163	0.255003	0.65	0.276	1	vSMC4
C19orf24	0.000259539	0.301818	0.275	0.088	1	vSMC4
SORBS22	0.000270754	0.385441	0.65	0.298	1	vSMC4
EMP2	0.000272724	0.354043	0.475	0.194	1	vSMC4
S100A13	0.000278761	0.311297	0.375	0.14	1	vSMC4
PHF11	0.000284915	0.315024	0.3	0.103	1	vSMC4
LGALS3	0.000293612	0.400129	0.55	0.236	1	vSMC4
GSN1	0.00030171	0.455558	0.925	0.57	1	vSMC4
LPP1	0.000305569	0.523324	0.7	0.373	1	vSMC4
FKBP10	0.00030807	0.330567	0.275	0.09	1	vSMC4
MRPS61	0.000309585	0.438212	0.625	0.283	1	vSMC4
C11orf961	0.000320907	0.521022	0.975	0.586	1	vSMC4
SEC11A	0.000323131	0.447478	0.5	0.217	1	vSMC4
TMEM14B	0.000329988	0.268689	0.65	0.287	1	vSMC4
MAP9	0.00033389	0.334312	0.3	0.103	1	vSMC4
AKR1A1	0.000335355	0.318711	0.325	0.114	1	vSMC4
PHF20	0.000350054	0.276551	0.275	0.09	1	vSMC4
SUSD5	0.000352099	0.30354	0.3	0.102	1	vSMC4
GLTSCR2	0.000353822	0.486037	0.825	0.519	1	vSMC4
DDX24	0.000358798	0.401061	0.575	0.261	1	vSMC4
NAA381	0.000363165	0.33791	0.65	0.3	1	vSMC4
PPIE	0.00036387	0.263362	0.425	0.169	1	vSMC4
FERMT21	0.000392811	0.339173	0.525	0.227	1	vSMC4
SP100	0.000392978	0.279626	0.4	0.155	1	vSMC4
PSMD81	0.000393793	0.33528	0.725	0.347	1	vSMC4
MGST3	0.00041337	0.408346	1	0.786	1	vSMC4
MNAT1	0.000418322	0.281169	0.325	0.117	1	vSMC4
RTCB	0.000421761	0.362429	0.325	0.117	1	vSMC4
ATP6V1D	0.000427491	0.322133	0.4	0.157	1	vSMC4
PSMA3	0.000432629	0.347374	0.525	0.236	1	vSMC4
DYNC1H1	0.000448567	0.264893	0.3	0.103	1	vSMC4
NDUFA101	0.000449796	0.349984	0.475	0.196	1	vSMC4
ST6GALNAC6	0.000455015	0.310917	0.5	0.209	1	vSMC4
USP1	0.000460546	0.306539	0.275	0.093	1	vSMC4
UQCRH1	0.000465696	0.458828	0.85	0.505	1	vSMC4
ADIRF3	0.000466753	0.346437	1	0.98	1	vSMC4
TMEM173	0.000467141	0.351074	0.4	0.161	1	vSMC4
COL4A21	0.000475897	0.325254	0.4	0.16	1	vSMC4
XPA	0.000478817	0.31016	0.35	0.131	1	vSMC4
AP2S11	0.000480186	0.310013	0.525	0.229	1	vSMC4
STAT3	0.000484152	0.347047	0.3	0.105	1	vSMC4
LSM101	0.000484152	0.265873	0.3	0.105	1	vSMC4
CHMP2B	0.000491745	0.368109	0.4	0.159	1	vSMC4
NSFL1C	0.000495657	0.266582	0.4	0.157	1	vSMC4
PTMS1	0.000496654	0.364236	0.95	0.56	1	vSMC4
NELFE	0.000503478	0.349469	0.375	0.147	1	vSMC4
PHLDB21	0.000506576	0.273374	0.3	0.104	1	vSMC4
COPB2	0.000515148	0.350521	0.275	0.092	1	vSMC4
NDUFA111	0.000560482	0.404916	0.9	0.549	1	vSMC4
LHFP1	0.000564811	0.491155	0.85	0.518	1	vSMC4
TKT	0.00058362	0.312158	0.325	0.12	1	vSMC4
COX8A1	0.000589959	0.455471	0.925	0.593	1	vSMC4
SPAG9	0.000601233	0.348994	0.275	0.096	1	vSMC4
PSME1	0.000606134	0.397344	0.875	0.487	1	vSMC4
CALU1	0.000611694	0.364385	0.45	0.196	1	vSMC4
MAGEH1	0.000614623	0.428828	0.375	0.151	1	vSMC4
KMT2E	0.000627712	0.385584	0.65	0.325	1	vSMC4
PCYOX1	0.000669339	0.30873	0.425	0.178	1	vSMC4
SH3BGRL32	0.000671091	0.278307	0.625	0.285	1	vSMC4
PALLD1	0.000695417	0.333094	0.95	0.511	1	vSMC4
BPTF	0.000702763	0.331753	0.3	0.11	1	vSMC4
FZD71	0.000725959	0.305551	0.3	0.11	1	vSMC4
ARF5	0.000734174	0.367894	0.65	0.319	1	vSMC4
EIF5	0.000738654	0.458103	0.7	0.338	1	vSMC4
ATP5B	0.00075645	0.32084	0.9	0.482	1	vSMC4
FRA10AC11	0.00076169	0.339611	0.4	0.167	1	vSMC4
MRPL271	0.000765392	0.309122	0.5	0.228	1	vSMC4
LINC00674	0.000774497	0.298619	0.3	0.11	1	vSMC4
COX6C1	0.000783152	0.404066	0.975	0.763	1	vSMC4
CRIP21	0.000801083	0.483579	0.95	0.792	1	vSMC4
SSSCA1	0.000829358	0.337654	0.3	0.11	1	vSMC4
PBX11	0.000832345	0.251603	0.4	0.159	1	vSMC4
COQ10A	0.000832878	0.476323	0.325	0.127	1	vSMC4
CUTA	0.000838105	0.390802	0.775	0.404	1	vSMC4
PRKG1	0.000870383	0.330026	0.425	0.18	1	vSMC4
NGRN	0.000872712	0.408483	0.775	0.403	1	vSMC4
EFR3A	0.000880808	0.258042	0.325	0.12	1	vSMC4
NDUFB9	0.000922397	0.355054	0.9	0.535	1	vSMC4
PDAP1	0.000959106	0.306433	0.55	0.258	1	vSMC4
EIF61	0.000959147	0.27421	0.525	0.232	1	vSMC4
SRSF4	0.000962268	0.259111	0.475	0.209	1	vSMC4
FHL2	0.000963958	0.267948	0.45	0.19	1	vSMC4
MINOS11	0.000972139	0.419776	0.9	0.579	1	vSMC4
SORT1	0.000989828	0.291512	0.375	0.152	1	vSMC4
CSNK2B	0.00100746	0.356423	0.6	0.285	1	vSMC4
GGTA1P1	0.00100779	0.327968	0.45	0.199	1	vSMC4
ID21	0.00101736	0.360432	0.7	0.396	1	vSMC4
MARCH2	0.00104724	0.254613	0.35	0.138	1	vSMC4
MRPL221	0.00107806	0.332191	0.45	0.2	1	vSMC4
HAX1	0.00108694	0.276209	0.525	0.238	1	vSMC4
SNU13	0.00111417	0.3157	0.75	0.383	1	vSMC4
LOC100996255	0.00115519	0.390145	0.325	0.13	1	vSMC4
MEF2C1	0.0011601	0.33603	0.85	0.473	1	vSMC4
ITGAE1	0.00116339	0.298575	0.325	0.126	1	vSMC4
THOC71	0.00126587	0.281611	0.425	0.183	1	vSMC4
TMED9	0.00132411	0.321911	0.575	0.272	1	vSMC4
CCS	0.00134453	0.271532	0.3	0.114	1	vSMC4
HSD17B10	0.001356	0.281498	0.65	0.304	1	vSMC4
TOMM6	0.00143873	0.347829	0.75	0.389	1	vSMC4
SHISA5	0.00147208	0.445209	0.275	0.105	1	vSMC4
DANCR	0.00148629	0.325982	0.575	0.271	1	vSMC4
RAB311	0.00152065	0.393222	0.325	0.132	1	vSMC4
AURKAIP1	0.00153611	0.296863	0.775	0.388	1	vSMC4
TRAPPC4	0.00158081	0.250803	0.375	0.154	1	vSMC4
PDCD6	0.00164665	0.255944	0.575	0.271	1	vSMC4
PLP21	0.00165401	0.303328	0.6	0.299	1	vSMC4
GSTM4	0.00169256	0.350059	0.275	0.103	1	vSMC4
COPS7A	0.00170274	0.389897	0.325	0.134	1	vSMC4
CDC5L	0.00171747	0.302513	0.325	0.13	1	vSMC4
SURF1	0.00177096	0.433374	0.4	0.179	1	vSMC4
COX14	0.00182705	0.422577	0.7	0.398	1	vSMC4
ARF1	0.00187476	0.332816	0.825	0.459	1	vSMC4
PPIG1	0.0019562	0.338596	0.7	0.368	1	vSMC4
ROMO11	0.00202819	0.368944	0.575	0.28	1	vSMC4
ANAPC15	0.0020322	0.318977	0.325	0.137	1	vSMC4
NDUFB21	0.00203815	0.285999	0.95	0.583	1	vSMC4
MBNL1-AS1	0.00204907	0.332972	0.275	0.106	1	vSMC4
NDUFA121	0.00205449	0.285112	0.85	0.444	1	vSMC4
TSPO1	0.0020879	0.354732	0.75	0.429	1	vSMC4
TMEM261	0.00219513	0.2792	0.475	0.222	1	vSMC4
TXNL4A	0.00222459	0.259797	0.425	0.193	1	vSMC4
CAP21	0.00229099	0.294326	0.55	0.256	1	vSMC4
GSTP1	0.00231515	0.338986	0.975	0.817	1	vSMC4
ACTB2	0.00238781	0.296337	1	0.993	1	vSMC4
AAMDC1	0.0024744	0.250141	0.625	0.313	1	vSMC4
ZBTB8OS1	0.00248848	0.290772	0.275	0.105	1	vSMC4
JMJD1C	0.00251584	0.369443	0.35	0.153	1	vSMC4
CHMP2A1	0.00254396	0.260333	0.7	0.357	1	vSMC4
CFL12	0.00256005	0.341787	0.975	0.766	1	vSMC4
RTF1	0.00274708	0.28185	0.5	0.242	1	vSMC4
FHL3	0.00279278	0.293824	0.275	0.107	1	vSMC4
S100A111	0.00280024	0.363508	0.725	0.423	1	vSMC4
SLC25A41	0.002861	0.353173	0.8	0.452	1	vSMC4
CLTB1	0.00290186	0.33164	0.675	0.361	1	vSMC4
HLA-C2	0.00290249	0.357826	0.875	0.551	1	vSMC4
PCM1	0.00295019	0.400545	0.4	0.186	1	vSMC4
AP2M1	0.00315495	0.323856	0.85	0.484	1	vSMC4
GADD45GIP11	0.00321363	0.259898	0.725	0.39	1	vSMC4
CHMP4B1	0.00327506	0.300229	0.775	0.416	1	vSMC4
EIF3G	0.00335896	0.254928	0.675	0.343	1	vSMC4
CLTA	0.00341308	0.320316	0.7	0.374	1	vSMC4
NCKAP1	0.00344852	0.412876	0.325	0.144	1	vSMC4
C19orf43	0.00346648	0.308868	0.775	0.444	1	vSMC4
ARPC3	0.00349897	0.373183	0.65	0.367	1	vSMC4
TNRC6A	0.00350555	0.297487	0.275	0.112	1	vSMC4
DNAJC81	0.00377521	0.257449	0.6	0.312	1	vSMC4
PKM1	0.00387119	0.284711	0.875	0.513	1	vSMC4
TWISTNB	0.00412625	0.259462	0.3	0.125	1	vSMC4
NOTCH3	0.00416694	0.276787	0.65	0.37	1	vSMC4
BCAP29	0.0045517	0.324152	0.525	0.268	1	vSMC4
AKAP131	0.00488753	0.260848	0.35	0.155	1	vSMC4
MT1F	0.00518984	0.383649	0.275	0.118	1	vSMC4
TIMM8B1	0.00526983	0.293136	0.45	0.228	1	vSMC4
ECHS1	0.00552638	0.300746	0.475	0.243	1	vSMC4
GPRC5C1	0.00572419	0.287299	0.575	0.294	1	vSMC4
SRP19	0.00579881	0.273134	0.3	0.13	1	vSMC4
HSPB2	0.00609622	0.306897	0.5	0.259	1	vSMC4
ALDOA1	0.0061246	0.330701	0.975	0.713	1	vSMC4
LRP10	0.00665253	0.283641	0.425	0.213	1	vSMC4
FKBP3	0.00666693	0.264004	0.475	0.244	1	vSMC4
CST32	0.00716986	0.252292	0.925	0.647	1	vSMC4
TRAPPC5	0.00766681	0.25357	0.575	0.303	1	vSMC4
SLTM	0.00796764	0.337095	0.325	0.154	1	vSMC4
CETN21	0.00856824	0.292287	0.55	0.287	1	vSMC4
FHL12	0.00929435	0.288535	0.65	0.354	1	vSMC4
