# Supplementary material for: Detection of infiltrating fibroblasts by single-cell transcriptomics in human kidney allografts
Source: PLoS One. 2022 Jun 3;17(6):e0267704. doi: 10.1371/journal.pone.0267704 (PMC9165878; doi:10.1371/journal.pone.0267704)
Supplement: S1 File — (ZIP) [file pone.0267704.s001.zip › PONE-D-21-17912_R3__Supporting_Information_____/S4_table.xlsx]

## Sheet: plasmablasts TP10K
transcript	AK1_GTTTCTACAGTAACGG	AK2_AACCATGAGTCATCCA	AK2_AACGTTGGTCGCGTGT	AK2_AATCCAGCACTTAAGC	AK2_ACGATACTCTTGCAAG	AK2_AGACGTTCATGCCTTC	AK2_ATCTACTAGCCTCGTG	AK2_CAAGATCGTCTAGCCG	AK2_CATGCCTTCATGTCTT	AK2_CCACCTATCACGAAGG	AK2_CCTCTGATCCGCGTTT	AK2_CGCGGTAAGCGATTCT	AK2_CGCGTTTAGCCCGAAA	AK2_CGTAGGCAGTTCGATC	AK2_CGTGAGCCAACTGGCC	AK2_CTCGTACGTGAGTATA	AK2_CTGATCCGTTGCGCAC	AK2_GAACATCCAGGGAGAG	AK2_GAAGCAGTCTTCAACT	AK2_GACGTGCAGAGGGATA	AK2_GCTGGGTTCTTACCTA	AK2_GGACAAGTCTGGTATG	AK2_GGAGCAATCTCGATGA	AK2_GGGAATGTCCGCGCAA	AK2_GTAACTGGTATAAACG	AK2_GTCTTCGGTGACGCCT	AK2_GTTCATTGTCAGAAGC	AK2_GTTTCTAGTATATGAG	AK2_TACAGTGAGGATCGCA	AK2_TACGGGCGTGGGTATG	AK2_TAGCCGGGTACGCTGC	AK2_TATGCCCGTGGTTTCA	AK2_TGAGCATAGCCAGTAG	AK2_TGCTACCCAATGAATG	AK2_TGTATTCAGCCCAATT	HK_ACTTACTGTTCACGGC	HK_CTCTACGGTGCCTTGG	HK_GTAACTGGTATAGGGC	HK_TCAGGTATCTCTTATG	HK_TGCCAAAGTCTCCACT	max
IGLL5_ENST00000532223	27.4484	4.20546	5346.68	6.83683	2.73539	1.91484	7731.08	9.97002	2.88855	11.7626	0.71736	128.958	2.13576	5.15106	0.41798	5.61419	6708.02	45.2489	3.95501	1.34776	3.14979	14.8176	3.26072	4.10878	0	1.82346	4.10735	0.550403	1.32153	0.182134	5.8622	2.22436	4.00683	0.234006	7834.39	13.0402	0	6.28031	7.188	4.77271	7834.39
IGKC_ENST00000390237	7233.63	5650.16	0.183397	5776.69	6952.29	6347.18	8.49985	0.310485	6094.08	0.517036	5984.22	0.53801	6.31442	6326.3	6399.02	0	11.7229	7330.41	7.34866	6069.5	6585.06	0.827027	6520.73	5948.93	6951.42	6006.2	0.440073	6318.9	6786.38	6170.33	0.635661	5783.35	7035.64	5810.6	7.68665	4760.22	5810.37	4982.39	5628.21	0	7330.41
IGLC3_ENST00000390325	0.0220292	0.0989521	4.00417	0.184779	0.78154	0.0870383	3.66933	3918.96	0.228043	1113.27	0	1240.44	459.56	0.396236	12.2468	4566.58	5.23879	0.183565	3840.72	0	0	1122.34	0.0440637	57.7685	10.8711	0	781.166	0.0458669	0.0825955	32.5413	4586.86	0.185364	0	0	6.03421	0.0562076	0	0.0221919	0	5021.23	5021.23
IGLC2_ENST00000390323	0.0220292	0.197904	3.08718	0.184779	0.683848	0.0870383	3.04229	1554.1	0.228043	4482.92	0.23912	4948.81	4842.23	0.594354	45.0164	1878.51	4.33703	0.0917827	1558.89	0	0	4680.01	0.0440637	229.265	2.47695	0	3147.44	0.0458669	0.0825955	131.804	1841.23	0.185364	0	0	3.13779	0.281038	0	0.0221919	0	2080.87	4948.81
IGHA1_ENST00000390547	1328.33	1713.7	2747.65	0	0.195385	0.696306	0.139342	2026.23	1.67232	1461.14	0	0.269005	1271.43	0.198118	1392.29	0	0.257646	0.550696	0.153097	2051.32	1383.33	1471.49	1192.89	0	0.137608	1908.39	0.220037	0.0917339	0	1.45707	1.05943	5.93164	1.39368	6.08415	0.111401	2091.99	0	2518.49	4.46152	2.44273	2747.65
IGHG1_ENST00000390548	0	0	2.10907	984.298	660.89	541.552	369.186	0.103495	4.56086	2.32666	683.564	586.013	20.429	447.68	3.51103	592.297	549.515	17.8058	1040.65	0.0728518	0	0.62027	0.0440637	792.212	1.6513	0.140266	1159.74	886.99	581.83	844.474	593.177	848.162	247.088	0	373.694	0	607.214	0	633.618	289.52	1159.74
IGHG3_ENST00000390551	0	0.0989521	0	589.486	7.42463	7.31121	4.11058	0.103495	2.20442	0	396.74	317.815	12.536	239.954	0.292586	7.85987	7.62202	918.791	631.653	0	0.286344	0	0.0881275	430.93	1130.87	0	660.366	468.271	7.79151	9.63286	282.869	7.90885	309.281	0.234006	4.17753	0	6.44089	0	4.66807	2.70579	1130.87
IGJ_ENST00000254801	0	632.502	529.467	0	197.534	0	278.405	561.564	599.146	427.589	282.162	32.2806	211.905	0	284.226	0	291.655	272.962	300.836	461.589	7.15861	532.192	657.96	334.955	5.36673	297.645	0	296.851	0.495573	0	4.23774	28.1753	449.113	0.234006	241.071	1107.51	507.995	250.857	409.964	384.373	1107.51
IGHG2_ENST00000390545	0	0	0.825287	912.973	370.938	302.197	230.053	0	2.20442	1.80963	624.861	518.224	18.6647	405.778	17.8477	335.167	298.246	16.9339	986.073	0	0	0.206757	0.132191	717.718	1.6513	0	1089.44	811.31	333.3	460.171	518.169	454.079	412.239	0.234006	206.871	0	371.359	0	370.265	173.321	1089.44
IGHD_ENST00000390556	0	0	0	0	0	0	0	0	237.621	0	0	0	0	0	0	0	0	0	0	0	0	0	0	0	0	0	0	0	0	0	0	0	0	0	0	0	0	0	0	0	237.621
IGHA2_ENST00000390539	5.25398	21.8189	38.8802	0	0	0	0	156.691	0	21.7155	0	0	111.988	0.792472	19.3943	0	0	0	0	28.8129	18.0397	17.1608	16.3917	0	0	26.7207	0	0	0	0	0	0	0	0	0	21.4151	0	25.8979	0	0.0375804	156.691
B2M_ENST00000558401	82.081	77.1826	37.413	56.7888	82.3548	83.2086	90.8508	50.7126	98.0586	52.9962	87.7571	112.086	156.189	107.38	98.0581	93.1956	100.353	67.6438	77.9265	44.6581	77.3129	57.8919	56.9303	93.1174	55.0433	39.6953	89.1148	45.3165	57.8168	59.4971	63.1423	60.4286	114.282	104.601	61.716	56.6572	118.886	127.692	106.333	76.8144	156.189
RPL10_ENST00000344746	19.2315	41.7578	25.2171	27.5937	34.4855	43.6932	23.5488	41.398	93.9538	47.8259	32.9986	32.5496	50.8868	60.2278	25.664	49.4049	55.9091	17.4387	41.03	16.6102	34.3613	40.5243	32.2547	34.2993	37.7047	34.225	55.4492	14.8609	45.0971	33.6341	36.6564	59.3164	37.2809	63.4155	24.174	56.2076	31.5653	38.4807	84.521	35.8517	93.9538
RPL13_ENST00000311528	10.8384	20.0873	13.4797	16.1374	20.9062	38.8191	19.6472	27.2192	40.1356	41.8799	16.4993	30.3079	36.7722	39.2273	21.2334	87.5814	24.0899	15.8784	17.6062	18.8686	30.9252	31.427	19.9168	22.6429	22.0173	24.5466	57.2095	17.7046	17.5102	28.7772	18.646	54.8677	23.3441	61.3095	11.9199	18.8857	55.1655	29.8925	23.7948	22.9992	87.5814
RPLP1_ENST00000260379	16.3898	34.7322	20.5405	18.1084	24.2277	44.2154	26.0569	27.0122	71.9096	56.0984	36.3462	45.1032	52.0011	72.7093	57.4304	43.7907	27.5681	27.8102	52.6654	21.9284	46.9605	44.6595	41.0674	27.6003	41.2825	41.5188	68.8714	35.8679	37.6635	47.4762	23.7313	55.2384	35.5388	54.9913	23.5056	28.5534	20.9452	32.955	27.017	21.947	72.7093
RPS23_ENST00000296674	5.28702	12.7648	5.31851	11.2099	8.30386	15.3187	8.08182	10.246	26.149	17.3207	10.2822	17.2163	14.8575	20.208	9.94792	70.7388	17.1334	7.15905	9.18583	8.59651	12.8855	23.1568	9.16526	12.7283	14.8617	9.81864	31.4652	9.54032	12.5545	13.9636	8.89925	23.7266	13.9368	44.6951	5.23584	10.1174	9.44008	8.52169	10.4102	9.09446	70.7388
FTL_ENST00000331825	17.4472	23.4516	12.1042	11.5795	17.0962	19.3225	16.4423	27.0122	14.5948	20.94	15.3037	11.5672	32.1293	15.8494	16.0504	28.071	18.937	16.2455	15.6159	8.45081	10.8811	11.9919	38.5117	15.9438	48.9886	20.7594	29.4849	13.5766	28.9084	18.6991	20.3411	22.9851	4.87788	66.9256	15.3733	22.5954	44.8404	19.6398	15.3675	23.4502	66.9256
TPT1_ENST00000530705trunc	6.41051	21.9674	18.4314	13.3041	15.7285	34.6412	19.5078	31.152	44.0884	42.1385	23.912	32.998	61.4727	29.5196	29.6766	32.5623	25.2493	21.3854	32.6097	15.4446	29.7798	35.1487	30.1396	27.7342	28.6225	13.185	43.7873	13.7601	19.8229	29.87	30.5117	18.5364	23.3441	34.6328	8.46646	4.83385	14.1601	13.648	16.111	8.26769	61.4727
RPS14_ENST00000401695	13.4158	24.6391	16.8725	11.0867	21.1993	27.5041	16.9997	19.0431	41.5039	39.2948	35.1506	28.6042	41.7866	30.312	20.3138	48.2821	21.7711	20.6511	21.2805	11.6563	23.1939	32.2541	19.2118	17.9536	22.9806	19.7775	51.9286	12.9345	17.1799	25.4987	13.9845	35.5898	18.8147	60.6075	10.3603	30.0148	13.5701	34.3531	30.2392	25.1789	60.6075
IGLV6-57_ENST00000390285	0	0.593713	0.64189	0	0.683848	0	0	18.2151	0	0	0	1.61403	0	0	0	0	0	0	0.459291	0.218555	0	0	0	0	0	0	1.54026	0	0	21.9775	60.5996	0	0	0	0	0	0	0.93206	0	0	60.5996
JUN_ENST00000371222	7.86444	33.3469	14.0299	15.1519	16.51	16.7113	0	10.246	15.5069	47.8259	20.3252	9.05651	41.2295	0	0	0	13.0111	2.38635	1.22478	6.41096	0	34.7351	12.3378	1.74176	8.2565	28.474	10.7818	6.14617	28.2477	31.0842	19.4936	31.1411	0	11.2323	0.111401	36.6473	32.7453	17.2431	55.0254	22.5483	55.0254
SSR4_ENST00000320857	37.0091	25.1338	21.7326	24.7604	25.4977	31.6819	36.0895	39.6386	30.1017	32.8318	22.9555	37.1227	47.5439	37.4443	35.3611	48.2821	29.6292	38.8241	49.1442	39.7771	34.6477	45.9	44.5925	36.711	38.5303	24.5466	42.467	32.0151	33.699	35.2126	51.7004	35.5898	48.4304	31.3568	25.7336	24.7313	10.0301	24.8993	42.1366	27.2082	51.7004
RPL11_ENST00000374550	2.37916	7.52036	8.25287	7.76072	10.6485	21.2373	6.6884	11.074	24.4766	14.477	8.84744	11.6569	15.6003	20.4061	7.10566	51.6506	16.6181	12.2989	5.3584	8.0137	5.44054	14.0595	8.81275	9.11076	10.4582	6.87305	33.0055	4.40323	12.8849	12.7494	11.4419	28.1753	13.9368	32.9948	4.12183	10.3422	12.0951	13.7146	21.0683	13.0028	51.6506
BIRC3_ENST00000263464	0	3.46332	0.275096	0.739117	1.17231	0.348153	0.139342	0.62097	1.97637	0	0	0.986352	0.371437	2.77365	0	0	0.772937	0	0.459291	1.38418	0	0	3.08446	0.669909	5.50433	1.12213	0	0	0	0.364268	2.33076	0	0	1.17003	0	49.013	0	0.93206	0	0	49.013
RPS6_ENST00000380394	9.05402	19.0978	18.7065	14.536	15.8262	21.9336	9.47524	16.4557	38.1592	16.0281	15.3037	13.1813	18.9433	28.7271	17.7223	15.7197	12.6246	12.2071	13.3195	8.74221	19.4714	34.3216	14.2766	15.1399	22.4302	11.081	40.0466	17.0625	17.0147	20.0347	14.6202	30.3996	18.1178	46.8011	11.3629	22.483	8.85008	16.311	25.2819	18.7151	46.8011
HERPUD1_ENST00000439977	15.5967	13.8533	4.58493	19.833	8.01079	9.92236	7.52445	17.0767	5.32101	7.75555	21.0426	18.5614	22.6576	5.34918	13.041	20.2111	4.76644	7.52618	5.3584	21.637	10.8811	7.85676	15.1579	2.67964	17.201	19.7775	9.68161	5.50403	14.0412	30.7199	14.6202	20.7607	2.78736	23.8686	6.34984	24.6189	43.3654	45.1383	17.5982	23.375	45.1383
RPS12_ENST00000230050	5.28702	17.0198	9.81174	9.36214	13.4816	17.7558	11.008	12.9369	33.1423	25.0763	11.956	16.6783	38.0722	28.7271	19.6451	40.4222	20.7405	9.36183	16.3814	10.1264	15.7489	27.2919	16.3036	21.0351	22.7054	12.2032	40.9268	11.2833	17.5102	18.6991	19.9174	44.4873	10.801	32.9948	10.5831	8.2063	9.44008	5.05975	2.47862	7.51608	44.4873
RPL18_ENST00000549920	3.30439	9.59835	10.637	5.297	3.51693	13.2298	7.80314	14.6963	20.8279	21.457	10.2822	16.768	15.6003	21.5948	7.10566	42.6679	10.3058	9.63718	7.04247	8.0137	14.3172	9.0973	8.0196	7.23502	8.39411	10.0992	26.6244	7.15524	3.6342	9.34954	14.6202	21.8729	9.05892	26.9107	7.35245	13.8271	7.37507	3.79481	17.3504	7.89189	42.6679
IGHM_ENST00000390559	0	0	0	0	0	0	12.4014	10.66	5.32101	0	11.2386	42.5925	0	0	0	0	29.3716	3.57953	6.43008	0	0	0	0	0	0.412825	6.03145	0	3.21069	0	0	0	11.8633	0	0	11.8085	2.02347	0	0	0	0	42.5925
RPS27A_ENST00000272317	7.13748	12.468	9.90344	10.2244	8.98771	25.4152	10.1719	16.6627	41.8079	27.6614	16.9775	15.8713	16.1575	16.2457	13.1246	8.98271	23.961	11.0139	10.5637	11.6563	20.6168	32.2541	17.0086	12.5943	10.7335	12.0629	42.247	6.2379	12.0589	19.9133	11.0181	32.9947	27.5252	24.1026	8.57786	10.9043	17.9952	10.5855	37.9229	13.9799	42.247
RPL3_ENST00000216146truncext	10.7723	16.426	9.44495	17.1229	11.6254	21.7596	8.08182	18.1116	38.1592	17.3207	16.7384	17.575	24.8862	20.8024	14.4621	37.0537	26.6663	10.4632	9.33893	6.77522	15.7489	27.2919	12.6022	11.1205	12.1095	11.5018	22.8838	12.6593	10.9026	21.6132	15.2559	33.3655	18.1178	40.015	8.46646	26.53	21.5352	34.5528	41.8887	34.9498	41.8887
H3F3B_ENST00000254810	6.27834	2.67171	1.74227	6.28249	4.88463	12.0113	1.11473	8.48659	6.23318	2.06815	22.9555	4.52825	16.3432	2.37741	2.84226	8.98271	3.09175	2.38635	0.918583	5.46388	4.29516	4.54865	6.16892	3.08158	6.6052	5.89118	7.70128	0.458669	7.76398	5.40331	4.02585	5.56091	0	40.483	4.79023	6.40766	9.44008	0.665757	5.94869	6.16319	40.483
NFKBIA_ENST00000216797	0.330439	19.3946	8.80306	4.31151	0.195385	10.4446	0	10.246	0.456086	13.1844	0.71736	1.61403	15.6003	0.396236	0.083596	2.24568	4.37998	0	0	3.71544	0	10.3378	8.0196	0	9.35737	18.5151	1.54026	1.74294	39.6458	14.8136	0.635661	11.4925	0	17.7844	0.111401	0.449661	0	5.79208	0	12.7022	39.6458
RPS3_ENST00000531188	5.48528	13.4575	8.16117	6.28249	8.30386	6.78898	9.47524	12.2124	21.132	21.974	9.32568	21.6998	17.829	22.1892	8.44319	13.4741	17.0046	7.4344	8.42034	8.1594	6.87226	18.1946	11.6328	10.1826	9.9078	4.62879	38.0663	7.61391	6.77283	15.5421	9.53491	21.1315	12.5431	24.8046	7.46385	17.5368	5.60505	7.52305	8.67518	12.3264	38.0663
EIF1_ENST00000469257	13.2175	11.2805	8.16117	7.39117	5.76386	14.1002	3.06552	5.79572	20.6759	21.457	16.9775	8.69784	19.3147	10.104	9.27915	8.98271	2.96292	5.04805	11.1761	6.84807	3.72248	23.9838	9.9584	2.9476	11.6967	11.081	18.263	5.77923	10.9026	14.2064	9.7468	37.0727	9.05892	31.5908	3.00782	10.9043	11.5051	9.65347	19.3333	8.86898	37.0727
DDIT4_ENST00000307365	11.301	0	0.275096	1.23186	0.293078	0	0.139342	0	0	0	0	0	0	0	0	0	0	0	0.153097	0	0	0	1.67442	0	0	0	0.220037	0.0917339	0	0.121423	0	0	0	1.63804	0	1.23657	36.5803	6.19154	12.3931	8.94414	36.5803
TSC22D3_ENST00000372397	0.528702	0.692665	0	0	0.39077	0.52223	0.278683	0.724465	0.608115	7.23851	10.5213	1.7037	0.371437	0	0.334384	0	1.6747	0.734262	0.459291	0.291407	0	3.30811	4.40637	0.937873	2.88978	0	4.18069	1.10081	4.12977	1.45707	1.05943	10.3804	0	3.74409	1.11401	28.2162	15.6351	16.9768	36.1879	20.4437	36.1879
HSP90B1_ENST00000299767	6.4766	5.93713	1.55888	9.60851	7.13155	3.82968	3.48354	2.1734	7.14535	5.6874	3.34768	5.20077	2.22862	16.4438	11.3691	0	4.76644	3.21239	2.60265	5.53674	2.29075	5.78919	2.37944	0.401945	3.16499	14.3072	10.7818	2.01814	6.11207	2.91414	4.23774	8.156	0	7.48818	2.33942	1.68623	35.1053	11.3179	24.7862	10.5977	35.1053
RPL19_ENST00000225430	3.30439	10.4889	6.69399	5.17382	12.2116	21.2373	12.5408	10.5565	33.7504	16.0281	17.4558	11.5672	29.7149	18.0287	13.7933	19.0883	13.3976	8.81114	24.6486	8.66936	21.7622	10.3378	12.3378	14.2021	15.5497	11.5018	27.0645	9.63206	8.58993	21.8561	25.0026	22.9851	11.1494	35.1009	11.1401	14.1643	17.9952	16.4442	21.564	19.9928	35.1009
RPL18A_ENST00000222247	6.41051	13.5564	9.26155	7.63754	9.1831	22.4559	5.15564	13.8683	22.6523	13.1844	9.5648	11.3879	23.5862	14.4626	13.2918	30.3166	11.3364	5.50696	8.26725	6.70236	16.3216	20.6757	11.8972	8.44085	12.3848	12.0629	33.8856	7.06351	12.2241	10.4423	5.93283	12.6047	10.1042	30.6547	9.46906	12.7029	25.9602	7.05702	18.3418	7.66641	33.8856
RPL27A_ENST00000314138	9.84707	16.0302	5.77701	5.54337	6.5454	18.4521	7.38511	12.7299	31.622	19.6474	19.847	16.3196	20.2433	24.9629	15.3817	31.4395	12.8823	5.13983	10.2575	10.5635	17.467	5.37568	11.8972	11.3885	13.8984	11.9226	22.4437	7.70564	17.3451	10.1995	6.99227	4.44873	10.801	32.0588	9.69187	3.03521	15.6351	7.92251	14.376	5.63706	32.0588
PRDX4_ENST00000379341	4.95658	2.4738	1.65057	3.44921	2.05154	1.91484	5.15564	4.45029	3.04058	4.65333	5.02152	6.90447	6.68586	5.94354	8.52679	31.4395	6.82761	3.39596	1.68407	4.29826	6.01323	1.65405	7.57896	2.41167	3.99064	2.52479	7.92131	5.9627	5.4513	7.89247	4.02585	1.85364	5.92314	3.9781	2.78502	6.07042	12.3901	6.12496	5.94869	4.65997	31.4395
RPS13_ENST00000525634	4.75832	4.5518	2.84265	4.68107	6.5454	5.9186	3.90157	6.62368	8.9697	7.23851	5.02152	7.62181	13.9289	7.92472	3.34384	31.4395	5.79703	4.40557	5.2053	4.37111	3.14979	1.65405	4.23012	5.22529	7.01803	4.90932	6.16102	1.28427	3.30382	7.40678	3.1783	3.33655	6.61998	8.89222	3.11922	2.92279	17.4052	5.12633	6.19655	5.41158	31.4395
RPLP2_ENST00000321153	4.49397	10.5879	9.35325	4.68107	7.42463	18.8003	7.24577	8.90057	28.7334	22.2326	23.6729	16.6783	13.3717	11.4908	13.459	31.4395	10.177	9.82075	7.04247	6.62951	20.3304	16.127	10.3109	10.7185	13.8984	11.5018	30.365	4.67843	11.8937	16.5135	12.9251	20.39	14.2852	20.5925	9.02346	3.82211	14.4551	4.12769	8.67518	6.53899	31.4395
JUNB_ENST00000302754	9.25228	14.1501	5.9604	5.297	4.00539	14.6224	0.139342	4.45029	0	24.8177	6.45624	3.85574	25.072	0	0.334384	0	10.5635	0.826044	0.765486	2.18555	0.286344	31.427	3.08446	0.937873	1.92652	12.9045	5.94099	2.38508	15.3628	11.0495	6.56849	9.26818	0	6.55216	0	0	0	6.92387	0	5.5619	31.427
RPS16_ENST00000251453	6.41051	7.42141	6.87739	7.39117	5.1777	11.8372	3.76223	10.039	25.0848	11.1163	12.4342	12.9123	15.6003	23.1798	10.3659	24.7024	11.5941	8.44401	8.42034	9.68929	12.0265	14.473	5.02327	6.16316	12.2471	10.52	19.3632	11.6502	5.4513	22.4632	14.6202	7.41455	15.6789	30.6547	7.12965	3.14762	12.0951	4.32742	3.22221	1.65354	30.6547
RPS15A_ENST00000322989	1.85046	5.73922	5.9604	7.63754	6.5454	7.31121	3.76223	16.8697	29.3416	20.1644	6.93448	12.7329	20.429	17.4344	8.69398	29.1938	9.40407	4.86448	5.5115	6.84807	7.73129	9.51081	8.63649	6.43113	12.3848	7.99517	17.3829	7.61391	7.10321	10.928	6.56849	9.26818	9.05892	16.3804	6.68405	2.58555	15.9301	6.8573	16.8546	5.48674	29.3416
RPL34_ENST00000394668	7.534	10.0931	3.30115	4.68107	6.15463	12.8817	6.96709	13.1439	22.8043	15.5111	12.4342	11.6569	15.7861	10.5002	7.18925	23.5796	13.0111	7.06727	9.64512	4.37111	9.7357	12.8189	6.60956	8.70882	8.94454	4.06772	22.4437	4.67843	5.94687	9.34954	9.53491	14.0876	4.18104	20.5925	4.79023	11.4663	13.5701	15.845	28.9999	10.748	28.9999
RPL28_ENST00000344063	2.04872	6.72874	4.76832	3.69558	8.30386	15.4928	6.13104	9.41805	20.3719	12.4089	5.49976	13.3606	15.6003	12.0852	12.7066	28.071	10.177	10.9221	7.19557	5.17248	16.608	8.27027	10.7516	5.22529	8.80694	7.29384	20.6834	4.31149	8.42474	10.928	5.08528	12.234	13.9368	27.6127	5.90424	4.04694	2.95003	3.26221	0	6.23835	28.071
HLA-C_ENST00000458668.2	4.24614	12.468	6.09795	9.82409	22.2739	10.2705	5.43433	13.4544	7.63945	12.3442	11.7767	10.6481	25.4434	9.70778	12.4558	8.14058	28.019	3.83193	9.33893	11.4195	4.29516	4.96216	5.68422	9.91465	9.15096	5.01452	10.1767	4.31149	11.7699	13.0529	16.6331	14.8291	12.7173	14.8009	7.57525	0.112415	0	0.282947	0	0.0187902	28.019
XBP1_ENST00000216037truncext	17.9759	7.81722	8.80306	19.4634	7.03386	9.74829	6.13104	12.0054	6.08115	5.42888	8.84744	10.4912	6.1287	11.8871	5.35014	7.85987	10.6923	5.3234	9.18583	10.1264	14.3172	3.72162	6.60956	6.43113	3.3026	2.66506	17.823	2.10988	15.8583	6.79966	4.8734	6.67309	1.39368	16.1464	11.6971	1.01174	14.4551	7.32332	27.2648	0	27.2648
TMEM59_ENST00000234831	10.6401	8.21302	4.12643	2.58691	6.35001	4.87414	5.29499	4.65728	2.28043	2.32666	10.7604	6.54579	3.52865	0.990589	5.43374	17.9654	6.56996	5.69053	1.83717	2.98692	3.43613	4.54865	6.69769	1.4738	2.61456	0	3.96066	2.84375	4.95573	1.69992	2.75453	4.078	8.7105	7.48818	6.57264	1.79864	27.1402	9.78662	14.1281	13.3035	27.1402
RPS8_ENST00000396651	3.40352	4.70022	4.08058	4.49629	4.73809	8.52975	2.02046	5.69223	13.6826	5.0411	7.05404	9.23585	6.593	12.4814	7.06386	26.9481	7.08525	2.79937	6.27698	2.18555	5.29737	6.61622	5.11139	4.95733	7.84368	2.73519	13.8623	3.11895	4.95573	9.83523	5.93283	9.08282	6.79419	10.1792	2.33942	1.91106	6.04755	5.25948	12.2692	5.33642	26.9481
RPS8_ENST00000396651trunc	3.40352	4.70022	4.08058	4.49629	4.73809	8.52975	2.02046	5.69223	13.6826	5.0411	7.05404	9.32551	6.593	12.6795	7.14745	26.9481	7.08525	2.79937	6.27698	2.18555	5.29737	6.61622	5.19952	4.95733	7.84368	2.73519	13.6423	3.11895	4.95573	9.83523	5.93283	9.08282	7.14261	9.94524	2.33942	1.91106	6.04755	5.25948	12.2692	5.33642	26.9481
RPL24_ENST00000394077	1.98263	2.2759	3.85134	2.83328	6.15463	10.7927	3.06552	4.65728	14.7468	6.46295	1.91296	4.84209	7.98589	9.11342	3.17665	26.9481	7.98701	4.95627	5.97079	5.68244	2.5771	4.13514	4.75888	4.82334	5.50433	3.92745	9.46157	3.48589	1.32153	7.40678	3.60208	5.93164	14.6336	18.0184	2.00521	3.82211	9.44008	3.59509	2.72648	2.17966	26.9481
SRGN_ENST00000242465	1.32175	2.17695	1.37548	0.61593	1.66077	3.48153	0.418025	2.1734	5.16898	1.55111	5.26064	1.25536	1.11431	1.38683	2.84226	0	1.54587	1.92744	2.14336	0.874221	2.29075	1.65405	3.87761	0.267964	0.412825	0.140266	1.54026	1.46774	0.330382	3.27841	2.11887	1.85364	2.78736	6.78617	1.33681	26.6424	0.295003	1.59782	4.70938	2.1045	26.6424
IER2_ENST00000292433	8.12879	2.2759	12.1959	3.94195	4.88463	5.39637	0	7.96912	4.25681	24.3007	0	1.43469	26.5577	0	0	0	3.73586	0.0917827	0	1.89415	0	8.68379	5.81641	1.07185	3.85303	9.5381	2.64044	1.74294	18.171	15.9064	0	5.93164	0	3.04207	0	0.112415	6.78506	0.865484	0	2.40515	26.5577
RPS4X_X-GSG_NM_001007	3.99831	9.20255	4.30983	4.06514	8.79233	10.5316	4.18025	6.15795	11.9343	9.82369	14.8254	8.69784	13.186	13.0758	8.52679	20.2111	10.4346	5.64464	6.65973	4.55324	9.7357	12.4054	8.28398	4.55538	5.16031	5.61065	16.3927	6.88004	6.11207	7.64962	4.8734	19.6486	7.31682	11.4663	5.29154	17.5368	22.8627	21.5705	25.7777	11.1238	25.7777
RPS4X_ENST00000316084	3.99831	9.20255	4.30983	4.06514	8.79233	10.5316	4.18025	6.15795	11.9343	9.82369	14.8254	8.69784	13.186	13.0758	8.52679	20.2111	10.4346	5.64464	6.65973	4.55324	9.7357	12.4054	8.28398	4.55538	5.16031	5.61065	16.3927	6.88004	6.11207	7.64962	4.8734	19.6486	7.31682	11.4663	5.29154	17.5368	22.8627	21.5705	25.7777	11.1238	25.7777
RPS5_ENST00000196551	1.98263	7.0256	5.68531	8.25347	5.66617	14.7965	4.31959	7.96912	25.6929	19.1303	8.3692	5.55944	14.8575	21.793	13.7933	24.7024	7.98701	5.78231	8.11415	10.7821	12.5991	16.9541	9.78215	5.09131	9.08215	8.41597	21.5636	5.22883	12.5545	8.37816	12.2894	21.8729	9.40734	12.8703	5.34724	10.4546	11.8001	11.8505	2.72648	9.16962	25.6929
ALDOB_ENST00000374855	0	0.0989521	0	0	0.293078	0.174077	0	0.103495	0.304058	0	0	0.0896684	0.185718	0	0.167192	0	0.257646	0.183565	0.153097	0	0.286344	0.413514	0.0881275	0	0.275217	0.140266	0.880146	0.275202	0.165191	0	0.211887	0	0.69684	25.2726	0	0	0	0	0	0	25.2726
SPCS2_ENST00000263672	6.01398	5.04656	5.22682	5.05063	4.59155	2.26299	0.975392	3.10485	3.34463	3.61925	1.1956	4.21442	4.27152	7.92472	4.01261	0	2.57646	4.13022	4.28672	4.73537	4.86785	6.2027	2.37944	5.62724	4.9539	2.52479	2.86047	2.66028	7.59878	3.7641	3.1783	6.67309	1.7421	2.80807	3.00782	11.0167	25.0752	9.38717	6.69228	8.56834	25.0752
RPS15_ENST00000233609	3.70091	5.24446	6.0521	8.99258	8.01079	21.9336	5.0163	6.62368	19.9158	7.49703	1.43472	9.68419	10.4002	13.6701	8.94477	12.3512	9.40407	7.52618	11.9416	5.39103	10.022	4.54865	6.43331	4.01945	6.32998	5.47038	11.882	5.1371	7.92917	10.4423	7.83981	8.89746	12.5431	25.0386	5.23584	7.08215	9.73509	8.18881	9.66663	5.71222	25.0386
RPL13A_ENST00000391857	1.91654	7.81722	5.41021	5.11222	6.64309	13.2298	5.504	6.93417	24.7807	11.1163	6.69536	11.1189	22.5648	15.8494	6.47869	15.7197	11.6585	4.58913	7.04247	4.77179	9.7357	12.1987	6.60956	9.31174	7.22444	7.15358	16.1727	4.54083	6.93802	11.8994	6.88632	11.8633	9.58155	20.8265	6.29414	12.4219	16.9627	10.8518	17.1025	9.2072	24.7807
RPL13A_ENST00000391857ext	1.91654	7.81722	5.41021	5.11222	6.64309	13.2298	5.504	6.93417	24.7807	11.1163	6.69536	11.1189	22.5648	15.8494	6.47869	15.7197	11.7873	4.58913	7.04247	4.77179	9.7357	12.1987	6.60956	9.31174	7.22444	7.15358	16.1727	4.54083	6.93802	12.0208	6.88632	11.8633	9.58155	20.8265	6.29414	12.4219	16.9627	10.8518	17.1025	9.2072	24.7807
CD74_ENST00000353334	1.71828	7.0256	3.02605	4.18833	5.86155	11.6631	5.57367	6.62368	21.4361	7.75555	2.63032	10.1325	5.57155	24.5666	10.9511	12.3512	6.95643	5.59874	8.87964	5.90099	16.3216	4.54865	7.0502	7.10104	15.1369	5.04958	18.263	2.93548	4.12977	11.5351	9.95868	5.93164	5.57472	16.1464	1.22541	11.2415	10.9151	10.8518	14.6239	13.4538	24.5666
TXNIP_ENST00000369317	0	0	0.0916985	0	0.0976925	0	0.278683	0	1.21623	0	0	0.53801	1.48575	1.98118	0.585172	0	0	0.183565	1.53097	0	0.859033	0.827027	0	1.4738	0	0.140266	0.66011	0	1.98229	0	0	0.370727	0	0	0	24.5065	6.78506	13.648	11.6495	9.62059	24.5065
RGS1_ENST00000367459	0	0.890569	0.183397	0	0.879233	0	0	1.13845	0	0	2.86944	0	0	0	0.083596	0	1.03058	0	0	0.145704	0	0	0.35251	0	1.37608	0	0	0.642137	4.62535	11.4137	0	2.96582	0	3.27608	0	0	8.26007	2.99591	3.71793	24.1266	24.1266
ISG20_ENST00000306072	7.0053	1.78114	1.37548	4.31151	0.683848	2.9593	0.975392	0.931455	12.7704	3.87777	0.71736	2.51072	5.01439	1.98118	1.00315	0	0.772937	1.56031	3.21504	1.52989	13.1718	1.65405	1.32191	2.81362	3.44021	2.94559	0	1.55948	4.79054	2.79272	2.96642	2.22436	4.52946	3.9781	1.78241	1.79864	3.24503	9.25402	24.0426	4.65997	24.0426
RPS11_ENST00000270625	1.91654	8.31198	4.40153	6.1593	6.15463	10.2705	3.90157	5.79572	15.659	8.5311	7.1736	9.41518	14.1146	15.4532	7.77442	4.49135	6.56996	5.3234	2.75575	3.42403	11.1674	5.78919	5.81641	9.37873	9.77019	5.47038	17.3829	5.77923	10.5722	7.28536	8.68736	10.3804	5.2263	23.8686	3.11922	2.92279	4.72004	2.86275	1.23931	1.80386	23.8686
RPS9_ENST00000302907	0.925228	9.79626	6.87739	6.40568	7.13155	18.6262	6.54906	7.34815	16.1151	9.30665	6.93448	12.1052	6.50014	6.14165	8.86117	17.9654	10.0482	4.222	9.95132	6.55666	7.15861	7.02973	8.10773	3.08158	11.5591	8.83677	13.6423	6.5131	10.7374	14.8136	3.39019	16.312	4.18104	23.8686	6.90685	11.6912	13.2751	4.9266	13.3846	8.41801	23.8686
RPS20_ENST00000009589	2.31307	8.90569	6.78569	5.05063	5.66617	9.05198	5.71301	7.86562	13.0745	8.5311	4.54328	6.18712	8.54304	7.92472	8.52679	11.2284	13.9129	5.41518	8.26725	5.46388	10.022	11.5784	6.34518	4.82334	10.8711	9.81864	23.3239	3.30242	9.41588	15.0564	4.44962	12.6047	15.6789	17.7844	6.57264	3.59728	12.6851	2.33015	5.94869	5.93771	23.3239
MT1G_ENST00000444837	0	0.593713	0.0916985	0.492744	0.293078	0.348153	0.557367	0.20699	0.304058	0	0.47824	0.269005	0.185718	0.396236	0.501576	4.49135	0.772937	0.458913	0	0.145704	0.859033	0.413514	0.0881275	0	0.137608	0	0.220037	0	0.495573	0.364268	0.211887	0.370727	0.69684	23.1666	0.222802	0	0	0.0665757	0	0	23.1666
FAU_ENST00000529639	1.65219	4.65075	7.97777	6.1593	7.52232	11.8372	2.64749	14.0753	22.3482	18.8718	6.45624	9.95319	18.2004	10.5002	7.27285	0	7.47172	3.02883	10.4106	5.39103	7.15861	5.37568	7.0502	6.56511	7.29324	10.2394	21.3435	6.78831	15.8583	8.25674	6.56849	15.5705	3.83262	17.0824	6.01564	5.05868	3.83503	4.06112	4.46152	7.06512	22.3482
UBC_ENST00000339647	2.7096	12.6659	5.9604	5.91293	8.01079	4.00376	2.78683	4.2433	2.43246	4.13629	13.869	1.9727	16.1575	1.98118	1.67192	6.73703	5.41056	1.83565	3.67433	4.37111	0.286344	0.827027	3.61323	4.01945	6.46759	5.89118	7.04117	10.1825	12.7197	21.7346	7.83981	22.2436	3.83262	19.4225	1.11401	3.26004	9.44008	3.32878	18.0939	4.05869	22.2436
CD79A_ENST00000221972	0	1.58323	3.57624	0	14.1654	1.74077	5.85235	1.24194	3.80072	0.258518	3.34768	2.24171	2.22862	2.37741	2.84226	0	1.28823	1.28496	4.59291	2.25841	2.00441	0	2.29131	2.67964	8.2565	0.841597	22.0037	2.38508	1.8171	5.82828	5.29717	10.3804	16.7242	3.27608	2.45082	2.2483	0	0	0.991449	1.57838	22.0037
DUSP2_ENST00000288943	0	8.11407	0	0	0.0976925	0.174077	0	0.41398	0	0	5.02152	0.53801	1.67146	0	0	0	0	0	0	0	0	0	1.14566	0	3.57782	0	0	0	0	4.8569	0	21.5022	0	18.0184	0	0	0	0	0	0	21.5022
CYBA_ENST00000261623	18.2402	9.89521	6.69399	8.74621	6.25232	12.5335	6.82775	7.76213	14.4427	9.82369	6.21712	11.5672	13.0003	13.0758	14.6293	21.3339	8.75995	12.8496	6.73627	11.1463	14.8899	5.78919	14.3648	5.49325	12.2471	5.04958	17.823	7.52218	18.171	8.86385	7.41604	10.0096	11.1494	13.8063	7.90945	5.39593	3.24503	9.38717	11.6495	6.38867	21.3339
FOS_ENST00000303562	7.20356	21.2747	8.71136	0.123186	4.49386	12.7076	0	2.79437	0	8.27258	9.5648	3.31773	2.0429	0	1.17034	0	8.88877	0.458913	0	8.96077	0	4.13514	0.528765	0	0.412825	4.06772	9.90164	1.65121	13.5457	9.59238	11.6538	13.3462	0	0.702017	0.222802	6.07042	2.36002	6.8573	8.92304	4.35933	21.2747
TMSB4X_X-GSG_NM_021109	0	0.049476	0.733588	0.80071	1.17231	1.74077	0.139342	0.41398	2.50848	0.129259	0.5978	4.70759	1.20717	0.594354	0	0.561419	0.579703	0.0917827	1.76062	0.0728518	0.715861	0	0	1.13885	0.0688042	0.140266	0.550091	0	0.825955	0.0607113	0.635661	0.185364	1.7421	0.585014	0	2.979	19.9127	11.1181	20.5726	0	20.5726
TMSB4X_ENST00000451311	0	0.049476	0.733588	0.80071	1.17231	1.74077	0.139342	0.41398	2.50848	0.129259	0.5978	4.70759	1.20717	0.594354	0	0.561419	0.579703	0.0917827	1.76062	0.0728518	0.715861	0	0	1.13885	0.0688042	0.140266	0.550091	0	0.825955	0.0607113	0.635661	0.185364	1.7421	0.585014	0	2.979	19.9127	11.1181	20.5726	0	20.5726
CITED2_ENST00000367651	0	0	0	0	0.488463	0.174077	0	0	0.152029	0	0	0.0896684	0.371437	0	0.752364	0	0	0	0	0.0728518	0	0	0.616892	0.937873	0.275217	0.140266	0	0.275202	1.15634	1.69992	2.33076	0	0	0	0	2.92279	7.67007	0	4.95724	20.3686	20.3686
RPL30_ENST00000287038	0.528702	6.92665	4.86002	5.05063	6.15463	12.0113	1.53276	7.86562	18.3955	13.96	12.1951	11.2982	14.8575	10.5002	7.35644	20.2111	7.47172	6.8837	5.81769	3.56974	9.16302	13.2324	6.78582	6.96705	6.19238	3.92745	16.9428	3.21069	5.28611	8.37816	5.93283	12.6047	10.4526	18.2524	3.34202	1.34898	10.0301	4.86002	4.46152	4.65997	20.2111
RPL9_ENST00000295955	1.85046	6.03608	8.06947	4.80426	7.52232	11.1409	7.80314	9.21106	15.3549	6.72147	8.13008	13.4503	14.8575	15.6513	9.44634	13.4741	12.1093	6.97548	7.50176	3.13263	16.608	9.92433	9.07713	6.43113	7.01803	5.61065	14.0823	5.4123	6.77283	8.74243	4.02585	12.234	11.1494	20.1245	5.68144	6.96974	0	3.72824	4.46152	6.46383	20.1245
RPS19_ENST00000221975ext	2.80873	3.06752	4.99757	2.6485	3.22385	6.44083	3.41387	5.2265	12.0863	4.91185	4.90196	5.51461	9.00734	10.9955	4.0962	16.2812	7.08525	6.05766	4.82256	3.934	10.1652	7.44325	3.56916	2.81362	7.29324	4.69892	14.8525	4.63256	3.30382	6.37469	9.7468	8.71209	5.92314	19.7735	5.01303	2.75417	8.11257	2.92933	8.92304	5.82497	19.7735
RPS19_ENST00000598742	2.74264	3.06752	4.99757	2.6485	3.12616	6.44083	3.27453	5.2265	11.9343	4.91185	4.90196	5.51461	9.00734	10.9955	4.0962	16.2812	7.3429	6.05766	4.66946	3.86114	10.1652	7.44325	3.56916	2.81362	7.15564	4.69892	14.6324	4.63256	3.30382	6.37469	9.53491	8.34137	5.92314	19.7735	5.01303	2.75417	8.11257	2.79618	8.92304	5.82497	19.7735
RPL35_ENST00000348462	2.51133	3.46332	4.67663	5.297	6.05694	11.1409	3.76223	6.10621	18.5475	6.46295	7.41272	7.80115	9.65735	9.50966	6.1861	6.73703	6.44114	2.01922	6.73627	5.90099	6.01323	11.9919	2.5557	5.49325	8.2565	5.18985	14.0823	6.60484	3.30382	3.88552	4.02585	13.7169	6.61998	12.1683	3.67622	2.81038	1.18001	4.06112	3.9658	6.46383	18.5475
RPL26_ENST00000293842	1.71828	3.26542	4.58493	2.58691	3.61462	4.52599	5.0163	7.55514	18.3955	10.3407	5.73888	6.00778	9.47163	8.32095	4.68137	8.98271	8.24466	3.48774	4.74601	4.2254	3.14979	6.61622	2.82008	4.82334	6.6052	3.22612	13.4222	2.84375	7.76398	7.16393	3.60208	14.8291	5.57472	12.6363	2.33942	6.29525	4.72004	5.59236	5.20511	6.38867	18.3955
RPS25_ENST00000527673	3.96526	6.33293	3.66794	6.52886	5.56847	11.1409	5.85235	12.4194	15.5069	7.23851	4.54328	9.59452	11.7003	11.4908	6.35329	16.8426	7.98701	4.49735	9.33893	4.0797	7.15861	17.7811	4.05386	2.9476	7.29324	6.87305	18.043	4.95363	7.76398	5.46402	5.72095	12.9755	2.43894	15.9124	5.45864	4.15936	3.83503	5.1929	5.70083	6.08803	18.043
GNB2L1_ENST00000512805truncext	2.04872	6.67927	2.52171	5.42019	5.08001	5.48341	1.11473	5.38174	10.566	9.04814	6.09756	1.7037	8.45018	6.43883	3.92901	17.9654	9.40407	3.48774	1.37787	3.89757	6.44275	3.30811	2.15912	6.16316	5.77955	6.80291	6.93115	1.92641	7.18581	9.83523	3.28425	11.3072	8.18787	15.6784	1.28111	1.4614	8.55508	4.36071	0	5.82497	17.9654
SELK_ENST00000495461	4.69223	3.76018	0.825287	5.05063	2.54001	3.13338	0.696709	2.1734	0	3.10222	7.65184	4.75243	14.486	2.77365	3.92901	4.49135	1.28823	3.21239	2.75575	1.60274	17.7533	2.48108	2.73195	0.669909	6.05477	2.80532	1.10018	4.12802	2.14748	6.07113	1.27132	6.67309	0	2.80807	1.89381	3.59728	5.31005	13.648	0	4.35933	17.7533
EEF1G_ENST00000329251	2.04872	3.66123	3.48454	2.89487	4.68924	8.35567	4.11058	3.98456	5.85311	6.46295	4.54328	5.42494	8.45018	6.73601	4.72317	4.49135	3.73586	3.07472	2.5261	2.22198	2.14758	4.54865	2.82008	3.88547	4.8851	3.64692	11.1118	3.66935	3.79939	4.24979	4.44962	5.19018	1.7421	17.6674	1.67101	1.5176	9.14508	3.86139	7.06407	3.34466	17.6674
EEF1G_ENST00000329251truncext	2.04872	3.66123	3.48454	2.89487	4.68924	8.35567	4.11058	3.98456	5.85311	6.72147	4.54328	5.51461	8.45018	6.73601	4.72317	4.49135	3.73586	3.07472	2.5261	2.22198	2.14758	4.54865	2.82008	3.88547	4.8851	3.64692	11.1118	3.66935	3.79939	4.24979	4.44962	5.19018	1.7421	17.6674	1.67101	1.5176	9.14508	3.86139	7.06407	3.34466	17.6674
RPS10_ENST00000326199	2.1809	6.53084	4.58493	2.21735	6.35001	7.65937	2.22947	4.86427	12.0103	5.17036	4.30416	6.54579	10.0288	7.33036	3.67822	14.5969	6.1835	5.04805	4.74601	2.84122	5.72688	1.65405	2.90821	4.95733	6.74281	3.50666	17.6029	3.85282	6.27726	6.4354	6.14472	8.89746	5.57472	11.7003	1.55961	3.26004	5.90005	1.59782	2.47862	3.23192	17.6029
SAT1_ENST00000379270	1.12349	0.395808	0.550191	0.369558	0.293078	0	0.278683	0.931455	0.304058	1.03407	2.3912	0.627679	0.371437	0.396236	2.75867	1.12284	1.15941	0.458913	0.612389	0.509962	3.43613	3.72162	0	0.267964	9.77019	0.981864	0	0	2.47786	2.91414	0	4.078	0.34842	17.5504	0.891206	0	0	0.399454	0.247862	0.0751608	17.5504
HSPB1_ENST00000248553	0	17.5145	2.38416	0	1.75847	0	0	0	0	1.29259	0	0.179337	0	0	0.167192	0	8.63113	0.0917827	0	1.89415	0	0	2.46757	0	0	0	0	0.0917339	6.27726	2.91414	0.423774	0	0	2.34006	0	0	0	0	1.73504	0.150322	17.5145
RPL31_ENST00000264258	1.91654	5.64027	4.30983	2.09416	1.07462	6.09268	2.92618	4.2433	6.08115	6.97999	2.15208	5.82845	6.87158	9.90589	4.43059	11.2284	3.22057	2.84526	4.74601	2.47696	2.5771	2.8946	1.67442	4.01945	5.77955	0.701331	17.1628	3.57762	4.12977	4.8569	1.05943	5.19018	2.43894	10.5303	2.00521	4.83385	4.72004	4.79345	0.743587	2.63063	17.1628
SLC25A6_ENST00000381401	2.1809	4.35389	2.01737	1.97098	3.02847	6.26675	3.48354	1.96641	8.36159	2.06815	2.86944	1.79337	6.1287	6.14165	2.42428	0	1.41705	3.85487	3.98053	3.13263	1.14538	0.413514	2.46757	2.27769	3.02738	1.54293	7.92131	0.642137	0.330382	3.64268	8.47547	17.0535	4.87788	7.48818	1.67101	15.176	10.9151	5.39263	10.4102	2.25483	17.0535
ATP5L_ENST00000300688	2.64351	1.78114	0.550191	0.739117	1.3677	2.78522	1.25408	1.55243	2.1284	1.55111	4.54328	1.16569	2.41434	4.55671	4.76497	16.8426	3.22057	1.28496	1.07168	2.03985	6.01323	4.54865	1.58629	1.20584	0.412825	1.12213	9.68161	2.20161	4.29496	4.61406	0.635661	3.70727	0	8.42421	1.67101	0.674491	3.83503	3.86139	0.743587	1.95418	16.8426
DUSP1_ENST00000239223	0	3.76018	3.02605	3.20284	0.195385	5.39637	0	1.65592	1.67232	5.42888	3.82592	0	5.01439	0	0	0	2.8341	0	0	1.60274	0	4.96216	2.29131	0	0	2.38453	1.76029	0.825605	4.95573	1.57849	3.1783	5.93164	0	0.702017	0.334202	15.9629	8.85008	9.65347	13.3846	16.6857	16.6857
HSPA1A_ENST00000375651	1.45393	6.53084	4.95172	6.1593	11.3323	0	0.696709	5.123	0	0.258518	0	0.717347	2.22862	0	2.92586	0	12.3026	0	0	1.45704	0	0	0	0.133982	0.275217	7.78478	2.64044	3.57762	7.43359	0	2.54264	16.4974	0	0	0.111401	0	0	0	0.247862	0	16.4974
HIST2H2AA3_ENST00000369161	0	0.395808	0.351511	0	0	0.406179	0	0	0	0.387777	0	1.52436	0	0	0	0	0.0644114	0	0	0.254981	0	0	0	0	0	0.187022	0	0	0	1.29517	0.812233	0	0	0.117003	0.222802	16.3564	0	1.0874	1.6111	4.37186	16.3564
EEF1A1_ENST00000316292	0.462614	3.46332	2.52171	4.00355	4.73809	9.66125	3.41387	4.60553	14.2147	7.36777	4.90196	2.60038	7.42873	7.62754	3.09305	2.8071	6.69879	2.01922	5.66459	2.29483	2.86344	8.47703	2.51163	3.88547	4.26586	3.99759	10.2317	2.88962	7.351	6.92109	11.0181	8.34137	5.92314	16.2634	3.78763	2.13589	8.26007	5.32605	10.0384	5.52432	16.2634
EEF1A1_ENST00000309268truncext	0.462614	3.46332	2.52171	4.00355	4.73809	6.87602	3.41387	4.60553	12.2383	7.36777	4.90196	2.60038	6.87158	7.62754	3.09305	2.8071	6.69879	2.01922	5.66459	2.29483	2.86344	8.47703	2.51163	3.88547	4.26586	2.45466	10.2317	2.98135	7.351	5.94971	8.68736	8.34137	5.92314	16.2634	3.67622	2.13589	8.26007	5.32605	10.0384	5.52432	16.2634
HIST2H2AA4_ENST00000369159	0	0.395808	0.351511	0	0	0.406179	0	0	0	0.387777	0	1.52436	0	0	0	0	0.0644114	0	0	0.254981	0	0	0	0	0	0.187022	0	0	0	1.29517	0.812233	0	0	0.117003	0.222802	16.244	0	0.887676	0.123931	4.37186	16.244
FKBP11_ENST00000550765	2.97395	8.11407	3.30115	1.97098	7.22925	6.61491	4.04091	13.7648	1.97637	6.97999	1.1956	8.15982	6.68586	6.14165	16.134	6.73703	3.47822	7.98509	5.66459	5.90099	4.86785	2.8946	5.4639	1.87575	3.02738	13.3253	4.18069	3.02722	2.31267	4.61406	5.08528	4.44873	4.18104	4.91412	5.12443	5.28351	5.90005	10.4524	0	7.59125	16.134
ANKRD37_ENST00000335174	0.198263	2.4738	0	5.05063	0.39077	2.43707	0	0	0.608115	2.58518	5.26064	3.4074	0	0.198118	0.250788	0	1.15941	0	0	1.45704	0	1.24054	0.793147	0.669909	2.33934	6.87305	0	0	1.32153	2.06418	1.69509	15.9413	0	2.80807	0	0	0	0	0	0.601287	15.9413
NACA_ENST00000356769	1.25567	5.14551	2.93435	6.52886	4.39616	6.26675	3.62289	6.72718	9.42579	9.30665	2.63032	4.66276	10.7717	5.5473	3.92901	12.3512	7.60055	4.49735	9.33893	4.37111	6.58592	9.51081	2.20319	2.67964	5.64194	1.40266	3.52058	5.04536	1.48672	7.5282	4.8734	8.89746	3.83262	15.9124	3.23062	1.68623	2.65502	3.19563	3.47007	2.32999	15.9124
BTG2_ENST00000290551	8.52532	1.68219	2.20076	4.55789	1.07462	4.87414	0.418025	0.310485	1.52029	2.58518	6.69536	3.22806	4.27152	0	0.334384	0	1.41705	0.458913	1.37787	0.509962	2.00441	1.65405	3.26072	0	2.33934	2.38453	1.10018	1.19254	11.3982	13.7208	2.75453	2.22436	0	15.2104	0.668405	0	1.77002	6.99045	15.8632	0	15.8632
RPL12_ENST00000361436	0.793053	2.57275	2.56756	5.297	4.88463	12.0113	2.78683	6.3132	9.72984	8.01406	9.08656	6.90447	9.47163	8.32095	3.84541	2.24568	5.79703	3.94666	5.05221	3.13263	6.87226	12.4054	2.29131	1.60778	5.22912	5.61065	11.882	4.95363	4.79054	5.58544	3.81396	5.56091	2.43894	15.6784	4.23323	3.37245	3.24503	9.65347	8.92304	4.88545	15.6784
UBA52_ENST00000430157	0	2.86961	3.11775	2.21735	4.68924	8.00752	3.62289	5.07126	5.01695	11.8918	4.7824	4.12475	4.64296	8.32095	7.27285	10.1055	3.86468	4.7727	6.43008	4.15255	12.3128	7.85676	3.43697	5.62724	3.02738	2.94559	5.72095	2.20161	0.660764	1.94276	5.08528	10.7511	9.05892	15.6784	3.00782	2.81038	1.18001	1.66439	0	0.450965	15.6784
SEC11C_ENST00000299714	7.07139	3.85913	4.30983	5.66656	4.10309	9.22606	5.43433	5.07126	3.04058	11.6333	5.02152	6.63546	11.7003	12.6795	7.94162	7.85987	2.57646	5.3234	0.459291	2.40411	4.29516	7.44325	4.4945	3.08158	6.46759	2.94559	2.4204	4.67843	3.79939	3.52126	13.137	3.70727	7.31682	1.87205	7.90945	3.59728	15.0451	2.86275	15.6153	9.84607	15.6153
FKBP2_ENST00000394540	5.02267	5.54132	1.19208	2.83328	2.83308	4.87414	4.45894	4.76077	4.40884	1.80963	4.7824	4.84209	15.6003	3.56612	8.94477	11.2284	9.40407	3.94666	1.83717	4.66251	8.87667	1.65405	2.02693	2.54565	0.963259	2.80532	3.30055	2.93548	6.11207	2.06418	4.44962	4.078	3.4842	5.61614	5.57004	3.26004	4.13004	2.99591	0	3.53256	15.6003
RPL39_ENST00000361575	4.16353	4.15599	3.11775	1.97098	3.41924	7.65937	2.09013	3.20835	15.5069	7.23851	2.63032	4.12475	9.47163	9.31154	3.42743	13.4741	6.82761	2.38635	4.89911	2.69552	8.01764	3.72162	4.05386	3.61751	5.91716	4.20799	11.882	3.21069	4.62535	4.61406	3.60208	5.19018	5.2263	11.9343	2.67362	4.60902	3.83503	2.79618	3.22221	4.88545	15.5069
HLA-C_ENST00000376228	0.561746	2.54802	2.54463	2.58691	5.64174	3.08986	2.50815	5.14888	2.77453	2.45592	4.7824	9.37035	11.8395	5.5473	7.37734	2.24568	15.3943	3.80898	3.75088	4.13434	1.14538	5.37568	2.24725	2.9476	2.82097	2.13906	2.36539	3.34829	5.16222	7.07287	6.14472	3.61459	8.36208	4.32911	1.75456	1.5176	0	2.29686	0	0.375804	15.3943
BTG1_ENST00000256015	0	0.692665	5.31851	1.84779	0.0976925	0.348153	0	0.82796	1.97637	1.80963	7.89096	0.807016	0.557155	0	0	0	1.54587	0	1.68407	0.874221	0.572688	3.30811	3.08446	1.4738	1.6513	1.68319	1.32022	0.642137	0.991146	0.242845	0.423774	0	0	1.17003	0.111401	15.2885	0	0.665757	0	1.20257	15.2885
RPL8_ENST00000262584truncext	0.925228	8.55936	4.99757	3.5724	6.15463	6.52787	2.22947	7.2964	10.2619	7.8848	3.70636	5.82845	7.33587	8.12283	7.14745	13.4741	7.60055	4.58913	5.66459	5.28175	10.1652	4.34189	6.47737	7.56997	5.22912	4.48852	13.5322	4.21976	6.27726	5.16046	4.76745	14.6437	5.57472	7.83919	6.51694	6.35145	2.21252	6.22483	12.1452	2.70579	14.6437
RPL8_ENST00000531975	0.859141	8.55936	4.99757	3.5724	6.15463	6.35379	2.22947	7.2964	10.1099	7.8848	3.70636	5.82845	7.33587	8.12283	7.14745	13.4741	7.60055	4.58913	5.66459	5.28175	10.1652	4.34189	6.47737	7.56997	5.22912	4.48852	13.5322	4.21976	6.11207	5.16046	4.76745	14.6437	5.57472	7.83919	6.51694	6.35145	2.21252	6.22483	12.1452	2.70579	14.6437
RPL35A_ENST00000464167	1.0574	3.36437	2.75096	2.09416	4.29847	3.82968	2.50815	3.72582	11.2501	2.58518	3.34768	4.75243	8.91448	8.51907	2.50788	14.5969	5.41056	3.76309	2.75575	2.47696	5.72688	3.30811	2.90821	4.01945	2.75217	3.08586	8.14135	3.66935	1.15634	4.49264	3.60208	5.56091	4.52946	10.7643	2.22802	3.14762	5.31005	2.26357	4.46152	2.63063	14.5969
HLA-B_ENST00000412585	0.335946	2.54802	4.73012	1.65275	9.80996	4.71457	5.24854	3.80344	1.19089	1.35722	1.41479	8.69036	14.5634	3.89632	7.46094	0.654989	13.3976	2.31751	2.62817	2.22198	0.286344	1.37838	1.58629	3.97479	4.72455	4.86256	6.23437	0.74916	9.49848	3.53137	10.2765	10.0405	8.42015	1.81354	3.64837	10.7356	0	4.33297	3.22221	3.10038	14.5634
PPP1R15A_ENST00000200453	0	6.33293	0.825287	3.81877	0.195385	2.08892	0	0	1.0642	12.6674	4.7824	0.986352	6.31442	0	0	0	0.90176	0	0	0.509962	0	2.8946	3.87761	0	3.99064	0	2.4204	1.00907	14.5368	4.49264	5.08528	5.19018	0	5.61614	0	0	3.83503	0.199727	0	4.05869	14.5368
NUCB2_ENST00000529010	2.04872	4.25494	1.00868	2.34054	4.29847	4.87414	2.09013	3.72582	2.28043	6.72147	1.43472	1.52436	6.68586	1.38683	7.18925	0	1.6747	3.39596	1.83717	1.38418	0	3.30811	3.08446	3.75149	0.412825	4.06772	0.440073	3.85282	5.78168	2.42845	10.1706	7.41455	12.5431	3.9781	3.67622	8.09389	14.4551	11.6507	13.6324	2.70579	14.4551
RPL4_ENST00000307961truncext	0.330439	5.64027	1.65057	2.71009	1.66077	2.61115	3.3442	2.0699	12.1623	9.56517	4.54328	4.03508	3.52865	6.73601	2.92586	5.61419	3.22057	1.56031	1.83717	3.934	0.572688	5.78919	3.70135	4.55538	4.26586	3.36639	10.5618	1.83468	6.93802	5.94971	2.11887	2.59509	6.61998	5.38213	0.891206	1.57381	14.4551	3.52851	0	7.51608	14.4551
HLA-A_ENST00000547522.1	0	2.12747	2.9802	2.15576	5.95924	2.78522	3.8319	2.94961	1.29225	1.68037	2.74988	8.07016	14.3003	4.55671	2.38248	4.49135	14.4282	1.19318	2.21991	0.509962	0.715861	2.68784	0.70502	1.33982	1.10087	3.71705	6.27104	2.20161	3.55161	2.91414	8.47547	5.19018	4.18104	1.05303	1.44821	2.92279	2.36002	0.166439	0	1.95418	14.4282
COX4I1_ENST00000253452	0	4.35389	2.47586	1.72461	1.3677	4.52599	3.62289	3.62233	5.32101	5.6874	3.10856	1.79337	2.78577	6.33977	0.83596	5.61419	0.90176	2.75348	2.75575	1.52989	0.859033	7.02973	1.23378	0	0.963259	1.54293	6.16102	0.733871	1.65191	2.54987	1.69509	0.370727	4.18104	6.31815	0.557004	5.62076	14.1601	5.92524	3.47007	4.20901	14.1601
RPS3A_ENST00000274065truncext	2.31307	2.4738	5.31851	4.98904	4.44501	10.8798	5.0163	6.26145	11.9343	3.36074	5.85844	6.90447	8.45018	3.07083	3.84541	7.85987	9.46848	2.34046	3.13849	3.49689	5.72688	5.58243	3.87761	4.48839	7.49966	3.99759	10.4517	2.70615	1.48672	5.889	6.46255	14.0876	3.83262	8.3072	1.89381	5.2273	11.5051	6.42455	10.4102	5.41158	14.0876
RPL37A_ENST00000491306	2.57742	5.44237	2.10907	3.20284	2.14924	5.39637	2.36881	3.51883	11.5542	7.23851	2.86944	5.73878	8.72876	5.15106	3.92901	4.49135	7.72937	2.75348	3.06194	1.82129	10.8811	3.72162	4.75888	4.15344	4.54108	2.94559	7.70128	1.37601	3.79939	6.07113	3.1783	7.04382	1.04526	14.0403	2.67362	0.562076	0.885008	0.732332	0.991449	1.87902	14.0403
RNASET2_ENST00000508775	0.132175	0.395808	0	1.10867	0	1.39261	0	0	3.64869	2.8437	0.71736	1.30019	1.48575	1.18871	0.250788	13.4741	1.28823	1.10139	3.82743	0	0	0	1.41004	1.60778	0	0	0	0.275202	3.13863	0.48569	2.11887	0	0	1.17003	0.779805	1.23657	7.67007	2.197	3.22221	0	13.4741
GLTSCR2_ENST00000246802	0	1.68219	0.64189	0	1.27	2.61115	0.557367	1.34544	7.14535	3.36074	1.43472	2.06237	4.27152	4.35859	0.83596	13.4741	2.31881	0.734262	1.83717	1.38418	0.572688	1.65405	1.9388	0.803891	1.92652	0.701331	0.880146	0.917339	0.165191	2.6713	4.02585	8.52673	1.04526	7.95619	1.33681	0	0	0.732332	0.991449	1.95418	13.4741
RPL14_ENST00000338970	3.56874	3.95808	1.10038	1.23186	3.71232	6.61491	1.6721	5.38174	10.338	9.30665	5.73888	2.77972	5.20011	5.94354	3.76182	4.49135	3.99351	1.74387	4.28672	3.64259	5.1542	4.13514	2.02693	4.68936	4.67868	1.54293	5.94099	2.66028	8.25955	7.16393	5.72095	12.234	3.13578	13.3383	1.67101	3.37245	2.06502	3.59509	1.48717	2.48031	13.3383
RPL27_ENST00000253788	1.32175	3.56228	2.93435	3.07965	6.35001	13.2298	2.22947	3.20835	7.9055	5.6874	5.49976	3.58674	9.28591	9.31154	3.42743	7.85987	6.31232	3.12061	3.06194	3.42403	8.87667	9.0973	4.4945	2.67964	4.81629	4.62879	8.80146	1.65121	2.97344	5.34259	4.8734	1.85364	3.13578	9.82824	2.89642	1.68623	0.885008	1.19836	3.47007	2.48031	13.2298
SPCS1_ENST00000233025	6.08007	8.11407	5.31851	3.81877	4.78693	5.9186	4.45894	7.45164	2.58449	4.91185	2.15208	4.84209	5.94298	8.51907	5.09935	4.49135	5.41056	6.70014	2.29646	5.31818	7.44495	4.54865	3.70135	1.74176	3.16499	3.22612	13.2022	2.29335	1.98229	2.54987	4.66151	3.70727	4.52946	8.65821	5.23584	2.92279	5.60505	7.45648	4.95724	6.38867	13.2022
HSP90AA1_ENST00000216281	1.71828	7.07507	4.08058	6.34408	3.81001	2.08892	0.348354	5.69223	0.0760144	0.129259	2.15208	0.403508	9.19305	0.0990589	0	0	7.9226	0.367131	0	1.71202	0	3.10135	3.96574	1.00486	2.40815	1.61306	1.65027	0.229335	4.95573	2.24632	0	13.1608	0	1.28703	0.334202	8.82459	0	1.29823	0.123931	3.4574	13.1608
HSP90AA1_ENST00000216281snpvarinsext	1.71828	7.07507	3.98889	6.34408	3.81001	2.08892	0.348354	5.69223	0.0760144	0.129259	2.15208	0.403508	9.19305	0.0990589	0	0	7.53613	0.367131	0	1.71202	0	3.10135	3.96574	1.00486	2.40815	1.61306	1.65027	0.229335	4.95573	2.24632	0	13.1608	0	1.28703	0.111401	8.82459	0	1.29823	0.123931	3.4574	13.1608
ZNF706_ENST00000311212	0.925228	0.791617	1.00868	1.72461	0.488463	2.9593	1.39342	0.724465	2.43246	3.87777	1.43472	1.25536	3.71437	2.77365	1.25394	0	1.80352	0.367131	0	0.655666	0.286344	4.54865	1.76255	0	0	0.140266	5.94099	1.10081	1.8171	2.54987	4.23774	3.33655	1.7421	4.68011	1.78241	1.57381	12.9801	3.39536	2.72648	3.08159	12.9801
RPL5_ENST00000370321ext	0	3.26542	3.71379	0.923896	3.56578	4.17784	1.6721	4.34679	12.3903	4.91185	2.51076	3.45223	5.85013	4.75483	2.0899	6.17561	2.38322	2.01922	4.21017	2.58624	1.43172	2.48108	2.64382	1.13885	2.88978	4.90932	9.13152	1.69708	1.8997	4.67477	2.75453	12.7901	5.74893	11.8173	1.78241	4.10315	1.03251	1.83083	6.81621	1.84144	12.7901
TMSB10_ENST00000233143	1.18958	5.83817	4.49323	1.60142	1.95385	5.9186	1.6721	3.00136	12.7704	1.29259	1.1956	3.58674	6.68586	4.16048	2.0899	0	3.09175	1.37674	6.58318	1.45704	5.1542	3.72162	2.99633	2.00973	2.61456	1.54293	3.08051	2.29335	1.8171	2.18561	1.48321	0	3.83262	2.34006	1.89381	1.79864	1.18001	0.0665757	2.23076	0.450965	12.7704
RPL5_ENST00000370321	0	3.26542	3.71379	0.923896	3.46808	4.17784	1.6721	4.34679	12.3903	4.91185	2.51076	3.45223	5.85013	4.75483	2.0899	6.17561	2.38322	2.01922	4.21017	2.58624	1.43172	2.48108	2.64382	1.13885	2.88978	4.76905	9.13152	1.69708	1.8997	4.67477	2.75453	12.4194	5.74893	11.8173	1.78241	4.10315	1.03251	1.83083	6.81621	1.84144	12.4194
PFDN5_ENST00000551018	2.90786	2.17695	1.10038	1.72461	4.20078	4.87414	2.92618	3.10485	0.304058	4.91185	2.63032	2.77972	4.0858	7.52848	1.92271	2.24568	3.86468	1.37674	0.306194	1.16563	3.43613	0	2.73195	0.803891	1.51369	1.68319	7.92131	2.75202	4.12977	2.30703	2.54264	1.11218	2.43894	7.02017	1.78241	1.57381	12.0951	2.92933	2.72648	2.93127	12.0951
ATP5G2_ENST00000394349	1.65219	0.197904	1.28378	2.58691	0.683848	2.26299	1.6721	0.41398	3.19261	4.13629	1.43472	1.61403	5.01439	0	2.34069	7.85987	0.644114	0.550696	2.14336	1.23848	0.572688	2.06757	1.41004	1.07185	3.3026	0.280532	3.08051	0.917339	1.32153	1.94276	0	3.70727	0	11.9343	0	2.02347	0.885008	1.66439	1.48717	1.95418	11.9343
PIM2_ENST00000376509	0.660877	2.37485	0.733588	1.72461	0.488463	5.57045	1.39342	2.1734	4.86492	1.80963	0.23912	3.31773	1.85718	2.37741	4.26339	0	3.60704	2.20278	0.459291	3.05977	0.286344	4.96216	2.46757	0.133982	0.275217	4.20799	3.30055	2.38508	0.165191	3.03556	5.50906	1.11218	0	0.234006	3.23062	0	11.8001	2.06385	8.17945	0	11.8001
ITM2B_ENST00000378565	0.925228	2.4738	2.65926	5.91293	1.66077	11.6631	2.64749	0.62097	0.304058	1.29259	1.43472	8.07016	7.42873	1.78306	1.75552	3.36852	2.70528	2.93705	3.21504	1.38418	0.286344	0	1.76255	1.87575	2.47695	0.561065	10.1217	2.29335	1.98229	1.45707	3.60208	2.22436	0.34842	9.59423	2.11661	2.02347	2.36002	3.46194	0.743587	9.09446	11.6631
TRAM1_ENST00000262213	2.77568	0.197904	1.10038	0.985489	0.39077	2.61115	0	0.517475	0.912173	0.258518	0	0.896684	0.371437	0	1.17034	0	1.28823	0.826044	0.612389	0.947073	0	1.65405	1.67442	1.4738	0.275217	0.701331	0	0.0917339	0.330382	0.728536	3.81396	0	0.34842	3.9781	1.33681	1.23657	9.73509	0.665757	11.6495	1.95418	11.6495
EEF1D_ENST00000395119	3.04004	6.03608	1.55888	2.95647	5.76386	3.48153	4.31959	4.45029	6.68927	8.01406	4.54328	4.39375	6.50014	4.55671	6.1861	8.98271	1.54587	3.02883	7.19557	4.29826	6.29957	3.72162	3.26072	4.95733	3.99064	4.76905	6.38106	2.56855	4.12977	3.7641	6.35661	8.52673	0	6.31815	3.89903	10.7919	4.13004	5.72551	11.4017	6.01287	11.4017
QPCT_ENST00000338415	0	1.78114	0	0.61593	1.27	0	0.557367	0	0	0	0	0	11.3288	0	2.1735	0	1.54587	0	0	0.0728518	0	0	0.70502	3.21556	0	0	0	0.366935	1.15634	1.57849	0	0	0	3.9781	0.891206	0	0	1.46466	0	0	11.3288
CD63_ENST00000552692	3.37047	5.04656	2.84265	1.97098	2.44231	1.04446	2.36881	2.1734	1.36826	3.36074	0.71736	3.85574	3.15721	4.35859	3.17665	4.49135	5.02409	5.96588	1.68407	2.03985	0.572688	0	4.23012	1.4738	1.78891	1.82346	3.74062	2.10988	4.79054	0.849958	6.14472	0	3.83262	5.61614	4.90163	8.43113	10.3251	11.2513	6.19655	1.80386	11.2513
ANAPC11_ENST00000575195	0.198263	1.18743	0	0	0.488463	1.39261	0.975392	0.517475	0	2.32666	0	0.717347	1.48575	0.198118	1.33754	11.2284	0.128823	0.275348	0.153097	0.509962	0.286344	0	0.264382	2.14371	1.23848	0.561065	1.10018	0.550403	2.31267	0.121423	1.48321	0	0.34842	1.40403	0	0	0	0	0	0	11.2284
HLA-DPA1_ENST00000419277	0.0660877	0	0	0.246372	0	0.174077	0	0.103495	0	0	0	0.448342	0	0.594354	1.00315	11.2284	0	0	0.153097	0	0.286344	0.413514	0	0	0	0	0	0	0	0.849958	0	0	2.09052	0	0	0	0	0	0	0	11.2284
LGALS1_ENST00000215909	0	2.77066	0.550191	1.10867	1.66077	2.61115	0.696709	3.31184	3.80072	0.258518	0.71736	3.13839	1.11431	0.792472	3.26024	11.2284	1.03058	1.46852	2.60265	2.76837	2.86344	4.13514	1.23378	4.01945	1.23848	3.22612	1.54026	0.550403	2.80825	0.849958	2.33076	1.85364	7.31682	1.40403	0	2.13589	4.72004	2.197	0	0.375804	11.2284
PHB_ENST00000300408	0	0	0.550191	0.123186	0.293078	0.870383	1.39342	0.103495	0.152029	3.87777	0	0.358674	0.371437	0	0	11.2284	0.257646	0	0	0.218555	0	0	0	0	0.688042	0	0	0.183468	0.825955	0	0	0	0	2.10605	0	0	0	0	0	0	11.2284
NPC2_ENST00000555619	0.528702	2.86961	1.83397	1.35505	1.3677	9.40013	5.43433	3.72582	5.16898	0	2.63032	5.55944	3.71437	7.7266	2.67507	5.61419	1.54587	4.222	2.44955	3.78829	5.1542	6.61622	2.73195	1.33982	3.99064	0.561065	3.30055	1.65121	3.79939	3.39983	9.95868	1.48291	11.1494	5.61614	5.34724	0	10.3251	4.52715	2.47862	3.08159	11.1494
DNAJB9_ENST00000249356	4.8244	1.18743	0	2.95647	1.95385	1.21854	1.11473	1.34544	1.82435	5.42888	3.10856	2.06237	1.11431	1.18871	1.67192	0	0.386468	0.826044	2.75575	0.728518	3.43613	1.24054	3.26072	0.535927	1.6513	1.68319	0.220037	0.733871	2.14748	2.30703	0.211887	3.33655	0	3.04207	0.557004	2.58555	8.85008	11.0516	10.6581	1.87902	11.0516
C19orf10_ENST00000262947	5.35311	1.48428	1.74227	1.35505	2.93078	2.26299	0	4.76077	3.95275	1.80963	0.95648	3.49707	8.54304	6.53789	4.43059	0	3.99351	2.20278	1.68407	1.16563	2.00441	0.827027	0.793147	0.401945	1.23848	3.08586	4.18069	0.642137	3.13863	4.12837	4.02585	3.33655	0.69684	2.80807	2.33942	7.64423	10.9151	1.26494	7.188	3.4574	10.9151
SEC61B_ENST00000223641	4.36179	4.65075	1.74227	3.44921	2.73539	3.30745	1.81144	4.03631	9.12173	2.58518	1.91296	3.58674	4.64296	3.56612	3.59463	4.49135	3.99351	3.39596	3.82743	3.49689	4.00882	2.8946	4.75888	1.20584	1.10087	1.54293	2.4204	2.20161	5.28611	3.27841	1.48321	10.7511	3.4842	4.68011	3.23062	6.18283	3.24503	2.92933	7.93159	1.50322	10.7511
CXCR4_ENST00000241393	0	0	0.0916985	10.7172	0	0.696306	0.139342	0	0.152029	0	1.1956	0	1.85718	1.78306	0	1.12284	0	0	0.153097	0	0	0	0.0881275	0	4.67868	0.280532	1.10018	0	0	2.18561	3.39019	2.96582	0	6.31815	0	0	0	4.19427	0	7.51608	10.7172
FXYD5_ENST00000392219	0	1.48428	0	0	0.293078	2.78522	0.975392	0.517475	2.43246	1.80963	0	0.0896684	4.45724	0.990589	1.33754	1.12284	0.772937	0.826044	0.459291	0.364259	0.286344	2.48108	1.32191	2.00973	1.10087	0	1.98033	0.366935	0.660764	3.27841	1.48321	0.370727	0	4.91412	0.222802	2.47313	10.6201	0.399454	0	5.63706	10.6201
DNAJB1_ENST00000254322	2.57742	9.59835	1.46718	4.18833	1.75847	1.04446	0	3.20835	0	0	0.71736	0.53801	10.4002	0.198118	0	0	6.31232	0.0917827	0	1.82129	0	0.413514	3.43697	0.535927	1.6513	4.34825	1.54026	0.183468	0.825955	1.45707	0.211887	2.22436	0	0	0	1.23657	0	0.865484	2.72648	0	10.4002
ATOX1_ENST00000524142	0.991316	0.0989521	0.366794	0	0.488463	1.74077	1.11473	0.41398	0.760144	2.06815	1.1956	0.0896684	0.557155	1.18871	0	10.1055	0.257646	0.917827	0.153097	0.582814	0	0	0.264382	0.133982	0.550433	0.140266	1.76029	0.183468	0.495573	0.121423	0.423774	1.11218	0.69684	3.04207	1.00261	0	0.590005	0.332878	0	0	10.1055
ZNF106_ENST00000263805	0	0.0989521	0	0	0	0.174077	0	0	0.152029	0	0	0.179337	0	0	0	10.1055	0	0	0	0	0	0	0	0	0	0	0	0	0	0	0	0	0	0	0	0	0	0	0	0	10.1055
RPL29_ENST00000294189	1.98263	6.23398	3.48454	3.07965	2.6377	4.00376	1.81144	1.96641	7.44941	3.87777	4.7824	2.60038	7.61445	5.74542	6.10251	6.73703	2.31881	2.20278	3.67433	1.38418	7.15861	4.13514	3.5251	1.33982	4.40347	3.08586	9.46157	1.55948	4.79054	5.22117	2.11887	2.96582	0.69684	10.0622	2.56222	3.48487	2.06502	2.86275	6.19655	1.95418	10.0622
TMED2_ENST00000262225	1.25567	1.08847	0.733588	0.739117	0.488463	1.74077	0.83605	1.55243	0.912173	0.258518	1.1956	0.269005	1.11431	0	0.668768	0	1.03058	0.367131	1.37787	0.0728518	0	0.827027	1.23378	0.535927	1.78891	1.40266	1.10018	0.642137	0.495573	0.971381	0	0.370727	0.34842	1.63804	0.779805	2.58555	10.0301	0.665757	2.72648	2.93127	10.0301
GADD45B_ENST00000215631	0	1.28638	1.28378	1.35505	1.66077	0	0.139342	0	0.456086	0	0	2.42105	1.67146	0	0.083596	0	0.772937	0	0	0.509962	0	0	0.440637	0.401945	4.26586	7.29384	2.64044	0	0	1.21423	0.847547	10.0096	0	0	0.557004	0	0	4.79345	0	0	10.0096
HLA-A_ENST00000396634	0	1.83061	2.43001	1.53983	5.2754	2.43707	2.71716	2.22514	0.532101	0.646295	1.55428	5.73878	9.84307	2.57553	1.96451	3.36852	9.91936	1.19318	2.06681	0.364259	0.429516	1.86081	0.440637	1.07185	0.550433	2.45466	4.51075	1.46774	2.06489	2.54987	5.29717	2.59509	3.13578	0.81902	1.22541	2.58555	2.06502	0.166439	0	1.57838	9.91936
SET_ENST00000322030	0.264351	0.49476	0	0.246372	0.0976925	0	0	0	0	0	0	0.448342	0	0.990589	0.167192	0	0.128823	0	0	0.0728518	0	0	0	0	0	0	0.440073	0.0917339	0	0	0	0	0	0	0	0.22483	5.60505	0.0665757	9.91449	0.225483	9.91449
TXNDC15_ENST00000358387	1.85046	0.296856	0.275096	0	1.27	1.04446	0	0.82796	0.456086	0	0	0.269005	0.557155	1.58494	1.92271	0	1.6747	1.46852	0	0.728518	0	0	0	0.669909	1.10087	1.2624	0.220037	0.366935	0.991146	0.242845	0.635661	0	0	0	0	0	2.95003	2.79618	9.66663	0	9.66663
PPAPDC1B_ENST00000424479	0	0.692665	0.0916985	0	0	0.696306	0	0.310485	0	0.258518	0.23912	0.179337	2.22862	0.396236	0.668768	0	0	1.00961	0	0.145704	0.286344	0	0.616892	1.33982	0	0	0	0.275202	0.165191	0.728536	0.423774	0	0	0	0.111401	1.23657	4.42504	1.19836	9.66663	0	9.66663
RPS17L_ENST00000330244	1.18958	2.57275	2.70511	2.03257	3.2727	6.96306	1.6721	2.58738	5.39702	4.52407	2.989	5.55944	6.40728	5.64636	4.01261	6.17561	4.89527	3.35007	2.06681	3.16905	3.86565	1.4473	4.36231	3.55052	5.02271	3.92745	5.83097	2.70615	3.13863	4.37121	2.33076	4.26336	5.05209	9.59423	2.84072	1.74243	0.737507	1.6311	5.08117	1.3529	9.59423
RPS17_ENST00000330339	1.18958	2.57275	2.70511	2.03257	3.2727	6.96306	1.6721	2.58738	5.39702	4.52407	2.989	5.55944	6.40728	5.64636	4.01261	6.17561	4.89527	3.35007	2.06681	3.16905	3.86565	1.4473	4.36231	3.55052	5.02271	3.92745	5.83097	2.70615	3.13863	4.37121	2.33076	4.26336	5.05209	9.59423	2.84072	1.74243	0.737507	1.6311	5.08117	1.3529	9.59423
VIM_ENST00000224237	0.330439	0.0989521	0.550191	4.68107	1.46539	9.57421	0	2.89786	5.62507	4.13629	0	1.43469	6.50014	0.198118	0	1.12284	0.128823	1.10139	0.306194	0.291407	1.43172	2.8946	2.11506	0.803891	5.77955	1.40266	1.54026	0	5.12092	2.18561	4.44962	0	0.34842	1.17003	0	0	0	0	0	3.4574	9.57421
GSTP1_ENST00000398606	2.1809	2.17695	6.2355	2.34054	4.10309	6.09268	3.48354	4.65728	2.1284	4.91185	1.1956	3.94541	3.71437	3.76424	4.34699	7.85987	5.15291	2.56992	3.98053	4.73537	4.29516	5.37568	4.93514	4.15344	3.16499	7.29384	9.46157	2.10988	0.660764	1.82134	4.44962	7.04382	8.36208	2.57406	0.334202	2.69796	0	6.25811	3.22221	5.26126	9.46157
RPL23_ENST00000479035	1.32175	5.83817	2.84265	0.862303	1.95385	5.57045	3.20486	1.13845	9.42579	1.03407	3.34768	2.60038	1.48575	7.13224	3.67822	5.61419	5.28174	2.01922	1.68407	2.18555	2.29075	0	2.20319	1.60778	2.06413	2.80532	4.62077	1.65121	6.27726	4.97833	0.635661	4.078	1.04526	8.1902	1.55961	5.50834	1.18001	1.33151	1.73504	0.90193	9.42579
ITM2C_ENST00000326427	5.08876	2.67171	2.10907	9.36214	0.78154	9.40013	0.418025	0.41398	6.68927	4.65333	7.1736	8.5185	7.80017	7.92472	4.93216	3.36852	4.76644	2.84526	1.22478	4.73537	7.44495	7.85676	2.90821	2.41167	2.75217	1.2624	7.26121	3.76109	3.46901	3.7641	7.20415	3.33655	7.66524	7.25418	3.34202	1.68623	5.31005	5.05975	4.70938	0.826769	9.40013
CDKN1A_ENST00000244741	0.198263	0.890569	0	2.46372	0	2.26299	0	0.103495	0	0.775555	0	0.0896684	0	0	0	0	0	0	0	0.218555	0	0	1.23378	0	9.21976	1.40266	0	0.458669	1.98229	0	0	1.48291	0	2.34006	0	0	0	0	0	0.826769	9.21976
UBB_ENST00000395839.1	1.94959	4.38688	9.20042	5.42019	0.993207	2.90128	1.19834	6.39944	2.9899	2.71444	3.22812	2.31643	3.21912	1.18871	1.96451	0	2.31881	2.24868	1.68407	3.01121	1.52717	0.827027	0.205631	1.36215	1.5825	1.28577	5.17086	1.22312	6.24972	2.36774	0.741604	7.04382	0.87105	5.88914	1.22541	2.52934	0	1.85302	1.69372	2.7559	9.20042
MANF_ENST00000528157	2.04872	1.78114	0.550191	0.862303	1.95385	0.870383	2.36881	0.82796	3.49666	1.55111	0.95648	2.69005	5.94298	3.76424	4.34699	0	1.15941	2.20278	2.75575	1.967	7.15861	4.54865	1.41004	3.08158	2.88978	2.52479	0.220037	1.74294	5.4513	1.21423	3.81396	2.96582	1.04526	0	2.33942	3.14762	9.14508	3.86139	1.23931	0	9.14508
GADD45G_ENST00000252506	0	0	0	0	0	0	0	0	0	0	0	0	0	0	0	0	0	0	0	0	0	0	0	0	0	0	0	0	0	0	0	0	0	0.702017	0	0	9.14508	0	0	0	9.14508
MTDH_ENST00000336273	3.30439	0.593713	0.64189	1.23186	0.586155	9.05198	0.557367	0	0.152029	0.517036	0.71736	0.179337	0	2.37741	0.334384	1.12284	0.90176	1.56031	0	0	0	1.65405	0	2.27769	1.23848	0.981864	0	0.642137	2.47786	1.0928	0.635661	2.96582	2.09052	1.40403	0.111401	0	0	1.99727	1.23931	6.53899	9.05198
MRPS24_ENST00000317534	1.65219	0.791617	0.733588	0.862303	1.46539	1.91484	0.557367	0.41398	1.0642	2.8437	3.5868	0.53801	1.67146	2.1793	0.585172	8.98271	0.128823	0	0.918583	1.23848	0	0	0.616892	1.74176	0	0.420799	1.76029	0.458669	0.825955	0.971381	0.847547	2.22436	2.43894	0.234006	0.779805	2.36072	2.65502	2.13042	8.67518	0	8.98271
NDUFC1_ENST00000539002	0.660877	0.197904	0.0916985	0.246372	0.683848	0.52223	0.278683	0	0.456086	0	0	0.0896684	0.557155	0.990589	0.167192	8.98271	0	0.0917827	0.153097	0	2.29075	0	0.264382	0	1.78891	0	0.440073	0	0	0	0	0	0	3.04207	0.557004	0	0	0	0	0.0751608	8.98271
COPRS_ENST00000302362	0	0.49476	0.64189	0	0.39077	0	0	0	0	0	0	0	0	0	0.668768	8.98271	0	0	0.765486	0.0728518	0	0	0	0	0	0	0	0	0	0	0	0	0	0	0	0	0	0	0	0.450965	8.98271
MTIF3_ENST00000381120	0	0.296856	0.64189	3.81877	0	0.870383	0	0.517475	0	0	0.23912	0	0	0.594354	0	8.98271	0	0	0	0.364259	0.286344	0	0	0.133982	0	1.68319	0.220037	0	0.330382	0.48569	0	0.370727	0.69684	0.936023	0	0	0	0	0.495724	0.0751608	8.98271
HSPA8_ENST00000534624	1.25567	2.86961	0.458493	0.246372	0.683848	3.65561	0	1.55243	4.86492	3.61925	0	0.179337	0	1.18871	0.250788	0	1.03058	0.458913	1.37787	1.01992	1.14538	0	1.49817	1.87575	8.94454	2.80532	1.32022	0.550403	8.42474	5.34259	0	1.85364	1.04526	6.08415	0.111401	0	3.83503	0	0	2.02934	8.94454
LMNA_ENST00000368300	0.396526	2.17695	0.550191	2.21735	0.586155	0	0	0.724465	0	1.03407	3.10856	0	0	0	0	0	0.515291	0	0	0.655666	0	0	2.99633	0	0.137608	1.82346	0	0.183468	8.92031	2.42845	0	3.33655	0	2.80807	0	0	0	0	0	0	8.92031
DNAJA1_ENST00000330899	0.0660877	1.48428	0.0916985	1.23186	0.683848	1.21854	0	0	0	1.29259	1.1956	0.0896684	0.928591	0	0.083596	0	2.18999	0	0	0	0	0	0.881275	0	2.20173	0	0.220037	1.46774	0.660764	0.48569	0	8.89746	0	0	0	0	0	0.0665757	0	1.20257	8.89746
RPS7_ENST00000304921	0.198263	1.78114	0.916985	2.34054	2.83308	5.04822	0.278683	3.00136	3.49666	3.61925	3.34768	2.33138	5.20011	4.35859	1.58832	0	1.93234	1.28496	4.43982	1.67559	1.14538	1.65405	1.9388	1.60778	2.47695	0.841597	4.40073	0.917339	0.991146	2.54987	2.11887	5.56091	2.78736	8.89222	0.557004	2.47313	1.47501	0.865484	3.22221	1.57838	8.89222
CIRBP_ENST00000320936	0.528702	2.07799	4.30983	0.369558	0.586155	2.78522	1.11473	1.24194	6.8413	3.36074	0.47824	2.77972	3.52865	1.38683	1.67192	7.85987	1.6747	0.367131	0.918583	0.437111	1.43172	3.30811	0.881275	1.60778	3.3026	1.96373	5.94099	1.37601	1.32153	6.4354	1.69509	1.11218	5.57472	8.65821	0.557004	3.37245	3.83503	6.8573	0	4.35933	8.65821
PHLDA1_ENST00000266671	0	0	0	0	0	0	0	0	0	0	0	0	0	0	0	0	0.644114	0	0	0	0	0	0	0	0.137608	0	0.220037	0	0	0.364268	0	0	0	8.65821	0	0	0	0	0	0.526126	8.65821
RPL22_ENST00000234875	1.25567	1.48428	3.30115	2.34054	2.44231	5.39637	5.0163	2.69087	5.01695	0.517036	1.67384	1.88304	6.68586	3.56612	2.1735	5.61419	3.73586	1.19318	1.22478	2.47696	7.15861	2.48108	3.61323	2.81362	1.23848	1.82346	8.14135	2.38508	3.46901	4.24979	2.54264	8.52673	1.39368	5.14813	1.67101	2.36072	1.77002	1.19836	0.743587	0.300643	8.52673
ATF4_ENST00000404241	0	3.85913	2.10907	4.06514	4.00539	5.2223	0	0.62097	4.40884	2.58518	2.15208	1.88304	3.34293	1.38683	1.83911	0	1.54587	0.917827	1.83717	1.16563	3.43613	0.827027	2.73195	0.267964	1.92652	0.561065	0.220037	1.83468	3.6342	0.971381	1.90698	5.19018	4.52946	2.10605	0	8.43113	0	2.197	0	0.977091	8.43113
UBB_ENST00000535788.1	1.94959	4.38688	8.37513	5.25594	0.993207	2.90128	1.17047	6.29595	2.9899	2.71444	3.22812	2.31643	3.21912	1.18871	1.96451	0	2.31881	2.15689	1.68407	3.01121	1.52717	0.827027	0.205631	1.36215	1.5825	1.28577	5.17086	1.22312	6.24972	2.36774	0.741604	6.67309	0.87105	5.88914	1.22541	2.52934	0	1.85302	1.69372	2.7559	8.37513
HINT1_ENST00000304043	0.396526	1.97904	3.48454	1.84779	4.49386	6.09268	2.09013	1.44893	8.36159	4.91185	2.3912	2.51072	4.27152	5.15106	4.01261	7.85987	3.47822	1.28496	3.98053	1.16563	3.72248	1.24054	0.616892	3.08158	4.67868	3.78719	1.32022	3.02722	1.65191	4.73548	0.423774	4.44873	0	4.68011	2.56222	5.28351	0	6.39127	0	4.20901	8.36159
RPL36A-HNRNPH2_ENST00000409170	0.660877	2.17695	1.00868	2.21735	1.17231	7.48529	1.6721	1.65592	3.80072	2.8437	0.47824	3.4074	2.41434	3.368	2.59147	6.73703	3.34939	3.39596	1.07168	0.655666	1.43172	0.413514	0.881275	3.61751	2.75217	1.2624	8.36139	1.55948	1.32153	2.6713	1.27132	4.078	5.2263	6.08415	1.67101	2.02347	0	1.26494	0.991449	0.300643	8.36139
TXNDC5_ENST00000379757	0	3.46332	1.83397	0	0.683848	3.82968	2.22947	0.82796	6.08115	2.32666	0.47824	2.60038	0.742873	8.32095	2.59147	0	0.772937	5.59874	0.459291	2.40411	4.58151	0.827027	1.23378	0.937873	1.6513	2.24426	5.94099	1.65121	2.97344	0.728536	0.635661	0	0	1.87205	1.33681	0	0	0	5.20511	1.20257	8.32095
CUTA_ENST00000440279	1.78437	2.77066	0.733588	1.35505	2.05154	1.56669	1.39342	0.62097	3.34463	3.61925	0	0.896684	1.48575	2.57553	2.75867	0	3.86468	1.10139	0.153097	2.25841	1.71807	0	2.37944	0.535927	1.6513	3.36639	2.20037	1.19254	3.6342	1.33565	8.26359	4.078	0.69684	6.31815	3.67622	0	0	2.39672	3.9658	1.27773	8.26359
SSR3_ENST00000265044	5.88181	1.68219	2.75096	3.20284	1.07462	0.870383	2.09013	1.86291	0.304058	2.8437	0	1.79337	4.0858	1.18871	4.68137	0	1.6747	1.00961	1.37787	1.67559	6.29957	1.24054	1.49817	0.669909	0.82565	6.45225	1.76029	1.37601	3.13863	2.54987	2.54264	2.96582	4.18104	1.87205	1.78241	0	8.26007	2.86275	5.70083	2.02934	8.26007
RPL37_ENST00000274242	0.925228	4.05704	2.56756	0.862303	2.44231	3.48153	2.09013	2.27689	6.23318	3.61925	2.3912	3.58674	3.34293	6.33977	2.42428	0	5.02409	1.10139	2.29646	1.31133	1.71807	4.96216	2.02693	2.00973	4.26586	3.64692	7.70128	1.28427	4.12977	5.46402	1.90698	4.078	2.09052	8.1902	2.89642	0	0	1.46466	0.495724	1.12741	8.1902
HLA-E_ENST00000376630	1.45393	2.86961	2.29246	1.10867	1.66077	0.348153	2.64749	1.03495	3.49666	0	0.47824	1.16569	8.1716	1.98118	2.0063	2.24568	4.89527	1.56031	5.2053	0.364259	0.286344	3.30811	1.58629	2.41167	1.37608	2.10399	4.40073	2.20161	2.47786	2.30703	6.78038	4.44873	5.92314	3.74409	1.11401	0	5.01505	3.39536	0	1.42806	8.1716
TRIB1_ENST00000311922	0.462614	0.296856	0	0.246372	0.0976925	0	0	0	0	0	0.23912	0	0.185718	0	0	0	0.386468	0	0	0	0	0	0.881275	0	1.37608	0	0	0	0.165191	0	0	0	0	2.34006	0	0	0	0	0	8.04221	8.04221
YBX1_ENST00000436427	1.12349	0.296856	0.550191	0.862303	1.56308	2.43707	0.696709	0.310485	1.97637	1.03407	0	0.896684	2.97149	1.38683	1.08675	0	3.34939	0.826044	0.306194	0.728518	0.572688	0.827027	0.616892	1.33982	0.82565	0.561065	1.10018	0.825605	3.30382	1.69992	1.48321	0	0.69684	1.87205	0.779805	1.57381	7.96507	2.99591	1.73504	1.57838	7.96507
GPX3_ENST00000388825	0	0.0989521	0.0916985	0.61593	0.39077	0.696306	0.139342	0.103495	0.152029	0	0	0.0896684	0.185718	0.396236	0.250788	0	0.257646	0.183565	0.153097	0.218555	0.572688	0	0.176255	0.133982	0.137608	0.140266	0	0.550403	0.495573	0.121423	0.211887	0.370727	0.34842	7.95619	0.445603	0	0	0.0665757	0.247862	0	7.95619
GUK1_ENST00000312726	2.64351	1.68219	0.733588	0.246372	1.17231	1.56669	0.696709	1.13845	1.0642	2.8437	0	1.7037	0	0.396236	1.00315	0	0.128823	2.01922	1.07168	1.09278	0	3.30811	0	0.669909	0.137608	1.12213	1.32022	0.275202	1.8171	0.971381	1.05943	0	1.7421	0	1.44821	1.91106	0	3.32878	7.93159	0.977091	7.93159
SUB1_ENST00000265073	3.10612	2.37485	1.74227	2.09416	1.66077	5.04822	3.20486	1.13845	5.92912	1.03407	0.47824	1.43469	1.48575	7.92472	1.92271	0	2.18999	1.46852	1.99026	0.947073	4.00882	2.48108	1.9388	1.4738	1.51369	3.50666	5.50091	1.10081	1.98229	1.33565	4.23774	3.70727	1.7421	5.38213	0.557004	1.79864	4.13004	2.86275	0.495724	3.68288	7.92472
KLF6_ENST00000497571	0	2.86961	1.00868	0	1.3677	6.09268	0.418025	3.00136	0	1.29259	7.89096	1.16569	3.15721	0	0	1.12284	0.128823	0.0917827	0	0	0	0.413514	0.0881275	0	4.26586	0.841597	0	0.458669	6.11207	0.121423	3.1783	0	0	4.68011	0	0.786906	0	0	0	0	7.89096
RPL36AL_ENST00000298289	1.18958	3.85913	1.92567	4.80426	2.24693	5.74453	4.04091	2.69087	5.32101	4.13629	7.1736	3.76607	4.82867	0	6.93847	7.85987	5.28174	4.68092	4.43982	2.76837	0.572688	7.85676	4.75888	1.74176	3.16499	7.01331	5.94099	3.48589	5.61649	3.64268	2.33076	5.56091	5.2263	5.85014	1.11401	2.92279	0	4.72687	5.70083	0.526126	7.85987
CALM2_ENST00000272298	0.528702	0	0.366794	0.739117	0	0.174077	0	0.724465	0.608115	1.03407	0.95648	0.807016	0	0.198118	0.585172	7.85987	0.644114	0.367131	0	0	0.286344	0	1.05753	0	0	1.40266	1.10018	0.275202	1.65191	0.121423	0.847547	0.741455	0.69684	0	0	1.23657	0	1.73097	0.247862	4.13385	7.85987
BSG_ENST00000353555	0.462614	0.395808	0.64189	0.985489	1.56308	0	1.25408	0.931455	0.912173	0	0	0.53801	2.41434	1.78306	0.668768	7.85987	0.772937	0.458913	0	0.947073	0.859033	0	1.76255	0.401945	0.550433	0.420799	0.220037	0	0	1.0928	0.423774	0.741455	1.39368	1.17003	0.445603	2.2483	0	0	0	0.450965	7.85987
LMF1_ENST00000262301	0	0.593713	0.183397	0.123186	0	0	0.696709	0	0	2.06815	2.86944	1.79337	1.67146	1.98118	0.83596	7.85987	0.515291	1.10139	0	0.874221	0	3.72162	0	0	0.137608	0	0	0.458669	0.165191	0	0	0	0	0	0	0	0	0	1.9829	0	7.85987
PSMA7_ENST00000370873	0	0.197904	0.64189	0.492744	0	1.39261	0.696709	0	1.82435	1.03407	1.91296	1.43469	0	0.990589	0.334384	7.85987	0	0.550696	1.99026	0.655666	0.572688	0	0.881275	1.87575	1.23848	2.10399	0.440073	0.458669	0.825955	0.48569	0.847547	0	0	0.468011	0.334202	0	5.60505	0.93206	6.19655	0	7.85987
NAGK_ENST00000418807	0	0	0.64189	0	0.39077	0	0	0.41398	0.456086	0	0	0.53801	0	0	0	7.85987	0	0	0.918583	0.0728518	0	0	0	0	0.82565	0	0	0.458669	0	0	0.423774	0.741455	0	0	0.668405	0	0	0	0	0	7.85987
COX5A_ENST00000322347	1.85046	2.07799	0.825287	0.862303	0.488463	0.348153	1.81144	0.931455	1.36826	0.258518	3.34768	1.25536	0.742873	0.792472	2.59147	0	0.386468	2.111	0.612389	1.967	0.286344	1.24054	0.70502	3.75149	0.963259	0.140266	1.32022	1.83468	0.660764	0.607113	1.05943	7.78527	0	3.74409	0.557004	0	0	0	2.23076	2.32999	7.78527
ACTB_ENST00000331789	1.18958	1.68219	0.916985	1.84779	4.20078	4.87414	0.418025	1.44893	0.912173	2.8437	0	1.9727	2.97149	0.792472	0.585172	0	2.31881	0.367131	2.14336	1.60274	0.286344	2.06757	1.58629	0.803891	2.06413	3.92745	0.66011	0.642137	7.76398	4.97833	1.27132	1.85364	0	3.27608	0.334202	0.449661	2.65502	0.0665757	0	3.23192	7.76398
IDH2_ENST00000330062	0	0.49476	0	0.123186	0	1.21854	0	0	1.21623	1.03407	0.47824	1.07602	3.90008	1.18871	0.41798	0	0	0	0	0.437111	0	0.827027	0.70502	0.937873	2.75217	0	0	0.366935	1.32153	2.06418	1.48321	0	0	0.468011	0.557004	0	7.67007	0.998635	0	0	7.67007
TMED4_ENST00000457408	0	0	0	0.739117	0	0.174077	0	0	0.912173	2.06815	0	0.358674	1.11431	0	1.17034	0	1.6747	0	0	0.437111	0	0	0.176255	0.535927	0	0.701331	0	0	0	0.48569	1.69509	0	1.04526	0	0.779805	1.23657	7.67007	0	4.21366	0	7.67007
ITSN1_ENST00000399352	0	0	0	0	0	0	0	0	0	0	0	0	0	0	0	0	0	0	0.459291	0	0	0	0	0	0	0	0	0	0	0	0	1.85364	0	0	0	0	7.67007	0	0	0.751608	7.67007
PSAP_ENST00000394936	0.793053	1.28638	1.83397	4.68107	6.25232	1.56669	4.18025	2.38039	2.43246	2.06815	7.65184	2.33138	3.90008	0.396236	2.1735	5.61419	3.47822	2.38635	5.2053	0.80137	0	0.827027	1.14566	3.34955	1.92652	0.140266	1.54026	1.83468	1.98229	4.12837	3.81396	4.44873	0.34842	1.17003	3.00782	3.82211	0	2.13042	0.247862	3.75804	7.65184
DERL3_ENST00000404056	3.30439	5.44237	4.12643	2.58691	4.29847	1.21854	0.278683	6.2097	4.10478	3.87777	1.43472	2.33138	7.61445	0.594354	6.85487	0	1.54587	4.86448	2.90885	4.66251	4.00882	3.30811	3.78948	1.20584	0.963259	3.08586	1.10018	3.66935	2.31267	1.33565	0.423774	0	2.09052	1.63804	3.23062	0.899321	0	5.92524	0	1.7287	7.61445
RPS24_ENST00000360830	1.85046	3.85913	3.02605	3.5724	4.49386	7.48529	1.6721	2.69087	6.23318	3.87777	1.91296	3.13839	6.1287	6.33977	4.51418	4.49135	2.31881	3.57953	0	2.69552	3.14979	4.13514	1.32191	2.27769	5.91716	2.94559	5.06084	1.10081	4.95573	2.06418	4.23774	3.70727	4.52946	7.25418	1.78241	2.58555	1.18001	2.197	2.23076	1.80386	7.48529
ATP5J_ENST00000284971	2.04872	1.18743	1.92567	1.84779	1.75847	1.91484	0.83605	0.310485	1.21623	3.10222	0.23912	0.179337	2.97149	1.78306	1.00315	0	0.772937	0	2.90885	0.0728518	0	7.44325	2.02693	1.74176	0.963259	0.701331	1.10018	0.458669	0.165191	2.30703	0	2.22436	0	2.34006	1.11401	0.22483	2.36002	1.13179	0.495724	0	7.44325
KRT10_ENST00000269576	0.726965	1.18743	0.733588	1.10867	0.195385	2.08892	0.139342	0.931455	0.456086	2.58518	0.71736	1.25536	1.85718	1.58494	2.0063	0	0.257646	0.550696	0	0.874221	1.14538	1.24054	1.23378	0.133982	1.37608	0.981864	0.66011	1.65121	2.64306	1.82134	1.05943	0.741455	0.69684	1.40403	1.44821	2.58555	3.83503	1.93069	7.43587	1.3529	7.43587
CTHRC1_ENST00000330295	0	1.28638	0	0	0.293078	0	0.418025	0	0	0	0	0.627679	0	0	0	0	0.257646	0	0	0	0	0	0	0.535927	0	0	0	0.458669	0.660764	0	0	0	0	0.936023	0.779805	0.899321	0	0	7.43587	0	7.43587
AKAP9_ENST00000356239	0	0.692665	0.825287	0	0	2.08892	0.696709	0	0	0	0.47824	0.0896684	1.11431	0.792472	0.41798	0	0.257646	0.367131	0.153097	0	0	0	0.0881275	0.401945	0.412825	0.701331	0	0.550403	1.32153	0	0.211887	1.11218	0	0.702017	2.00521	0	0	0.865484	7.43587	0.450965	7.43587
HSPA5_ENST00000324460	1.25567	1.97904	0.550191	2.09416	2.54001	2.08892	0	1.13845	0.152029	1.80963	3.10856	0.807016	2.22862	0.594354	0.919556	0	0.772937	0.367131	1.83717	0.0728518	2.00441	0	1.58629	0.401945	0.688042	0.420799	0.440073	1.74294	0.991146	2.42845	4.44962	1.48291	1.39368	1.40403	0.111401	7.4194	0	0.732332	0	1.87902	7.4194
CASP3_ENST00000308394	0	1.68219	0	0	0.78154	0	0	0	0	0.775555	0	0	0	0	0.083596	0	0	0	0	0.291407	0	0	0	0	0	0	0.220037	0.642137	0.660764	0.242845	0	0	0	0	0	7.4194	0	0	0	0	7.4194
FOSB_ENST00000353609	0.660877	1.88009	1.55888	3.69558	0.39077	3.30745	0	1.34544	0.304058	2.06815	1.1956	0.269005	3.52865	0	0	0	2.96292	0.0917827	0	0.655666	0	1.65405	2.46757	0	2.88978	3.36639	1.76029	0.0917339	6.93802	4.61406	0	7.41455	0	5.38213	0	0.22483	0	0	0	0.526126	7.41455
IGLC7_ENST00000390331	0	0.049476	0.962835	0.061593	0	0	1.81144	0.137993	0	0.0861727	0	0.0896684	0.185718	0	0	0	1.15941	0	0	0.0364259	0	0.137838	0	0	0	0	0	0	0	0	0	0	0.17421	0	1.39251	0.112415	0	0	0	7.40334	7.40334
TMED9_ENST00000332598	2.97395	2.07799	2.75096	0.985489	0.293078	2.08892	1.39342	2.79437	0	0.775555	0.95648	1.9727	2.41434	4.55671	1.42113	0	1.28823	0	2.75575	1.23848	0.859033	0	0	0	0.275217	3.64692	0.880146	1.28427	0	1.21423	5.50906	2.22436	0.34842	1.17003	1.33681	0	7.37507	1.19836	0	0.90193	7.37507
KDELR2_ENST00000258739	1.38784	0.890569	1.19208	1.97098	0.195385	1.74077	0.278683	0.724465	0.912173	1.55111	0.23912	0.358674	1.11431	0.792472	1.08675	0	0.128823	0.550696	1.07168	1.01992	0.859033	1.24054	0.969402	0	0.412825	1.54293	0.66011	2.38508	1.32153	0.48569	0.423774	0.370727	0.34842	1.17003	0.557004	2.13589	7.37507	0	0	1.95418	7.37507
NDUFA4_ENST00000339600	0.793053	2.67171	2.10907	0.739117	2.73539	1.04446	1.11473	0.931455	2.28043	0.258518	0.71736	2.69005	3.34293	1.98118	3.26024	3.36852	0.128823	2.111	1.53097	2.1127	1.14538	3.30811	1.67442	1.87575	0.688042	1.2624	1.32022	0.917339	1.98229	2.18561	0.211887	4.078	3.13578	3.51009	2.11661	2.81038	7.37507	0.732332	1.9829	0.375804	7.37507
OSTC_ENST00000361564	0.660877	0.989521	1.19208	1.10867	0.78154	1.56669	0.557367	0.20699	0	0	0	0.0896684	0.185718	0.594354	1.25394	0	0.515291	0.458913	0.306194	1.16563	0.572688	0	0.969402	0.401945	0.550433	0.841597	0.440073	0.366935	0.495573	0.728536	0	0.741455	0	0.936023	0.445603	0	7.37507	1.46466	0	0	7.37507
LAMTOR2_ENST00000368305	0.0660877	0.197904	0	0.985489	0	0	0	0	1.0642	1.80963	0	0.269005	1.11431	0	0.585172	0	0	0	0	0.0728518	0	0	0.881275	0	1.10087	0.701331	0	0	0.660764	0.364268	0	0	0	0	0	0	7.37507	0	0	0	7.37507
C15orf57_ENST00000358005	0	0	0	0.246372	0	0	0	0	0.912173	0.775555	0	0	0	0	0	0	0.515291	0.367131	0.153097	0	0	0	0.35251	0.267964	0	0.280532	1.32022	0	0	0	0.423774	0	0	0.702017	0	0	7.37507	0.46603	0	0	7.37507
EIF3K_ENST00000248342	0.726965	1.97904	0.550191	3.20284	1.17231	3.30745	0.278683	0.62097	1.52029	1.29259	1.43472	2.06237	0.742873	0.198118	1.42113	4.49135	2.44763	2.29457	1.22478	0.947073	0	0.413514	0.440637	0.803891	2.20173	2.66506	0.880146	0.458669	1.48672	1.21423	2.11887	3.70727	2.09052	7.25418	0.111401	0	5.90005	1.26494	0	0	7.25418
ZFP36L2_ENST00000282388	0	0.593713	0.458493	0.123186	2.73539	0.348153	0.278683	2.0699	0.152029	0.258518	0	0.53801	1.11431	0	0	0	0.257646	0	1.22478	1.01992	0	0.413514	1.32191	0	0.963259	1.12213	3.08051	0.458669	0.330382	0.242845	0	2.96582	0	0.468011	0	7.19457	3.54003	6.12496	6.19655	0	7.19457
ARF4_ENST00000303436	0.991316	1.78114	0.275096	1.47823	0.195385	2.43707	0	1.03495	0.608115	0	1.43472	1.25536	0.928591	0	0.668768	0	0.515291	0.275348	0.459291	0.364259	0.286344	2.06757	0.528765	0	0.688042	1.40266	0.220037	1.83468	1.15634	0.48569	2.33076	3.33655	0	1.87205	0	1.12415	2.06502	2.66303	7.188	2.78095	7.188
CYSLTR1_ENST00000373304	0	0	0.366794	0.61593	0	0.696306	0	0.310485	0	0.258518	0	0.179337	0	0.792472	0	0	0	0	0	0	0	0	0	0.267964	0.412825	0	0	0	0	0	0	0	0	0	0	0	0	0	7.188	0	7.188
CTSS_ENST00000368985	1.25567	2.57275	0.366794	1.47823	1.46539	0.696306	0.418025	1.03495	1.52029	1.55111	0	1.16569	0.742873	0.990589	0.752364	1.12284	3.22057	1.19318	0.153097	0.947073	0	3.30811	0.264382	0	0	1.54293	1.32022	0.183468	1.32153	0.364268	3.60208	0	1.39368	1.40403	0.111401	2.47313	7.08006	1.46466	0	1.05225	7.08006
RCSD1_ENST00000367854	0	0	0.0916985	0	0	0	0	0	0	0	0	0.0896684	0.557155	0	0	0	0	0	0	0	0	0	0	0	0	1.12213	0.440073	0	0	0.121423	0	0	0	0	0	0	7.08006	1.13179	0	0	7.08006
NMRK1_ENST00000376811	0	0	0	0.369558	0.293078	0	0	0.41398	0	0	0	0	0	0.198118	0.334384	0	0	0	0.153097	0	0	0	0	0	0	0.841597	0	0.550403	1.15634	0.121423	0	0.370727	0	1.40403	0.222802	0	7.08006	0.998635	0	0	7.08006
TTC12_ENST00000529221	0	0	0	0	0	0.870383	0	0	0	0	0	0	0	0	0	0	0	0	0	0	0	0	0	0	0	0	0	0	0	0	0	0	0	0	0	0	7.08006	0	0	0	7.08006
RABAC1_ENST00000222008	1.65219	2.07799	1.10038	1.60142	0.488463	5.57045	1.81144	1.86291	1.52029	2.06815	0.71736	1.88304	7.05729	0.396236	2.50788	1.12284	3.34939	1.28496	3.36814	0.364259	3.43613	2.48108	0.881275	1.60778	1.78891	0.981864	0.220037	1.83468	2.97344	2.42845	0.635661	0	1.04526	2.10605	1.11401	3.82211	0	1.73097	0	0	7.05729
EIF4A2_ENST00000323963	0.793053	0.791617	1.00868	1.23186	0.39077	2.61115	0.139342	0.310485	3.19261	4.39481	0.95648	1.9727	1.85718	3.16989	0	5.61419	0.644114	0.826044	0.918583	0.874221	0.859033	3.30811	0.70502	1.33982	1.6513	0.140266	1.32022	0.550403	1.98229	1.45707	2.75453	5.19018	0	7.02017	0.111401	0	0	0.865484	0.247862	3.8332	7.02017
ERGIC3_ENST00000348547	0	0.791617	1.10038	1.23186	1.46539	0.870383	1.11473	0.931455	1.52029	0	0.47824	1.88304	1.85718	0.792472	1.92271	0	0.386468	2.20278	0.306194	0.582814	3.43613	5.37568	0.70502	0.535927	2.47695	1.2624	3.96066	0.825605	6.60764	1.57849	2.54264	2.96582	6.9684	5.14813	1.22541	1.34898	0	1.46466	1.9829	1.95418	6.9684
CD27_ENST00000266557	1.52002	0.395808	3.66794	0.123186	3.41924	1.21854	1.53276	0.310485	0.760144	0.258518	0	3.4074	1.30003	5.5473	0	4.49135	1.15941	0.275348	1.22478	0.291407	0.286344	4.13514	0.35251	1.07185	0.275217	2.38453	0.440073	0	0	0.849958	0.423774	1.11218	1.39368	1.40403	0	5.05868	0	0.532605	6.94014	0.826769	6.94014
ERGIC2_ENST00000360150	1.32175	1.78114	0.458493	0.369558	0.976925	0.348153	0.278683	0	0	0	0	0.448342	0	0.198118	0	0	0.90176	0.734262	0.765486	0.291407	0.286344	0	0.35251	0.267964	0.137608	0.420799	1.32022	0.733871	0.495573	0.48569	1.05943	2.96582	1.39368	0.234006	0	0.786906	0	1.26494	6.94014	0	6.94014
SRSF9_ENST00000229390	0.462614	0.49476	0	0.246372	0.195385	0.870383	0	0.82796	0.456086	0.775555	0	0.358674	0.185718	0.594354	0.41798	0	0	0.275348	0	0	0	0	0	0.401945	0.275217	1.40266	0.440073	0.275202	0	0.48569	0	0	0	0.936023	0.334202	1.79864	0	0	6.94014	0.751608	6.94014
FAM3C_ENST00000359943	0	0.49476	0.458493	0.985489	0.78154	1.04446	0.83605	0	1.36826	3.10222	0.23912	0.179337	1.11431	0.396236	0	0	1.15941	0.826044	0	0.582814	0	0	0	0.267964	0.550433	0.420799	1.10018	0.642137	0	0.971381	1.05943	1.11218	0	2.57406	0	0	1.47501	2.4633	6.94014	0	6.94014
RCN2_ENST00000394885	0	0.197904	0.366794	0	1.17231	0.174077	0	0	0.456086	0	0.47824	0.269005	0	0	0.083596	0	0	0	0	0	0	0	0	0	0	0.561065	0.220037	0	0.495573	0	0	0	0	0.702017	0	0	0	0	6.94014	0	6.94014
H1FX_ENST00000333762	0	0.0989521	0	0	0.683848	0	0	0.310485	0.304058	0.258518	0.23912	0.358674	0.742873	1.58494	0.919556	0	0	0.275348	0	0	0	0	0.35251	0	0	0	1.76029	0.458669	0.165191	0.242845	0	0	0	0.936023	0	0.112415	0.590005	1.19836	6.94014	0	6.94014
PSMD7_ENST00000219313	0	0	0	0	0.78154	0	0.139342	0.103495	0.304058	0	0	0.179337	1.67146	0	0.585172	5.61419	0.386468	0	0	0.145704	0	2.48108	0.616892	1.33982	0.82565	0.981864	0	0	0	0.607113	1.48321	0	0	0.936023	0	0	0	2.26357	6.94014	0	6.94014
PSMA1_ENST00000396394	0	0	0	0.369558	0.293078	0	0.139342	0	0	0	0	0.53801	0	0.594354	0.752364	0	0	0	1.22478	0.582814	0	0	0	0.267964	0.412825	0	0	0	0.165191	0	0.211887	0	0	0.702017	0.111401	0	0.295003	0	6.94014	0	6.94014
SERF2_ENST00000381359	5.41919	3.95808	1.00868	4.06514	3.71232	5.74453	4.04091	1.96641	3.34463	3.36074	6.93448	3.04873	2.41434	5.74542	4.0962	1.12284	1.6747	2.84526	1.07168	1.74844	4.86785	4.96216	2.29131	2.00973	2.88978	3.36639	2.64044	1.10081	4.62535	6.79966	5.50906	5.93164	0.34842	2.10605	4.12183	3.14762	3.24503	3.79481	3.9658	1.95418	6.93448
TPM4_ENST00000300933	0	0.890569	0	0.61593	0	0.52223	0.139342	0	0.152029	0.258518	0.47824	0	2.22862	0.198118	0.334384	0	0	0.183565	0	0	0	0	0.440637	0	6.88042	0.561065	0.66011	0.825605	0.991146	2.18561	1.90698	0.741455	0	6.31815	0	0	0	0.0665757	0	0	6.88042
HIST1H2BK_ENST00000396891	0	0.49476	0	0	0.39077	0.696306	0	0.517475	0	0	0	0.986352	0	0	0.334384	0	0	0	0	0	0.572688	0	0.35251	0	0.963259	0.561065	1.32022	0.0917339	1.32153	2.79272	0	0	0	0	0.891206	6.85732	0	1.33151	0	0	6.85732
SSR2_ENST00000295702	0.925228	1.58323	1.28378	0.739117	4.00539	2.9593	1.11473	5.38174	6.8413	5.6874	4.06504	0.986352	4.64296	2.1793	1.42113	3.36852	2.31881	1.37674	2.14336	1.38418	3.72248	2.8946	0.793147	0.267964	1.10087	1.12213	4.62077	1.46774	1.65191	1.21423	5.08528	2.59509	1.7421	5.14813	0.779805	0.786906	4.72004	4.52715	4.95724	3.75804	6.8413
ATF3_ENST00000341491	0.132175	0	0	0.862303	0	0	0	0	0	0	1.67384	0.0896684	0	0	0	0	0	0	0	0.0728518	0	0	6.78582	0	0.688042	0.841597	0.66011	0	5.28611	0	0	2.22436	0	0	0	0	0	0.732332	0.495724	0	6.78582
IFT57_ENST00000264538	0.528702	0	0.275096	0	0	0	0	0	0	0	0	0	0.371437	0	0	0	0	0.458913	0	0	0	0	0	0	0	0	0.440073	0	0	0.242845	0	0	0	1.17003	0.222802	0	6.78506	0	0	1.05225	6.78506
LSP1_ENST00000311604	0	0.890569	0.183397	0	1.07462	2.43707	0	0.931455	1.82435	0	0	0.53801	0	0	0.083596	0	0.644114	0.275348	1.07168	0	0.859033	1.65405	0.881275	0.535927	0	1.2624	1.32022	0	0	0.48569	0	0	1.04526	0.936023	0.222802	0	6.78506	0.798908	0	0	6.78506
SRSF4_ENST00000373795	0	0.692665	0.366794	0.61593	0	0.52223	0	0	0.456086	0	0	0	0.185718	0	0	0	0.257646	0.183565	0.153097	0	0	0	0	0.803891	0.275217	0	0	0	0	0	0	0	0.34842	0	0	1.79864	6.78506	0	0	0	6.78506
CAPN2_ENST00000295006	0	0	0	0.61593	0	0	0	0	0	0	0	0.179337	0	0	0	0	0	0	0	0	0.286344	0	0	0	0	0	0	0	0	0	0	0	0	0	0	0	6.78506	0	0	0	6.78506
NENF_ENST00000366988	0.925228	0.890569	0	0.246372	1.07462	0.870383	0	1.75942	0.456086	0	0.47824	0.448342	0.928591	0.594354	0.919556	2.24568	1.28823	0.734262	0.612389	0.655666	0.286344	0	0.793147	1.07185	0.963259	0.280532	1.76029	0.458669	0	0.242845	6.78038	0	0.34842	6.55216	1.00261	1.79864	2.36002	4.06112	0	0.826769	6.78038
SELM_ENST00000402395	1.65219	2.4738	0.825287	1.84779	0.976925	0.52223	1.25408	0.517475	1.36826	0	1.43472	0.179337	3.34293	1.58494	2.67507	6.73703	0.772937	0.734262	0	0.655666	0.286344	1.65405	1.05753	0.937873	2.06413	0.981864	1.10018	0.917339	0.330382	2.06418	1.90698	2.96582	1.39368	0	1.33681	0.449661	2.65502	1.53124	0	0.751608	6.73703
ERP29_ENST00000261735	1.25567	3.95808	0.366794	1.35505	1.17231	5.39637	2.09013	3.31184	6.08115	3.87777	0	2.15204	6.31442	1.78306	3.84541	6.73703	0	0.367131	0.612389	1.45704	4.00882	0	0.440637	0.803891	1.78891	2.52479	1.98033	0.366935	0.660764	2.18561	3.60208	2.59509	6.61998	5.14813	0.779805	3.26004	0	2.79618	4.95724	0.0751608	6.73703
VIMP_ENST00000526049	1.18958	0.890569	0.550191	0.369558	3.02847	2.26299	0.975392	3.00136	2.28043	0	1.91296	3.04873	1.85718	2.37741	1.83911	6.73703	0.386468	1.46852	0.153097	0.582814	0	0	1.23378	0	1.6513	2.10399	0	0.366935	0	1.57849	2.11887	0.741455	0	1.63804	0.222802	2.13589	0.295003	3.92797	0.495724	5.26126	6.73703
RPS27L_ENST00000330964	1.0574	3.26542	0	3.07965	4.20078	1.21854	1.95078	0.931455	5.62507	4.65333	0.47824	0.896684	2.60006	0.594354	2.84226	6.73703	2.57646	0.275348	3.98053	1.967	1.71807	0	1.14566	2.27769	1.10087	1.12213	0	2.66028	0.825955	1.94276	2.96642	0	0	0.702017	4.45603	1.4614	0	1.26494	0.495724	1.50322	6.73703
HAX1_ENST00000328703	0.726965	0.593713	0.0916985	0.985489	0.879233	0	2.36881	0	0.912173	0.775555	0.71736	0.358674	1.85718	0.792472	0	6.73703	0	0.275348	0.765486	0.437111	2.5771	0	0	1.60778	1.23848	1.40266	0	0.642137	0.330382	0.242845	0.423774	0	0	0	0.334202	0	0	0	2.72648	0	6.73703
LSM6_ENST00000296581	0.660877	0.197904	0	0	0	0	0.696709	0	0.456086	0	0	0	0	0	0	6.73703	0	0	0	0	0	0	0	0	0	0	0	0.275202	0	0	0	0	0	0	0	0	0	0	0	1.50322	6.73703
EIF3H_ENST00000521861	0	0.692665	0	0.369558	0.488463	1.21854	0	1.44893	0.760144	1.55111	0	0	0	0.792472	0.167192	6.73703	0.386468	0.458913	0	0.364259	1.14538	0	0.70502	0	0.82565	0.701331	2.4204	0.825605	0	0	1.69509	2.96582	0	0.234006	0.779805	0	0	1.86412	0	0	6.73703
CCT7_ENST00000258091	0	0.692665	0	0	0.0976925	0	0	0	0	0	0	0	0.557155	0	0.501576	6.73703	0.128823	0.550696	1.53097	0.655666	0	0	0.35251	0	0	0	0	0	0.991146	0	0	1.48291	2.09052	0.936023	0	1.68623	0	0.532605	0	0	6.73703
C9orf16_ENST00000372994	0	0.692665	0	0	0.293078	1.04446	1.39342	0.310485	0.760144	0	0	0.807016	0	0.594354	0.167192	6.73703	0	0.550696	0.612389	0.145704	0	0	0	1.07185	0.137608	0	3.08051	0.366935	0	0.849958	0	3.33655	0	2.34006	0.334202	0.449661	0	0.798908	0.247862	0.375804	6.73703
C6orf48_ENST00000375640	0	0.593713	0.0916985	0.246372	1.3677	0.174077	1.11473	0.310485	0.152029	0.775555	1.1956	1.07602	0	1.78306	0.501576	6.73703	0.772937	0	0	0	0	0	1.14566	0	0.963259	0	2.4204	0.733871	0	3.64268	0	0	0.34842	3.04207	0.779805	0	0	0	0	0	6.73703
UBE2I_ENST00000397514	0	0.197904	0.366794	0.369558	0	0	0	0	0	0	0.47824	1.25536	0	1.38683	0.250788	6.73703	0	0	0.918583	0.0728518	0	0	0.70502	0	0	0	0.220037	0.183468	0	0.48569	0	0	0	0.936023	0.891206	0.786906	0.885008	0.93206	0	1.20257	6.73703
LIMS2_ENST00000409455	0	0	0	0	0	0	0	0	0	0	0	0	0	0	0	6.73703	0	0	0	0	0	0	0	0	0	0	0	0	0	0	0	0	0	0	0	0.112415	0	0	0	0	6.73703
FAM120AOS_ENST00000375412	0	0	0	0	0	0	0	0	0.152029	0	0	0	0	0	0.083596	6.73703	0	0	0	0	0	0	0	0.133982	0	0	0	0.0917339	0	0.121423	0	0	0	0	0	0	0	0	0	0	6.73703
RPAP3_ENST00000005386	0	0	0	0	0	0	0	0	0	0	0	0	0	0	0	6.73703	0	0	0	0	0	0	0	0	0	0	0	0	0	0	0	0	0	0	0	0	0	0	0	0	6.73703
RTN4_ENST00000337526	1.12349	0	0	0	0	0	0	0.103495	0	0	0	0.358674	0	0.594354	0.167192	0	0	0.275348	0	0.364259	0	0	0.0881275	0.267964	0.275217	0.140266	0	0.0917339	0	0.121423	0	0	0	0.234006	0	0.112415	0	0	6.69228	0	6.69228
AP3S1_ENST00000316788	0.660877	0	0.366794	0	0.0976925	1.04446	0.83605	0.517475	0.304058	1.03407	0	0.717347	0.557155	0	0	0	0.515291	1.46852	0	0	0	0.827027	0	0.133982	0	0	0.220037	0.275202	0.495573	0.242845	0	0	0	0	0.445603	0	0	0.865484	6.69228	3.38224	6.69228
PTPRCAP_ENST00000326294	0	0	1.19208	0	0.586155	0	0	0.517475	1.36826	0	0	1.88304	0	0.990589	0	0	0.128823	0	0	0.218555	1.14538	0	0.0881275	0.267964	0	0.981864	1.76029	0.733871	0	1.0928	0	0	1.39368	0	0	0	0	0	6.69228	0	6.69228
AREGB_ENST00000380846	0.0330439	0	0.275096	0	0	0	0	0	0	0	0	0	0	0	0	0	0	0	0	0	0	0	0.264382	0	0	0	0	0	1.8171	0	0	2.039	0	0	0	0	0	0	0	6.68932	6.68932
SDF2L1_ENST00000248958	6.67486	3.26542	1.74227	2.21735	0.976925	5.74453	0.557367	3.41534	3.95275	3.87777	0.95648	3.31773	2.97149	1.38683	5.60093	0	4.37998	3.30418	0.765486	2.03985	3.14979	0	3.70135	3.21556	1.51369	0.280532	0	2.84375	2.47786	3.52126	6.35661	1.85364	1.39368	0.702017	1.89381	1.23657	6.49006	2.197	0	3.30708	6.67486
RPL36_ENST00000347512	2.84177	3.76018	1.28378	0.985489	1.95385	5.57045	1.53276	2.89786	5.32101	2.32666	2.15208	1.9727	6.1287	6.33977	2.25709	3.36852	4.76644	2.75348	2.29646	1.67559	5.44054	2.06757	2.46757	2.81362	4.40347	2.10399	6.38106	1.19254	1.8171	2.54987	3.1783	6.67309	4.18104	6.31815	2.11661	4.49661	2.36002	1.86412	1.73504	2.17966	6.67309
OST4_ENST00000456793	2.7096	0.49476	1.28378	1.10867	1.27	1.39261	0	1.96641	1.67232	1.80963	0.95648	1.79337	2.0429	3.368	2.67507	4.49135	2.06117	1.37674	1.37787	0.364259	2.29075	2.48108	1.23378	2.54565	2.06413	0.841597	0.66011	1.65121	2.31267	1.33565	1.90698	6.67309	3.4842	3.27608	4.12183	1.68623	1.18001	1.13179	1.9829	3.30708	6.67309
TMEM205_ENST00000354882	0	0.989521	0.458493	0.61593	0.195385	0.52223	0.418025	1.03495	0	0.517036	0	0.0896684	1.67146	0.990589	0.668768	0	1.41705	1.92744	0.612389	0	0	0	0.793147	0	1.23848	1.40266	1.32022	0.0917339	0.825955	1.45707	1.27132	0	6.61998	2.10605	0.334202	2.2483	0	1.26494	0.247862	0.977091	6.61998
C19orf53_ENST00000221576	0	0.692665	0	1.23186	0	0.870383	0	0	0.152029	1.55111	0.71736	0.717347	0.185718	0.990589	0.83596	0	0.644114	0.183565	0.612389	0.364259	0.286344	0	0	0.133982	0	0.981864	1.76029	0.550403	0.660764	0	0	0	6.61998	0	0.891206	0	2.36002	0.732332	0	1.50322	6.61998
SERP1_ENST00000479209	3.56874	2.37485	1.46718	2.83328	2.44231	1.39261	1.39342	2.79437	2.73652	1.03407	2.15208	2.60038	5.20011	0.990589	1.75552	0	1.93234	3.21239	0.765486	2.18555	4.29516	6.61622	2.20319	3.75149	5.36673	2.52479	3.96066	0.275202	5.28611	6.4354	1.27132	2.22436	2.43894	1.63804	1.89381	2.69796	0	3.99454	3.9658	2.1045	6.61622
UQCRH_ENST00000311672	0	1.78114	1.28378	1.35505	0.195385	1.04446	1.95078	1.96641	2.1284	2.8437	0.71736	1.43469	2.41434	3.16989	1.25394	0	1.80352	0.367131	1.99026	0.947073	6.58592	0	0.969402	0.133982	0.137608	0	3.30055	1.74294	4.29496	2.6713	2.54264	0	0	1.17003	0.779805	1.34898	0	1.06521	3.9658	0.977091	6.58592
TSPO_ENST00000337554	0.793053	0	0	1.23186	0.976925	0.870383	0.696709	0.931455	0	0.517036	0	0	0	0.198118	0.250788	0	0	1.10139	0.918583	0	1.43172	0.827027	0.0881275	0.535927	1.10087	0.420799	0.440073	0.642137	0	1.57849	0.211887	1.11218	0	0	1.44821	0	6.49006	0	0	0	6.49006
CYCS_ENST00000305786	0.726965	0.49476	0	2.21735	0.586155	0.870383	0.278683	0	0.152029	0.775555	0	0.0896684	2.41434	0.198118	0	0	0.257646	0.550696	0	0.291407	0.859033	0.827027	0.793147	0.535927	1.10087	0.841597	0	0.0917339	0.330382	0	0	0.741455	1.39368	1.40403	0	0.899321	6.49006	0	1.9829	0.0751608	6.49006
MPHOSPH8_ENST00000361479	0.660877	0.49476	0.64189	0.985489	0.879233	0	0	0	0	5.6874	3.34768	2.60038	1.85718	0.990589	0.585172	0	0	1.37674	1.99026	0.364259	0	0	0	0.267964	0.412825	1.40266	0.66011	0.825605	0	0.849958	2.54264	0	0	0.936023	0.111401	0	6.49006	0	0	0.751608	6.49006
MDM4_ENST00000367182	0.132175	0	0	0	0.488463	1.04446	0	0	1.36826	0	0	0.0896684	0.371437	0	0	0	0.772937	0	0	0	0	1.65405	0	0	0.137608	0	0	0.183468	0	0	0.635661	0	0	0	0	0	6.49006	0	0.247862	0	6.49006
C1orf63_ENST00000473314	0.132175	0	0.183397	0	0	0.174077	0	0	0.760144	0.775555	0	0	0	0	0.334384	0	0.128823	0	0	0.0728518	0	0	0	0	0.137608	0.140266	0	0	0	0	0	0	0	0	0.222802	0	6.49006	0	0.247862	1.12741	6.49006
NCLN_ENST00000246117	0	0	0	0	0	0	0	0	0	0	0.95648	0	0	0	0.167192	0	0	0	0	0.0728518	0	0	0	0	0	0.701331	0	0	0	0	0	0	0	0	0	0	6.49006	0	0	0	6.49006
RAB9A_ENST00000464506	0	0	0	0	0	0.870383	0	0	0	0	0	0	0	0	0	0	0	0	0	0	0	0	0	0	0	0	0	0	0	0.849958	0	0	0	0.702017	0	0	6.49006	0.93206	0	0	6.49006
OAZ1_ENST00000322297.4	1.32175	1.78114	1.28378	2.09416	1.31885	3.04634	1.25408	3.0531	5.85311	6.46295	1.31516	1.43469	1.20717	1.18871	2.29889	0	1.48146	1.19318	1.45442	1.45704	2.14758	2.48108	1.27785	3.41654	1.85771	1.75333	4.8408	1.97228	2.89084	2.79272	2.75453	2.78046	1.56789	5.49913	2.00521	2.36072	0.737507	4.39399	6.44442	2.74337	6.46295
OAZ1_ENST00000582888	1.32175	1.28638	1.00868	1.72461	1.12346	2.69819	1.11473	2.12165	5.54905	4.65333	0.11956	1.34503	1.20717	0.792472	2.0481	0	1.22382	1.10139	0.995132	1.38418	2.14758	2.48108	1.18972	2.34468	1.5825	1.61306	3.74062	1.51361	2.89084	2.42845	1.69509	2.40973	1.56789	5.49913	1.89381	1.57381	0.737507	4.06112	6.44442	2.29241	6.44442
RNF7_ENST00000273480	0	0.49476	0.183397	0	0.195385	0.348153	0.557367	0.20699	0	0	0.95648	0.179337	0	0	0.501576	0	0.386468	0.367131	0	0	0	0	0.35251	0.669909	0	0	0	0.733871	0.165191	0.607113	0.847547	0	0	0	0	0	2.06502	1.53124	6.44442	0.0751608	6.44442
TMBIM6_ENST00000267115	2.04872	0.49476	0.733588	2.34054	2.14924	1.39261	3.76223	2.27689	2.58449	0.258518	0.23912	5.64911	1.11431	3.96236	6.43689	2.24568	1.15941	4.222	3.67433	3.56974	0	0	2.46757	1.20584	1.78891	0.561065	2.20037	2.66028	2.31267	3.64268	1.48321	0.741455	2.43894	1.63804	3.23062	2.02347	6.19506	2.197	1.23931	4.28417	6.43689
ISCU_ENST00000311893	0.726965	0.593713	0.183397	1.10867	2.93078	5.39637	1.95078	2.58738	4.10478	0	1.1956	2.06237	3.15721	6.14165	2.0063	0	0.257646	2.20278	1.68407	1.01992	0.572688	3.30811	0.264382	0	0.963259	3.22612	5.94099	0.825605	2.14748	2.30703	0	0.370727	0.34842	6.31815	1.11401	6.40766	0	3.06248	0	4.05869	6.40766
AREG_ENST00000395748	0.0330439	0	0.275096	0	0	0	0	0	0	0	0	0	0	0	0	0	0	0	0	0	0	0	0.264382	0	0	0	0	0	1.8171	0	0	2.039	0	0	0	0	0	0	0	6.38867	6.38867
LMAN2_ENST00000303127	2.37916	2.07799	1.00868	0	1.85616	4.87414	1.39342	0.517475	1.97637	0	3.10856	1.34503	6.31442	2.57553	2.50788	0	2.06117	1.56031	0	1.16563	0.286344	3.30811	1.41004	0.669909	1.51369	1.12213	3.96066	0.825605	1.65191	4.12837	2.54264	0.370727	1.04526	3.74409	1.89381	0.449661	3.24503	2.06385	2.23076	4.13385	6.31442
TUBB4B_ENST00000340384	0	0.321594	0.962835	1.26266	0.488463	1.04446	0.278683	3.82932	0	1.35722	0	0.269005	0.185718	0	0	0	0	0	0	1.4024	0	0	1.05753	0.401945	0	6.24185	0	0.458669	0	1.366	0.211887	0.370727	0	1.87205	0	0	0	0.349522	0	0.601287	6.24185
COX7A2_ENST00000370081	1.18958	1.38533	1.55888	1.84779	2.73539	1.39261	0.83605	1.65592	1.0642	6.20444	1.43472	3.22806	4.27152	1.18871	2.50788	0	0.90176	2.56992	0.918583	1.89415	0.859033	0	1.49817	2.54565	1.37608	1.40266	0.220037	0.550403	0	2.30703	1.48321	4.44873	0.69684	1.63804	3.45342	0.786906	2.06502	0.332878	0.495724	0.90193	6.20444
MRPL53_ENST00000258105	0.462614	0.0989521	0.825287	0.862303	0	2.9593	0	0	0.760144	1.03407	0	0.179337	1.30003	0.594354	0	0	0	0	0.459291	0.947073	1.43172	6.2027	0.70502	0	0	0	0.66011	0.275202	1.65191	1.45707	0	1.11218	0	1.63804	0.111401	0	0	0.266303	0	0.826769	6.2027
STK4_ENST00000372806	0	0	0	0	0	0.52223	0	0	0	0	0	0.448342	0	0	0.083596	0	0	0.275348	0	0.0728518	0	6.2027	0	0	0	0	0.66011	0.0917339	0	0	0	0	0	0	0	0	0	0	0	0	6.2027
ZNF548_ENST00000366197	0	0	0	0	0	0	0	0	0	0.775555	0	0	0	0	0	0	0	0	0	0	0	0	0	0	0	0	0	0	0	0	0	0	0	0	0	0	0	0	6.19655	0	6.19655
MYL12A_ENST00000217652	0.132175	0	0	0.369558	1.07462	0.348153	0	0.20699	0	0	0	1.34503	0	0.792472	0	0	0.772937	0	1.22478	0.0728518	0	0	0.440637	0	0	0.420799	0	0	0.825955	0	0	0	0	1.17003	0.111401	1.68623	6.19506	0.46603	2.23076	0	6.19506
GLRX_ENST00000237858	0	0	0.275096	0	0.0976925	0.348153	0.83605	0	0.152029	0	0	0.358674	0	1.58494	0.250788	0	0	0.367131	0	0	1.43172	0	0.176255	0	0.82565	0.561065	0	0	3.46901	0.48569	0.635661	0	1.7421	1.40403	0	0	0	6.19154	1.9829	0	6.19154
IFITM1_ENST00000408968	3.17221	0.692665	0	0.985489	1.66077	1.30557	0	0.41398	1.0642	0	0.23912	0.582845	1.48575	1.18871	0.543374	0	0	0	0.53584	0.0728518	1.71807	0.413514	0.0881275	2.41167	0.412825	0	6.16102	0.0458669	2.06489	2.18561	2.22481	1.48291	0	3.62709	0	3.09142	0	2.09713	0	0	6.16102
TNFRSF17_ENST00000053243	2.51133	4.25494	2.10907	0	0.488463	2.43707	0	5.48524	2.1284	1.29259	3.5868	0.717347	1.11431	0.792472	1.67192	3.36852	1.54587	0.458913	0	1.60274	1.14538	3.30811	1.23378	2.14371	0.137608	4.20799	6.16102	1.00907	5.61649	2.6713	2.33076	0	0.34842	1.63804	2.56222	0	4.72004	0	4.46152	3.8332	6.16102
KRTCAP2_ENST00000295682	2.11481	1.43481	0.962835	1.97098	1.51423	1.47965	2.1598	1.81116	3.19261	0	2.15208	1.74853	6.1287	1.78306	2.84226	3.36852	3.28498	4.35968	1.07168	1.45704	3.43613	2.06757	1.71849	1.60778	1.6513	0.91173	2.53042	2.01814	2.97344	0.607113	3.1783	1.85364	2.43894	3.39308	2.33942	2.41693	0	0.665757	2.60255	1.24015	6.1287
COMMD6_ENST00000377615	0	0.395808	0.550191	0.123186	0	0.174077	0.557367	0.20699	1.67232	0.775555	0.71736	0.896684	0.371437	0	0.501576	0	0.644114	1.19318	0.306194	0.291407	0	0	0.35251	0	0.82565	0	1.32022	0	0.660764	0.48569	0	0	0	6.08415	0.334202	0.112415	0	0	0	0.225483	6.08415
C12orf45_ENST00000552951	0.793053	1.18743	0	0	1.75847	0	0	1.24194	0	1.29259	4.7824	0	0	0.990589	0.585172	0	0	1.65209	0	1.31133	0	1.65405	0.264382	0	0	0	0	1.19254	1.15634	0.607113	0	0	0	0	0.779805	0	0	0	5.94869	0	5.94869
NUDT9_ENST00000302174	0.726965	0.197904	0	0	0	0	0.557367	0	0	0	0	0.269005	0	0	0	0	0	0.642479	0	0	0	0	0	0	0	0	0	0.550403	0	0	0	0	0	0	0.222802	0	0	0	5.94869	0	5.94869
ORMDL3_ENST00000304046	0.264351	0	0.0916985	0.985489	0.488463	0.52223	0	0	0	0	0	0.179337	0.557155	0.594354	0.167192	0	0	0	0	0	0	1.65405	0.176255	0	0.550433	1.54293	0	0	0.330382	0	0	0	0	0	0	0	5.01505	0	5.94869	0	5.94869
ZNF433_ENST00000419886	0	0	0.183397	0	0	0	0	0	0	0	0	0	0	0	0	0	0	0	0	0	0	0	0	0	0	0	0	0	0	0	0	0	0	0	0	0	0	0	5.94869	0	5.94869
GABARAP_ENST00000302386	0.726965	1.78114	1.00868	1.97098	4.10309	3.48153	2.78683	1.86291	1.82435	0	1.43472	1.7037	1.30003	0.990589	1.17034	0	2.70528	0.458913	2.90885	2.1127	1.71807	1.24054	1.9388	0.535927	2.33934	0.420799	1.32022	1.00907	5.94687	0.364268	0.211887	1.11218	0.69684	2.10605	2.89642	2.2483	0	3.12906	0	2.70579	5.94687
SEC62_ENST00000337002	3.2383	1.97904	2.38416	1.23186	1.3677	3.30745	2.22947	1.34544	2.88855	1.55111	2.3912	1.34503	1.85718	0.792472	2.67507	0	0.644114	2.111	0.459291	0.509962	4.00882	2.06757	0.70502	0.937873	2.20173	0	5.94099	1.37601	0.825955	1.69992	3.1783	2.22436	0	4.44611	1.33681	0.112415	3.24503	1.93069	3.9658	1.20257	5.94099
TOMM7_ENST00000358435	0	2.37485	2.20076	2.21735	0.0976925	5.04822	2.78683	1.96641	4.10478	0	0	2.24171	1.48575	2.1793	2.0899	0	2.31881	0.183565	0.918583	1.31133	0.859033	2.48108	1.05753	1.07185	1.78891	1.12213	5.94099	0.366935	2.14748	1.94276	0.847547	1.11218	2.78736	4.91412	1.55961	0.449661	0	1.53124	1.48717	0	5.94099
RPL38_ENST00000311111	0.0660877	1.18743	0.458493	2.21735	1.56308	4.35191	0.83605	0.82796	5.92912	2.06815	1.43472	2.69005	2.60006	3.368	1.33754	1.12284	1.6747	1.00961	1.68407	0.291407	1.43172	2.06757	1.32191	0.267964	2.61456	1.40266	2.86047	0.825605	0.991146	2.18561	2.11887	1.85364	1.7421	2.10605	1.22541	0.674491	0.590005	0.93206	0.247862	0.225483	5.92912
DPP7_ENST00000371579	0	0.593713	0	0.862303	0.976925	5.9186	0.83605	1.65592	0.304058	1.29259	1.91296	1.7037	2.41434	0.594354	1.08675	1.12284	0.257646	2.29457	2.60265	0.364259	0	0	0.35251	0.133982	0.82565	0.701331	0	0.550403	1.8171	0.242845	0.211887	2.59509	0.34842	4.44611	1.11401	0	0	0.798908	1.23931	0	5.9186
RER1_ENST00000306256	2.37916	0.791617	0	2.09416	0.195385	0.348153	0	0.310485	0.608115	4.65333	0.23912	1.16569	0.557155	0	0.919556	0	1.6747	1.74387	0	0	0	4.13514	0.528765	0	2.20173	0	0	1.19254	0.660764	1.45707	0.635661	0	0	0	0.445603	1.79864	5.90005	5.25948	2.47862	0.300643	5.90005
ATP6V1G1_ENST00000374050	2.11481	0.395808	0.183397	1.60142	0.488463	0	0.278683	0	1.36826	0.258518	1.91296	0.896684	0	0.792472	1.00315	0	1.6747	0.458913	0.612389	0.218555	1.71807	0.413514	0.35251	1.20584	1.51369	0.280532	1.10018	1.00907	2.14748	1.0928	0	1.11218	0	2.10605	0.445603	0	5.90005	2.4633	2.47862	2.55547	5.90005
TMEM208_ENST00000304800	1.0574	0.692665	0.366794	0.985489	0.586155	0	0.139342	0.517475	1.82435	0.517036	0	0.807016	1.85718	0	1.83911	0	1.15941	0.275348	0.765486	0.728518	2.29075	1.65405	0.0881275	0	0.963259	0	0	0	1.32153	0.971381	1.90698	0.741455	1.7421	0	0.111401	4.60902	5.90005	1.33151	0	1.65354	5.90005
YY1_ENST00000262238	0.0660877	0.593713	0	0.123186	0.488463	1.04446	0	0.20699	0	0	0	0	0	0	0	0	0	0	0	0	0	0	0.440637	0	1.10087	0.841597	0	0	0.991146	0	0	0	0	0	0	0	5.90005	0.46603	0	0.601287	5.90005
CD44_ENST00000263398	0	0	0	0	0.0976925	0	0	0	1.36826	1.03407	0	0.627679	0	0	1.25394	0	0	0.458913	0	0.364259	0	0	0.0881275	0	0	0	0.880146	0	0	0	0.211887	0	0	1.17003	0	0	5.90005	1.33151	1.48717	0	5.90005
PARP6_ENST00000260376	0	0	0	0	0	0	0	0	0	0	0	0	0	0	0	0	0	0	0	0	0	0	0	0	0	0	0	0	0	0	0	0	0	0	0	0	5.90005	0	0	0	5.90005
UBE2D2_ENST00000398733	0	0	0.183397	0.369558	0.586155	0	0	1.55243	0.456086	1.55111	0.23912	0	0.928591	2.37741	0.585172	0	0.257646	0	0.459291	0	0.572688	0	0.440637	0	0.275217	0.701331	0.880146	0	0.825955	0	0	0.370727	0	3.27608	0.445603	0	5.90005	0.199727	0	0.300643	5.90005
MON2_ENST00000393630	0	0	0	0.369558	0	0	0	0	0	0	0	0	0	0	0	0	0	0	0	0	0	0	0	0	0	0	0	0	0	0	0	0	0	0	0	0	5.90005	0	1.48717	0	5.90005
MAN1B1_ENST00000371589	0	0	0	0	0	0	0	0	0	0	0	0	0	0	0.41798	0	0	0	0	0	0	0	0	0.267964	0.550433	0	0	0	0	0.364268	0	0	0	0	0	0	5.90005	0	0	0	5.90005
HAGH_ENST00000397356	0.528702	0	0	0	0.683848	0	0.557367	0	0	0	0	0	0.742873	0	0.501576	0	0	0	0	0.145704	0	4.96216	0.35251	0	1.23848	0	0	0	0.165191	0	0	0	0	5.85014	0	0	0	1.33151	0	0	5.85014
CRYL1_ENST00000298248	0	0	0	0	0.0976925	0.52223	0	0.62097	0	0.517036	0	0	0	0.198118	0	0	0	0.458913	0.153097	0.218555	0	0	0	0	0	0	0	0	0	0	0	0	0	5.85014	0	0	0	0	0	0.150322	5.85014
EDF1_ENST00000224073	1.18958	0.791617	2.56756	1.97098	1.95385	3.82968	2.92618	2.27689	4.71289	5.6874	1.91296	3.4074	1.30003	0.396236	1.33754	2.24568	1.93234	1.92744	5.81769	2.54981	2.86344	0	1.67442	0.937873	1.78891	3.36639	2.86047	0.642137	3.6342	3.88552	0	0	0	5.38213	2.45082	1.4614	0	2.4633	0	1.20257	5.81769
BTF3_ENST00000335895	1.12349	0.989521	0	1.47823	1.75847	3.82968	0.278683	1.75942	5.7771	1.80963	0.23912	0.179337	1.48575	4.16048	0.919556	1.12284	0.772937	0.550696	0.612389	1.09278	0.572688	0.827027	0.70502	1.4738	1.78891	0.981864	2.86047	0.183468	2.47786	2.54987	0.635661	2.59509	5.2263	3.9781	0.222802	5.05868	0	2.4633	5.45297	1.87902	5.7771
CLDN3_ENST00000395145	0	0	0	0	0	0	0	0	0	0	5.73888	0	0	0	0	0	0	0	0	0	0	0	0	0	0	0	0	0	0	0	0	0	0	0	0	0	0	0	0	0	5.73888
RGS2_ENST00000235382	0	0	0	1.10867	0	0	0	2.1734	0	0.258518	5.73888	0	0	0	0.083596	0	0	0	0	0.582814	0	2.8946	0	0	1.37608	0.420799	0.880146	0	0.660764	1.0928	5.29717	0	0	0	0	0	0	0	0	0	5.73888
DDX5_ENST00000540698	0.859141	1.68219	0.366794	1.72461	0.683848	1.21854	0	0.310485	0.152029	0	1.67384	1.34503	0.928591	0.198118	0.250788	0	1.28823	0.0917827	0.459291	1.74844	0.286344	0	0.440637	0.803891	3.16499	0.140266	5.72095	0.458669	2.31267	1.94276	0.423774	1.85364	0	1.17003	0.445603	1.34898	0	1.33151	1.48717	1.12741	5.72095
PRDX1_ENST00000319248	1.38784	0.593713	1.00868	1.47823	1.46539	1.56669	1.39342	0.82796	2.1284	0.775555	0.47824	1.07602	1.30003	0.594354	2.1735	0	1.93234	0	0.612389	1.67559	2.29075	0.413514	2.73195	1.4738	0.275217	2.24426	3.52058	1.92641	1.98229	0.728536	5.72095	2.59509	0	5.38213	0	0	0	1.13179	0	1.12741	5.72095
ATP5D_ENST00000215375	0	1.68219	0.275096	1.60142	0.586155	1.21854	1.25408	0.41398	0.304058	0.258518	0.71736	0	1.48575	4.55671	1.58832	5.61419	0.515291	1.28496	0.306194	1.09278	2.00441	0	1.05753	0	0.137608	0	0.220037	0.458669	0.495573	0.971381	5.72095	1.85364	0	0.234006	0.668405	0	0	0	1.9829	0	5.72095
AHNAK_ENST00000378024	0	0.791617	0	0.369558	0.293078	3.48153	0	0	1.67232	0.517036	0.71736	0.269005	0	0	0.083596	0	0	0	0.153097	0	0	0	0.528765	0.401945	0.137608	0	0	0	0	0	0	1.48291	0	2.34006	0	0	0	0	5.70083	0	5.70083
DPEP1_ENST00000393092	0	0	0	0	0	0	0	0	0	0	0	0	0	0	0	0	0	0.550696	0	0.364259	0	0	0	0	0	0.140266	0	0	0	0	0	0	0	1.17003	0	0	3.24503	0	5.70083	0	5.70083
REEP3_ENST00000373758	0	0	0	0	0	0	0	0	0	0	0	0	0	0	0	0	0	0	0	1.16563	0	0	0	0	0	0	0	0	0	0	0	0	0	0	0	0	0	0	5.70083	0.225483	5.70083
ERLEC1_ENST00000185150	1.91654	0.989521	1.55888	0.739117	0.586155	1.74077	0.696709	0	1.97637	0.258518	0.95648	1.43469	3.90008	1.58494	1.92271	5.61419	0.772937	1.37674	0.306194	0.582814	0.859033	2.8946	1.9388	0	0.688042	0.701331	1.32022	1.00907	3.79939	0.48569	3.1783	0	0	3.04207	0.891206	0	4.42504	2.59645	2.47862	1.27773	5.61419
RPS29_ENST00000245458	1.32175	0.593713	0.733588	1.10867	0.586155	1.56669	0.83605	0.62097	4.56086	2.32666	1.67384	2.33138	3.52865	3.368	1.17034	5.61419	3.09175	1.19318	0.765486	0.874221	3.72248	1.65405	0.528765	1.74176	0.82565	0.420799	1.76029	0.733871	1.15634	0.849958	1.05943	1.48291	1.7421	3.04207	0.557004	0.786906	0.295003	0.798908	0.743587	0.751608	5.61419
PEBP1_ENST00000261313	0.925228	0.395808	0.916985	1.23186	2.34462	3.82968	0.696709	0.724465	2.88855	0.517036	0	2.42105	0.742873	2.1793	0.83596	5.61419	0.644114	0.734262	0.765486	0	2.86344	0.413514	1.05753	1.60778	0.688042	0.420799	0.66011	0.366935	0.330382	0.971381	0	0	0.69684	4.91412	0	0	0	1.26494	0	2.78095	5.61419
UBE2B_ENST00000265339	0.925228	0	0.183397	0.246372	0	0.348153	0	0.931455	0	0	0	0	0	0	0.334384	5.61419	0	0	0	0.291407	0.859033	0	0.0881275	0	0.963259	0	0	0.0917339	0	0	0.211887	0	0	0.234006	1.44821	2.92279	1.47501	1.06521	2.47862	0	5.61419
DPM3_ENST00000368399	0.859141	0.296856	0	0.369558	0	0	0.418025	0.82796	0.152029	0	0.47824	0.179337	0.185718	0.198118	0.919556	5.61419	0	0.458913	0	0.0728518	1.14538	1.24054	0	0.133982	0	0	0.220037	0.0917339	0.660764	0.607113	0	0	0.34842	0.234006	0.334202	0.674491	0	0.133151	0	0.826769	5.61419
RPL32_ENST00000429711	0.726965	0.989521	1.19208	2.09416	1.27	2.26299	1.6721	1.03495	3.04058	1.29259	2.3912	2.33138	2.97149	3.368	1.25394	5.61419	1.6747	1.10139	1.37787	0.582814	1.14538	1.24054	1.14566	2.41167	0.412825	0.701331	2.86047	0.642137	1.48672	1.82134	1.48321	1.11218	1.04526	3.27608	1.22541	0.337245	2.65502	1.19836	0.495724	0.826769	5.61419
PPDPF_ENST00000370179	0.726965	0.296856	0.64189	0.123186	0.488463	0.348153	0.418025	0.82796	2.1284	0.775555	0.47824	0.717347	0.371437	0.396236	0.668768	5.61419	0.90176	0.183565	0	0.364259	0.286344	0	0.881275	0.401945	0	0.140266	1.32022	0	0.330382	0.364268	0.423774	1.11218	0.69684	0.702017	0.779805	0.337245	0.590005	0.998635	0	0	5.61419
IER3IP1_ENST00000256433	0.528702	0.890569	0	0	0	0	0	0.20699	0.760144	1.29259	0.71736	0.448342	1.30003	0	0.919556	5.61419	0	0.0917827	0.306194	0.145704	0	0.827027	0.528765	0	0	0.420799	0	0.0917339	0	0.364268	0	0	0	0	0.222802	1.79864	0	0.46603	2.97435	1.7287	5.61419
NUDC_ENST00000321265	0.462614	1.48428	0	0	0.488463	1.56669	0.557367	0	0	1.03407	0.95648	0.358674	0.371437	1.78306	0	5.61419	0.515291	0.734262	0	0	0	0	0.35251	1.20584	0	0	1.10018	0.275202	0	0.242845	0	1.48291	0	0	0	0	0	0	0	0	5.61419
COX7C_ENST00000247655	0.198263	0.197904	0.733588	2.34054	0.293078	1.56669	1.53276	3.10485	1.36826	0.517036	0.71736	1.9727	2.0429	2.1793	2.50788	5.61419	1.6747	1.28496	1.68407	0.437111	2.29075	0	2.02693	1.33982	1.37608	0.140266	0.440073	1.19254	1.15634	3.64268	0.635661	3.33655	1.39368	5.14813	1.22541	0.337245	2.65502	0.199727	0.743587	0.300643	5.61419
SLC25A3_ENST00000552981	0	1.18743	0	0	0.683848	0	0.418025	0.82796	1.67232	0.517036	0.47824	0.717347	0.557155	1.38683	2.0063	5.61419	0.90176	0.0917827	0.306194	0.582814	0	0	1.05753	1.74176	1.23848	0.140266	1.54026	0.366935	0.825955	0.607113	0.847547	1.85364	0	0.468011	0.668405	1.23657	0	0	0.991449	0.977091	5.61419
SDC1_ENST00000254351	0	1.08847	1.55888	1.35505	0.976925	3.82968	3.48354	0.20699	0.152029	0.775555	1.1956	0.717347	0.928591	4.35859	1.67192	5.61419	1.28823	2.75348	0	1.67559	0.286344	0.827027	1.67442	0.401945	0	0.981864	0.220037	2.38508	0.991146	2.6713	0	0	0	1.40403	0.668405	0	0.590005	0.732332	0	0	5.61419
SPINT2_ENST00000301244	0	0.791617	0	0.246372	0.195385	1.56669	0.278683	1.03495	0	0.258518	0	0.896684	0.557155	0	0.501576	5.61419	1.41705	0.917827	0.153097	0.291407	0	2.8946	0	0.535927	0.688042	1.2624	0.880146	0	0.991146	0.971381	0.847547	0.741455	0	0.468011	0.334202	0.674491	0.590005	1.86412	0	0.375804	5.61419
RARS2_ENST00000369536	0	0.692665	0.0916985	0	0.293078	0	0	0	0	0	0	0.0896684	0	0	0.41798	5.61419	0	0	0	0	2.00441	0	0	0	0	0	0	0	0	0.364268	0	0	0	0	0	0	0	0	0.247862	0	5.61419
DESI1_ENST00000263256	0	0.49476	0	0	0.683848	0.174077	0	0	0	0	0	0.53801	0.185718	0.594354	0	5.61419	0.515291	0.0917827	0	0.291407	0	0.413514	0	0.669909	0	0.140266	0	0	0	1.21423	0	0	0	0.234006	0	0	0	0.0665757	0	0.751608	5.61419
WDR61_ENST00000267973	0	0.197904	0	1.23186	0	0	0	0	0	2.32666	0	0.269005	0.742873	0	0	5.61419	0	0	0	0	0	0	0	0	0	0	0	0	0.165191	0.121423	0.423774	0	0	0	0	0	0	0	0	0	5.61419
TRMT1_ENST00000357720	0	0.0989521	0	0	0.488463	0	0	0	0	0	0	0	0	0	0	5.61419	0	0	0	0.0728518	0	0	0	0	0	0.420799	0	0	0	0	0	0	0	0	0.111401	0	0	0	0	0	5.61419
ZNF195_ENST00000354599	0	0	0	0	0	0	0	0	0	0	0	0	0	0	0	5.61419	0	0	0	0	0	0	0	0	0	0	0	0	0	0	0	0	0	0	0	0	0	0	0	0	5.61419
SLAMF7_ENST00000368043	0	0	0.275096	0.246372	0	1.56669	0.557367	0.517475	0.456086	0	0.71736	0.986352	1.48575	2.97177	0.585172	5.61419	0	0.183565	0	0.145704	0	0.827027	0.176255	0	0.82565	0	0	0.366935	0.165191	0.364268	2.75453	0	0	0.468011	0	0	0	1.33151	0	0	5.61419
ZNF524_ENST00000591046	0	0	0	0	0	0	0.975392	0	0	0	0.95648	0	0	0	0	5.61419	0	0.183565	0	0	0	0	0	0	0	0	0	0	0	0.242845	0	0	0	0.702017	0	0	0	0.599181	0	0	5.61419
FNTA_ENST00000526755	0	0	0	0	0	0	0	0	0.304058	0.517036	0	0	0	0	0	5.61419	0.644114	0.0917827	0	0	0	0	0	0	0	0	0	0	0	0	0	0	0	0	0	0	0	0	0	0	5.61419
EMC7_ENST00000256545	0	0	0	0.369558	0.0976925	0	0.418025	0.41398	0	1.03407	0	0.53801	0	1.18871	1.25394	5.61419	0	0.183565	0.153097	0.364259	0	1.24054	0.176255	0.401945	0.82565	0	1.10018	1.65121	1.32153	1.82134	3.1783	1.85364	0	0.936023	0	0	0	0.732332	0	0	5.61419
EDEM2_ENST00000374492	0.859141	0.296856	0	0.369558	0	0	0	0	0	0	0	0.896684	0.742873	0.594354	0	0	0.128823	0.367131	0	0.509962	0	0	0.0881275	0	0.550433	0	0	0.183468	0	0.121423	0	0	0	0	0.891206	0	5.60505	0.332878	0	0	5.60505
NFU1_ENST00000410022	0.528702	0	0	0	0	0.174077	0	0	0	0	0	0	0.557155	0	0	0	0	0	0	0	0	0	0	0	0	0	0	0.366935	0	0	0.423774	0	0	0	0.111401	0	5.60505	0	0	0.375804	5.60505
DDOST_ENST00000375048	0.264351	0.791617	0.458493	0.492744	1.17231	3.30745	0.696709	0.724465	1.97637	0	0.95648	0.986352	2.22862	1.18871	1.00315	0	1.28823	0.826044	0.918583	0.728518	0.286344	2.06757	2.73195	1.4738	1.78891	0.841597	1.76029	0.183468	3.96458	0.607113	2.54264	0.370727	0	0.702017	0	0	5.60505	0	0	0.676448	5.60505
TNFRSF13B_ENST00000261652	0	0.49476	0.550191	0	0.78154	0.696306	0	0.20699	1.36826	0	0	0.269005	0.742873	1.38683	0	0	1.03058	0	0.612389	0.0728518	0.572688	5.37568	0.176255	0	0	0	0.440073	0.733871	0.330382	0.607113	0	2.59509	0	0	0.445603	0	5.60505	0	0	0	5.60505
RAB3B_ENST00000371655	0	0	0	0	0	0	0	0	0	0	0	0	0	0	0.083596	0	0	0	0.306194	0	0	0	0	0	0	0	0	0	0	0	0	0	0	0	0	0	5.60505	0	0	0	5.60505
HMBS_ENST00000278715	0	0	0	0	0	0	0	0	0.304058	0	0	0	0	0	0.083596	0	0	0	0	0	0	0	0.264382	0	0	0	0	0	0	0	0	0	0	0	0	0	5.60505	0	0	0	5.60505
ECHDC1_ENST00000454859	0	0	0	0	0	0	0	0.20699	0	0.258518	0.23912	0.448342	0	0	0	0	0	0.0917827	0	0	0	0	0	0.133982	1.10087	0	0	0	0	0	0	0	0	1.17003	0	0	5.60505	0	0	0	5.60505
CSAD_ENST00000267085	0	0	0	0	0	0	0	0	0	0	0	0	0	0	0.083596	0	0	0.367131	0	0	0	0	0	0	0	0	0	0	0	0	0.635661	0	0	0	0	0	5.60505	0	0	0	5.60505
BCAS2_ENST00000369541	0	1.08847	0	1.47823	0	1.21854	0	0	0.608115	0.775555	1.67384	0.179337	1.30003	0	0	0	3.47822	0.0917827	0.153097	0.509962	0	0.827027	0.35251	0	0.275217	1.2624	0	2.56855	0	5.58544	0	2.22436	0	0.702017	0	0	0	1.73097	0	1.87902	5.58544
EMP3_ENST00000270221	1.38784	0.791617	1.37548	0.985489	0.78154	4.87414	2.09013	3.00136	2.28043	0.258518	0.47824	0.807016	2.0429	1.38683	2.0063	0	2.70528	0.917827	0.765486	0.80137	1.14538	0	0.35251	1.60778	0	0	3.96066	0.458669	2.14748	0.728536	0	1.11218	5.57472	0	0.668405	0	0	1.33151	0	1.12741	5.57472
IL2RG_ENST00000374202	0	2.07799	0.458493	1.10867	0	2.9593	0.696709	1.44893	0.912173	0	1.1956	0.717347	1.67146	0.792472	1.08675	0	0.515291	1.46852	0.459291	1.38418	0	2.48108	1.14566	0.535927	0.137608	0.140266	0	0	0.165191	0.607113	0	0	5.57472	0.936023	0	1.4614	0	0	0	0.676448	5.57472
EGR1_ENST00000239938	0.0660877	1.88009	0.916985	0.369558	0.488463	5.04822	0	1.44893	0	3.61925	0.71736	0	5.57155	0	0	0	1.93234	0	0	0.0728518	0	3.72162	0.35251	0	0.137608	2.10399	0.880146	0.275202	3.13863	1.94276	0	0.370727	0	1.63804	0	0	0	0	0	1.7287	5.57155
DNPH1_ENST00000509253	0	0.692665	0.183397	0.123186	0.293078	1.56669	0.83605	0	1.82435	1.55111	0.71736	0.627679	0.185718	0.990589	0.501576	0	0	1.10139	0.612389	0	1.43172	0	0	1.07185	0	0.140266	0.66011	0	1.15634	1.57849	0	5.56091	1.7421	0	1.78241	0	4.13004	0.532605	0	0	5.56091
RNASEK_ENST00000548577	1.18958	1.48428	0.275096	0.369558	1.07462	4.52599	3.62289	0.82796	4.71289	0.517036	0	1.43469	1.11431	2.1793	5.51733	2.24568	1.80352	1.56031	0.765486	1.38418	0.572688	0.827027	0.176255	0.937873	0.82565	0.701331	2.4204	1.37601	2.47786	2.91414	0.423774	0	0.69684	1.17003	1.67101	2.81038	0	0	0	0.676448	5.51733
NDUFA13_ENST00000507754	5.25398	0.544237	0.550191	0.431151	0.732694	1.39261	1.39342	1.91466	1.44427	0	2.51076	2.24171	0.557155	3.8633	0.794162	0	0.257646	1.51441	0.688937	0.983499	2.00441	0.827027	1.80661	0.803891	1.16967	0.841597	0.880146	0	2.56046	0.364268	1.58915	0.370727	0.87105	5.49913	1.16971	1.34898	0	0.366166	0	1.01467	5.49913
COX6C_ENST00000520468	0.660877	0.296856	0.275096	0.492744	1.17231	0.174077	0.278683	0.62097	2.28043	1.80963	0	0.179337	1.11431	0.990589	0.668768	0	1.03058	1.19318	1.22478	0.655666	0	0.413514	0.793147	1.20584	0.550433	0.701331	1.32022	1.00907	0.991146	0.728536	0.423774	1.11218	0.69684	1.87205	0	1.23657	0	0	5.45297	0	5.45297
C11orf83_ENST00000531323	0	0	0.275096	0	0	1.39261	0	0	0	1.03407	0	0.269005	0.185718	0	0.585172	0	0	0	0	0.218555	5.44054	0	0.528765	0.803891	0.137608	0.420799	0	0	0	0	0	0	0	0.234006	0	1.68623	0	0	0	0	5.44054
CTSH_ENST00000220166	0	0.692665	1.00868	0.985489	1.07462	0.348153	5.43433	2.0699	1.67232	3.36074	0	0.53801	0	0	0.668768	0	2.44763	2.29457	0.306194	1.23848	0	2.8946	1.32191	0	0	0.280532	0.440073	0	0.825955	0	0.211887	1.48291	0	1.17003	0.779805	0	0	1.73097	0	4.28417	5.43433
TUBB2A_ENST00000333628	0	0.024738	0.0458493	0.0307965	0	0	0	0	0	0.0646295	0	0	0	0	0	0	0	0	0	0.0182129	0	0	5.41984	0	0	0.350666	0	0	0	0.0303556	0	0	0	0	0	0	0	0.0166439	0	0	5.41984
RPL15_ENST00000307839truncext	2.28003	3.16647	0.779438	1.29345	0.732694	3.39449	2.29914	3.36359	4.63688	4.13629	1.55428	2.86939	3.80722	3.368	2.1317	4.49135	2.76969	1.51441	2.5261	1.71202	2.14758	1.65405	0.837211	1.40681	2.33934	1.68319	5.39089	0.504536	3.7168	1.88205	1.69509	2.96582	1.39368	4.56311	1.50391	4.4404	3.24503	5.39263	2.47862	4.24659	5.39263
RPL15_ENST00000413699	2.21394	3.16647	0.779438	1.29345	0.732694	3.39449	2.29914	3.36359	4.63688	4.13629	1.31516	2.86939	3.80722	3.368	2.1317	4.49135	2.76969	1.51441	2.5261	1.71202	2.14758	1.65405	0.837211	1.40681	2.33934	1.68319	5.39089	0.504536	3.7168	1.88205	1.69509	2.96582	1.39368	4.56311	1.50391	4.4404	3.24503	5.39263	2.47862	4.17143	5.39263
RPS18_ENST00000211372truncext	0.726965	1.88009	0.64189	0.985489	1.3677	2.9593	1.25408	1.75942	2.43246	4.65333	1.43472	2.33138	5.38583	1.58494	1.92271	3.36852	1.93234	1.46852	2.29646	0.728518	3.72248	0.827027	0.793147	1.4738	0.688042	0.841597	1.98033	1.46774	2.14748	0.971381	0.847547	1.48291	0.69684	4.91412	0.557004	2.02347	1.77002	1.19836	1.73504	1.65354	5.38583
TRMT112_ENST00000544844	0.660877	2.57275	0.458493	1.47823	0.683848	1.91484	0.557367	0.931455	3.64869	0	1.43472	0.0896684	5.38583	0.990589	1.00315	0	1.41705	1.37674	0.306194	0.874221	0.572688	3.30811	2.37944	3.21556	2.06413	0.140266	0.220037	1.37601	1.98229	4.00695	3.39019	2.22436	0.34842	1.87205	1.00261	1.4614	0	1.13179	0	0.90193	5.38583
RPS21_ENST00000343986	0.198263	1.28638	1.00868	1.23186	0.976925	1.04446	0.696709	1.75942	3.64869	0.775555	0.71736	2.24171	4.0858	2.77365	1.50473	4.49135	2.06117	2.47813	0.765486	0.874221	2.5771	5.37568	0.881275	0.937873	2.33934	1.12213	2.20037	0.642137	1.48672	2.06418	0.635661	3.33655	1.7421	2.80807	1.22541	0.449661	0.885008	0.199727	0.247862	0.601287	5.37568
PSMA2_ENST00000223321	0	0	0.366794	0.369558	1.46539	0.348153	0.83605	0	0.304058	0	0	0	0.371437	2.1793	1.42113	0	0.386468	0	0	0.218555	0.286344	5.37568	0	0.535927	0	1.54293	0	0.642137	0	0	0.423774	0	0	2.34006	0.222802	0	0.295003	2.13042	0	1.3529	5.37568
GYPC_ENST00000259254	0	0	0.275096	0.492744	1.95385	3.30745	1.11473	0.724465	4.86492	3.87777	0.47824	0	0.742873	0.594354	1.83911	0	0.644114	1.46852	1.07168	2.40411	0	5.37568	0.440637	0.669909	1.51369	0	1.54026	1.46774	0.330382	2.91414	0.423774	1.11218	1.7421	0	0.779805	0	0	2.7296	0	1.05225	5.37568
MED19_ENST00000431606	0	0	0	0	0	0	0	0	0	0	0	0.269005	0	0	0	0	0	0	0	0	0	5.37568	0	0	0	0	0	0	0	0	0	2.96582	0	0	0	0	0	0	0	0	5.37568
PSMB1_ENST00000262193	0.991316	1.78114	0	1.60142	1.07462	1.21854	0.139342	0.310485	0.608115	0	0.47824	0.0896684	1.11431	5.34918	1.25394	0	1.41705	0.826044	0.612389	0.364259	3.14979	1.65405	0.793147	3.08158	0	1.68319	0	0.550403	0	0.607113	1.27132	4.078	1.04526	3.04207	0	1.12415	0	0.93206	3.71793	0	5.34918
BST2_ENST00000252593	0.793053	0.49476	0.366794	0	0.39077	1.21854	0	0.20699	0.760144	2.06815	0	1.61403	0.185718	5.34918	2.92586	0	1.15941	1.74387	1.68407	2.03985	0	2.06757	0.616892	0.535927	1.23848	0.561065	5.06084	0.458669	0	1.0928	1.27132	2.96582	1.39368	0	0.891206	0	0	3.26221	2.23076	0.751608	5.34918
MIEN1_ENST00000394231	0	0.791617	0	0	0	0	0.139342	0	0	0	0	0	1.48575	0	0.083596	0	0	0	0.459291	0.0728518	0	0	0.35251	0.267964	0.688042	0	0.220037	0	0	0	0	0	0	2.10605	0	0	5.31005	0	0.247862	0	5.31005
PLD3_ENST00000409735	0	0.395808	0.275096	0.123186	0	0	0	0.20699	0	0	0.47824	0.0896684	0	0	0.250788	0	0.772937	0.0917827	0	0.218555	0	0	0.35251	0.133982	0	0	0	0	0.825955	0.242845	0	0	0.34842	0.936023	0	0	5.31005	0	0	0	5.31005
ARID5B_ENST00000279873	0	0.395808	0	0	0.879233	0	0	0.517475	0.912173	0	0	0	0	0.198118	0	0	0	0	0.765486	0	0	0	0	0	0.137608	0.420799	0.880146	0	0.660764	0	0.211887	0	0	0.702017	0	0.112415	5.31005	0	1.23931	0.0751608	5.31005
SNX10_ENST00000338523	0	0	0	0	0.488463	0	0	0	0	0	0	0	0	0	0	0	0	0	0	0	0	0	0	0	0	0	0	0	0	0	0	0	0	0	0	0	5.31005	0	0	0	5.31005
B3GALT4_ENST00000451237	0	0	0	0	0	0	0	0	0	0	0	0	0	0	0	0	0	0	0.306194	0	0.286344	0	0	0	0	0	0	0	0	0	0	0	0	0	0	0	5.31005	0	2.97435	0	5.31005
P4HB_ENST00000331483	0	0.197904	1.65057	0.369558	1.46539	0.696306	0	1.03495	2.1284	1.03407	0.71736	2.33138	1.85718	0.792472	0.334384	0	1.41705	0.0917827	0.918583	0.655666	0	0.413514	0.70502	0.803891	0.82565	1.96373	3.96066	0.366935	0.330382	2.79272	0	3.33655	5.2263	2.57406	0.222802	4.27177	0	0.665757	0	0	5.2263
CST3_ENST00000376925	0.925228	1.48428	0	0	1.3677	5.2223	0.696709	0	0.152029	2.58518	1.43472	0.0896684	0	0.396236	2.75867	0	2.70528	0.734262	0.765486	0.728518	0	0.413514	0	0.133982	0	0	0.220037	0	0	3.7641	0.211887	2.59509	0	3.51009	0	2.13589	0.295003	0	0	2.32999	5.2223
PCBP1_ENST00000303577	0.132175	0	0.366794	0.862303	0	0	0	0	0.304058	0	1.67384	0.448342	1.67146	0.198118	0.501576	0	0.257646	0.0917827	1.68407	0.582814	0	0	0.0881275	0.133982	0.137608	0.561065	0.220037	0.733871	0.165191	0	0	0.741455	0	1.63804	0.111401	0	0	1.53124	5.20511	0.751608	5.20511
HSD17B10_ENST00000168216	0	0.890569	0.275096	0.246372	0.488463	0	0	0	0.608115	1.29259	0.23912	0	0	0	0.334384	0	0.644114	0.275348	0	0	0.572688	0	0.35251	0	0	0	0	0.0917339	0	0	0.847547	0.741455	0	0	0	0	0	0	5.20511	0.676448	5.20511
ICAM3_ENST00000160262	0	0.791617	0.183397	1.72461	0.976925	0.870383	0.278683	2.69087	1.36826	1.29259	0	1.43469	1.30003	0.198118	0.41798	3.36852	0.128823	0	0	1.23848	1.71807	0.827027	1.32191	0.267964	3.3026	2.80532	2.4204	0.917339	0.165191	0.364268	1.90698	2.59509	1.04526	0.936023	0.445603	1.23657	0	1.99727	5.20511	1.12741	5.20511
ATP5C1_ENST00000356708	0	0.197904	0	0	0	0	0	0.310485	0.456086	0.775555	1.43472	0.896684	0	0.594354	0	0	0	0	0.918583	0.509962	0	0	0	0	0.550433	0.140266	1.32022	0	0	1.57849	0	0	0	0	0.557004	0.112415	0	1.19836	5.20511	0	5.20511
TLE3_ENST00000558939	0	0	0	0	0	0	0.278683	0	0.456086	0	1.43472	0	0	0	0	0	0	0	0	0	0	0	0	0	0	0	0	0	0.991146	0	0.211887	0	0	0.702017	0	0	0	0	5.20511	0	5.20511
C14orf166_ENST00000261700	0	0	0.366794	0	0.39077	0	0.975392	0	1.21623	1.80963	0.95648	0.179337	0.928591	0.594354	0.668768	0	1.80352	0	0.153097	0.728518	0	0	0	0.803891	0	0	2.20037	0.642137	0	1.57849	0.635661	0	0	0.702017	0	1.12415	0	0	5.20511	0	5.20511
TRA2A_ENST00000297071	0	0	0	0	0.0976925	0	0	0	0	0	0	0	0	0	0	0	0	0	0	0	0	0	0	0	0	0	0	0	0	0	0	0	0	0	0	0	0	0	5.20511	0.977091	5.20511
SUPT20H_ENST00000475892	0	0	0	0	0	0	0	0	0	0	0	0	0	0	0	0	0	0	0	0	0	0	0	0	0	0	0	0	0	0	0	5.19018	0	0	0	0	0	0	0	0	5.19018
MZT2B_ENST00000281871	1.65219	0.0989521	0.825287	0.246372	1.66077	1.21854	0.139342	0.82796	0.912173	0	1.67384	1.21052	4.0858	0	0.877758	0	0.644114	1.56031	3.52123	0.509962	0.572688	0	1.85068	0.401945	2.61456	0	1.32022	0.183468	0	0.242845	0.529717	0.185364	0	5.14813	0.668405	0.786906	0	0.532605	0	0.977091	5.14813
GABARAPL2_ENST00000037243	1.12349	0	0.183397	0	0.39077	0.348153	0.975392	0	0.912173	0	1.43472	0.358674	0.742873	0.990589	0.41798	0	0.257646	0.183565	0.765486	0.80137	2.29075	2.06757	0.440637	0.535927	0.963259	0.561065	1.10018	0.550403	0	0.364268	1.48321	0	0	5.14813	0.111401	0	0	0	0	0	5.14813
MARCKS_ENST00000368635	0.925228	0.0989521	0.366794	0.246372	0	1.74077	0.418025	0.724465	0	0	0.71736	0.269005	0.557155	0	0.083596	0	0	0.367131	1.37787	0.0728518	0	0	0	0.669909	1.10087	0.420799	0.440073	0.0917339	0	0.121423	0	0.370727	0	5.14813	0.222802	0	0	0	1.73504	1.57838	5.14813
TMEM66_ENST00000256255	0.0660877	1.18743	0.183397	0.862303	1.3677	1.39261	2.36881	1.13845	1.21623	1.80963	0	2.42105	1.67146	0.396236	0.083596	0	1.28823	1.00961	1.37787	0.582814	1.14538	0.827027	1.41004	0.535927	0.275217	1.68319	1.32022	1.28427	0	1.82134	0.423774	0.370727	1.7421	5.14813	0.668405	1.12415	0	1.26494	0	0.225483	5.14813
SOD1_ENST00000270142	0.0660877	0.692665	1.55888	1.23186	0.586155	0.696306	0	2.0699	1.0642	0	0	1.16569	0.557155	0.594354	0.250788	1.12284	1.03058	0.0917827	0.612389	0.437111	0	0	0.176255	0	0.137608	0	0	0.458669	2.14748	0.607113	0.635661	0.370727	0	5.14813	0.222802	3.37245	0	0.0665757	0	0.601287	5.14813
ATRAID_ENST00000380171	0	0.692665	0.64189	1.60142	0.39077	2.61115	0.696709	1.03495	0	0.775555	0	1.79337	0.185718	0.396236	1.33754	0	1.03058	1.10139	0	0.218555	0	1.65405	2.11506	0	0	0.561065	2.20037	0.550403	0	0.242845	0.847547	0	2.78736	5.14813	1.22541	1.4614	0	0	3.9658	0	5.14813
HSPE1_ENST00000233893	0.0660877	5.14551	0	0	0.683848	1.04446	0	0	0	0	0	0.0896684	1.67146	0	0	0	0.90176	0.917827	0	0.145704	0	0	1.58629	0	0	0.981864	0	0.366935	0.660764	0.364268	0.211887	0	1.04526	1.17003	0	0.449661	4.13004	0	0	0.225483	5.14551
CDK2AP2_ENST00000301488	1.85046	1.18743	0.733588	2.58691	0.195385	1.39261	0.696709	0.310485	0.760144	0.258518	0	0.269005	0.742873	0	1.58832	0	0.772937	0.550696	0	0.582814	0.572688	3.30811	5.11139	1.4738	0.412825	0.420799	0	0.275202	0.495573	0.364268	0.423774	0	0	2.10605	0	0	0	0.865484	0	0	5.11139
ATP6V0E1_ENST00000519374	1.38784	0.296856	1.92567	1.47823	0.78154	3.48153	0.83605	1.34544	1.21623	1.29259	0.47824	2.15204	0	1.58494	0.585172	0	0	0.642479	1.07168	0.582814	1.14538	0	3.26072	1.20584	1.10087	0	5.06084	0.550403	0.495573	3.7641	4.8734	2.22436	0.34842	0	0.891206	0	0	0.599181	0	0.977091	5.06084
NME3_ENST00000219302	0	0	0	0	0.39077	0	0.418025	0	0.608115	0.258518	0	1.43469	2.0429	0	0.41798	0	0.128823	0	0	0	1.14538	0	0	0.803891	0.412825	0	5.06084	0.366935	0	0.607113	0	0	0	1.17003	0	0	0	0.865484	1.9829	0	5.06084
PRDX2_ENST00000301522	0.859141	1.18743	0.275096	0.862303	0	0.52223	1.39342	0.310485	0	0	0.95648	0.448342	0.742873	1.98118	0	0	0	0.550696	0.918583	0.145704	0	2.48108	0.440637	0.535927	0.963259	0.701331	0	0.183468	0.660764	0.48569	1.05943	1.11218	0	3.74409	0.668405	1.68623	3.54003	5.05975	0	0.826769	5.05975
ATP5O_ENST00000290299	1.18958	1.38533	0.733588	0	1.75847	0.52223	0.418025	0.20699	1.82435	0.775555	1.1956	0.358674	0.557155	0	0.41798	0	0.386468	0.183565	0	0.728518	0	1.65405	1.05753	0.133982	0.412825	0.561065	0	0.366935	0.660764	2.06418	0.211887	0	0.69684	1.17003	0.557004	5.05868	0	0.93206	3.47007	0	5.05868
BSCL2_ENST00000433053	0.330439	0.49476	0	0	1.07462	3.30745	0.696709	0	1.21623	0.517036	1.67384	0.717347	0.742873	2.57553	0.919556	1.12284	1.03058	1.10139	0	0	1.14538	0	0.176255	1.07185	2.06413	1.12213	0	0	0.495573	0.242845	0	2.59509	2.09052	0	0	5.05868	0	0	0	0.977091	5.05868
COX6A1_ENST00000229379	1.15654	1.08847	0.183397	0.862303	1.56308	1.91484	0.418025	0.258738	1.67232	2.1974	0.95648	0.672513	1.76432	4.06142	0.41798	5.05277	0.45088	1.23907	1.22478	0.582814	1.86124	1.86081	0.572829	1.20584	0.0688042	0.0701331	0.880146	0.917339	1.15634	0.971381	2.01293	0.370727	1.56789	3.9781	0.334202	0.674491	0.737507	1.33151	0	0.338224	5.05277
NR4A2_ENST00000339562	0	0.692665	0	0.246372	0.39077	0	0	0	0.304058	0.775555	5.02152	0.358674	0	0	0	0	1.28823	0	0	0	0	1.65405	0.0881275	0	0.412825	1.2624	2.20037	0.0917339	0.991146	2.30703	0	0	0	0.468011	0	0	0	0	0	0	5.02152
JTB_ENST00000271843	2.90786	2.96856	0.733588	1.72461	2.54001	0	0	0.103495	0	1.80963	1.1956	0.448342	0.557155	4.16048	1.08675	0	2.18999	0.917827	0	0.655666	2.5771	4.54865	0.969402	1.07185	1.37608	0.561065	3.08051	0.825605	2.31267	3.7641	1.69509	2.59509	0.69684	2.34006	0.891206	3.82211	5.01505	3.59509	0	1.12741	5.01505
CHCHD2_ENST00000395422	1.85046	1.38533	0.825287	3.32602	4.10309	2.43707	1.11473	0.931455	1.67232	0.517036	0	1.34503	3.52865	2.1793	1.17034	0	2.18999	1.46852	1.07168	1.60274	4.29516	1.65405	2.64382	0.535927	2.75217	0.280532	3.96066	1.46774	3.6342	2.91414	2.54264	0	0	1.87205	2.33942	0	5.01505	3.66166	0	3.15676	5.01505
COX5B_ENST00000258424	1.78437	0.0989521	0	1.47823	2.54001	0.348153	1.11473	0.931455	1.82435	2.58518	0.95648	1.79337	1.11431	0.990589	1.50473	0	0	1.10139	0.306194	0.437111	1.71807	1.24054	0.176255	0.535927	0.550433	0.841597	0	0.733871	2.47786	0.48569	1.48321	0	0	0.702017	1.11401	0	5.01505	0	2.47862	0.300643	5.01505
NEU1_ENST00000375631	1.58611	0.0989521	0	0	0.488463	0	0	0	0	1.29259	0	0.448342	0.371437	0	0	0	0.515291	0.458913	1.07168	0.728518	0	0	0.176255	0	0	0.140266	0	0	0	0.728536	0	0.370727	0	2.10605	0.557004	0	5.01505	0.665757	0	0	5.01505
ARPC2_ENST00000315717	1.45393	0.197904	0	4.06514	1.75847	0.870383	0.83605	1.03495	3.04058	1.55111	0.95648	0.627679	0.742873	0.396236	0.41798	0	1.28823	0.275348	0.306194	0.509962	0.572688	0	1.14566	0	1.10087	0	1.10018	0.183468	1.48672	0	1.48321	0	1.04526	1.63804	1.67101	0	5.01505	1.59782	0	0.300643	5.01505
NUDT16_ENST00000521288	0.925228	0	0	0	0	0	0	0	0	0	0	0	0	0	0	0	0.90176	0	0.306194	0	0	0	0	0	0	0	0	0	0	0	0	0	0	0	0	0	5.01505	0	0	0.90193	5.01505
PDIA3_ENST00000300289	0.132175	0.989521	1.00868	0.862303	0.488463	0	0.278683	1.34544	0	2.06815	0.23912	2.69005	0.742873	1.18871	0.41798	0	0.515291	0.0917827	0.459291	0.218555	0	0	0.176255	0	0	0.841597	1.76029	0.550403	0	0.48569	1.90698	0	0	1.40403	0	0	5.01505	2.39672	4.21366	0.225483	5.01505
EGR2_ENST00000242480	0	0	0	0	0	0	0	0	0	0	0	0	0	0	0	0	0	0	0	0	0	0	0.264382	0	0	0	0	0	0	0	0	0	0	0	0	0	5.01505	0	0	0	5.01505
SUSD3_ENST00000375472	0	0	0.458493	0	0	0.348153	0	0	0	0	0.47824	0	0	0	0	0	0	0	0	1.09278	0	0	0	0	0	0.701331	0	0	0	0.607113	0	0	0	0	0.111401	0	5.01505	0	3.9658	0	5.01505
CCDC137_ENST00000329214	0	0	0	0	0	0	0	0	0	0	0	0	0	0	0	0	0	0	0	0	0	0	0	0	0	0	0	0	0	0	0	0	0	0	0	0	5.01505	0.399454	0	0	5.01505
POLR2E_ENST00000215587	0	0	0	0	0.586155	0	0	0	0	0	0	0	0.185718	0	0	0	0	0	0	0	0	1.24054	0	0	0	0	0	0	0.165191	0	0	0	0	0.702017	0	0	5.01505	0	0	1.42806	5.01505
HDAC8_ENST00000373573	0	0	0	0	0	0	0	0	0	0	0.47824	0	0	0	0	0	0	0.367131	0	0	0	0	0	0	0	0	0	0	0	0	0	0	0	0	0	0	5.01505	0	0	0	5.01505
ZFP36_ENST00000597629	1.68524	1.039	1.46718	0.431151	0	0.957421	0	0.776213	0.304058	1.68037	2.3912	0	1.39289	0	0	0	1.48146	0	0	0.218555	0	0.827027	0.264382	0.133982	0.275217	1.12213	0.440073	0.366935	0.165191	4.97833	0	1.11218	0	1.52104	0.389903	4.4404	0	1.23165	0	0.225483	4.97833
ZFP36_ENST00000248673.3	1.68524	1.039	1.46718	0.431151	0	0.957421	0	0.672718	0.304058	1.68037	2.3912	0	1.39289	0	0	0	1.48146	0	0	0.218555	0	0.827027	0.264382	0.133982	0.275217	1.12213	0.440073	0.366935	0.165191	4.97833	0	1.11218	0	1.52104	0.389903	4.4404	0	1.23165	0	0.225483	4.97833
TMEM258_ENST00000537328	0.859141	1.58323	1.46718	1.47823	1.75847	1.74077	2.92618	2.27689	1.82435	2.58518	4.7824	1.7037	4.27152	0.594354	2.50788	1.12284	0.644114	1.92744	1.99026	1.45704	0.859033	4.96216	1.41004	1.74176	1.6513	1.12213	0.880146	1.74294	1.65191	1.69992	3.60208	1.11218	0.34842	2.57406	0.334202	3.37245	1.77002	1.53124	0.743587	2.55547	4.96216
RNF5_ENST00000375094	0.0660877	0	0.825287	0	0	1.04446	0.696709	0.517475	0.304058	0	0	0	0	0	0.167192	0	0	0	0.306194	0.728518	0	0	0	0	0	0	0	0.366935	0	0	0	0.370727	0	0	0.779805	0	0	0	4.95724	0	4.95724
ACAT1_ENST00000265838	0	0.593713	0	0.246372	0	0	0	0	1.0642	0	0.71736	0.0896684	0	0.198118	0.41798	0	0	0	0.612389	0	0	0	0	0	0.550433	0.420799	0	0	0	0	0	0	0	0	0.111401	0	0	0	4.95724	0	4.95724
EBAG9_ENST00000337573	0	0.296856	0	0	0.0976925	0	0.139342	0	0.456086	0.258518	0.71736	0	0	0	0.250788	0	0.90176	0.183565	0	0.582814	0	0	0.440637	0	0	1.54293	0	0.458669	0.165191	0.364268	0	0	0	0	0.445603	0	2.36002	0	4.95724	0	4.95724
CDC42_ENST00000344548	0	0.0989521	0	0.123186	0.195385	0.174077	0.139342	0.20699	0	0	0	0.627679	0.185718	0.396236	0	3.36852	0	0	0.153097	0	0	0	0	0	0	0	0.220037	0	0	0.121423	0	0.370727	0	0	0	1.23657	4.13004	0.532605	4.95724	0	4.95724
H2AFJ_ENST00000544848	0	0.0989521	0	0	0.879233	0	0	0	0.152029	0	0	0	0	0	1.08675	0	0	0.734262	0	0	0	0	0	0	0	0.420799	0	0	0	0	0	4.078	0	0	0	0	0	0	4.95724	0.450965	4.95724
GUSB_ENST00000304895	0	0.0989521	0.0916985	0	0	0.52223	0	0.103495	0	0	0	0	0.557155	0	0	0	0.257646	0.367131	1.07168	0.0728518	0	0	0.616892	0	0	0	0	0	0	0	0.635661	0	0	0	0	0	0	0	4.95724	0	4.95724
YPEL5_ENST00000379519	0.0660877	0	0	4.92744	0.0976925	3.48153	0	0.41398	0	2.58518	1.67384	0	1.48575	0	0.167192	0	0	0.0917827	0	1.16563	0	0	1.14566	0	2.06413	0.280532	0.880146	0.550403	2.31267	2.18561	0.423774	2.22436	0	0	1.22541	1.4614	2.95003	0	2.23076	0	4.92744
NDUFA2_ENST00000252102	0.462614	1.28638	0	0.739117	0.195385	0.348153	0.418025	0.517475	0.456086	1.03407	0.23912	0.986352	0.928591	0	0.334384	0	0.128823	0.550696	0.918583	0.509962	0.859033	0.413514	0	0	0	0.140266	0.220037	0.0917339	0.165191	0.48569	0.423774	0.370727	0	4.91412	0	1.23657	0	1.06521	0	0	4.91412
SCAND1_ENST00000373991	0.462614	1.08847	0.825287	0	1.95385	0	0.696709	0.82796	2.28043	0	0	0.627679	0	1.18871	1.08675	3.36852	0	0.0917827	0.153097	0.291407	0.859033	0	0.528765	0.803891	0	0.140266	0	1.10081	0	0.728536	1.69509	0	0	4.91412	2.78502	0	0	0	0	0.601287	4.91412
ARL6IP4_ENST00000453766	0.330439	0.0989521	1.10038	0.985489	1.27	2.78522	0.557367	0.62097	0.760144	0.775555	0	1.7037	1.67146	0	0.83596	4.49135	0	1.37674	0.459291	1.67559	2.00441	0	0.528765	0	2.88978	2.24426	1.54026	0.733871	1.48672	1.57849	0	0	0.34842	4.91412	0.557004	0.337245	0	0.93206	0	2.32999	4.91412
SNRPD2_ENST00000342669	0.991316	0.197904	0	0	0.78154	0.348153	0.278683	0.517475	0.912173	4.91185	0.23912	0.807016	1.67146	0	0.334384	0	2.8341	0.550696	0.306194	0.291407	1.43172	1.24054	0.70502	0.669909	0.275217	0.701331	2.4204	0.917339	1.32153	0.364268	2.54264	0.741455	0.69684	3.51009	0	0	0	0.46603	3.47007	0.826769	4.91185
S100A6_ENST00000368719	0	0.593713	0.183397	0.985489	0	0.52223	2.09013	0.20699	4.25681	2.06815	3.10856	1.34503	0	0	0.585172	0	0.257646	1.56031	0.918583	0.364259	0	0	1.41004	0.133982	1.6513	0.841597	0	1.00907	0.495573	0.607113	0	0.370727	4.87788	1.17003	0.445603	0.449661	0	1.73097	0.495724	0.977091	4.87788
GADD45GIP1_ENST00000316939	0	0.49476	1.92567	0	1.27	0.696306	2.09013	0.62097	2.1284	1.03407	0.95648	0.358674	0.557155	1.18871	0.668768	0	0.90176	2.56992	0	0	1.71807	0	0.176255	0.401945	0	0	1.76029	0.275202	0	0.364268	0	0	4.87788	0.234006	0.445603	0	0	0	0	1.05225	4.87788
MIF_ENST00000215754	1.91654	0.989521	1.19208	0.369558	0.78154	2.26299	0.418025	2.27689	2.88855	4.13629	0	1.52436	1.30003	0.792472	1.58832	0	1.15941	1.37674	0.918583	2.03985	4.86785	0.413514	1.58629	0.937873	0.82565	1.68319	1.32022	1.37601	3.96458	1.0928	0.423774	1.11218	0.69684	3.27608	1.55961	1.79864	2.95003	0.865484	1.23931	0.601287	4.86785
ATP5G3_ENST00000284727	0.528702	1.08847	0.458493	1.72461	0	2.26299	0.139342	0	1.52029	1.03407	0	0.986352	0.742873	0.396236	1.25394	0	0.772937	0.275348	2.44955	1.01992	0	1.24054	0.969402	0	0	0.701331	4.8408	0	1.65191	0.728536	2.11887	1.48291	0.34842	1.87205	0.222802	0	0	0.399454	3.71793	2.1045	4.8408
ZNHIT1_ENST00000305105	0	0.49476	0	0	0.586155	0	0.557367	0.20699	0.608115	0	0	0.986352	4.82867	0	0.167192	0	0.772937	1.10139	1.99026	0	0.859033	0	0	0.535927	0	0.841597	2.4204	0.0917339	1.32153	0.121423	1.48321	0.370727	0	0.468011	1.55961	0	0	0.732332	0	0	4.82867
RPL23A_ENST00000422514	0.462614	0.197904	1.37548	0.985489	1.17231	0.870383	0.696709	1.55243	2.43246	0.775555	0.71736	0.896684	1.30003	0.990589	0.668768	3.36852	1.93234	0.642479	1.68407	0.218555	0.572688	2.06757	0.881275	0.267964	0.550433	0.841597	1.54026	0.366935	0.825955	1.45707	0.423774	4.81946	0.69684	2.34006	0.557004	0.674491	0.885008	1.13179	0.743587	0.601287	4.81946
MRPL20_ENST00000344843	0.132175	0.49476	0.366794	0	1.46539	0	1.25408	1.03495	0.760144	1.03407	1.67384	0.269005	0	0.198118	0.585172	0	0	0.183565	0	0.364259	0	2.48108	0.616892	0	0	0	0	0.733871	0.330382	0.242845	0.635661	4.81946	2.09052	1.17003	0	0	0	1.26494	0	0.977091	4.81946
HIST2H2BE_ENST00000369155	0	0	0	0	0.293078	0.348153	0	0.20699	0.304058	0	0	0	0	0	0	0	0	0	0	0	0	0	0	0	0	0	0	0	0	0	0	0	0	0	0	4.72144	0	2.26357	0	0	4.72144
DYNLL1_ENST00000242577	2.77568	0	0.916985	2.34054	2.54001	1.21854	0.83605	0.724465	0.608115	3.36074	0	0.269005	0.557155	0.396236	1.08675	0	2.06117	0.917827	2.29646	0.437111	1.43172	4.54865	0.881275	1.07185	1.6513	0.420799	0	1.55948	0.495573	0.364268	0.847547	3.33655	2.43894	2.10605	1.33681	0	4.72004	1.66439	0	0.601287	4.72004
KMT2E_ENST00000311117	1.85046	0	0.275096	1.10867	1.27	0.696306	0.139342	0.103495	0.304058	0	0	0.53801	0	1.78306	0.752364	0	0	0	0	0.437111	0	0	0.176255	0.133982	0	0	0	0	0.495573	1.21423	0	2.59509	0	1.17003	0.445603	0	4.72004	0	0.743587	0.0751608	4.72004
PRMT1_ENST00000391851	0.0660877	0.593713	0.550191	0.123186	0.293078	0.696306	0	0.931455	0	0	1.67384	1.07602	0	0	0.585172	0	0	0	0	0.655666	2.00441	2.06757	0.528765	0	0.550433	0.981864	0	0.825605	0.165191	0	0.847547	0	0	0	0	0	4.72004	0	0	0.751608	4.72004
TBCEL_ENST00000422003	0	0.0989521	0	0	0	0	0	0	0	0	0	0	0	0	0	0	0	0	0	0	0	0	0	0	0	0	0	0	0	0	0	0	0	0	0	0.22483	4.72004	0	0	0	4.72004
TIMM9_ENST00000395159	0	0	0	0	0	0.52223	0	0	0	0.775555	0	0	0.185718	0	0.501576	0	0	0	0	0	0.286344	0	0	1.60778	0	0	0	0	0.165191	0.121423	0	2.59509	0	0	0	0	4.72004	0	0	0	4.72004
PTS_ENST00000280362	0	0	0	0.369558	0	0	0	0	1.0642	0	0	0	0	0	0.083596	0	0	0	0	0	0	0	0	0	0	0	0	0.0917339	0	0	0	0	0	0	0	0	4.72004	0	0	0	4.72004
CLINT1_ENST00000296951	0	0	0	0.985489	0.293078	0	0	0	0	0	0	0.358674	0.371437	0	0	0	0	0	0.306194	0	0	0	0	0.133982	0	0	0	0	0	0	0	0.741455	0	0.702017	0	0	4.72004	0.266303	0	0.526126	4.72004
UBE2W_ENST00000517608	0	0	0	0	0	0	0	0	0	0	0	0.269005	0.557155	0	0	0	0	0	0	0	0	0	0.176255	0	0	0	0	0	0	0	0.635661	0	0	0	0	0	4.72004	0	0	0	4.72004
WWP1_ENST00000517970	0	0	0	0	0	0	0.139342	0	0	0	0	0	0	0	0	0	0	0	0	0	0	0	0	0	0	0	0	0	0	0	0	0.741455	0	0	0	0	4.72004	0	0	0	4.72004
CRIP1_ENST00000330233	0.793053	0	0	0	0	0.174077	0	0.517475	4.71289	0	0	0.53801	0	0	0.334384	0	0	0	0.459291	0	0.286344	0	0	0	0	0	0.440073	0	0.165191	0	0.211887	0.370727	0	0	0	0	0	0	0	0	4.71289
PSMB8_ENST00000374882	3.43656	0	0.366794	0	0.683848	0	0.557367	0.82796	1.36826	0	0	0.448342	1.11431	0.990589	0	0	0	0	0	0	0	1.24054	0	0	0	0	0.880146	0	0.495573	0.48569	1.27132	0	0	0	0	0.562076	0	2.33015	4.70938	0	4.70938
ATAD1_ENST00000308448	0.264351	0	0	0	0	0.174077	0	0	0	0	0.23912	0	0	0	0	0	0.644114	0	0	0	0	0	0	0	0	0	0	0	0	0	0	0	0	0	0	0	0	0.865484	4.70938	0	4.70938
PMVK_ENST00000368467	0	0.692665	0	0.739117	0.586155	0.174077	0	0.103495	0.912173	0	0	0	0	0	0.083596	0	1.41705	0	0	0.145704	0	0	0	0	0	0.280532	0	0	0	1.45707	0.847547	0	0	1.17003	0.334202	0	0	0	4.70938	0	4.70938
MEI1_ENST00000401548	0	0.49476	0.916985	0.492744	1.17231	0.870383	0	0.20699	0.152029	0	1.67384	0.179337	0.185718	0.198118	0.250788	0	0.90176	0.734262	0.765486	0.655666	2.5771	0	0	0.133982	0	3.64692	0	1.92641	1.48672	0	0.635661	0	0	1.87205	0.334202	1.91106	0	0	4.70938	1.95418	4.70938
GSTK1_ENST00000358406	0	0	0	1.35505	0.879233	1.21854	0	0.310485	0.456086	0	0	0.269005	0	0	1.08675	0	0.257646	0.550696	0.918583	0.291407	1.71807	0	0.35251	0.535927	0.275217	0	1.32022	0	0.165191	0.121423	0	0.370727	1.04526	1.17003	0.222802	0	0	2.4633	4.70938	1.20257	4.70938
PMPCB_ENST00000249269	0	0	0	0.123186	0	0	0	0	0	0	0	0	0	0	0.083596	0	0	0	0.306194	0	0	0	0.35251	0	0.275217	1.40266	0	0	0	0	0	0	0	0	0	0	0	0	4.70938	0	4.70938
EZR_ENST00000367075	0	0	0.183397	0.123186	0	0	0.696709	0.103495	0.304058	0	2.63032	0	0	0.594354	0.752364	0	0.128823	0	0	0.509962	1.71807	0	2.5557	0.133982	0.275217	0.140266	0.220037	0.0917339	2.14748	0	0	0	0	4.68011	0	0	0	0	1.9829	0	4.68011
DBI_ENST00000355857	0	0	0.183397	1.60142	0.293078	1.56669	0.139342	0.931455	0.456086	1.03407	0	0	0.928591	1.98118	1.33754	0	0	0.458913	1.83717	0.509962	1.43172	0	0.793147	0	0.688042	0.561065	0.440073	0.458669	0.825955	1.21423	0.847547	0	0	4.68011	0	0	0	1.46466	4.46152	0	4.68011
HSPA6_ENST00000309758	0	0	0	0	0	0	0	0	0	0	0	0	0	0	0	0	4.63762	0	0	0	0	0.827027	0	0	0	0	0	0	0	0	0	0	0	0	0	0	0	0	0	0	4.63762
GADD45A_ENST00000370986	0	0	0.458493	0	0.78154	0	0	0	0	0	0.71736	0.53801	0.371437	0	0	0	0.257646	0.734262	0	0.145704	0	0	0.0881275	0	0	0	0	0.366935	0	4.61406	0	0	0	0	1.22541	4.60902	0	0	0	0	4.61406
TVP23B_ENST00000307767	0	0	0	0	0.0976925	0	0	0.103495	0	0	0.71736	0.53801	0	0	0	0	0	0	0	0	0	0	0	0	0.412825	0	0	0.0917339	0.991146	0	1.48321	0	0	0.936023	0.445603	0	3.24503	4.59372	0	0	4.59372
POMP_ENST00000380842	0.0660877	0.890569	0.366794	0	1.85616	0.696306	0.557367	0.82796	0.608115	2.32666	0.23912	0.627679	2.0429	0.198118	0.083596	0	0.515291	0.183565	0	0.0728518	4.58151	0	0.264382	1.20584	0.688042	0.280532	0	1.10081	0	0	0	1.48291	2.78736	0	0	1.4614	0	0.532605	0	0.601287	4.58151
NEDD8_ENST00000250495	0	0.791617	0.550191	1.10867	1.17231	0.174077	0.139342	0	0.760144	3.61925	0.47824	1.25536	0.185718	1.58494	0.83596	0	0	0	0	0.509962	1.43172	4.54865	0.176255	0	0	0.841597	2.4204	0.275202	0.495573	0.121423	0.847547	0	0	2.57406	0	3.26004	0	0.46603	3.9658	0.826769	4.54865
CUEDC2_ENST00000369937	0	0.593713	0	0	0.976925	0	0.139342	0	0.912173	0	0	0.448342	0	0	0.167192	0	0.386468	0	0.459291	0.364259	0	4.54865	0	0.133982	0	0	0	0.917339	0	0	0	0	0	0	0.891206	0	0	0.532605	0	0	4.54865
HLA-B_ENST00000435618.2	0.236814	0.519499	1.70406	0.605665	2.87379	1.32008	1.41664	1.06082	0.27872	0.710925	0.816993	2.68258	4.53462	1.12267	2.0272	0.654989	3.86468	0.573642	1.02065	0.655666	0.143172	0.758108	0.528765	1.22817	1.21554	1.21564	2.60377	0.336357	2.64306	1.04221	1.69509	3.73817	2.49701	0.40951	1.64316	0.281038	0	0.371714	0	0.131531	4.53462
HLA-B_ENST00000421349.2	0.236814	0.519499	1.70406	0.605665	2.87379	1.32008	1.41664	1.06082	0.27872	0.710925	0.816993	2.68258	4.53462	1.12267	2.0272	0.654989	3.86468	0.573642	1.02065	0.655666	0.143172	0.758108	0.528765	1.22817	1.21554	1.21564	2.60377	0.336357	2.64306	1.04221	1.69509	3.73817	2.49701	0.40951	1.64316	0.281038	0	0.371714	0	0.131531	4.53462
PSME1_ENST00000206451	1.85046	0.197904	0.733588	0.246372	0.488463	1.39261	1.95078	1.13845	1.52029	0.517036	0	1.16569	1.85718	0	0.919556	0	0	1.56031	0	1.38418	0.859033	1.65405	0.70502	0.401945	0.137608	2.80532	2.4204	0.642137	1.98229	0	0.423774	1.85364	4.52946	2.10605	1.00261	0	0	0	0	0	4.52946
GPX4_ENST00000354171	0	0.0989521	0.825287	1.84779	0.488463	4.52599	0.557367	1.13845	0.912173	3.10222	0.71736	0.358674	1.48575	0.594354	0.250788	0	0.772937	1.10139	0.459291	0.0728518	0	3.30811	2.02693	0.267964	0.688042	1.54293	0.66011	0	2.31267	0	0	0	1.7421	2.34006	0.891206	0	0	0	0	1.87902	4.52599
SKP1_ENST00000353411	1.91654	0.0989521	0.366794	0.123186	0.586155	0.174077	0	0.724465	0.456086	0	0.95648	1.34503	0.928591	0.990589	0.167192	1.12284	0.644114	1.00961	1.22478	0.145704	0	0	1.23378	0	0.688042	0.280532	0.880146	0.642137	0.495573	0.48569	0.635661	2.59509	2.43894	1.87205	0.668405	4.49661	0	1.66439	0	1.42806	4.49661
NAA10_ENST00000464845	1.58611	0.593713	0.733588	0	0	1.04446	0	0	2.43246	0	0	0	0	0	0	4.49135	0	0	0	0	0.286344	0	0.440637	0	0.688042	0	0	0	0	0	0.847547	0	1.04526	1.17003	0.222802	0	0	0	0	0	4.49135
SEP15_ENST00000331835	0.660877	0.197904	0.183397	1.35505	0.39077	0.52223	0	0.41398	0.456086	0.258518	0.47824	0	1.48575	0	0	4.49135	0.128823	0.550696	0	0.655666	1.71807	0	0	0	0.550433	0.280532	0	0.275202	0.330382	0.364268	1.69509	0	0	0	0	0	2.95003	3.12906	0	0.0751608	4.49135
TMED10_ENST00000303575	0.264351	1.68219	0.550191	0.123186	2.14924	2.61115	0	2.27689	1.36826	3.10222	1.43472	0.807016	0.185718	0.396236	3.34384	4.49135	0.386468	0.734262	1.37787	0.582814	1.71807	0	1.41004	0	0.412825	0.280532	1.32022	1.65121	1.48672	2.79272	1.69509	0.370727	1.39368	0.936023	0.445603	2.2483	0	0	0	1.27773	4.49135
SEPW1_ENST00000509570	0.0660877	0.0989521	0	0.123186	0.586155	2.9593	1.11473	0	0.760144	0	1.43472	0.627679	1.30003	0.198118	0.083596	4.49135	0.257646	0	0.153097	0	0.286344	1.24054	0.616892	0.267964	0.412825	0	0.440073	0	0	0.48569	0	0	0	2.10605	0	0	0	0	0	0	4.49135
KLF13_ENST00000307145	0	1.38533	0	1.10867	0.293078	1.39261	0.139342	0.20699	0.912173	1.29259	0	0.448342	2.0429	0	0.668768	4.49135	0	0	0	0.437111	0.286344	0	0	0	0.688042	0	0.880146	0.275202	0	0.121423	1.05943	0	0	2.57406	2.11661	0	0.885008	0.266303	0	0	4.49135
PLAC8_ENST00000311507	0	0.791617	0	0.739117	0	0.52223	0.278683	0	0	0	0.71736	0.53801	1.30003	0.396236	0.41798	4.49135	1.15941	0.642479	0	0	1.14538	0	0	0	0.137608	1.68319	0	0.0917339	0	0.728536	2.75453	0	0	1.40403	0.557004	0	0	0	0	0	4.49135
APBB1IP_ENST00000376236	0	0.791617	0	0.369558	0	0	0.557367	0	0.456086	0	0	0.448342	0	0	0	4.49135	0	0	0	0	1.43172	0	0	0	0	0.841597	0	0.0917339	0	0	0	0	0	0	0	0	0	1.06521	0	0	4.49135
HIGD2A_ENST00000274787	0	0.49476	0.0916985	0.123186	0.586155	0	0.418025	0.41398	0.152029	1.55111	1.67384	0	0	1.78306	1.25394	4.49135	0.772937	0	0.612389	0.947073	1.71807	0	0	0	0.550433	0	1.10018	0	0	1.21423	0	1.11218	1.39368	1.87205	0.111401	0	0	1.53124	0	1.50322	4.49135
SELT_ENST00000471696	0	0.296856	0	0.985489	1.17231	0.52223	0	0.724465	0.152029	0.517036	0.71736	0.269005	0.557155	0.396236	0.752364	4.49135	0	1.00961	0.153097	0.291407	1.43172	1.24054	0.528765	0	0.275217	0.420799	0.66011	0.275202	0	1.45707	0	0.370727	0	0.468011	0.222802	0	2.65502	3.32878	2.97435	1.65354	4.49135
SIL1_ENST00000394817	0	0	0.916985	0.985489	0.488463	1.21854	0.557367	0	0	1.55111	0.47824	0	2.41434	0.198118	0.501576	4.49135	0	1.00961	0	1.52989	1.43172	0	0	0	0.550433	0	0.220037	0	1.8171	0.48569	0	0	1.39368	0	0.445603	0	2.36002	0.732332	0	1.20257	4.49135
MFSD10_ENST00000329687	0	0	0.825287	0	0	0	0	0	0	0	0	0	0	1.18871	0	4.49135	0	0	0	0	0	0	0	0	0	0	0	0	0	0	0	0	0	0	0	0	0	0.332878	0	0	4.49135
ARL6IP5_ENST00000273258	0	0	0.275096	0.123186	0.0976925	0	0	0	0.152029	0	0	0.53801	0.557155	0.396236	0.585172	4.49135	0.128823	0	0.918583	0	0	0.827027	0.264382	0.133982	0.137608	0	0	0.275202	0.991146	0.607113	0	0	0	0	0	0	0	0	0	0	4.49135
MFSD12_ENST00000355415	0	0	0	0	0	0	0	0	0	0	0.47824	0	0	0	0	4.49135	0	0	0	0	0	0	0	0	0	0	0	0	0	0.242845	0	0	0	0	0	0	0	0	0	0	4.49135
SUGT1_ENST00000310528	0	0	0.275096	0	0.39077	0	0	0	0	0	2.3912	0.179337	0	0	0	4.49135	0	0	0.459291	0	0	0	0	0.401945	0	0	0.440073	0	0	0	1.27132	0	0	0	0.222802	0	0	0	0	0	4.49135
SORBS3_ENST00000240123	0	0	0	0	0.0976925	0	0	0	0	0	0	0	0	0	0	4.49135	0	0	0	0	0	0	0	0	0	0	0	0	0	0.364268	0	0	0	0	0	0	0	0	0	0	4.49135
ADM_ENST00000278175	0	0	0	0	0	0	0	0	0	0	0	0	0	0	0	0	0	0	0	0	0	0	0	0	0	4.48852	0	0	0	0.121423	0	0	0	0	0	0	0	0	0	0	4.48852
CADM1_ENST00000452722	1.71828	0	0.64189	0.123186	0.488463	0	0.557367	0	0	0	0	0	0	0	0.250788	0	0	0.183565	0	0.509962	0	0	0	0	0	0	0	0.275202	0	0.607113	0	0	0	0	0	0	0	0	4.46152	0	4.46152
ANKRD12_ENST00000383440	0.793053	0.395808	1.10038	0.739117	1.46539	0.696306	0	0	1.36826	0.775555	0	0.448342	1.11431	1.98118	0.83596	0	0	1.00961	2.29646	0.145704	0	0.827027	0.264382	0.803891	0.275217	0	0.880146	0.0917339	0.991146	0.121423	0.635661	1.85364	0	1.40403	0.445603	0	0	0	4.46152	1.12741	4.46152
ITFG1_ENST00000320640	0.132175	0	0	0.862303	0	0	0.557367	0	0.608115	0	0	0.627679	0.371437	1.18871	1.00315	0	0	0	0	0	0	1.24054	0	0	0	0	0	0	0	0.242845	0	0	0.34842	0	0.668405	0	3.54003	0.399454	4.46152	0	4.46152
RSF1_ENST00000308488	0	0.296856	0.275096	0	0.488463	1.91484	0	0	0.456086	0	0	0.717347	1.30003	1.98118	0	0	0.128823	0	0	0	0	0.827027	0	0	0	0	0	0.0917339	0	0	0.847547	0	0	0	0	0	0	0	4.46152	0	4.46152
NDUFAB1_ENST00000007516	0	0.296856	0.183397	0	1.85616	2.26299	0	0.82796	1.0642	0.258518	0.95648	0.986352	0	0	0	0	0.386468	0.0917827	0	0.509962	0	0.827027	0	0.535927	1.51369	1.12213	0	0.0917339	0.165191	0.48569	0	0.370727	1.7421	1.40403	0	0	0	0	4.46152	0	4.46152
TXNL1_ENST00000217515	0	0.197904	0.275096	0	0.39077	0.696306	0	0.517475	0	0	0	0.269005	1.30003	0	0.334384	0	0.386468	0.367131	0	0.364259	2.00441	0	0.440637	0	0.275217	1.2624	0	0.550403	0.495573	0	0	0	0	1.40403	0.111401	1.91106	0	0	4.46152	1.12741	4.46152
PYCARD_ENST00000247470	0	0.0989521	0	0	0	0.696306	0.418025	0.310485	3.95275	0	0	0	0	0.792472	0.752364	0	0	0	1.07168	0.218555	0	0	0.0881275	0	0	0	0	0.0917339	0	0	0.635661	0	0.69684	0.936023	0.445603	0	0	0	4.46152	0	4.46152
PRDX3_ENST00000298510	0	0	0	0.61593	0	0	0.975392	0.103495	0	0	0	0	0	0	0	0	0.772937	0.183565	0	0.0728518	0	0	0	0	0	0	0	0	0.991146	0	1.69509	0	0	1.40403	0.445603	0	0	0.399454	4.46152	0	4.46152
AAED1_ENST00000375234	0	0	0	0.369558	0	0	0	0	0	0	0	0	0	0	0	0	0	0	0.459291	0	0	0	0	0	0	0	0	0	0	0	0	1.11218	0	0	0	0	0	0.133151	4.46152	0	4.46152
PGRMC1_ENST00000217971	0	0	0	0	0.0976925	0	0	0	0	0	0	0	0	0	0	0	0	0	0	0	0	0	0	0	0	0	0	0	0	0.121423	0	0	0	0.468011	0	0	0	0.133151	4.46152	0	4.46152
MDH2_ENST00000315758	0	0	0.825287	0	0.39077	0	0	1.24194	0.152029	0	0	0.717347	0.557155	0.198118	0	0	1.41705	0	0	0.582814	0.572688	2.06757	0	0	0.137608	0.701331	0.66011	0.183468	0	0	0	0	0	0	0.111401	0	0	1.53124	4.46152	0	4.46152
MYNN_ENST00000356716	0	0	0	0	0	0.52223	0.557367	0	1.0642	0	0	0.0896684	0	0	0	0	0	0	0	0	0	0	0	0	0	0	0.880146	0	0	0	0	0	0	1.40403	0	1.4614	0	0	4.46152	0	4.46152
TRUB2_ENST00000372890	0	0	0	0	0.195385	0	0	0.20699	0	0	0	0	0	0	0	0	0	0	0	0.364259	0	0	0	0	0	0	0	0	0	0	0	0	0	0	0.111401	0	0	0	4.46152	0	4.46152
RP11-201K10.3_ENST00000473363	1.98263	1.039	0.687739	1.23186	0.928079	0.783344	0.76638	0.879708	1.82435	0	1.91296	1.47953	4.45724	1.38683	1.67192	2.24568	1.86793	2.89115	0.612389	0.947073	2.00441	1.65405	1.10159	1.33982	1.10087	0.490932	1.65027	1.28427	1.8171	0.48569	1.90698	0.741455	1.39368	1.75504	1.55961	1.29277	0	0.199727	1.6111	0.714028	4.45724
UBXN4_ENST00000272638	0.59479	3.16647	0.183397	0.61593	0.683848	0	0.418025	0.310485	0.760144	1.03407	2.86944	0.986352	0.742873	0	1.17034	0	0.515291	0	0	1.01992	0	1.65405	1.05753	0.535927	0	2.52479	0	0.550403	0.330382	0.607113	4.44962	0	0	1.17003	1.78241	0	0	3.19563	1.9829	3.38224	4.44962
CCPG1_ENST00000310958	2.24698	0.197904	0.183397	0.369558	1.66077	0.348153	0.696709	0.310485	0.760144	0.775555	0.47824	0.0896684	1.30003	0	0	0	0.257646	0.917827	0	0.0728518	0	0	1.32191	0	0	0.561065	0.66011	0.275202	0	0.242845	0	4.44873	0.69684	1.87205	0.891206	0	0.590005	1.73097	0	1.42806	4.44873
CALR_ENST00000316448	0.925228	0.890569	1.37548	0.862303	1.3677	1.56669	0.557367	1.55243	0.304058	1.29259	1.67384	1.52436	1.11431	2.57553	1.83911	2.24568	2.06117	0.826044	0.306194	1.16563	0	2.06757	0.35251	0.401945	0.688042	1.68319	0.66011	0.917339	1.8171	1.69992	1.69509	4.44873	0	0.702017	0.668405	0.786906	2.36002	0.532605	0	0.150322	4.44873
LIME1_ENST00000309546	0	2.17695	0.733588	0.61593	1.46539	0	0.278683	0.82796	2.88855	2.06815	0.95648	0.53801	1.67146	0.396236	1.25394	0	1.28823	1.00961	1.07168	0.509962	0	0	0	1.07185	0	0.981864	0	0.366935	0.165191	2.18561	0	4.44873	3.13578	4.44611	2.11661	0	0	1.53124	3.22221	2.70579	4.44873
VAMP8_ENST00000263864	0	0.395808	0	1.60142	0.586155	0.52223	0	0.103495	2.1284	1.03407	2.15208	0.717347	1.48575	0	0.334384	0	0.644114	0.550696	1.07168	1.967	0	0	0	0.669909	0	0	1.10018	0.642137	0.495573	0.364268	0	0	0	4.44611	0.445603	0	0	0.732332	0	0.751608	4.44611
RAB11FIP1_ENST00000330843	0	0	0	0	0	0	0	0	0	0	0	0	0	0	0	0	0.772937	0	0	0	1.43172	0	0	0	0	0	0	0.275202	1.65191	0	0	0	0	4.44611	0	0	0	0	0	0	4.44611
KLF4_ENST00000374672	0	1.28638	0	0	0	1.04446	0	0	0	0	0	0	0.371437	0	0	0	0	0	0	0	0	0	0	0	0	0	0	0	0	0.121423	0	0	0	1.17003	0	0	0	0	0	4.43449	4.43449
ALDOA_ENST00000566897	1.52002	0.197904	0.0916985	0.369558	1.17231	0	0.418025	0.517475	1.52029	0	0	0.627679	0.742873	0	0.250788	0	1.54587	0.826044	0	0.364259	0	0	0.264382	1.33982	0	0.981864	1.10018	1.19254	1.15634	2.42845	0	0	1.7421	0.234006	0.222802	0	4.42504	0.199727	0	0.601287	4.42504
UBE2D3_ENST00000453744	1.0574	0	0	1.23186	0	0	0.139342	0.931455	1.0642	0	0.47824	0.448342	0	0.594354	0.334384	0	0	0.458913	1.68407	0.218555	0.859033	0	0.176255	0	0	0	2.20037	1.92641	0.330382	0.607113	0.211887	0	0	3.04207	0.222802	0	4.42504	0.599181	2.23076	0	4.42504
CRELD2_ENST00000328268	0.660877	1.68219	0.64189	1.47823	1.66077	2.9593	1.25408	0.82796	0.456086	1.29259	0	1.88304	1.85718	0.990589	1.33754	0	1.80352	1.37674	2.44955	1.16563	0.859033	2.48108	0.176255	0.669909	0.688042	0	0	3.02722	2.64306	1.45707	1.48321	2.22436	3.13578	2.34006	2.00521	1.4614	4.42504	3.26221	3.47007	3.00643	4.42504
NAP1L1_ENST00000261182	0.0660877	0.49476	0	0.61593	0.78154	1.04446	0.696709	0.103495	1.82435	0	1.67384	0.269005	0	2.1793	0.585172	0	1.6747	0.642479	0.765486	0.0728518	0	0	0.176255	0.133982	0	0	0.440073	0	0	0.242845	0	1.85364	0	0.702017	0	0	4.42504	0	3.22221	2.25483	4.42504
HM13_ENST00000340852	0	0.49476	0.183397	0.123186	0.683848	2.61115	0.696709	0.517475	0	1.55111	3.34768	0.896684	1.11431	0.594354	0.083596	0	0	0.458913	0.612389	0.218555	0.286344	0	0	0	0	0.280532	0	0	0.991146	0.971381	0	0.741455	0	0.468011	0.557004	0	4.42504	0.532605	0.247862	0	4.42504
APOA1BP_ENST00000368235	0	0.49476	0	0	0.879233	1.91484	0	1.34544	0	0.775555	0	0.986352	0	0	0	0	0	0	0	0.582814	0	0	0	0.535927	0	1.12213	0	0	0.660764	0.364268	0	0	0	0.702017	0	0	4.42504	0	1.48717	0	4.42504
GDI2_ENST00000380191	0	0.395808	0	0.123186	0.0976925	0	0.557367	0.310485	0.152029	0.258518	0	0.0896684	0	0.396236	0	0	0.386468	0.275348	0	0	0	0	0	0	0	0	1.54026	0.183468	0.330382	0.364268	0	0	0	0.234006	0	0	4.42504	0.532605	0	0	4.42504
SCAF11_ENST00000369367	0	0.0989521	0.550191	0.369558	0	0	0	0	0	0	0	0.53801	0	0	0	0	0	0	0	0	0	0	0	0	0	0	0.220037	0	0	0.48569	0	0	0	0.234006	0	0	4.42504	0	0	0	4.42504
TMEM60_ENST00000257663	0	0.0989521	0.458493	0.369558	0	0	0	0	0	0	0	0.269005	1.11431	1.78306	0	0	0.128823	0	0	0.291407	0	0	0	0	0	0	0	0	0	0	0	0	0.34842	0	0.334202	0	4.42504	0	0	0	4.42504
ZNF720_ENST00000534277	0	0	0	0	0	0	0	0	0	0	0	0	0	0	0	0	0	0	0	0	0	0	0	0	0	0	0	0	0	0	2.11887	0	0	0	0	0	4.42504	0	0	0	4.42504
ABRACL_ENST00000367660	0	0	0	0.492744	0	0.348153	0	0	0.304058	0.775555	0	0	0.371437	0.396236	0.083596	0	0	0	0	0.218555	0.859033	0.827027	0	0.401945	0.412825	0	0	0	0	0	0.211887	0	0	0	0	0	4.42504	0.798908	0.247862	0	4.42504
ATP5E_ENST00000243997	0.264351	1.18743	0.64189	0.739117	1.75847	3.13338	0.418025	0.931455	4.40884	1.03407	1.67384	1.79337	1.11431	0.792472	1.25394	2.24568	2.18999	1.19318	0.918583	1.31133	3.14979	0.827027	0.616892	0.669909	0.550433	0.420799	0.66011	0.917339	0.991146	0.607113	0.211887	1.85364	0.69684	3.04207	0.222802	0	0.885008	0.332878	0	0.751608	4.40884
COPE_ENST00000262812	0.264351	1.88009	1.28378	1.23186	1.17231	1.91484	0.557367	0.62097	3.04058	1.80963	2.15208	2.51072	1.48575	0.396236	1.83911	0	1.6747	0.642479	2.14336	1.82129	1.71807	4.13514	0.793147	1.33982	1.23848	1.96373	4.40073	1.19254	3.46901	1.21423	0.423774	0	2.09052	0	0.334202	0	0	0	3.47007	0	4.40073
ZC3H13_ENST00000242848	0	0.395808	0	0	0	0.52223	0	0	0.760144	0	0	1.16569	0.185718	0	0.250788	0	0	0	0	0.728518	0	0	0.0881275	0	0	0	4.40073	0	0	0	0	0.741455	0	0	0	0	0	0	0	0	4.40073
ZNF331_ENST00000253144	0.330439	0	0	1.72461	0	0	0	0	1.21623	0	0.47824	0	0	0	0.083596	0	0	0	0	0	0	0	2.64382	0	0	0	0.880146	0	0.330382	4.37121	0	0	0	0	0	0	0	0	0	0	4.37121
CD38_ENST00000226279	1.45393	0.395808	0	1.60142	0	1.91484	0	0	0.760144	0	0.71736	1.88304	1.85718	4.35859	2.34069	0	1.41705	0.734262	0	1.31133	1.14538	0.413514	0	1.20584	0.82565	0.280532	2.86047	0	0	0.121423	1.05943	0	0	2.80807	0.445603	0	0	0	0	1.42806	4.35859
PSME2_ENST00000216802	0.793053	0.791617	0.183397	0	1.66077	1.56669	0	0.103495	0	0	0	1.7037	0.928591	4.35859	2.0063	0	0.644114	0.183565	0	0.947073	1.71807	0.413514	0.969402	0	0	0	0	0.366935	0.825955	0	4.23774	0	1.39368	2.80807	0	0.337245	0	1.06521	0	0	4.35859
PARK7_ENST00000338639	0	1.58323	0.458493	0.985489	0.683848	3.82968	1.11473	1.34544	1.97637	1.03407	1.1956	1.79337	2.0429	0.990589	3.92901	3.36852	0.257646	1.28496	1.22478	1.23848	0.859033	2.8946	0.528765	0	0.82565	1.68319	0.66011	1.19254	1.8171	1.0928	0	2.59509	0	0	4.34463	1.91106	3.54003	0.798908	0	2.02934	4.34463
AKAP12_ENST00000402676	0	0	0	4.31151	0	0	0	0	0	0	0	0	0	0	0	0	0	0	0	0	0	0	0	0	0	0	0	0	1.32153	0	0	0	0	0	0	0	0	0	0	0	4.31151
PPP1R10_ENST00000376511	0	1.08847	0.825287	0.985489	0.195385	0.870383	0.278683	0.103495	0	2.06815	4.30416	0.179337	0.185718	2.1793	0	0	0.644114	0	0	0	0.572688	0	1.05753	0.133982	1.6513	1.40266	0	0.366935	1.65191	2.79272	0.423774	1.48291	0	0	0	0	0	0	0	0	4.30416
SPCS3_ENST00000503362	2.51133	2.57275	0.458493	0.862303	0.488463	2.61115	3.76223	1.65592	1.0642	1.55111	0.71736	1.52436	3.52865	0.396236	3.00945	0	1.80352	0.367131	0.612389	1.09278	4.29516	0	1.49817	1.87575	1.37608	0.841597	0	2.47681	1.65191	3.39983	3.1783	0	0	0.936023	0	2.58555	0	1.66439	3.47007	0	4.29516
TMEM160_ENST00000253047	0	0	0	0	0	0	0.278683	1.13845	0	0	0.23912	0.448342	0	1.78306	0.334384	1.12284	0.772937	0	0.306194	0.218555	4.29516	0	0	0	0	1.2624	1.54026	0.275202	0.660764	0	0	0	0	0	0	0.674491	0	0.998635	0	0	4.29516
VKORC1_ENST00000394975	1.32175	0.791617	0.183397	0.369558	0	1.74077	2.09013	0.20699	0	1.29259	0	1.34503	1.67146	0	1.17034	0	0	0	0	0.728518	0	0.413514	0.440637	1.87575	1.51369	0	0	1.19254	2.31267	0.849958	1.05943	0	0	1.63804	0.557004	0	0	0	3.22221	4.28417	4.28417
AURKAIP1_ENST00000338338	2.51133	1.08847	0.275096	0	1.46539	0	1.39342	0.517475	1.0642	0	0.47824	0.179337	4.27152	1.18871	0.919556	0	0.772937	0.458913	0	0.728518	0	0	0	0.133982	0.688042	0.561065	0.440073	0.0917339	0.660764	0.364268	0.847547	2.22436	1.7421	0	0.557004	1.12415	1.18001	0.46603	2.23076	1.05225	4.27152
NHP2L1_ENST00000355257	1.18958	0.890569	0.825287	1.72461	0.488463	0	1.39342	0.62097	0	0	0	2.77972	0.557155	2.1793	1.08675	0	1.15941	0.275348	0.459291	1.67559	1.71807	0	2.64382	0.267964	1.37608	0.280532	2.86047	0.550403	1.15634	0.971381	4.23774	0	0	1.17003	0	2.13589	0	0.998635	2.47862	0.526126	4.23774
DYNLRB1_ENST00000357156	1.18958	0.49476	1.00868	2.83328	0.195385	1.21854	0.83605	0.82796	1.21623	0.775555	0.95648	0.627679	0	1.58494	0	0	1.54587	0.367131	0.612389	0.437111	1.14538	0	0	0	1.23848	0	0	1.55948	0	1.45707	4.23774	0	2.09052	0.702017	0.111401	0	0	0	0	2.02934	4.23774
MRPL23_ENST00000397298	1.18958	0.0989521	0.275096	1.23186	1.66077	0	0.975392	0.310485	0.912173	2.8437	0	0.53801	0	0.792472	1.00315	3.36852	1.41705	0.550696	0	1.23848	0	0	0.616892	0	0	1.12213	0.220037	0.0917339	0.330382	0	4.23774	0	0	0.234006	0	0	0	0	0	1.27773	4.23774
NDUFC2_ENST00000281031	2.21394	0.593713	2.06322	0.862303	0.683848	0.696306	0.487696	0.362233	0.228043	0	0.95648	0.0896684	0.185718	0.396236	0.41798	0	1.35264	0	2.14336	1.93057	1.57489	0	0.793147	0.937873	0.137608	1.12213	0.550091	1.60534	1.48672	2.91414	1.27132	1.66827	0.52263	0	1.28111	0	0	2.33015	4.21366	0.638867	4.21366
UQCR10_ENST00000330029	1.71828	0.395808	0	0.61593	0.293078	1.39261	1.53276	0.724465	0	2.32666	1.1956	0.269005	2.22862	0.396236	0.668768	0	0.257646	0.275348	0	0.655666	1.43172	0.827027	0.35251	0	0.82565	0.701331	0	0	0.660764	0.242845	2.54264	0	4.18104	0.936023	0.668405	0	0	0	4.21366	0.676448	4.21366
UBE2J1_ENST00000435041	1.65219	2.07799	1.10038	0.246372	1.07462	3.65561	0.557367	1.13845	0.760144	2.32666	0.71736	1.07602	0.557155	1.38683	1.58832	0	0.772937	2.29457	1.22478	0.947073	2.86344	1.65405	1.85068	1.07185	0.412825	1.68319	2.20037	0.366935	3.79939	0.728536	1.27132	1.11218	1.7421	3.51009	1.44821	0	0	0.798908	4.21366	1.50322	4.21366
NOTCH2NL_ENST00000369340	0.859141	0.593713	0	0	0.78154	0	0.975392	0	0.304058	0	0	0	0	0	0	0	0.257646	0	0	0	0	2.06757	0	0	0	0	0	0	0	0	0	0	0	0	0	0	0	0	4.21366	0	4.21366
NDUFB11_ENST00000377811	0.660877	0.989521	0.0916985	0.739117	1.07462	1.21854	1.11473	0.517475	1.67232	1.29259	0	1.07602	3.71437	2.37741	3.17665	0	1.93234	1.83565	0	0.874221	0.572688	0	1.41004	0	1.23848	0.981864	1.98033	0.458669	3.6342	1.0928	1.69509	1.11218	1.7421	2.34006	1.78241	1.01174	0	0	4.21366	0	4.21366
GPR160_ENST00000355897	0.264351	0	0.183397	0.369558	0	0.52223	0.278683	0	0	0	0	0.179337	0	0	0.167192	0	0	0.734262	0	0.218555	0	0	0	0	0.550433	0	0.440073	0	0.165191	0	0.635661	0	0	0	0	1.12415	2.95003	0	4.21366	0	4.21366
ACTR3_ENST00000263238	0.198263	0.0989521	0	0	0.683848	1.04446	0.139342	0	0.304058	0	1.1956	0.358674	0.185718	0	0.334384	0	0	0	0	0	0.859033	0	0	0	0.137608	0	0	0	0.165191	0.728536	0	0	0	0.936023	0.557004	0	0	0	4.21366	0	4.21366
FAM173A_ENST00000569529	0	0.791617	0	0	0	1.39261	0	0	0	0	0.23912	0.358674	0.742873	0.396236	0.83596	0	0	0	0	0	0	0	0.35251	0.267964	0.137608	0.981864	0	0	0	0	0.423774	0	0	1.17003	0.111401	0	0	0	4.21366	0	4.21366
TUSC1_ENST00000358022	0	0	0	0	0	0	0	0	0	0	0	0	0	0	0	0	0	0	0	0	0	0	0	0	0	0	0	0	0	0	0	0	0	0	0	0	0	0	4.21366	0	4.21366
RANBP1_ENST00000402752	0	0	0.275096	0	0.293078	0	0.139342	0.310485	0.608115	0.517036	0	0.627679	0	0.792472	0	0	0	0.0917827	0	0	0	0	0.440637	0	0	0	0	0.366935	0.825955	0	0.847547	0	0	2.80807	0	0	0	0.532605	4.21366	0.225483	4.21366
PPP1CB_ENST00000395366	0	0	0	0	0	0	0	0	0	0	0.47824	0	0	0	0	0	0	0	1.07168	0.0728518	0	0	0	0	0.137608	0	0	0	0	0	0	0	0	0	0	0	0	0.732332	4.21366	0	4.21366
PNRC1_ENST00000336032	0	0.989521	0.458493	1.10867	0.0976925	1.04446	0.557367	0.103495	0.456086	2.58518	2.3912	0.0896684	0	2.57553	0.167192	0	0	0.183565	0.459291	0	0.859033	0	0.35251	0	0.137608	0.140266	0.220037	0	0	3.7641	0.423774	1.11218	0	4.2121	0.557004	0	0	0	0	0.375804	4.2121
SRSF2_ENST00000392485	0	0.0989521	0.916985	1.35505	0.976925	0.870383	0.83605	0.517475	1.97637	0	1.1956	0.0896684	0.185718	0.792472	0.919556	0	1.03058	0	1.22478	1.45704	0.286344	0	1.05753	0.803891	1.6513	1.54293	0	0.366935	0.660764	0.607113	0.423774	0	0	4.2121	0.668405	0	3.24503	0.46603	0	3.53256	4.2121
CCDC167_ENST00000373408	0	0	0	0.739117	0.39077	0	0	0	1.82435	1.29259	1.91296	0.896684	0.742873	1.98118	0.585172	0	0	0	0	0.582814	2.5771	0	1.14566	0	0	1.68319	0.220037	0	0	0	0	0.370727	0	4.2121	0.222802	0	0	2.52988	1.23931	0.90193	4.2121
MAPRE1_ENST00000375571	0	0	0	1.60142	0	0	0	0.20699	0	0	0	0	0	0	0.167192	0	0	0	0	0	0	0	0.35251	0	0.137608	0	0	0	0	0	0	0	0	4.2121	0	0	0	0	0	2.02934	4.2121
ATP5A1_ENST00000398752	0	0.395808	1.00868	1.35505	0.488463	1.56669	0.83605	0.20699	0.608115	0.258518	0.23912	0.179337	0.742873	0	0	0	0	0.826044	0.306194	0.728518	1.71807	0	0	0	0	0.981864	0.220037	0.458669	1.65191	0.121423	0.847547	3.33655	0	1.40403	0.334202	0	0	4.19427	0	2.55547	4.19427
SF3B5_ENST00000367569	3.10612	1.48428	0.0916985	0.492744	0.976925	0.174077	0.975392	1.44893	1.52029	0	0.47824	0.53801	4.0858	0.594354	1.17034	0	1.6747	0.0917827	0	0.509962	0	0.413514	1.05753	1.4738	0	1.12213	0	1.37601	0.495573	2.42845	0.211887	0	4.18104	0.468011	1.22541	0	3.54003	0	0	1.20257	4.18104
CD59_ENST00000395850	2.51133	0.989521	0.458493	0	0.683848	1.91484	0.83605	0.931455	0.304058	3.87777	4.06504	1.07602	0.371437	3.16989	0	0	0	1.00961	1.37787	0.874221	3.14979	0	1.9388	0.803891	0.412825	0	0.220037	0.366935	0.660764	0.971381	3.1783	0.741455	4.18104	0.234006	2.22802	0	0	1.13179	0	3.08159	4.18104
GRN_ENST00000053867	0	0.0989521	0.183397	1.84779	0.39077	3.13338	0.557367	0.517475	0.760144	2.32666	0	0.627679	0.557155	0.396236	1.50473	1.12284	0.257646	1.10139	0	0.582814	1.14538	0	0	0	0.412825	0.140266	4.18069	0	0.495573	0.607113	0.211887	1.11218	0	1.63804	0	0	1.18001	0.93206	0	0	4.18069
RPL22L1_ENST00000295830	0.991316	0.989521	0.64189	2.21735	0.879233	3.65561	1.39342	1.55243	0	2.8437	0	2.15204	0.557155	4.16048	0.083596	2.24568	0.644114	0.826044	0.918583	0.509962	0.859033	0	1.05753	0.535927	0.412825	0.140266	0.440073	1.00907	0.660764	0.971381	0.211887	0	0	1.63804	1.55961	0	0	0	0	0.826769	4.16048
VAMP2_ENST00000316509	0	0.0989521	0.916985	0.123186	0.683848	0	0.557367	0.103495	0.304058	0.517036	0.71736	0.986352	0.557155	4.16048	0.668768	0	0.90176	0.183565	0.765486	0	0	0	0.0881275	0.803891	0.688042	0.841597	0.880146	0.458669	1.65191	0	1.48321	0.370727	0	1.63804	0.445603	0	0	0	0	0	4.16048
IFNGR2_ENST00000290219	1.12349	0.197904	0.183397	0	0.0976925	0.52223	0.139342	0.724465	0	0	0	0.179337	0	0	0	0	0.257646	0	0	0	1.71807	0	1.14566	0	0	0	0	0.0917339	0	0.121423	0	0	0	0	0	0	4.13004	0	0	0	4.13004
RWDD1_ENST00000466444	0.330439	0	0	0.862303	0.586155	0	0.557367	0.41398	0.760144	0	1.1956	0.53801	0	0	0.585172	0	0	0	0.918583	0.728518	0	1.24054	0.616892	0.669909	0.688042	0	0	0	0.165191	0.364268	0.423774	0	2.43894	1.40403	1.44821	0	4.13004	0	0	0	4.13004
H2AFZ_ENST00000296417	0.198263	0.395808	0.0916985	0.862303	0.683848	2.08892	0.83605	0.62097	0.152029	0	0	0.986352	0.185718	0.396236	1.08675	0	0	0	0.153097	0.364259	0	0	0	1.60778	0.550433	0	0	0.550403	0.660764	0.607113	1.48321	0.741455	1.7421	0.468011	0.222802	1.23657	4.13004	0	0	1.42806	4.13004
SRP54_ENST00000556994	0	1.38533	0.0916985	0.246372	0.586155	0.348153	0	0	0	0	1.67384	0.717347	0	0	0	0	0	0.0917827	0.153097	0.582814	0	0	0	0	0.137608	0.561065	0	0.275202	0.165191	0.121423	0	0.741455	0	0	0	0	4.13004	0	0	0	4.13004
INSR_ENST00000341500	0	0.197904	0	0.61593	0	0	0.278683	0	0.760144	0	0	0	0	0	0	0	0.644114	0.0917827	0	0	0	0.413514	0	0	0	0	0	0	0.165191	0	0	0	0	0	0	0	4.13004	0	0	0	4.13004
LYPLA1_ENST00000316963	0	0.197904	0.458493	0	0.586155	0	0.557367	0	0	0.775555	0.23912	0.358674	0.371437	0	0	0	0	0.275348	0	0	0	0	0.70502	0.267964	0.137608	0	0	0	0	0	0	0	0	0	0	0	4.13004	1.39809	0	0	4.13004
RPS6KB2_ENST00000312629	0	0	0	0	2.14924	0.696306	0.696709	0	0	0	0	0	1.48575	0.198118	0	0	0.257646	0	0	0.509962	0.572688	2.48108	0.616892	0.401945	0.275217	0.280532	0	0.275202	0	0.121423	0.211887	0	0	0.702017	0.334202	1.4614	4.13004	0	0	0	4.13004
VAMP4_ENST00000236192	0	0	0	0	0	0	0	0	0	0	0	0	0.557155	0	0	0	0	0	0	0	0	0	0	0	0	0	0	0	0	0	0	0	0	0	0	0	4.13004	0	0	0	4.13004
SEMA4A_ENST00000355014	0	0	0	0	0.39077	1.04446	0.278683	0	0.608115	0	0	0.448342	0	1.98118	0.167192	0	0	0	0	0.655666	0	0.413514	0	0	0	0.280532	0	0	0	0	0	0	0	0	0	0	4.13004	0.532605	0	0	4.13004
METTL9_ENST00000358154	0	0	0	0.246372	0.0976925	0.348153	0	0	0.304058	0	0	0.358674	0.371437	0.198118	0.083596	0	0	0	0.765486	0	0.286344	0	0	0.133982	0.412825	0	0	0.0917339	0	0	0	0	0.34842	0.936023	0	0	4.13004	0.865484	2.47862	0	4.13004
CYC1_ENST00000318911	0	0	0.275096	0	0.293078	0.348153	0	0	0	0	0	0.53801	0	0	0.41798	0	0	1.83565	0	1.16563	2.00441	1.65405	0.616892	0	0.412825	0	0.440073	0.642137	0	0	0	0	0	1.17003	0	0	4.13004	0.865484	3.71793	0	4.13004
KLF11_ENST00000305883	0	0	0	0	0	0	0	0	0	0	0	0	0	0	0	0	0	0	0	0	0	0	0	0	0	0	0	0	0	0	0	0	0	0	0	0	4.13004	0	0	0	4.13004
NDUFAF3_ENST00000326925	0.793053	1.48428	0.366794	0.985489	1.3677	0	0.696709	0.517475	0	0	0	0	1.48575	2.97177	0.668768	3.36852	1.41705	0.826044	1.83717	0.80137	0	0	0.176255	0.937873	0.412825	0.561065	0	0.366935	0.495573	1.21423	0	1.11218	0	0	1.67101	0	0	4.12769	0	1.50322	4.12769
C19orf60_ENST00000358607	0	0.890569	0	0.739117	0.293078	1.39261	1.25408	0.82796	1.21623	3.36074	0	1.61403	0.928591	0.990589	0.83596	0	0	0.0917827	0.153097	0	0.572688	2.06757	0.0881275	0	1.78891	1.2624	1.32022	0	0.495573	2.06418	0	4.078	2.78736	0.234006	0	0	0	0	3.47007	0.977091	4.078
ZNF638_ENST00000409544	0	0	0	0	0.195385	0	0	0	0	0	0	0.448342	0	0	0	0	0	0	0	0	0	0	0	0	0	0	0	0	0	0	0	4.078	0	0.936023	0.222802	0	0	0	0	1.3529	4.078
TMEM134_ENST00000308022	0	0	0	0	0.586155	0.696306	0	0.724465	0	0	0	0	0.185718	0	0.083596	0	0	0.367131	0	0.291407	0	0	1.23378	0	0.550433	0.841597	1.54026	0	0	0.121423	0	4.078	0	2.80807	0.334202	1.91106	0	1.26494	0	0	4.078
STX8_ENST00000306357	0	0	0	0	0	0	0	0	0	0	0	0	0	0	0	2.24568	0	0.275348	1.83717	0	0	0	0	0	0	0	0	0	0	0.242845	0	4.078	0	0	0	0	0	0	0	0	4.078
CLIC1_ENST00000375784	1.65219	0.692665	0.275096	1.23186	0.488463	0.174077	0.139342	0.310485	0.912173	0.258518	0	0.358674	0	2.1793	1.25394	3.36852	0.128823	1.10139	0	1.16563	4.00882	0	0.528765	0.133982	0	0.701331	0.220037	0	1.8171	1.0928	2.96642	2.59509	0	1.17003	1.00261	3.59728	0	0.665757	0	1.27773	4.00882
LUC7L3_ENST00000505658	0	0	0	0	0.293078	0.696306	0	0.41398	0.608115	3.10222	0	1.9727	0.557155	0	0	0	0.515291	0	0.612389	0.0728518	4.00882	0	0.0881275	0	0	0	1.32022	0	0	0	1.69509	0	0	0.702017	0.222802	0	0	0	0.991449	0	4.00882
EIF3F_ENST00000533626	0	2.07799	0	1.10867	0	2.26299	0.139342	0	1.52029	2.06815	0	1.07602	3.15721	1.98118	0.083596	0	0	0.275348	0	1.09278	1.14538	0	0.616892	0.669909	2.88978	0.561065	1.54026	0.733871	0.825955	1.57849	0	0	0.34842	3.9781	0.334202	0	0	1.93069	2.47862	0	3.9781
DUSP5_ENST00000369583	0	0.890569	0.183397	1.60142	0.0976925	0.52223	0.278683	0	0.456086	0	2.3912	0	2.22862	0	0.334384	0	0	0	0	0	0	0.827027	1.05753	0	1.37608	0.420799	0.66011	0.550403	2.14748	0.728536	0.211887	0.741455	0	3.9781	0	0	0	0	0	0	3.9781
HIST1H1C_ENST00000343677	0	0	0	0	0	2.26299	0	0	0	0	0	0	0	0	0.919556	0	0	0	0	0	0.859033	0	0.176255	0	0.688042	0	0.440073	0	0	0	0.635661	0	0	3.9781	0	0	0	0	0	0	3.9781
CRIPT_ENST00000238892	0.925228	0	0	0	0.0976925	0	1.11473	0.41398	0	0	0	0	0	0	0	0	0	0	0	0	0	0	0.440637	0	0	0	1.76029	0.183468	0	0	0	0	0	0.936023	0	1.01174	0	0	3.9658	0	3.9658
OS9_ENST00000315970	0.793053	0.593713	0.550191	0.123186	0	0.696306	0.139342	0.931455	0.912173	0	0	0.717347	1.11431	0	0	0	0.515291	0.183565	0	0.291407	0	0	0.35251	1.74176	0	0	1.54026	0.550403	1.32153	0.607113	0	0	0.34842	0	0.668405	0	0	1.33151	3.9658	0.977091	3.9658
PAIP2B_ENST00000244221	0	0.989521	0	0.985489	0.39077	0.348153	0	0.20699	0	0	1.91296	0.448342	0.557155	0	0.41798	0	0	0.734262	1.07168	0	0	0	0.176255	0	0.82565	0	0	1.19254	0	0	0	1.85364	0	0	1.11401	2.02347	0	0.732332	3.9658	0	3.9658
DDIT3_ENST00000346473	0	0.593713	0	0	1.07462	0.870383	0	0	0	0	0	0	1.11431	0.198118	0.083596	0	0.772937	0	0	0	0	0	0.616892	0	0	0.701331	0	0	0	0	0.423774	0	0	0	0	0	0	1.13179	3.9658	0	3.9658
PARL_ENST00000317096	0	0.395808	0.458493	0	0	0	0	0.20699	1.36826	0	0	0.0896684	0	0	0	0	0	0.734262	0	0.145704	0	0	0	0.535927	0	0.280532	0	0	0	0	0.211887	0	0	0	0	0	0	0	3.9658	0	3.9658
COX16_ENST00000389912	0	0.395808	0.0916985	0	0	0.348153	0	0	0	0.258518	0.23912	0.179337	0.185718	0.198118	0	0	0	0.734262	0	0.218555	0	0	0.264382	0.535927	0.137608	0	0	0	0	0.121423	1.05943	0	0	2.34006	0.445603	0	0	0.732332	3.9658	0	3.9658
GLIPR1_ENST00000266659	0	0	0	0	0	0	0	0.82796	0	0	0.23912	0.269005	0	0	0.334384	0	0	0	0	0.0728518	0	0	0	0	0	0	0	0	0	1.21423	0	0	0	1.17003	0	0	0	0	3.9658	0	3.9658
CD79B_ENST00000392795	0	0	0.0916985	0	0	0	0	0	0	0.517036	0	0	0	0	0.250788	0	0.644114	0	0.306194	1.23848	0	0	0	0.267964	0	0	1.54026	0.917339	0.330382	2.6713	0	1.11218	0	0.936023	0	0	0	0	3.9658	1.12741	3.9658
SLC16A3_ENST00000392341	0	0	0.0916985	0	0.488463	0	0	0.20699	0	0	0	0	0	0	0	0	0	0	0	0	0	0	0.0881275	0	0	0.280532	0	0.275202	0.165191	0	0	0	0	0	0	0	0	0	3.9658	0	3.9658
CHMP2A_ENST00000312547	0	0	0	0.61593	0.78154	2.9593	0	0.41398	0	0.258518	0	1.52436	0.928591	0.990589	1.00315	0	0.386468	0.550696	0.153097	0.728518	0	0	1.05753	0	0.550433	0	0	0.917339	0.330382	0.48569	1.48321	1.85364	0	0	0	0	0	0.732332	3.9658	0	3.9658
POLR3F_ENST00000377603	0	0	0	0	0	0	0	0	0	0	0	0	0	0	0	0	0	0	0	0	0	0	0	0	0	0	0	0	0	0	0	0	0	0	0	0	0	1.59782	3.9658	0	3.9658
DNTTIP1_ENST00000372622	0	0	0	0	0	0	0	0.62097	0	0.258518	0.71736	0	0	0	0	0	0	0	0	0	0	0	0	0	0	0	0	0	0	0	0.211887	0	0	0	0	0	0	0	3.9658	0	3.9658
DCPS_ENST00000263579	0	0	0	0	0	0.696306	0	0	0	0	0	0.269005	0	0.594354	0.083596	0	0	0.275348	1.07168	0.437111	0	0	0	0.535927	0	0.561065	3.30055	0	0	0.971381	1.05943	0	0	0	0.557004	0	0	0	3.9658	0	3.9658
LAMTOR3_ENST00000499666	0	0	0	0	0.488463	0.174077	0	0	0	0	0	0.0896684	0	0	0.668768	0	0	0	0	0	0	0	0.0881275	0	0	0	0	0	0	0	1.48321	0	0	1.17003	0	0	0	0.798908	3.9658	0.676448	3.9658
NCOA1_ENST00000405141	0	0	0	0	0	0	0	0	0.456086	0	0	0	0	0	0	0	0	0	0	0	0	0	0	0	0.137608	0	0	0	0	0	0	0	0	0	0	0	0	0	3.9658	0	3.9658
CAPZA1_ENST00000263168	0	0	0	0.246372	0	0	0.139342	0	0	0	0.95648	0	0	0	0.167192	0	0	0	0	0	0	0	0.176255	0	0	0.140266	0	0.183468	0	0.121423	0	0	0	0.468011	0	0	0	0.133151	3.9658	0.826769	3.9658
CD164_ENST00000310786	0	0	0.0916985	0	0	0	0	0.20699	0.152029	0	0	2.60038	2.0429	0.594354	0.668768	0	0	0.275348	0	0.0728518	0.572688	0	0	0	0.137608	0	0	0.183468	0	0.121423	0.211887	0.741455	0.34842	0	0.111401	1.91106	0	0.399454	3.9658	2.1045	3.9658
SMAP2_ENST00000372718	0	0	0	0	0	0	0	0.41398	0	0.258518	0	0	0	0	0	0	0	0	0	0.655666	0.859033	0	0	0	0.412825	0	0	0	0	0.849958	0	0	0	0.234006	0	0	0	0.798908	3.9658	2.78095	3.9658
TOP1_ENST00000361337	0.0660877	0	0	0	0	0	0.139342	0.310485	0.152029	0	0	0.53801	0	3.96236	1.08675	0	0.257646	0	1.53097	0	0	0	0.176255	0	0	0.841597	0	0.275202	0.330382	0	1.90698	2.59509	0	0	0.222802	0	0	0	0	0	3.96236
TUFM_ENST00000313511	0	0.49476	0	0.123186	1.17231	2.9593	0.278683	1.65592	0	0.517036	0.47824	0.448342	0	3.96236	1.83911	0	0.772937	1.28496	0	0.655666	0	0	0.35251	0.669909	0.412825	0.420799	0.880146	0.0917339	0	1.21423	0	0	0	0.936023	0	0	0	0	0	0	3.96236
REEP5_ENST00000379638	0.726965	0	0.550191	1.35505	1.95385	0.174077	1.95078	0.82796	1.21623	2.06815	0.47824	0.269005	2.0429	0.396236	1.17034	2.24568	0	1.37674	0.459291	0.80137	2.29075	0	1.14566	0.401945	0.275217	0.561065	3.96066	0.183468	0.330382	0.48569	1.05943	1.85364	0	0	0.445603	0	0	1.79754	0	1.87902	3.96066
KDELR1_ENST00000330720	0.660877	1.48428	0.550191	0.246372	0.879233	3.30745	0.418025	0.310485	1.36826	1.55111	0.47824	0.717347	1.67146	0.792472	1.00315	0	0.644114	1.46852	0	0.655666	1.43172	2.8946	0	0.133982	0.412825	1.12213	3.96066	0.183468	2.97344	2.06418	1.69509	0	0	0.936023	0.111401	0.112415	0	1.99727	0	0.526126	3.96066
SPAG4_ENST00000374273	0	2.67171	0.550191	1.10867	0.39077	0.696306	0	0.517475	0.760144	1.03407	1.67384	0	2.60006	0.990589	0.41798	0	0	0.734262	1.07168	0.291407	0	0.827027	1.49817	0	1.10087	0.420799	3.96066	0.642137	0.330382	2.79272	3.81396	1.85364	2.09052	1.17003	0	0.674491	0	1.19836	0	0.150322	3.96066
CCNI_ENST00000237654	0	0.296856	0.183397	0	0.195385	0.696306	0.278683	0.310485	0.912173	0	0.47824	0.448342	1.30003	0.990589	0.083596	0	0.515291	0	0.306194	0.145704	0	0.827027	0.793147	0	0	0.280532	3.96066	0.458669	0.495573	0.607113	0	0	0	0.702017	0.222802	0.562076	0	0.665757	0.991449	0.676448	3.96066
UFM1_ENST00000239878	0.793053	0.197904	0.275096	0	0.195385	1.39261	0.696709	0	0.304058	0	0	0.358674	0.371437	1.18871	0.250788	0	0.386468	0.0917827	0.153097	0.509962	1.14538	1.24054	0	0.401945	0	0.981864	0	0	0.825955	0.849958	0.847547	0	0	2.34006	0.222802	3.93453	0.295003	0.93206	0	1.65354	3.93453
KLF2_ENST00000248071	0.0660877	0.296856	0	0	0.0976925	1.21854	0	0.310485	0	0	0	0.0896684	0.185718	0	0	0	0.515291	0.0917827	0	0	0	0	0.0881275	0.133982	0.550433	1.12213	0	0	0.165191	0.364268	1.90698	0.741455	0	0.702017	0	3.93453	0.885008	1.59782	1.48717	2.85611	3.93453
FCGRT_ENST00000221466	0	1.58323	0.550191	1.35505	0.293078	0.348153	0.418025	0.931455	0	0	1.67384	0	3.90008	3.56612	0.334384	0	1.54587	0.0917827	0	0.291407	0	0	1.32191	0	3.44021	0	1.32022	0.183468	1.32153	1.0928	0	1.48291	0	0.936023	0.445603	0	0	0.998635	0	0.300643	3.90008
CTSW_ENST00000307886	0	3.85913	0.825287	0	3.41924	0	0.83605	0	0	0	0	0.179337	0	0	0	0	0	3.30418	0	0	0	0	1.85068	0	0	0	0	0	0	0	0.211887	0	0	0	2.00521	0	0	0	0	0	3.85913
GSTO1_ENST00000369713	1.65219	0	0.183397	0	0	0	0	0	0.912173	0	0	0	0.371437	0	0	0	0	0	0.918583	0.0728518	1.71807	0	0	0	0	0.280532	0	0.183468	0	0.242845	1.27132	0.741455	0	0.702017	0.445603	0	3.83503	0	0	0	3.83503
RPN2_ENST00000237530	1.18958	1.38533	0.916985	0	3.32155	1.39261	0.139342	0.103495	0.912173	0	1.67384	1.07602	0.371437	1.78306	0.668768	0	2.31881	0.275348	0.306194	1.52989	0.286344	0.827027	0.0881275	0.669909	0.412825	1.12213	0.880146	1.92641	0	0.48569	0.423774	0.741455	0	0.702017	0.222802	1.68623	3.83503	1.13179	2.72648	1.20257	3.83503
TXNDC11_ENST00000283033	0.925228	0.791617	0	0.492744	0	1.91484	0	0.41398	0.304058	0	0	1.16569	0.371437	1.78306	0	0	0	0.0917827	0	0.582814	0.286344	0	1.23378	0.133982	0.137608	0.140266	0.220037	0.183468	0.495573	1.57849	1.05943	0.370727	0.69684	0	0	0	3.83503	0.46603	0	0	3.83503
GPX1_ENST00000419783	0.859141	0.395808	0	0.123186	0.78154	1.04446	2.36881	0.62097	0.304058	1.03407	0	1.16569	0.185718	0.990589	0.752364	0	1.03058	0.550696	0.459291	0.145704	0.286344	0	1.14566	0	2.06413	1.12213	0	0.0917339	0.660764	0.242845	1.05943	0.741455	0	3.27608	1.00261	0	3.83503	0	0	1.50322	3.83503
MAN1A1_ENST00000368468	0.726965	0	0.0916985	0	0.0976925	0.52223	0	0	0	0.258518	0	0.179337	0	0	0	0	0.772937	0	0.459291	0	0	0	0	0	0.963259	0.561065	0	0	0.165191	0.364268	0	0	0	0.702017	0	0	3.83503	0	0	0	3.83503
USO1_ENST00000508939	0.198263	0.0989521	0.0916985	0.862303	0.488463	0	0	0	0.912173	0	0.23912	0.179337	0	0.594354	0.250788	0	0	0.275348	0.153097	0.0728518	0	0	0.440637	0	0	0	0	0	0	0	0	0	0	0.936023	0.222802	0	3.83503	0.332878	0	0.751608	3.83503
CFL2_ENST00000298159	0.198263	0	0	0	0	0.52223	0	0	0	0	0	0	0	0	0	0	0	0.367131	0	0	0	0	0	0.267964	0	0	0	0.458669	1.32153	0	0	0	0	0.234006	0.111401	0	3.83503	0	0	0	3.83503
LMBRD1_ENST00000370577	0	0.296856	0	0	0	0.174077	0	0	0	0	0	0	0	0	0	0	0	0.183565	0	0.509962	0	0	0.0881275	0	0	0	0.66011	0.0917339	0	0.607113	0	0	0	0.468011	0	0	3.83503	0	0	0.751608	3.83503
SF1_ENST00000377390	0	0.0989521	0	0.492744	0	0	0	0.62097	0.304058	0	0	0	0	0	0	0	0	0	0	0.364259	0	0	0.264382	0	0.412825	0.140266	0.440073	0	0.825955	0.242845	0	0	0	0.234006	0	0	3.83503	0.532605	0	0	3.83503
HSH2D_ENST00000253680	0	0	0	0.739117	0.195385	2.08892	0.696709	0	1.0642	1.03407	0	0	1.11431	0.594354	0	1.12284	0.128823	1.00961	0.612389	0.218555	0	0.413514	0	0.267964	0	0	0	0	0.165191	0.607113	0.847547	1.48291	0	0	0.334202	0	3.83503	0	0	0.676448	3.83503
HNRNPA3_ENST00000411529	0	0	0.0916985	0.246372	1.56308	0	0	0.310485	0.912173	0.517036	0	0	0.371437	0	0	0	0.257646	0	0	0.509962	0	0	0	0	1.10087	0.140266	0	0.825605	0	0.48569	1.05943	1.48291	1.04526	0.468011	0	1.23657	3.83503	0.532605	0	0.526126	3.83503
NBN_ENST00000265433	0	0	0	0	0	0	0	0	0	0	0.47824	0	0	0	0	0	0	0	0	0	0	1.24054	0	0	0	0	0	0	0	0	0	0.370727	0	0	0	0	3.83503	0	0	0	3.83503
PIK3R1_ENST00000521381	0	0	0	0	0.293078	0	0	0	0.152029	0	0	0	0	0	0	0	0	0	0	0	0	0	0	0	0	0.841597	0	0	1.15634	0	1.27132	0	0	0	0	0	3.83503	0	0	0	3.83503
MLH1_ENST00000231790	0	0	0	0	0.488463	0.696306	0	0	0	0	0	0.0896684	0	0	0	0	0.257646	0	0	0	0	0	0.0881275	0	0	0.420799	0.220037	0	0	0	0	0	0	0.468011	0	0	3.83503	0	0	0	3.83503
NR3C2_ENST00000358102	0	0	0	0	0	0	0	0	0	0	0	0	0	0	0	0	0	0	0	0	0	0	0	0	0	0	0	0.366935	0	0	0	0	3.83262	0	0	0	0	0	0	0	3.83262
LY96_ENST00000284818	0	0	0.0916985	0.492744	0	0.174077	0.557367	0.724465	1.21623	1.29259	0.71736	0	0.928591	0	0.250788	0	0	0.917827	1.07168	0.364259	1.43172	0	0.616892	1.33982	1.10087	0.420799	0.220037	0	0.165191	1.33565	0.847547	0	3.83262	1.63804	0.445603	0	2.06502	0	0	0.225483	3.83262
IER3_ENST00000259874	0	0.395808	1.74227	0	0.683848	3.82968	0	0	0	0	0	0	0	0	0	0	0	0	0	0.0728518	0	1.24054	0.440637	0	0	3.08586	0	0	0	0	0	0.370727	0	0	0	0	0.295003	0	0	0	3.82968
GNG7_ENST00000382159	0.925228	1.88009	0.64189	0.369558	0.78154	0.52223	0.139342	0.82796	1.52029	0	0	0.448342	1.48575	0	0.41798	0	0	0.826044	0	0.291407	0	0.413514	0.70502	0.669909	0.550433	2.10399	0.66011	0.183468	1.65191	0.849958	0	0	0.34842	0.702017	1.00261	3.82211	0	0.46603	1.73504	0.977091	3.82211
CSDE1_ENST00000339438	0.198263	0.296856	0	0.246372	0.586155	0	0	0	1.52029	0	2.3912	0.0896684	1.67146	0	0	0	0.128823	0	0.153097	0.218555	0	0	0.264382	0	0	0	0	0.550403	0	0.121423	0	0.370727	0	0	0	3.82211	0.295003	0.266303	0	1.05225	3.82211
RBX1_ENST00000216225	1.78437	0.197904	0.183397	0.123186	2.05154	1.04446	0.83605	1.24194	0.760144	0	0	0.269005	0	0.198118	0	0	0.257646	0.367131	0	0.364259	1.43172	0	1.05753	1.20584	0.688042	0.420799	0	0.183468	0.825955	1.21423	3.81396	1.85364	0	0	0.779805	0.674491	0	0	0	0	3.81396
BRK1_ENST00000530758	0.726965	0.593713	0.458493	0	0.0976925	0	0.278683	0.310485	1.36826	0.517036	0.23912	0.358674	0.928591	0.396236	0.334384	0	0.386468	0	0.306194	0	1.43172	2.48108	0	2.27769	0.412825	0	0	0	0	0.364268	3.81396	0	0	3.74409	0	0	0	1.46466	0	1.42806	3.81396
TXN_ENST00000374517	0.726965	0.989521	0.366794	1.60142	0.683848	2.61115	1.39342	0.41398	0.760144	0	0	0.448342	0.185718	3.76424	0.83596	0	1.15941	0.734262	0.765486	0.728518	0	0	0.616892	2.27769	0.137608	1.54293	0.880146	0.275202	1.98229	0.48569	0	1.11218	0	0.468011	1.78241	0	0	1.39809	2.23076	0	3.76424
TMEM230_ENST00000202834	1.0574	0.593713	0.733588	1.47823	0.195385	1.04446	0	1.34544	0.304058	2.58518	0	0.896684	1.48575	0	0.334384	0	0.515291	0.642479	1.68407	0	0	0	0.264382	0.133982	0.275217	0	1.98033	0.458669	0	0.728536	0.847547	3.33655	0	0	0.445603	1.68623	0	2.92933	0	3.75804	3.75804
ACTG1_ENST00000331925truncext	0.616819	1.41831	0.458493	0.287434	0.325642	2.29201	0	0.103495	0.253381	1.07716	0.398533	0.239116	1.30003	0.330196	0	0	0.214705	0.21416	0.306194	0	0	0.482433	0.528765	0.669909	0.940324	0.537687	1.35689	0.183468	1.56931	2.28679	0.635661	0.123576	0.34842	3.74409	0.0371336	0	0	0	0.247862	0.425911	3.74409
ACTG1_ENST00000331925	0.616819	1.41831	0.458493	0.287434	0.325642	2.29201	0	0.103495	0.253381	1.07716	0.398533	0.239116	1.30003	0.330196	0	0	0.214705	0.0305942	0.306194	0	0	0.482433	0.528765	0.669909	0.940324	0.537687	1.35689	0.183468	1.56931	2.16537	0.635661	0.123576	0.34842	3.74409	0.0371336	0	0	0	0.247862	0.425911	3.74409
ACTG1_ENST00000331925truncextsnpvar	0.616819	1.41831	0.366794	0.287434	0.325642	2.03089	0	0.103495	0.253381	0.9479	0.398533	0.239116	1.30003	0.330196	0	0	0.214705	0.0305942	0.306194	0	0	0.275676	0.528765	0.669909	0.87152	0.467554	1.24687	0.183468	1.48672	1.98324	0.635661	0.123576	0.34842	3.74409	0.0371336	0	0	0	0.247862	0.425911	3.74409
DHRS7_ENST00000216500	0.528702	0.395808	0	0.985489	0	0.174077	0.139342	0.103495	0.608115	0	0.23912	0.986352	1.48575	0	1.25394	0	1.28823	1.46852	0.612389	0.0728518	2.5771	0	0	0.267964	0.688042	0	0.66011	0	0	0	1.27132	0	0	3.74409	0	0	0	0	0	0	3.74409
TMBIM4_ENST00000358230	0.396526	0.49476	0.916985	0.492744	0.879233	0.348153	0.83605	0.82796	0.304058	1.03407	0	1.16569	0	0.198118	1.42113	0	0.257646	0.642479	0.306194	1.31133	0.286344	1.65405	0.440637	0.803891	0.963259	0	1.32022	0.550403	0	2.06418	1.05943	0	0	3.74409	0	0	0	0.865484	1.48717	0.375804	3.74409
HMGN1_ENST00000380749	0.396526	0	0	0.985489	0.879233	1.39261	0	1.03495	0.608115	0.775555	0.95648	0.269005	1.11431	2.77365	0.919556	3.36852	0	0.367131	0.153097	0.218555	0	1.24054	0	1.74176	0	0.140266	0.440073	0.550403	0	1.57849	0	0.741455	0.34842	3.74409	0	0.562076	3.54003	0.266303	0	0.225483	3.74409
TXNDC17_ENST00000250101	0.264351	0.395808	0.458493	0	0.0976925	0.348153	0.418025	0	0	0	0	0.0896684	0	0.792472	0.501576	0	0	0.0917827	0	0.0728518	0	0	0.0881275	0.267964	0	0	0	0.183468	0.165191	0.121423	0	0	0	3.74409	0.222802	0	2.36002	0	0	0.150322	3.74409
DDX17_ENST00000396821	0	1.38533	0.550191	0.739117	0	1.74077	0	0	0	0	0	0	0	2.1793	0.501576	0	0	0	0.459291	0.509962	0	0	0	1.20584	0.963259	0.420799	0	0	1.15634	0	1.27132	0	0	3.74409	0	0	0	0	3.22221	0.450965	3.74409
BBX_ENST00000415149	0	0	0	0	0.195385	1.39261	0	0	0	0	0.71736	0.179337	0.557155	0.396236	0	0	0	0	0	0	0	0	0	0.133982	0	0	0	0.366935	0	0	0	0	0	3.74409	0	0	0	0	0	0	3.74409
SSPN_ENST00000242729	0	0	0	0	0.195385	0	0	0	0.456086	0	0	0	0	0.198118	0.167192	0	0	0	0	0	0	0	0.0881275	0	0.412825	0	0	0	0	0	0	2.59509	0	3.74409	0	0	0	0	0	0	3.74409
TCF25_ENST00000263346	0	0.296856	0	0	0	0	0.418025	1.03495	1.52029	0.258518	0.71736	0	0.371437	0.396236	0.334384	0	1.15941	0.917827	0.153097	0.80137	0.572688	0	0.70502	0.267964	0	0	3.74062	0	0.660764	0.364268	0	0	0	0	0	0	0	0	0	0.150322	3.74062
PDXK_ENST00000291565	0.859141	0.296856	0	0.739117	1.07462	1.21854	0	0.517475	0	1.55111	0	0.179337	0.928591	0.594354	0.250788	0	0	0	0	0	0	3.72162	0.264382	0	0	0	0	0.642137	0	0.607113	1.48321	1.85364	0	0	0	0	0	0	0	0	3.72162
NDUFS8_ENST00000313468	0.462614	0.692665	0.275096	0.61593	0.488463	0.348153	0	0	0	0	1.91296	0.179337	0.928591	0.396236	0.250788	0	0.515291	0.0917827	0	0.947073	0	3.72162	0.881275	0.669909	1.78891	0	0.66011	0.183468	0	1.69992	0	0	2.09052	0.234006	0.891206	0	2.36002	1.19836	0	0.676448	3.72162
COX6B1_ENST00000246554	0.462614	0.49476	0.183397	0.739117	2.14924	1.91484	0.557367	1.13845	0.912173	2.32666	0.47824	1.07602	1.48575	2.77365	1.17034	0	0.90176	0.917827	0.306194	0.80137	1.14538	3.72162	1.14566	1.20584	2.20173	0.561065	1.10018	0.366935	1.15634	0.48569	0	1.85364	1.04526	0.234006	1.89381	1.23657	0	0.266303	0.743587	0.676448	3.72162
CHMP4B_ENST00000217402	0.330439	0.0989521	0.458493	0	0.293078	0	0.278683	0.310485	0	1.03407	1.43472	0.179337	0	0	0.250788	0	0	0	0.765486	0	0	3.72162	0.0881275	0.267964	0.275217	0.420799	0	0	0	0.242845	1.90698	0.741455	0	0.702017	0.779805	0.337245	0	0	0	0	3.72162
TXNL4A_ENST00000269601	0	0.395808	1.00868	0.61593	0.39077	0.348153	0	0	0	0	0.47824	1.07602	1.85718	1.98118	0	0	0	0	0.459291	0.874221	0	3.72162	0	0.133982	0	0	0.440073	0.366935	0.165191	0	0	0	0	0	0.111401	0	0	0	0	0	3.72162
ATF5_ENST00000423777	0	0	0	0	0.0976925	0.870383	0.139342	0	0.608115	2.32666	0.95648	0	3.52865	0	0.752364	0	0	0	0	0	0	3.72162	0	0	0	0	0	0	2.80825	0	0	0	0	0	0	0	0	0	0	0	3.72162
LAX1_ENST00000442561	0	0	0	0.739117	0	0.348153	0.139342	0	0	0.775555	0	0	0	0	0	0	0	0.550696	0	0	0	3.72162	0.0881275	0	0	0	0	0.825605	0	0.971381	0	0	0	0	0	0	2.06502	0	0	0	3.72162
DNLZ_ENST00000371738	0	0	0	0	0	0	0	0	0	0	0	0	0	0	0	0	0	0	1.22478	0	0	3.72162	0	0	0	0	0	0	1.15634	0	0	0	0	0	0	0	0	0	0	0	3.72162
VOPP1_ENST00000285279	1.32175	0.890569	0	0	1.75847	1.74077	0	0.517475	0.608115	0	0	0.896684	0	1.18871	0.41798	0	0	0	1.99026	1.01992	0	0	0.528765	0.267964	0	0	2.64044	0.183468	0.330382	0.364268	0	0	0	0	1.55961	1.01174	0	1.06521	3.71793	2.70579	3.71793
PSMB6_ENST00000270586	0	1.58323	1.28378	1.72461	2.14924	1.21854	0.278683	0	0.760144	0	0	0.448342	0.928591	1.18871	0.919556	0	1.54587	1.10139	0.459291	1.23848	0.286344	2.06757	0.35251	0	0.688042	0.701331	0.66011	1.00907	0	0.728536	0.423774	2.22436	1.04526	1.63804	0	0	0	1.66439	3.71793	0	3.71793
AKR1A1_ENST00000372070	0	0.692665	0.275096	0.739117	1.85616	1.91484	0	0.103495	0.152029	1.29259	0	0.807016	0	1.18871	0.752364	0	0	0.550696	0.306194	0.437111	0.286344	0	0.440637	0.133982	0.82565	0	0	0.550403	0	0	0.847547	0	0	3.04207	0.334202	0.112415	0	0.599181	3.71793	0	3.71793
C21orf2_ENST00000339818	0	0.296856	0.550191	0.492744	0.0976925	0.348153	0	0	0	0	0	0.53801	0	0	0	0	0.257646	0.0917827	0	0.291407	0	0	0.528765	0	0.412825	0	0	0	0.991146	0.48569	0.847547	1.48291	0	1.17003	0	0	0	0	3.71793	0	3.71793
NCSTN_ENST00000294785	0	0.296856	0	0	0.195385	0	0	0.517475	0	0	0	0	0	0	0	0	0	0	0	0	0.572688	0	0.616892	0	0	0	0.880146	0	0	0.48569	0	0	0	0	0	0	0	0	3.71793	0	3.71793
DLST_ENST00000334220	0	0	0	0.246372	0	0.174077	0	0	0	0	0	0.53801	0	0	0	0	0	0	0	0	0	0	0	0	0	0	0	0	0	0	0	0	0	0	0.111401	0	0	0.732332	3.71793	0	3.71793
ALG3_ENST00000397676	0	0	0	0	0	0	0	0	0.152029	0	0	0.448342	0	0	0.250788	0	0	0	0	0	0	0	0	0	1.10087	0.561065	0	0	0.825955	0.121423	0	0	0	0	0.334202	0	0	0	3.71793	0	3.71793
TRIM27_ENST00000377199	0	0	0	0	0.0976925	0	0	0.20699	0	0	0	0.0896684	0	0	0	0	0.772937	0	0	0	0	0	0	0	0	0	0	0.275202	0	0	0	0.741455	0	0	0	0	0	0	3.71793	0	3.71793
PSMD6_ENST00000295901	0	0	0	0	0	0	0	0	0	0	0	0	0	1.38683	0.41798	0	0	0.367131	0	0.582814	0	0	0	0.669909	0	0	0	0	0	0	0.635661	0	0	0.936023	0	0	0	0	3.71793	0	3.71793
RC3H1_ENST00000367696	0	0	0	0	0	0	0	0	0	0	1.67384	0	0	0	0	0	0	0	0	0	0	0	0	0	0	0	0	0	0	0	0	0	0	0	0	0	0	0	3.71793	0	3.71793
WAPAL_ENST00000298767	0	0	0	0	0	0	0	0	0	0	0	0	0	0.198118	0	0	0	0	0	0	0	0.827027	0	0	0.275217	0	0	0	0.165191	0	0	0	0	0	0	0	0	0	3.71793	0	3.71793
NAA20_ENST00000334982	0	0	0	0	0	0	0.139342	0	0	0	0	0.807016	0	0	0	0	0	0.0917827	0	0	0	0	0.35251	0	0.275217	0	1.10018	0.275202	0.165191	0	0.847547	0	0	0	0.445603	0.786906	0.295003	0	3.71793	0	3.71793
GAS6_ENST00000327773	0	0	0	0.739117	0.293078	0	0.418025	0	0.152029	0	0	0.448342	0.185718	0	0.501576	0	0.644114	0.0917827	0	0.437111	0	0	0.793147	0	0	0	0.440073	0.366935	0	0	0	0	0	0	0.557004	0	0.295003	0.266303	3.71793	0	3.71793
LYRM5_ENST00000557540	0	0	0	0	0	0	0	0	0.304058	0	0	0.0896684	0	0	0	0	0	0	0	0	0	0	0	0	0	0	0.220037	0	0	0.242845	0.211887	0	0	0	0	0.899321	0	0	3.71793	0	3.71793
PSMB9_ENST00000374859	1.0574	0	0	1.23186	0.683848	1.21854	0.83605	0	0	0	0	0.627679	0.742873	1.18871	0.501576	0	0.128823	0.183565	0	0	1.43172	0	0.35251	2.14371	3.71543	0	0	0	0	0.242845	0.211887	0	0.34842	3.51009	1.78241	0	0	0	0	0.751608	3.71543
DAD1_ENST00000250498	3.43656	1.58323	0.733588	0.369558	0.879233	1.39261	0.278683	2.69087	1.52029	2.32666	1.1956	0.896684	2.97149	0.792472	3.51103	1.12284	1.80352	0.642479	1.37787	0.582814	2.00441	0.413514	0.969402	0.267964	1.37608	0.701331	1.10018	0.733871	3.13863	0.607113	1.27132	2.22436	0	1.87205	2.45082	3.7097	0.590005	1.66439	1.48717	0.300643	3.7097
UFC1_ENST00000368003	0.462614	0.296856	0.550191	1.35505	0.586155	1.39261	1.25408	1.13845	1.67232	1.55111	0	0.627679	1.48575	1.38683	0.334384	0	0.386468	0	0.153097	0.291407	0	2.06757	0.176255	0.669909	1.78891	2.38453	0.880146	0.642137	0.330382	0	0.635661	3.70727	0.34842	0.702017	2.45082	0	0	0	0	0	3.70727
RAB1A_ENST00000409784	0.198263	0.692665	0	0	0.195385	1.56669	0	0	0	0	0	0.0896684	0	0	0.250788	0	0.257646	0.183565	0	0.291407	0	1.65405	0.440637	0.267964	0	0.420799	0	1.28427	2.47786	1.0928	1.69509	3.70727	0.34842	0	0	0	3.24503	0.998635	0	2.48031	3.70727
TRAPPC5_ENST00000317378	0	1.08847	1.19208	0.492744	0.0976925	0.870383	1.6721	0	0.912173	0	0	0.896684	1.30003	0.792472	0.334384	0	0.128823	0.183565	0.153097	0.218555	1.43172	0	0.616892	0.133982	2.75217	1.40266	0.880146	0.550403	0.330382	0.607113	0.635661	3.70727	0	0.936023	0	0	0	0	0	0.0751608	3.70727
PRRC2C_ENST00000367742	0	0	0.366794	0.492744	0	0	0	0.20699	0	0	0	0	0	2.37741	0.083596	0	0	0.183565	0	0.364259	0	0	0.176255	0	0.275217	0	0	0	0.495573	1.57849	0	3.70727	0	1.63804	0	0	0	0	0	0	3.70727
SEC11A_ENST00000268220	0	0.197904	0.366794	0.862303	1.75847	0.348153	0.83605	0.310485	1.67232	0	0.71736	0.896684	0.557155	1.18871	0.250788	0	1.28823	0.0917827	0	0.291407	2.5771	0	1.14566	0	0.688042	0	1.76029	0.458669	1.15634	0.849958	1.05943	0.370727	0	0	0	0	0	0	0	3.68288	3.68288
ISG15_ENST00000379389	3.2383	0	0.0916985	0.862303	0.0976925	3.65561	0.696709	0	0.608115	0	0	0.358674	1.11431	2.77365	0.919556	1.12284	0	0	0	0.874221	1.14538	0	0	1.20584	2.06413	3.50666	0	0	0.660764	2.79272	1.48321	2.22436	0	0.702017	0	0	0	1.73097	0	0	3.65561
RHOA_ENST00000418115	1.18958	0.296856	1.55888	2.21735	0.78154	3.65561	0.975392	0	2.28043	1.80963	0.71736	1.07602	0.557155	0	0.501576	0	0	0.734262	0.765486	0.437111	0	0	0.969402	0	0	1.96373	0.880146	0	0.330382	2.42845	0.635661	0.370727	0.34842	1.40403	0.222802	0.786906	0	0.798908	0	2.63063	3.65561
PFN1_ENST00000225655	3.10612	0.890569	0.183397	0.123186	2.24693	0.348153	1.11473	0.20699	3.64869	0.775555	0.23912	1.9727	0.185718	0.990589	1.00315	0	0.90176	0.458913	1.68407	1.09278	3.14979	3.30811	1.32191	0.937873	1.37608	0	1.54026	1.10081	0.660764	1.21423	0	0	0	2.57406	0.334202	0	0	0.0665757	0	2.02934	3.64869
IRF1_ENST00000245414	0.462614	0	1.46718	1.23186	0.195385	0	0	0.82796	0	0	0	0	0	0	0.250788	0	0	0	0	0.364259	0	0	0.176255	0	0	0.140266	0	0	0	3.64268	0.635661	1.85364	0	2.10605	0.222802	0	0	0	0	0	3.64268
ATP6V0B_ENST00000472174	1.58611	0.593713	0.366794	0.246372	0.976925	1.91484	0	0.931455	0	3.61925	0.47824	0.53801	0	2.1793	0.585172	0	1.03058	0.826044	0.612389	0.728518	1.71807	0	0.70502	0	1.51369	0.701331	0	1.55948	0	0.728536	0.211887	0	0	0	1.44821	1.23657	0	0.133151	0	0	3.61925
RAC1_ENST00000348035	1.12349	0.692665	0.916985	0	0	2.08892	0	0.41398	1.52029	3.61925	3.34768	0.179337	1.67146	1.38683	0	0	0	0	0	0.509962	0	2.06757	0	0	0.275217	0	0.220037	0	0.660764	0.48569	0	1.85364	0	0.234006	0.891206	1.4614	0	0.0665757	0	0	3.61925
ZC3H15_ENST00000337859	0	0.296856	0	0	0	0	0.278683	0	0	3.61925	0.23912	0.358674	0.557155	0	0	0	0	0	1.99026	0	0	0	0	0	0	0.420799	0	0	0	0.607113	0	0	0	0	1.78241	1.4614	0	0	2.97435	1.3529	3.61925
LAPTM4A_ENST00000175091	0.462614	0.890569	0.275096	0	1.17231	0.870383	0.418025	0.103495	0.152029	1.03407	3.34768	0.269005	0.185718	0.198118	0.083596	0	0	0	0.765486	0.947073	0	0.827027	0.0881275	0.133982	0.137608	0.280532	0	0.366935	0.165191	0	0.847547	0	0	0.936023	0.222802	0	0	0.665757	1.9829	3.60772	3.60772
ZFAND2A_ENST00000316495	0	0	0	0	0	0.870383	0	0	0	0	0	0	0.557155	0	0	0	3.60704	0	0	0	0	0	0.264382	0.535927	0	0	0	0	0	1.45707	0	0	0	0	0	0	0	0	0	0	3.60704
SEL1L_ENST00000336735	0	0	0.366794	1.10867	0.586155	2.08892	0	0.103495	0.608115	0	0.71736	0.0896684	0.557155	1.58494	0	0	0.257646	0.0917827	0.153097	0.145704	0	0	0.440637	0	0	0.981864	0.220037	0.0917339	0.165191	0.607113	3.60208	0	0	0.234006	0.891206	2.02347	0	0	0	0	3.60208
CNBP_ENST00000422453	0.793053	1.28638	0.916985	0.492744	0.488463	0.174077	0.278683	0.103495	0	0.258518	0	0.627679	0.557155	1.18871	0	0	0	0	1.53097	0.145704	3.43613	1.65405	0	0.937873	0	0.981864	0	1.10081	0.330382	1.82134	0	0	0	0.234006	2.33942	3.59728	1.77002	0	0	0	3.59728
SRM_ENST00000376957	0	0.791617	0.275096	0.739117	0.976925	2.08892	0.139342	0	1.0642	1.03407	0.47824	0.269005	2.41434	0	0.334384	0	0.257646	0.275348	0	0.582814	0	0.827027	0.35251	0	2.33934	1.40266	0	1.28427	2.31267	0.242845	0	0	0	0	0.111401	3.59728	0	0.599181	3.47007	2.78095	3.59728
DNAJB2_ENST00000336576	0	0	0	0.369558	0	0	0	0	0	0	0	0	0	0	0	0	0.257646	0	0	0	0	0	0	0.401945	0	0	0	0	0.991146	0	0.211887	0	0	0	0	3.59728	0	0	0	0	3.59728
N4BP2L2_ENST00000267068	0	0	0.183397	0.61593	1.56308	0	0.557367	0.103495	1.0642	0.258518	2.15208	0.179337	1.30003	0	0.501576	0	0	0	1.07168	0.291407	0	0	0	0.535927	0	0	1.10018	0.183468	0	0	1.69509	1.85364	0	1.87205	0	0	0	3.59509	3.47007	0	3.59509
RRBP1_ENST00000377813	0.264351	0.296856	0.0916985	0.369558	1.07462	0	0.557367	0	0	0	3.5868	1.61403	0.742873	0	0.41798	0	2.57646	0.734262	0	0	1.14538	0	0.176255	1.87575	0	0	0	2.38508	0	0.607113	0.635661	0.741455	0	0	0.445603	0.674491	0	0	2.47862	0	3.5868
EIF3M_ENST00000531120	0.0660877	0.0989521	0.366794	0	0.488463	0	0	0.517475	0	0	3.5868	0.717347	0.557155	0	0.585172	0	0.90176	0	0	0.364259	0	0	0	2.00973	0.275217	0	0	0	0	0.607113	0.211887	0.370727	0	0	0	0	0	0	3.22221	0	3.5868
CALM1_ENST00000356978	2.51133	0.296856	0.366794	0.123186	1.17231	0.696306	0	0.41398	1.97637	0	1.91296	3.58674	1.67146	0.792472	0.585172	0	1.15941	0.183565	1.53097	0.874221	1.14538	0.827027	0	0.267964	0	0.140266	1.10018	0	0.330382	1.33565	0	0	0	0	0.779805	0	0	0.532605	0	0	3.58674
YWHAE_ENST00000264335	1.65219	0.890569	0	0.985489	0.39077	0	0.278683	0	1.0642	2.06815	0.23912	0.53801	0	0.792472	0	0	0	0.917827	0	0.655666	0.286344	0.827027	0.70502	0	0.275217	0.561065	1.10018	0	0.330382	0	0.211887	0.741455	0	0.936023	0.111401	0	3.54003	0.998635	3.22221	1.87902	3.54003
CFL1_ENST00000525451	1.38784	0.49476	0.64189	1.84779	2.34462	1.21854	0.278683	0.41398	2.28043	0.258518	1.1956	1.16569	1.85718	0.396236	0.752364	0	0.386468	0	1.37787	0.437111	0	0.413514	1.58629	0.267964	0.412825	1.96373	0.440073	0	1.48672	3.27841	1.69509	0	0	2.10605	0	0.112415	3.54003	0.0665757	0	0	3.54003
COX14_ENST00000550487	0.859141	0.0989521	0.550191	0	0.879233	1.91484	0	0.62097	0.152029	0	0	0.448342	0	0	0.501576	0	0	0.183565	0.153097	0.145704	0	0.827027	0	0	0.137608	0.140266	0.440073	0	0.825955	0.849958	0	0	1.7421	1.17003	0.779805	0	3.54003	0.266303	0	0	3.54003
SFT2D1_ENST00000361731	0.793053	0.296856	0	0.492744	0.879233	0.696306	0	0.20699	0	0.517036	1.43472	0.448342	2.41434	1.98118	0.167192	0	0.644114	0.826044	0.612389	0.291407	1.43172	0	0.176255	0	0.137608	0	0	0	1.65191	0	1.90698	0	1.39368	0.234006	0	3.03521	3.54003	1.33151	0	0.450965	3.54003
TIMM17B_ENST00000376582	0.793053	0.197904	0	0.369558	0.0976925	0	0.278683	0	0.456086	2.06815	0	0	0	0	0.585172	0	0	0	0	0	0	0	0.616892	0.267964	0	0.701331	0	0.366935	1.32153	0	1.05943	0	0	0	0.111401	0	3.54003	1.26494	0	0	3.54003
GOLT1B_ENST00000229314	0.793053	0	0	0	0	0	0.557367	0	0	0	0	0	0	0.594354	0	0	2.31881	0.367131	0	0	0.286344	0	0.440637	0	0	0.140266	0	0	0	0	0	0	0	0	0	0	3.54003	0.798908	0	0.375804	3.54003
C4orf3_ENST00000399075	0.726965	0.395808	1.28378	1.60142	0.488463	0	1.6721	1.75942	0.760144	0	0.71736	0.448342	1.30003	0.990589	0.668768	0	0.90176	1.65209	2.14336	1.45704	0	1.24054	0.0881275	0.669909	0.688042	0.280532	2.20037	0.550403	1.8171	2.06418	1.05943	0	1.7421	2.57406	0.779805	0.562076	3.54003	0	3.22221	0.601287	3.54003
NSUN5_ENST00000428206	0.660877	0	0.275096	0	0.39077	0	0	0	1.0642	1.03407	0.47824	0	0	0	0	0	0	0.275348	0.612389	0	0	0	0	0	0	0.561065	0.66011	0	0	0	0	0	0	0	0	0	3.54003	0	0	0	3.54003
HSD17B11_ENST00000358290	0.132175	0.593713	0	0	0.586155	0	0	0	0	0	0.47824	0	0	0	0	0	0	0	0	0	0	0	0	0	0	0	0.66011	0.550403	0	0	0	0.370727	0.34842	0.936023	0	0.786906	3.54003	0	0	1.12741	3.54003
MAGEH1_ENST00000342972	0	0.395808	0.458493	0	0	0.348153	1.25408	0	0	0	0	0	0	0	0	0	0.386468	0	0	0.145704	0	0	0.264382	0	0	0	0	0	0	0	0	0	0	0	0.668405	0	3.54003	0	0	0	3.54003
CCR10_ENST00000332438	0	0.197904	1.28378	0	0.683848	0	0.418025	0	0.608115	0	0	0.269005	1.30003	0	0.501576	0	2.96292	0.550696	1.22478	0.947073	0	0	0.176255	0	0	0	1.76029	0	1.32153	1.0928	0	0	0	0	0.891206	0	3.54003	0.332878	2.97435	0	3.54003
TSPAN3_ENST00000267970	0	0.0989521	0.275096	0	1.75847	0	0.139342	0	0	0	0	0.269005	0	0	0.167192	0	0.90176	0	0	0.291407	0.286344	0	0.176255	0	0	0	0.220037	0.183468	0	0.849958	1.05943	0	0	0	0.668405	0	3.54003	0	0	0	3.54003
GCC2_ENST00000309863	0	0	0	0	0.39077	0	2.36881	0	0.760144	0	0	0	0	0.396236	0	0	0	0	0.612389	0	0	0	0	0	0	0.420799	0	0	0.330382	0	0	0	0	0	0.222802	0	3.54003	0	0	0	3.54003
PCBP4_ENST00000461554	0	0	0.458493	0	0	0	0	0	0	0	0	0	0	0	0	0	0	0	0	0	0	0	0	0	0	0.280532	0	1.28427	0	0	0	0	0	0	0	0	3.54003	0	0	0	3.54003
EBPL_ENST00000242827	0	0	0	0	0	0	0	0.103495	0	0	0	0	0	0	0	0	0.128823	0	0	0.145704	0	0	0	0	0	0	0	0	0	0	0	0	0	0.468011	0.222802	0	3.54003	0	0	0	3.54003
HOOK2_ENST00000264827	0	0	0.275096	0	0	0	0	0	0	0	0	0	0	0	0	0	0	0	0	0	0	0	0	0	0	0	0	0	0	0	0	0	0	0	0.111401	0	3.54003	0	0	0	3.54003
NEDD9_ENST00000379446	0	0	0	0	0	0	0	0	0	0	0	0	0	0.198118	0	0	0.515291	0	0	0	0	0	0	0	0	0	0	0	0	0	0	0	0	0.702017	0.445603	0	3.54003	0	0	0	3.54003
ASNA1_ENST00000357332	0	0	0	0	0.488463	0	0	0	0.152029	0	0	0.269005	1.11431	0	0.250788	0	0.386468	0.458913	0	0.0728518	0.859033	0	0.35251	0	0	0	0	0.458669	0.165191	1.82134	0	0	0	0	0	0	3.54003	0	0	1.05225	3.54003
LARP1_ENST00000336314	0	0	0.0916985	0	0	0.348153	0	0	0	0	0	0	0	0	0	0	0	0.183565	0	0	0	0	0.0881275	0	0	0	1.76029	0	0	0	0	0	0	0	0	0	3.54003	0	0	0.601287	3.54003
RBBP8_ENST00000327155	0	0	0	0	0	0	0	0.517475	0.608115	0	0	0	0	0	0	0	0	0	0	0	0	0	0	0	0	0	0	0	0	0.728536	0	0	0	0	0	0	3.54003	0	0	0	3.54003
DNAJA3_ENST00000355296	0	0	0	0	0	0	0	0	0.304058	0	0	0	0	0	0.083596	0	0	0	0	0	0	0	0	0	0	0	0	0	0	0	0	0	0	0	0	0	3.54003	0	0	0	3.54003
HSPA1B_ENST00000375650	0	1.58323	2.29246	0	1.07462	0	0	1.91466	0	0.517036	0	0	2.60006	0	0.083596	0	2.89851	0.0917827	0	0	0	0	0	0.133982	0.82565	0.490932	0	0	0.330382	0	1.05943	3.52191	0	0	0	0	0	0	0	0.0751608	3.52191
PRDX5_ENST00000265462	1.0574	0.296856	0	0	0.683848	1.04446	0	0	2.73652	0	0	1.61403	1.30003	0.990589	1.67192	0	2.31881	1.56031	3.52123	1.38418	2.5771	0	0.35251	1.4738	1.37608	1.40266	1.32022	0	3.46901	1.33565	3.39019	2.59509	0	1.40403	0.222802	1.68623	0	2.197	0	1.65354	3.52123
TAPBP_ENST00000434618	0.132175	0.890569	0.183397	0.246372	0.976925	1.04446	0	0	0.456086	3.10222	0	1.16569	1.11431	1.38683	1.08675	0	1.54587	0	0.153097	0.728518	0	0	0	0.401945	0.550433	0.140266	3.52058	0	0.660764	0.121423	0.211887	1.85364	0	3.27608	0	0.674491	0	0.332878	2.72648	0	3.52058
JSRP1_ENST00000300961	0	0	0	0	1.27	0	0	0	0.304058	0	0	0.0896684	0	0.594354	2.42428	1.12284	1.54587	0.367131	0.153097	1.31133	0	0	0.176255	0.937873	1.92652	0	3.52058	0.642137	1.15634	0	0.635661	0	1.39368	3.27608	0.334202	0	0	1.93069	0	0	3.52058
MRPS21_ENST00000369084	0	0	0	0.246372	0.0976925	0.174077	0	0.310485	0.152029	0.775555	0.71736	1.34503	1.85718	0.198118	0	0	0.257646	0	0	0.437111	0	0	0.0881275	0	0	0.561065	3.52058	0.275202	0	1.69992	0	0.370727	0	1.63804	0.445603	0.899321	0	0	0	0	3.52058
PNISR_ENST00000369239	0.132175	0.692665	0.733588	0	0.293078	0	0.418025	0.20699	1.36826	0	0	0.717347	2.0429	0	0.83596	0	0.257646	0	0.918583	0.218555	0	0	0	0.401945	0	0.280532	1.32022	0.458669	0.825955	0.849958	1.69509	0	0	3.51009	0.668405	0	1.18001	0	2.47862	0.90193	3.51009
NME4_ENST00000219479	0	0.593713	0.366794	0	0	1.56669	0	1.03495	0	0	0	1.61403	0	0	0.41798	0	0.257646	0.0917827	0.153097	0.218555	0.286344	0	0.35251	0	0.688042	0	0	0.183468	0.825955	0.364268	0.847547	0	0	3.51009	0	0	0	0	0	0	3.51009
TNFAIP3_ENST00000237289	0	0.197904	0	0	0	0.174077	0.278683	0.41398	0.304058	0	0	0	0.742873	0	0	0	0	0	0	0	0	0	0.440637	0	3.3026	0	0	0	1.8171	1.0928	0	0	0	3.51009	0	0	0	0	0	0.225483	3.51009
ECHS1_ENST00000368547	0	0	0	0	0.78154	0	0	0.103495	0.456086	0	0.23912	0	0.185718	0	0	0	0	0	0.153097	0.582814	0	0	0	0	0.550433	0.701331	0	0.183468	1.32153	1.0928	1.27132	0	0	3.51009	0.222802	1.23657	0	0.0665757	0	0	3.51009
VPS35_ENST00000299138	0	0	0.0916985	0.862303	0.39077	0	0	0	0.760144	0	0	0.269005	0	0	0.41798	0	0.128823	0	0	0	0	0	0	0.669909	0	0	0.66011	0	0	0	0	0	0	3.51009	0	0	0	0	0	0	3.51009
RRAD_ENST00000299759	0	0	0	0	0	0	0	0	0	0	0	0	0	0	0	0	0	0	0	0	0	0	0.440637	0	0.82565	3.50666	0	0	0	0	0	0	0	0	0	0	0	0	0	0	3.50666
APC_ENST00000457016	0	0	0	0	0	0	0	0	0	0	0	0	0	0	0	0	0	0	0	0	0	0	0	0.267964	0	0	0	0	0	0	0	0	0	0	0	3.48487	0	0	0	0	3.48487
VPS28_ENST00000292510	0	0.49476	0.275096	0.492744	0.195385	3.48153	0	0.103495	0	0	0	0.179337	0.371437	0	0.250788	1.12284	0	0.458913	0.765486	0.509962	0	0	0.35251	0	1.23848	0	0.66011	0	0	0.607113	0	0	0	0	0.111401	0	0	1.13179	0	0	3.48153
TXNDC9_ENST00000264255	0	0	0	0	0	3.48153	0.278683	0	0	0	0.47824	0	0	0	0	0	0.257646	0	0	0	0	0	0.0881275	0	0.412825	0	0	0.275202	0	0	0	0	0	0	0	0	0	0.332878	0	0	3.48153
PHPT1_ENST00000247665	2.64351	1.48428	0	0.61593	0.78154	0	0.139342	1.86291	0.608115	2.8437	0	3.22806	1.48575	0	0.83596	0	1.93234	0.275348	0	0.364259	0	1.24054	1.23378	0.937873	0	0.981864	1.10018	1.28427	2.31267	2.42845	0.635661	0	0	0.936023	2.11661	0.786906	0	1.93069	3.47007	0.977091	3.47007
TIMMDC1_ENST00000494664	0.793053	0	0	0	0	0	0	0.931455	0	1.29259	0	0	0.371437	0	0	0	0	0.550696	0.612389	0	0	0	0.264382	0	0.275217	0	0	0	0	0	0	1.48291	0	0.234006	0	2.13589	0	0.998635	3.47007	0	3.47007
NANS_ENST00000210444	0	1.38533	0	0	0	0	0	0.41398	0	0	1.43472	0	0	0	0.752364	0	0.128823	0	0	0.728518	0	0	0.35251	0	0	0.140266	0	0.0917339	0	0.242845	0	0.741455	0	0.468011	0	0.562076	0	0	3.47007	0	3.47007
R3HDM1_ENST00000264160	0	0	0	0	0	0	0	0	0	0	0	0	0	0	0	0	0	0	0	0	0	0	0	0	0	0	0	0	0	0.121423	0	0	0	0	0	0	0	0	3.47007	0	3.47007
PUF60_ENST00000526683	0	0	0.550191	0	0.488463	0	0	0	0	0.258518	0	0	0	0	0.334384	0	0.515291	0.642479	0	0.364259	0	1.65405	0.35251	0	0.275217	0.280532	0	0	0.991146	0	0.211887	0.370727	0	0	0.668405	0	0	0	3.47007	0	3.47007
TOX_ENST00000361421	0	0	0	0	0	0	0	0	0	0	0	0	0	0	0	0	0	0	0	0	0	0	0	0	0	0	0	0	0	0	0	0	0	0	0	0	0	0.798908	3.47007	0	3.47007
LPAR2_ENST00000542587	0	0	0	0	0	0	0	0	0	0	0	0	0	0.198118	0	0	0	0	0	0	0	0	0	0	0	0	0	0	0	0	0	0	0	0	0	0	0	0	3.47007	0	3.47007
MAP4K1_ENST00000396857	0	0	0	0	0	0	0	0	0	0	0	0	0	0	0	0	0	0	0	0	0	0	0	0	0	0	0	0	0	0	0	0	0	0	0	0	0	0.133151	3.47007	0	3.47007
F11R_ENST00000368026	0	0	0	0	0.195385	0	0	0	0	0	0	0	0	0	0	0	0	0	0	0	0	0	0	0.401945	0	0	0	0	0	0	0.211887	0	0	0	0	0	0	0	3.47007	0	3.47007
SUDS3_ENST00000543473	0	0	0	0	0	0	0	0.103495	0	0	0	0	0	0	0.167192	0	0	0	0	0	0	0	0	0	0	0	0	0	3.46901	0	0	0	0	0	0	0	0	0	2.97435	0.826769	3.46901
C11orf31_ENST00000534355	0	0	0	0.369558	0.195385	0.696306	1.81144	0	0	0	0.71736	0.269005	0.185718	1.78306	0.250788	0	1.6747	0.642479	0	1.31133	0	0.413514	0.440637	0.401945	1.6513	1.2624	2.4204	0.183468	2.31267	1.69992	0.211887	1.11218	0	1.63804	1.11401	0	0	1.86412	0	3.4574	3.4574
ARL5B_ENST00000377275	0	0	0	0	0	0.52223	0	0	0	0	0	0	0	0	0	0	0	0.183565	0	0.364259	1.14538	0	0	0	3.44021	0	0	0.275202	0	0	0	0	0	0	0	0	0	0	0	0	3.44021
SNX13_ENST00000409389	0	0	0	0	0	0	0	0	0.152029	0	0	0	0	0	0	0	0	0	0	0	3.43613	0	0	0	0	0	0	0	0	0	0	0	0	0	0	0	0	0	0	0	3.43613
SF3B14_ENST00000233468	0	0	0.275096	1.23186	0.488463	0	0.278683	0	0.456086	0.517036	0.47824	0.986352	1.67146	0	0.585172	0	0	0.458913	0.612389	0.509962	3.43613	1.65405	0	0.401945	0.82565	0	0	0.0917339	0	0	0.211887	0.741455	0	0.702017	0	1.79864	0	0.93206	0	2.78095	3.43613
PABPC1_ENST00000318607	0.132175	0.197904	0	0.492744	0.879233	0.52223	0.696709	0.103495	0.152029	0.517036	0.23912	0.717347	0.928591	0.792472	0.334384	0	0.90176	0.183565	0.306194	0.145704	0	0	0.528765	2.00973	0	0.140266	0.440073	0.366935	0.495573	0.849958	0.423774	2.22436	0.34842	0.468011	0.779805	0.22483	2.65502	0.266303	0	3.38224	3.38224
YWHAB_ENST00000353703	1.98263	0	0	0.369558	1.07462	0.348153	0.696709	0.20699	0	0.258518	0	0.717347	0	1.58494	1.00315	3.36852	0	0	0.153097	0	0	0	0.264382	0	0.137608	0.420799	1.76029	0	0	0.242845	0	0	0	2.10605	0.779805	0	0	0	1.23931	0.826769	3.36852
ALKBH7_ENST00000245812	0.991316	1.08847	0.275096	0	0.39077	0.870383	0.418025	0.310485	0.608115	0.775555	0	0.53801	1.48575	0.396236	0.083596	3.36852	1.15941	0	0	0.728518	0	0	0.969402	0.267964	0.688042	0.981864	1.10018	0.0917339	0.660764	0.48569	0	0	0.34842	2.10605	0	0	3.24503	0.665757	0	1.20257	3.36852
AUP1_ENST00000377526	0.991316	0.49476	1.19208	0	1.66077	0	0.278683	1.03495	1.67232	3.36074	2.15208	0.53801	0.371437	0	0.83596	3.36852	0.644114	0	0	0	0	0	0.176255	0	0.550433	0	0	0.366935	0.825955	0.607113	0.423774	0	0	0	0.222802	0	0	0	0	0	3.36852
PTMA_ENST00000341369	0.363483	0.346332	0.275096	0.307965	0.537309	0.348153	0.418025	0.103495	0.228043	0.129259	0.5978	0.224171	1.76432	0	0.083596	3.36852	0.772937	0.137674	0.153097	0	1.28855	0.62027	0	0.0669909	0.206413	0.701331	0.220037	0.412802	0.495573	0.424979	0.635661	1.11218	0	0.351009	0.278502	0.618283	1.18001	0.665757	0.247862	0.187902	3.36852
NDUFB3_ENST00000237889	0.132175	0.296856	0	0.492744	0	0.174077	0	0.103495	0	0.258518	0	0.179337	0	0	0	3.36852	0.257646	0	0.306194	0	0	0	0	0	0	0	0.880146	0.0917339	0.330382	0.607113	0.211887	0	0	0	0	0	0.885008	0	0	0	3.36852
B4GALT3_ENST00000319769	0.0660877	0.49476	0.275096	0.123186	0	0	0	0	0	2.06815	0	0	0	0	0.334384	3.36852	0.515291	0.550696	0.153097	0.291407	2.29075	0	0	0.133982	0.275217	1.40266	1.10018	0	0	0.242845	0.423774	0	0	0	0	1.57381	0.885008	0	2.97435	0.977091	3.36852
TMEM256_ENST00000302422	0.0660877	0.395808	0	0.369558	0	0.52223	0.348354	0.82796	0.836159	0.517036	1.1956	1.34503	0	1.28777	0.20899	3.36852	0	0.183565	0	0.364259	0	0	0.35251	0.401945	0.412825	0.561065	0.990164	0.137601	0.991146	0	0.211887	0	0	0.702017	0.111401	0.562076	0	0.332878	1.11538	0.150322	3.36852
ATP5B_ENST00000262030	0	1.38533	0.550191	0.492744	0.488463	0	0.139342	0.62097	0.760144	0	0.23912	0.269005	0	0.396236	1.08675	3.36852	0.128823	1.46852	0.612389	0.364259	0.572688	0	0.793147	0.133982	0.412825	1.12213	0.880146	0.550403	1.48672	0.971381	0.847547	0.370727	0	1.17003	1.33681	0.786906	0	2.86275	0	0	3.36852
CPNE1_ENST00000317619	0	0.989521	0	0	0.78154	0	0	0.41398	0	0.775555	0	0.0896684	0	0	0	3.36852	0	0.0917827	0.765486	0	0	0	0	0	0	0.841597	0	0	0	0	1.05943	0	0	1.17003	0	0	0	0.0665757	0	0	3.36852
SLC25A39_ENST00000225308	0	0.692665	0	0.862303	0	2.26299	0	0.103495	0	0	0	0	0	0.396236	0.501576	3.36852	0.515291	0.642479	0	0	0	0.413514	0.264382	0	0	0.420799	0	0.275202	0	0	0	0	0	0.702017	0	0	0	0.532605	0	0	3.36852
HINT2_ENST00000259667	0	0.593713	0	0.61593	0.683848	1.04446	0	2.79437	0.152029	2.06815	0	0.448342	0.185718	0.198118	0.250788	3.36852	0.515291	0	1.37787	0	0.859033	0	0.0881275	0	0.688042	0	0	0	0	0.728536	0.635661	0	0	0.702017	0.111401	0	0	0	0	0	3.36852
CD48_ENST00000368046	0	0.395808	0.275096	0	0.976925	0.348153	0	1.44893	2.58449	0	0.71736	1.16569	2.41434	1.58494	0.167192	3.36852	1.28823	0	0	0.145704	0.859033	0	0.793147	1.20584	0.275217	0	0.440073	0	1.8171	0	0.423774	0	0	1.40403	0	0	0	1.06521	0	0	3.36852
TMBIM1_ENST00000258412	0	0.0989521	0	0	0.39077	0	0	0	0	0	1.1956	0	0	0	0	3.36852	0	0	0	0	0	0	0	0.267964	0	0	0	0	0	0	0	0	0	0	0	0	0	0	0	0	3.36852
UBA5_ENST00000356232	0	0.0989521	0	0.123186	0.586155	0	0	0.724465	0	0	0.23912	0.358674	0.371437	0.198118	0.083596	3.36852	0	0	0	0.0728518	0	0	0.176255	0	0	0	0	0.0917339	0	0.364268	0	0	0	0	0	0.899321	2.06502	0.93206	0	1.3529	3.36852
PLK3_ENST00000372201	0	0	0	1.72461	0	0	0	0	0	0	0	0	0	0	0	3.36852	0	0	0	0	0	0	0	0	0	0	0	0	0	0	0	0	0	0	0	0	0	0	0	0	3.36852
SENP5_ENST00000323460	0	0	0	0	0	0	0	0	0	0	0	0	0	0	0	3.36852	0.128823	0	0	0	0	0	0	0	0	0	0	0	0	0	0	0	0	0	0	0	0	0.46603	0	0	3.36852
RFC2_ENST00000055077	0	0	0	0	0	0	0	0	0.608115	0	0	0	0	0	0	3.36852	0	0	0	0	0	0	0	0	0	0	0	0	0	0	0	0	0	0	0	0	0	0	0	0	3.36852
FDX1L_ENST00000393708	0	0	0	0	0	0	0	0	0	0	0	0	0	0	0	3.36852	0.386468	0	0	0	0	0	0	0	0	0	0	0	0	0.849958	0	0	0	0	0	0	0	0	0	0	3.36852
PSMD3_ENST00000264639	0	0	0.0916985	0.369558	0	0	0	0	0	0	0	0.53801	0	0	0	3.36852	0.386468	0	0	0.218555	0	0	0.35251	0	0	0	0	0.0917339	0	0	0	0	0	0	0.222802	0	0	0.399454	0	0	3.36852
UROS_ENST00000368797	0	0	0.0916985	0.246372	0	0.174077	0	0	0.304058	0	0.71736	0.0896684	1.67146	0	0	3.36852	0.257646	0.367131	0	0	2.00441	0	0.616892	0	0	0	0.440073	0	0.165191	0	0	0	0	0	0.445603	0	0	0	0	0	3.36852
PTOV1_ENST00000391842	0	0	0	0.61593	0	0	0	0.62097	0	0	0	0.0896684	0	0.990589	0.167192	3.36852	0	0	0	0.364259	0	1.65405	0	0	0	0	0	0	0	0	0	0	0	1.17003	0.111401	0	0	0	0	0.225483	3.36852
ARPC4_ENST00000397261	0	0	0	0.492744	0.39077	0	0.557367	0	0.912173	0	0.47824	0.358674	1.11431	0	0.083596	3.36852	0	0.0917827	0	0.728518	0	1.24054	0	0.133982	0	0	0	0	0	0	0	0	0	0	0	0	0	0	0	0	3.36852
CCDC58_ENST00000291458	0	0	0	0	0	0	0	0	0	0	0	0	0	0	0	3.36852	0	0	0	0	0	0	0	0	0.275217	0	0	0	0	0	0	0	0	0	0	0	0	0	0	0	3.36852
RSRC2_ENST00000331738	0	0	0	0	0	0	0.418025	0	1.52029	0	0.23912	0	0	0	0.167192	3.36852	0.386468	0.550696	0	0	0	0	0.264382	0.535927	0	0	1.10018	0	0.660764	0.364268	0	0	0	0.234006	0	0	0	0.133151	0	0	3.36852
MSL3_ENST00000312196	0	0	0	0	0.0976925	0.870383	0	0	0	1.03407	0.71736	0.896684	0	0	0	3.36852	1.41705	0.642479	0	0	0.859033	0	0.176255	0	0	0	0	0	1.32153	0.607113	0.847547	0	0	0	0	0	0	0	0	0	3.36852
RPS19BP1_ENST00000334678	0	0.791617	0	0.739117	0.586155	0	1.11473	0	0	0	0	0.627679	0.928591	3.368	0.334384	0	0.644114	1.00961	0.306194	0.947073	1.71807	0.827027	0	0.133982	0.963259	1.12213	2.86047	1.00907	0.330382	0	0	0	0	0	0	0.899321	0	0.998635	0	1.05225	3.368
NDUFB2_ENST00000247866	1.12349	0.296856	0.275096	0.862303	0.488463	0.696306	0.696709	1.13845	0.152029	3.36074	0.23912	0.717347	0.371437	1.78306	1.00315	0	0.257646	0.367131	0	0.509962	0	2.06757	0	0.133982	0.963259	0.841597	0	0.917339	0.660764	0	0.423774	0	0	2.80807	0.445603	1.68623	0	0.266303	0.991449	0.225483	3.36074
C12orf57_ENST00000229281	0	1.58323	0.550191	0.61593	0.39077	0.52223	0	0	0	3.36074	0	0.269005	0.185718	0.198118	1.00315	0	0	0	0	0	0	0	0	0.267964	0	0	0.220037	0.183468	0	1.0928	1.27132	0	2.09052	0.234006	0	0	0	0.0665757	0	0	3.36074
USP16_ENST00000399976	0	0.296856	0.0916985	0.369558	0	1.04446	0	0.82796	0	0	3.34768	0.179337	0.742873	0	0.668768	0	0	0	0	0	0	0	0.176255	1.20584	0.963259	0.420799	0	0.183468	0	1.57849	0	0	0	0.936023	0.222802	0	0	0	0	0.0751608	3.34768
HEBP2_ENST00000607197	0	0	0	0	0	0.0870383	0	0	0.228043	0.387777	0	0	0	0	0	0	0	0.504805	0	0.182129	0	0.206757	0.484701	0.0669909	0	0	0	0.321069	0.0825955	0.182134	0	0	0	0.351009	0.557004	0	0	0	3.34614	0	3.34614
MAP1LC3B_ENST00000268607	1.15654	0.593713	0	1.10867	0	0	0.557367	0.103495	0.228043	0	0	0.807016	0	0	0.710566	0	0.0644114	0	0	0.364259	0.286344	0	0.220319	0.535927	0.481629	1.4728	0	0.642137	0.165191	0.48569	0.635661	0	0	0.702017	0.222802	0	0	1.26494	0	3.34466	3.34466
CCDC91_ENST00000545336	0.925228	0	0	0	0.683848	0	0	0.310485	0	0	0	0	0.185718	0	0	0	1.03058	0	0	0	3.14979	0	0	0	0	0	0	0.0917339	0	0	0	3.33655	0	1.87205	0	0	0	0	0	0	3.33655
LAMTOR4_ENST00000341942	0.859141	0.49476	0.825287	1.23186	0.195385	0	0.418025	0	0.304058	0.258518	0.23912	0	2.60006	0.594354	0.41798	0	0	0	0.153097	0.0728518	0	0	0.881275	0.937873	0.412825	0.140266	0.220037	0.366935	0	1.0928	1.05943	3.33655	0	0	0.222802	1.79864	0	0	0	0	3.33655
ACADM_ENST00000370841	0.660877	0.49476	0	0	0.293078	0	0	0	0	0	0	0	0	0	0	0	1.41705	0	0	0	0	0	0	0	0	0.561065	0.220037	0.183468	0.495573	0.48569	0.423774	3.33655	0	0	0	0	0	1.19836	0	0.90193	3.33655
IFI35_ENST00000415816	0.59479	0.296856	0	1.72461	0	0.174077	1.25408	0	1.52029	2.06815	0	0	0	2.57553	0.334384	0	1.41705	0.0917827	0	0.364259	0	2.8946	0	0.267964	0.412825	0.420799	0	0.366935	0.825955	0.849958	0	3.33655	0	0	0.111401	0	0	0	0	0	3.33655
ACP1_ENST00000272065	0.59479	0	0.550191	0	0.39077	1.04446	0	1.13845	0.152029	0	0	0.0896684	0	0	0.334384	0	0	0.367131	1.53097	1.38418	0	0	1.49817	1.4738	0.137608	0	0	0.550403	0.330382	0	0	3.33655	1.39368	1.63804	0	1.4614	0	0	0	0	3.33655
FAM96B_ENST00000422424	0	1.48428	0.550191	0.862303	0.39077	1.39261	0.557367	0	0.760144	0	0	0.448342	2.22862	0	0	0	0	0.183565	0	0.291407	3.14979	0	0.264382	0.669909	0	1.54293	0	0.275202	0	0.48569	1.05943	3.33655	0	0.234006	0.222802	0	0	0	0	0	3.33655
FAM46C_ENST00000369448	0	0.791617	0	0.61593	0.488463	1.74077	0	0.517475	0.760144	0	0.71736	1.7037	0.557155	0.396236	0.501576	0	0	0.183565	0.153097	0.218555	1.43172	0	0.264382	0	0.82565	0.280532	0	1.19254	0.660764	0.121423	0	3.33655	0	0	0.111401	2.58555	2.06502	0.665757	0	0	3.33655
ANAPC16_ENST00000299381	0	0.49476	0.183397	0.61593	0.293078	0.52223	0	1.03495	0.456086	0.258518	0	0.358674	0.742873	0.396236	0	0	0	0.183565	0	1.01992	1.14538	2.06757	0.264382	0.803891	0.412825	0	0.66011	0.458669	1.15634	0.971381	0.423774	3.33655	0.34842	0.468011	0.445603	0.674491	0	0.798908	0	0	3.33655
TMEM107_ENST00000532998	0	0	0	0	0	1.39261	0	0	0	0	0	0	0	0	0.668768	0	0	0	0	0	0	0	0	0	0	0	0	0	0	0	1.27132	3.33655	0	0	0.334202	0	0	0	0	0	3.33655
DERL2_ENST00000158771	0.462614	0.197904	0	0	0.39077	1.74077	0	0.310485	0	3.10222	1.1956	0.179337	1.48575	0.396236	0	0	0	0.275348	0.918583	0.291407	1.71807	0	0.793147	0.267964	0.550433	0.280532	0	1.10081	0.165191	0.364268	0	0	0	0	0	0	0	3.32878	0	1.05225	3.32878
CNOT4_ENST00000451834	0	0	0	0	0	0	0	0	0.456086	0	0	0.179337	0	0	0	0	0.257646	0	0	0	0	3.30811	0	0	0	0	0	0	0	0	0	1.85364	0	0	0	0	0	0	0	0	3.30811
PLEKHF2_ENST00000315367	0	0	0	0	0	0	0	0	0	0	0	0.448342	0.185718	0	0	0	0	0	0	0	0	3.30811	0	0	0	0	0	0	0	0	0	0	0	0	0	0	0	0.332878	0	0	3.30811
EIF3L_ENST00000412331	0	0	0.916985	0.739117	0.39077	2.26299	0.418025	0.41398	1.67232	0	2.15208	1.07602	1.48575	0.396236	0.167192	0	0.772937	0	0	0.655666	0	3.30811	0.969402	0.267964	1.51369	0	0.220037	0	0.165191	0.242845	0.211887	0.741455	0	2.80807	0	2.13589	0	1.19836	0	0	3.30811
PTPRC_ENST00000442510	0	0	0.458493	0	0	0	0	0.20699	0	0	0	0	0	0	0	0	0.772937	0	0	0.0728518	0	3.30811	0	0	0	0	0.440073	0	0	0	0	1.11218	0	0	0	0	0	0	0	0	3.30811
GTF3C5_ENST00000372097	0	0	0	0	0	0	0.278683	0	0	0	0	0	0	0	0	0	0	0	0	0	0	3.30811	0	0	0	0.420799	0	0	0	0	0.423774	0	0	0	0	0	0	1.26494	0	0	3.30811
G3BP2_ENST00000359707	0	0	0	0.492744	0	1.21854	0.278683	0	0	0	0	0	0	0	0	0	0.515291	0	0	0	0	3.30811	0	0	1.51369	0	0	0	0	0	0	2.96582	0	1.40403	0	0	0	0	0	0.526126	3.30811
MYL6_ENST00000550697	1.78437	2.17695	0.550191	0.61593	2.6377	3.30745	0.696709	1.55243	1.97637	1.29259	1.43472	0.358674	1.67146	1.38683	1.92271	2.24568	1.41705	0.734262	2.14336	1.67559	2.5771	0.827027	0.70502	0.937873	0.550433	2.10399	0.880146	0.275202	2.47786	2.54987	0	2.59509	0	2.10605	0.779805	0.337245	0	1.06521	0	1.7287	3.30745
SMDT1_ENST00000331479	1.38784	2.57275	0.64189	0.492744	0	3.30745	0.975392	2.48388	0	0.775555	1.91296	1.25536	1.11431	0.792472	1.00315	0	2.44763	1.19318	1.22478	0.291407	1.71807	2.48108	0.616892	0.669909	1.10087	0.701331	2.64044	1.28427	0	0.971381	1.05943	0	0	0	0.891206	3.26004	2.06502	1.13179	0	2.02934	3.30745
FAM136A_ENST00000037869	0.991316	0	0	0	0.39077	3.30745	0	0	0	0	0	0.269005	0	0.594354	0	0	0.644114	0.458913	0	0.0728518	0.859033	0	0	0	0	0	0.880146	0	0	0	0.211887	0	0	0.468011	0.668405	0	0	0	0	0	3.30745
PRCP_ENST00000313010	0	0.197904	0	0.492744	0	1.91484	0.278683	0	0	0	0	0.0896684	1.48575	0.198118	0.083596	0	0.386468	0.0917827	0.153097	0	0	0	0.0881275	0	0	0	1.32022	0.183468	0	0.242845	0	2.22436	0	0	0	0	0	0	0.247862	3.30708	3.30708
TAPBPL_ENST00000266556	0.528702	0.890569	0	1.23186	0	0.870383	0	1.86291	1.0642	1.29259	0.71736	0.986352	0.742873	1.38683	0.167192	0	1.03058	0	0	0.947073	0	2.48108	0.264382	1.07185	0	0	0	0.825605	3.30382	0.364268	2.54264	1.11218	0	0	1.22541	0	0	0	0	1.12741	3.30382
DERL1_ENST00000259512	1.18958	0.791617	0.366794	2.21735	2.44231	0.348153	0	1.34544	0	0	0	0	1.48575	1.18871	0.334384	0	2.31881	1.10139	0	0.728518	0	0	0.35251	0.133982	1.23848	2.66506	3.30055	0.458669	0.495573	0	0.847547	0.741455	0	0.234006	0	0	0	1.59782	0	1.12741	3.30055
EPRS_ENST00000366923	0	1.58323	0.0916985	0	0.0976925	0	0	0	0	0	0	0.269005	0	0	0.334384	0	0.386468	0.0917827	0	0.145704	0	0	0	0	0.412825	0.140266	3.30055	0	0	0.364268	1.27132	0	0	0	0	0	0	0	0	0.375804	3.30055
FBL_ENST00000221801	0	0.890569	0.275096	0	0	0	0	0	0.304058	0	0.23912	0.269005	0	1.98118	0	0	0.386468	0	0	0.0728518	0	0	0	0	0	0.420799	3.30055	0.642137	0	0	0	0	0	0	0.111401	0	0	0.332878	0	0	3.30055
DDX46_ENST00000452510	0	0.49476	0	0	0	0	0	0.41398	0.304058	0	0	0.53801	0.928591	0.990589	0	0	1.28823	1.00961	0	0	0	2.8946	0	0	0	0	3.30055	0	0	0	0	2.59509	0	1.87205	0	0	0	0	0	0	3.30055
AKR1B1_ENST00000285930	1.25567	0	0.0916985	0	0	0	0	0	0.152029	0	0	0.448342	1.48575	0	0	0	0	0.275348	0.459291	0	0	0	0	0	0.275217	0	0.220037	0	0	0	0	0	0	3.27608	0.668405	0	0	0	0	0	3.27608
RAC2_ENST00000249071	0	1.38533	0	0.492744	1.07462	0.348153	0	0.20699	0.152029	0	0	0.627679	0	0.594354	0.41798	0	0	0.275348	0.765486	0.655666	0.286344	0	0	0.133982	0	0.561065	3.08051	0.733871	0.165191	0	0.635661	0	0	3.27608	0	0	0	0	0	0.676448	3.27608
GHITM_ENST00000372134	0	0	0	0.739117	0.293078	0.174077	0	0.517475	0	1.55111	1.1956	0.896684	1.30003	0.990589	1.08675	0	0.128823	0.367131	0.306194	0.145704	0	0	0.881275	0	0	0	0	0	0.330382	0	0.635661	0.370727	2.43894	3.27608	0	0.112415	0	0	0	0	3.27608
CCNC_ENST00000520429	1.58611	0	0	0.246372	0.195385	0.52223	0	0.103495	0.608115	0	0	0	0	0	0	0	0.128823	0.458913	0	0	1.14538	0	0	0	0.412825	0	0	0	0.825955	0.242845	0.423774	0.741455	0	0	0	0	1.18001	3.26221	0	0.601287	3.26221
DNAJC3_ENST00000376795	1.0574	0.296856	0	0.369558	0	1.21854	0	0	0	0	0	0.986352	0.557155	0	1.08675	0	0	0.0917827	0	0.509962	0	0	0.616892	0	0	0	0	0.183468	0	0	2.75453	1.48291	0	0.234006	0.668405	2.2483	3.24503	0.0665757	0	0	3.24503
STARD7_ENST00000337288	0	0.395808	0	0	0	0	0	0	0	0	0	0	0.371437	0.198118	0	0	0.257646	0	0	0	0	0.827027	0	0.535927	0.275217	0	0	0	0.165191	0.728536	0	0	0.34842	0	0	0	3.24503	0	0	0.0751608	3.24503
CALM3_ENST00000291295	0	0.296856	0.733588	0.492744	0	0	0.139342	0.517475	0.152029	2.58518	0	1.9727	0.742873	0.594354	1.17034	0	0	0.826044	1.07168	0	1.43172	0	0.616892	0	0.963259	0.841597	0	0	1.8171	0	0.211887	1.85364	0	0.234006	0.668405	0	3.24503	0	0	0	3.24503
ASAH1_ENST00000262097	0	0.0989521	0.0916985	0	0	0.174077	0	0	0	0	0	0	0.371437	0	0.167192	0	0.386468	0	0	0.218555	0	0	0.0881275	0	0	0.420799	0	0.183468	0.825955	0	0	1.85364	0	0	0	0	3.24503	1.19836	0	0.676448	3.24503
REST_ENST00000309042	0	0	0	0.123186	0.195385	0	0	0	0	0	0	0.448342	0	0.594354	0	0	0.772937	0	0	0	0	0	0.440637	0	0	0	0	0	0	0	0	0	0	0	0	0	3.24503	0	0	0	3.24503
VPS26A_ENST00000373382	0	0	0	0	0	0	0	0	0	0	0	0	0	0.198118	0	0	0	0	0	0	0	0	0	0	0	0	0	0	0	0	0	0	0	0	0	0	3.24503	0	1.73504	0	3.24503
POLR2J_ENST00000292614	0	0	0.183397	0.492744	1.905	2.52411	0	0.0517475	0.760144	1.93889	0	0.85185	0.371437	0	0	0	0	0	0.765486	1.27491	0	0	1.23378	0.803891	0.481629	0	1.76029	0	0.165191	0.364268	0	0.741455	0	0.702017	0	0	3.24503	0.965347	0	0	3.24503
SLC50A1_ENST00000368404	0	0	0.366794	0	0	0	0	0	0	0	0	0	0.371437	0	0.167192	0	0.515291	0	1.68407	0	0	0	0	0	0	0	0	0	1.65191	0	0	0	0	0	0	0	3.24503	0.46603	0	0	3.24503
RBM25_ENST00000261973	0	0	0.64189	0.246372	0.488463	0	0.278683	0.310485	0	0.517036	0	0.269005	0.557155	0.990589	1.42113	0	0	0.550696	0	0	0	0	0.264382	0	0	0	1.10018	0	0	0.48569	0	0	0	1.40403	0.222802	0	3.24503	0.665757	0	0	3.24503
ACSF3_ENST00000317447	0	0	0	0	0	0	0	0	0	0	0	0	0	0.198118	0	0	0	0	0	0.80137	0	0	0	0	0	0	0	0	0	0	0	0	0	0	0	0	3.24503	0	0	0	3.24503
RHEB_ENST00000262187	0	0.296856	0.458493	0	0.39077	0	0.278683	0	0.456086	0	0	0.0896684	1.85718	0	0.083596	0	0.386468	0.367131	0	0.655666	0	0	0	0	0	0.140266	0.220037	0.183468	0.660764	1.21423	0.847547	0	0	0	0	0	0	0	0	3.23192	3.23192
CHMP4A_ENST00000347519	1.55306	0.0989521	0.0458493	0.369558	0.0976925	0.348153	0	1.34544	0	0	0	0.627679	0.185718	0	0	0	0	0.780153	0	0	0	0.827027	0	0	0	0	0	0	0	0.728536	0	0	0.69684	0	0.445603	0	0	0	3.22221	0	3.22221
RNASEH2C_ENST00000308418	0.726965	0.0989521	0	0.862303	1.85616	0.348153	0.557367	2.38039	0.608115	2.06815	0	0	0	2.1793	1.42113	0	1.03058	0.734262	0	0	1.43172	0	0	0	0	0.140266	0.880146	0.917339	0	0	1.05943	1.48291	0	0	0	0	0	1.13179	3.22221	0.826769	3.22221
OCIAD1_ENST00000264312	0.396526	0.593713	0.366794	0.739117	0	1.39261	1.11473	0.41398	0	0	0	0.358674	1.85718	0.594354	0.334384	0	0	0.0917827	0	0.0728518	0	0	0	0.133982	0	0.140266	0	0.275202	0	1.0928	0.635661	0	0	0	0.557004	0	0	1.26494	3.22221	0	3.22221
SRSF3_ENST00000373715	0.264351	0.0989521	0.550191	0	0.195385	1.74077	0.139342	1.13845	1.52029	0.258518	0	0	0.557155	0.792472	0	0	1.6747	0.183565	0	0.655666	0	1.24054	0	0.133982	0	1.12213	0	0.275202	0.825955	1.45707	0	0	0	0	0.111401	0	2.65502	0	3.22221	0	3.22221
RAB39B_ENST00000369454	0.0660877	0	0	0	0	0	0	0	0	0	0	0.269005	0	0	0	0	1.03058	0	0	0	0	0	0	0	0	0	0	0	0	0	0	0	0	0	0	0	0	0	3.22221	0	3.22221
PFDN2_ENST00000368010	0	0.791617	0	0	0	0.696306	0.278683	0	0	0	0.47824	0.627679	0.928591	0	0	0	0	0.458913	0	0.218555	2.5771	0	0.0881275	0.401945	0	0	0	0	0	0	0	0	1.04526	1.63804	0	0	0	0	3.22221	0	3.22221
STRBP_ENST00000447404	0	0.593713	0	0	0	0.52223	0.139342	0	0	0	0	0.358674	0	0	0.41798	0	0	0	0.153097	0.145704	0	0	0	0	0	0	0	0	0	0	0	0	0	0	0	0	0	0	3.22221	0	3.22221
PMM2_ENST00000268261	0	0.49476	0	0	0.586155	0	0	0	1.36826	0.775555	0	0	0	0	0	1.12284	0	0	0	0	2.00441	0	0	0.401945	0	0	0	0	0	0	0	0	0	1.17003	0	0	0	0	3.22221	0	3.22221
SYNGR2_ENST00000225777	0	0.296856	0	0	0.39077	0	0.83605	0.41398	0	1.55111	0	0	0	0	0	0	0	0.367131	0.459291	0.218555	0	0	0	0	0	0.981864	0	0	0	0	0	2.22436	0	0	0	0	0	0	3.22221	0	3.22221
MUTYH_ENST00000450313	0	0	0	0	0.586155	0	0.278683	0	0	0	0.71736	0	0	0	0	0	0	0	0	0	0	0	0	0	0	0	0	0	0	0	0	0	0	0	0	0	0	0	3.22221	0	3.22221
TMEM27_ENST00000380342	0	0	0	0	0	0	0	0	0	0	0	0	0	0	0	0	0	0	0	0	0	0	0	0	0	0	0	0	0	0	0	0	0	0.234006	0	0	0	0	3.22221	0	3.22221
UBQLN1_ENST00000376395	0	0	0	0	0.0976925	0	0.557367	0	0	0	0	0.269005	0	1.38683	0	0	0	0	0	0	0	0	0.176255	0.535927	0	0	0	0	0.330382	0	0.211887	0	0	0	0	0	0	0	3.22221	0	3.22221
BTN3A2_ENST00000356386	0	0	0	0	0	0	0.278683	0	0	0	0	0	0.185718	0	0	0	0.257646	0	0.306194	0	0	0	0.616892	0	0	0	0	0	0	0	0	1.48291	0	0	0	0	0	0	3.22221	0	3.22221
PITHD1_ENST00000246151	0	0	0	0.739117	0	0	0	0.41398	0	0	0	0	0	0	0	0	0	0	0	0	0	0	0	0	0	0	0	0.366935	0.330382	0.48569	1.05943	0	0	0	0	0	0	0	3.22221	0	3.22221
TXNRD1_ENST00000526691	0	0	0	0.123186	0	0	0	0	0	0	0	0	0	0	0	0	0	0	0	0	0	0	0	0	0	0	0	0	0	0	0	0	0	0	0	0	0	0	3.22221	0	3.22221
TNFRSF4_ENST00000379236	0	0	0	0	0.78154	0	0.139342	0	0	0	0	0	0	0	0	0	0	0.0917827	0	0.728518	0	0	0.0881275	0	0	0	0.220037	0.642137	0.330382	0.48569	0	0	0	0	0	0.22483	0.295003	0	3.22221	1.95418	3.22221
RASD1_ENST00000225688	0	0	0	0	0	0.174077	0	0	2.58449	0.258518	1.91296	0	0	0	0	0	0	0	0	0.364259	0	0	0.0881275	0	0	1.82346	0	0	0	0	0	0	0	0	0	0	0	0.0665757	3.22221	1.05225	3.22221
METTL14_ENST00000388822	0	0	0	0	0	0	0	0	0	0	0	0	0	0	0	0	0	0	0	0	0	0	0	0	0	0	0	0	0	0	0	0	0	0	0	0	0	0	3.22221	0	3.22221
SLC39A3_ENST00000269740	0	0	0	0	0.0976925	0	0	0.517475	0	0	0	0	0	0	0	0	0	0	0.153097	0	0	0	0	0	0	0	0	0	0	0	0	0	0.34842	0	0	0	0	0	3.22221	0	3.22221
TAF8_ENST00000372977	0	0	0	0	0	0	0	0	0	0	0	0	0	0	0	0	0	0	0	0	0	0	0	0	0	0	0	0	0	0	0	0	0	0	0	0	0	0	3.22221	0	3.22221
CCNH_ENST00000256897	0	0	0	0	0	0	0	0	0	0	0	0.0896684	0	0	0	0	0.386468	0.367131	0	0.0728518	0	0	0	0	0.688042	0	0	0.458669	0	0.48569	0	0	0	3.04207	0	0	0.295003	0	3.22221	1.20257	3.22221
SGK1_ENST00000237305	0	0	0	0	0	0	0	0	0	0	0	0	1.30003	0	0.585172	0	0	0	0	0	0	0	0	0	0	0	0	0	0.330382	0	0	0	0	0	0	0	0	0.0665757	3.22221	0	3.22221
UGT2B17_ENST00000317746	0	0	0	0	0	0	0	0	0	0	0	0	0	0	0	0	0	0	0	0	0	0	0	0	0	0	0	0	0	0	0	0	0	0	0	0	0	0	3.22221	0	3.22221
S100A11_ENST00000271638	0.0660877	0.692665	0.275096	1.84779	1.27	2.61115	0.139342	0.82796	2.28043	0	0.71736	0.448342	0.185718	1.78306	1.33754	0	0	0.642479	3.21504	0.582814	0.859033	0	1.05753	0.267964	0	0	0	0.183468	0.991146	1.82134	0	0	1.7421	1.63804	0	0	0	0	0	0	3.21504
SEC61G_ENST00000415949	2.64351	2.67171	0.64189	2.21735	1.56308	1.91484	0	2.1734	0.152029	2.32666	1.1956	1.43469	1.30003	0	1.50473	0	0.772937	0.550696	1.68407	1.01992	0.286344	2.8946	0.528765	1.07185	0.137608	1.54293	0.66011	1.55948	0.330382	1.45707	3.1783	0.370727	1.7421	2.10605	0.445603	1.01174	0.885008	0.199727	0	0.300643	3.1783
RNF181_ENST00000306368	0	0.49476	0	0.739117	3.02847	0	0.139342	1.55243	0.456086	0	2.3912	0.986352	0	0.396236	1.42113	0	0.257646	0.734262	0.918583	0.437111	1.71807	2.06757	0	0	0	1.82346	1.32022	0	0.660764	0	3.1783	0.741455	0	0	0.445603	0	0	0	0	0	3.1783
TMEM167A_ENST00000502346	0	0	0	0.492744	0.976925	0	0	0	0.304058	0	1.1956	0	0	1.78306	0	0	0	0.367131	0	0.291407	0	0	0	0.133982	0	0	0	0.0917339	0	0.121423	3.1783	0	0	0.468011	1.00261	0.112415	0	0.732332	0	0.526126	3.1783
RPS2_ENST00000343262truncextcor	0.495658	0.49476	0.64189	0.369558	0.879233	1.1315	0.696709	1.0867	1.67232	0.904814	0.95648	1.43469	0.742873	1.08965	0.752364	2.24568	0.966171	0.183565	0.306194	0.509962	0.286344	1.03378	0.264382	0.669909	0.344021	0.91173	2.86047	0.59627	0.330382	1.51778	0.741604	1.11218	2.09052	3.15908	0.167101	1.68623	3.09753	1.29823	1.9829	2.66821	3.15908
LMAN1_ENST00000251047	0.991316	0	0.183397	2.95647	0.78154	1.21854	0.418025	0.82796	1.0642	3.10222	3.10856	1.61403	3.15721	1.38683	3.00945	1.12284	0.515291	1.19318	0	0.582814	2.29075	1.24054	1.76255	0	2.47695	3.08586	0.66011	0.642137	1.32153	1.21423	2.33076	2.22436	0	0	1.44821	1.4614	2.95003	0	0	1.05225	3.15721
CCNL1_ENST00000295926	0.528702	0.593713	0	2.21735	0.293078	0.348153	0	0.41398	0	0.775555	0.47824	0.0896684	0.557155	0	0	0	0.128823	0	0	0.145704	0	0	0.35251	0.267964	1.6513	0	0	0	1.15634	3.15699	0	2.96582	0	0.936023	0	0	0	0.199727	1.48717	0	3.15699
POLR1D_ENST00000302979	0	0	0	0.246372	0	0	0	0.724465	0	0	0	0	2.22862	1.38683	0	0	0	0.458913	0	0.364259	3.14979	0	0	0	0.82565	1.40266	1.54026	0	0	0	0.847547	0	0	0.702017	0.668405	0	0	0	0	0	3.14979
RBM17_ENST00000379888	0	0	0	0	0.78154	0.696306	0	0.517475	2.28043	0	0	0	0.371437	0	0	0	0	0	0	0.218555	3.14979	0	0	0	0	0	0	0	0	0.242845	0.847547	0	0	0	0	0.562076	0	0	0	0	3.14979
TIGD3_ENST00000309880	0	0	0	0	0	0	0	0	0	0	0	0	0	0	0	0	0	0	0	0	0	0	0	0.133982	0	0	0	0	0	0	0	0	0	0	0	3.14762	0	0	0	0	3.14762
SAT2_ENST00000269298	0	0.49476	0.183397	0	2.73539	0.174077	0.975392	0	0	0	0	0	1.67146	0	0	0	0	0.275348	0.306194	0.0728518	0	1.65405	0.176255	0.937873	0	0	0.880146	0.183468	3.13863	1.57849	1.48321	0	0	0.702017	0.334202	1.23657	0	0	0	0	3.13863
CD83_ENST00000379153	0	0	0	0	0	0	0	0	0	0	0	0	0	0	0	0	0	0	0	0	0	0	0	0	0	0.140266	0	0	3.13863	0	0	0	0	0	0	0	0	0	0	0	3.13863
FAM26F_ENST00000368606	0	0.0989521	0	0	0	0	0	0	0	0	0	0	0	0	0	0	0	0	0	0	0	0	0	0	0	0	0	0	0.330382	0.607113	0	0	3.13578	0	0	0	0	0	0	0	3.13578
PLTP_ENST00000372431	0	0	0	0	0	0	0	0	0	0	0	0	0	0	0.250788	0	0	0	0	0	0	0	0	0	0	0	0	0.183468	0	0	0	0	3.13578	0	0	0	0	0	0	0	3.13578
SNF8_ENST00000502492	0	0	0	0	0	0.348153	0	0	0.456086	0.258518	0	0.358674	0	0.594354	0.501576	0	0	0.0917827	0	0.145704	0.286344	0	0	0	0.137608	1.2624	0.66011	0	0.991146	0.48569	0	0	3.13578	0.702017	0	0	0	0	1.23931	1.3529	3.13578
ATP5G1_ENST00000355938	2.1809	0.49476	0.550191	1.60142	0.976925	3.13338	1.81144	0.103495	0.912173	1.29259	0	0.358674	0	0.594354	0.083596	0	0.386468	0.275348	0.765486	0.947073	0	1.24054	1.05753	0.535927	0	0.140266	0.220037	0.0917339	0.495573	0	1.69509	0	0	2.10605	1.55961	0.786906	0	0.865484	0.247862	0	3.13338
MCTS1_ENST00000371317	1.12349	0.197904	0.458493	0	0.488463	3.13338	0	0	0	2.32666	2.3912	0.986352	0	0	0.501576	0	0.257646	0.0917827	0.306194	0	0.859033	0.413514	0.528765	0	0.137608	0.420799	0.220037	0	0	0.971381	0	0	0	0	0	0.899321	0	0	0	1.12741	3.13338
SRP72_ENST00000342756	0	0.395808	0.0916985	0.246372	0	3.13338	0	0	0.456086	1.55111	0.71736	0.0896684	1.48575	2.37741	0.250788	0	0.386468	0.0917827	0.459291	0.655666	0	0	0.0881275	0.267964	0	0.420799	0	0	0.660764	0	1.05943	0	0	1.17003	0.222802	0	0	0	0	0	3.13338
OPTN_ENST00000378757	0	0	0	0	0.293078	3.13338	0.139342	0	0	0	0	0.179337	0.185718	0	0	0	0.386468	0	0	0.874221	0	0	0	0	0	0	0.440073	0.458669	0	0	0	0	0	0.936023	0.222802	0	0	0	0	0	3.13338
DDX18_ENST00000263239	0	0	0.0916985	2.21735	0	3.13338	0.139342	0.724465	0	0.258518	0.23912	0.896684	0.371437	0.198118	0.083596	0	0	0	0	0	0.286344	0	0.440637	0	0.137608	0	0.220037	0.458669	1.32153	2.79272	0	0.370727	0	1.17003	0	0.112415	0	0	0	0	3.13338
TPD52_ENST00000379096	2.57742	0.197904	0.64189	0.123186	1.46539	0	0.557367	0.103495	1.52029	1.55111	0.47824	1.34503	1.11431	2.57553	0.919556	0	1.80352	1.10139	1.07168	0.509962	0	0	0.176255	0	0.550433	0.140266	0.220037	0.275202	1.8171	1.0928	0.423774	0	0	0.234006	0	0	0.885008	3.12906	2.47862	0.0751608	3.12906
MLEC_ENST00000228506	0.132175	0	1.19208	0	0	0.52223	0.418025	0.62097	0	0	3.10856	0.179337	0	0	0	0	1.15941	0	0.153097	0.80137	1.43172	0	0.881275	0.803891	0.412825	0	0	1.19254	0.825955	0.728536	0.847547	0	0	0.468011	1.11401	0	0	0.599181	1.9829	0.526126	3.10856
MRPS11_ENST00000325844	1.0574	0	0	0.246372	0.879233	0	0	0	0	3.10222	0	0	0	0	0	0	0	0	0	0	0	0	0	0	0	0	0	0	0	0.121423	0.635661	0	0	0	0	0	0	0	0	0	3.10222
NDUFB4_ENST00000184266	0.991316	1.97904	0.458493	0.61593	1.75847	1.74077	0	0.310485	0.152029	3.10222	0	0.986352	0.742873	1.18871	0.167192	0	0.257646	0.734262	0.612389	0.582814	1.71807	0	0.0881275	0	0.550433	0.981864	0.220037	0.458669	0.660764	1.69992	0	1.11218	0	3.04207	1.22541	0	1.77002	0.199727	2.47862	0.375804	3.10222
ARSA_ENST00000216124	0.925228	0.197904	0.275096	0.246372	0.683848	0	0	1.13845	1.21623	3.10222	0	0.53801	0.185718	1.18871	0	0	0	0	0.153097	0.655666	0.572688	0.827027	0.0881275	0.133982	0.275217	0.140266	0	0.733871	1.65191	0.364268	0	0	0.34842	0	0	0	0	0	0	0	3.10222
FIS1_ENST00000223136	0	0.890569	0.733588	0.61593	0.39077	1.91484	0	1.65592	0	3.10222	0	0.448342	1.67146	1.78306	1.50473	0	0	0.367131	1.22478	0.582814	0	0	0.264382	0.803891	0.82565	1.68319	1.76029	0.642137	1.65191	0.121423	0.423774	0.370727	0	0.936023	0.557004	0	0	1.79754	0	0.526126	3.10222
SCARB2_ENST00000264896	0	0.0989521	0	1.23186	0.683848	0.870383	0.557367	0	0.304058	3.10222	0.47824	0.269005	0.185718	0	0.334384	0	0	0	0.459291	0	0	0	0	0	0	0.841597	0	0	0.660764	0.242845	0	1.11218	0	2.10605	0.222802	0	0	0.865484	0	1.95418	3.10222
LY6E_ENST00000520466	0	0	0	0.739117	0.683848	0	0	0.517475	0.152029	3.10222	0	0.179337	1.11431	0	0	0	0	0.275348	0.765486	0	0	0	0	0.535927	0	0.561065	2.86047	0.642137	0	0.121423	0	0	0	0	0	1.23657	0	0	0	0	3.10222
NFKBIZ_ENST00000394054	0	0	0	0.369558	0	1.39261	0	0	0	3.10222	0	0	0.185718	0	0	0	0.128823	0	0	0	0.286344	0	0	0	0	0.280532	0	0.0917339	0	0	0	0	0	0	0	0	0	0	0.743587	0	3.10222
EIF4G1_ENST00000346169	0	0.989521	0	0	0	0	0	0	0	0	0	0	0	0	0	0	0	0	0	0	0	0	0	0	0	0	3.08051	0	0	0	0	2.59509	0	0	0.111401	0	0	0	0	0	3.08051
NDUFS5_ENST00000372967	0	0.395808	0.550191	0	0.879233	1.56669	0.139342	0.62097	0.608115	0	0	1.25536	2.0429	2.77365	2.1735	0	1.28823	0.550696	1.37787	1.01992	0	0	0.35251	0	0	0.701331	3.08051	0	0.825955	0.607113	0	0	0.69684	0	0.557004	1.12415	0	0.599181	0	0	3.08051
TNIP1_ENST00000389378	0	0.296856	0	0.246372	0.78154	0	0	0.310485	0.304058	0	0	1.16569	0	0.198118	0	0	0.772937	0.183565	0.612389	0.291407	0	0	0	0	0.412825	0	3.08051	0	1.32153	0.607113	0	1.48291	0	0	0.334202	0	0	0.0665757	0	0	3.08051
UQCRB_ENST00000287022	0.925228	0.197904	1.55888	0.123186	0.683848	1.21854	1.11473	0.41398	2.28043	1.03407	0.71736	0.358674	0	0.792472	1.00315	0	0.386468	0.734262	0.306194	0.218555	0.572688	0	0.793147	0	1.10087	1.12213	1.98033	0.458669	0.825955	1.57849	0.211887	2.22436	1.04526	3.04207	0.445603	0.22483	0	0.199727	0	1.42806	3.04207
ATP5H_ENST00000301587	0.793053	0.296856	0.366794	0.985489	0.0976925	0.52223	0.418025	0.82796	0.608115	1.03407	0	0.717347	0.185718	0	0.334384	0	0.257646	1.19318	0	0.364259	0	0	0.264382	0.133982	0.275217	0	0.880146	0	0	0.849958	0.635661	0	0	3.04207	0.111401	0.337245	0	0	0	0	3.04207
MFF_ENST00000304593	0.660877	0	0	0	0	1.04446	0	0.103495	0.152029	0.258518	0	0.179337	0.742873	0.594354	0	0	0.128823	0	0	0	0.859033	0	0	0	0.82565	0	0	0	0	0	0.211887	0	0	3.04207	0.334202	0	0	0.266303	0	0	3.04207
NDUFA1_ENST00000371437	0.396526	0.890569	0.366794	0.492744	1.17231	0.348153	0.139342	0.62097	0.456086	0.775555	0	0.807016	1.11431	0.594354	1.00315	0	0.644114	0.0917827	0.918583	0.437111	2.5771	1.24054	0.35251	0	0.137608	0.280532	0.220037	0	0.165191	1.21423	1.69509	0.370727	0	3.04207	1.22541	0	0.295003	0.532605	1.9829	0.676448	3.04207
IFNAR2_ENST00000404220	0.264351	0	0	1.60142	0.293078	0.174077	0.557367	0	0.152029	0	0	0.358674	0.557155	0	1.50473	0	0.386468	0	0	1.01992	0	1.65405	0.881275	0	0	0	2.20037	0.550403	0.991146	0.849958	0.211887	1.85364	0	3.04207	1.33681	1.68623	0	0	0	0	3.04207
TPI1_ENST00000229270	0	0.791617	0.916985	0.61593	0	0.870383	1.53276	0	1.52029	0	0	0.269005	0	0.594354	0.167192	0	0	0.275348	0	0.437111	0.286344	0.413514	0.0881275	0	0.275217	2.24426	0.220037	0	1.8171	1.0928	1.27132	0.370727	2.78736	3.04207	0	0	0.295003	0	0	0	3.04207
POLD4_ENST00000312419	0	0.791617	1.10038	0.985489	1.07462	0	0.278683	0	0.456086	0	0.47824	0.986352	0	1.18871	0	0	1.03058	0.0917827	1.07168	0.0728518	0	2.06757	0	0.401945	1.51369	0	0.66011	1.10081	1.65191	0.242845	1.48321	0	1.39368	3.04207	0	0	0	1.53124	0	1.05225	3.04207
FUNDC2_ENST00000369498	0	0.692665	0	0.492744	0	0	0	0	0	0	0	0.0896684	0.557155	0	0.501576	0	0	0.367131	0	0.0728518	0	0	1.05753	0	0.550433	0	0	0.642137	0.330382	0	0	0	0	3.04207	0.445603	0	0	0.133151	0	0	3.04207
ATP5F1_ENST00000369722	0	0.197904	0	0	0.293078	0	0	0	0.152029	0	0	0	0	1.78306	0.167192	0	0.90176	0	0	0	0	0.827027	0	0.133982	0.550433	0	0	0	0	0.48569	0.423774	1.48291	0	3.04207	0.111401	0	0	0.93206	0	1.95418	3.04207
RHOH_ENST00000381799	0	0	0.275096	0.246372	0	0	0.139342	0	0.304058	0	1.43472	0.269005	0	0	0	0	0.128823	0	0	0	0	0	0.264382	0	0	0	0.66011	0.366935	1.32153	0.364268	0	0	0	3.04207	0	0	0	0.93206	2.72648	0	3.04207
EIF3G_ENST00000253108	0	0	0.0916985	0.369558	0.683848	0.870383	0.139342	1.44893	0.152029	0	0	0.53801	0.928591	1.38683	0	0	0.257646	0	0.612389	0.0728518	2.29075	0	0	0.535927	0.275217	0.841597	1.32022	0.733871	0.495573	0.242845	0.423774	1.48291	0	3.04207	0.779805	2.92279	0	1.59782	0	0	3.04207
PRPF40A_ENST00000410080	0	0	0	0	0.39077	0	0.139342	0	0	0	0	0.179337	0	0.198118	0	0	0	0.0917827	0	0	0.859033	0	0	0	0	0.280532	0.220037	0	0.165191	0.242845	0	1.11218	0	3.04207	0	0	0	0	0	0	3.04207
ZCRB1_ENST00000266529	0	0	0.550191	0	0.293078	1.39261	0	0	0	0	1.1956	0	0	0	0.334384	0	0.644114	0.275348	0.306194	0.145704	0	0	0	1.4738	0	0.280532	0	0	0.330382	0	1.69509	0	0	3.04207	0.557004	0	2.95003	0	0	0	3.04207
IQCG_ENST00000265239	0	0	0	0	0.78154	0	0	0	0	1.29259	0	0	0.185718	0.792472	0	1.12284	0	0	0	0.437111	0	2.06757	1.41004	0	0	0	0	0	0.495573	0	0	0	0	3.04207	0	0	0	0	0	0	3.04207
MIOX_ENST00000395733	0	0	0	0.123186	0.0976925	0	0	0	0	0	1.1956	0	0	0	0	0	0	0.0917827	0	0	0	0	0	0	0	0.140266	0	0	0.660764	0.121423	0	0	0	3.04207	0	0	0	0	0	0	3.04207
GSTT1_ENST00000248935	0	0	0	0.739117	0.39077	1.21854	0	0.310485	0	0	0	0.448342	0	0.396236	1.00315	0	0	0	0.612389	0	0	2.48108	0.264382	0	0.688042	0	0	0	0	0	0	0.370727	0	3.04207	0	0	0	0	0	0	3.04207
PARP1_ENST00000366794	1.0574	0.49476	0	0	0.195385	0.174077	0.696709	0	0.760144	0	0	0.179337	0	0	0	0	0	0	0	0.218555	1.14538	2.48108	0.969402	0.937873	0	0.420799	0	0.275202	0	1.33565	0.635661	0	0	0.702017	0.445603	0	2.95003	0.266303	0	3.00643	3.00643
MCL1_ENST00000369026	1.91654	0.395808	0	2.09416	0	2.78522	0	0.41398	0	0.775555	2.3912	0.179337	0.371437	0	0.334384	0	0	0	0.306194	0.509962	0.286344	0	1.76255	0	2.33934	0.701331	0	0.0917339	0.330382	1.82134	0	1.11218	0	1.87205	0.334202	0	0	1.26494	2.97435	0.826769	2.97435
RNF141_ENST00000265981	0.726965	0	0	0	0	0	0	0	0	0	0	0	0	1.18871	0	0	0	0.275348	0	0	0	0	0	0	0	0	0	0	0.165191	0.121423	0	0	0	0	0.111401	0	0	0	2.97435	0	2.97435
STT3A_ENST00000392708	0.396526	0	0	0	0.0976925	0	0	0	0	0	0	0	0	0	0.167192	0	0.257646	0	0	0	0	0	0.0881275	0	0	0	0	0	0	0	0.211887	0	0	0	0	0.112415	0	0	2.97435	0	2.97435
PPIG_ENST00000260970	0	1.38533	0.366794	1.47823	0.586155	0	0.557367	0	0	0	0	0	1.11431	0.396236	0.334384	0	0	1.37674	1.68407	0	0	1.65405	0	1.07185	1.23848	0.841597	1.32022	0	0	0.48569	0	0	0	1.40403	0.222802	0	0	0.0665757	2.97435	0.375804	2.97435
HLA-DOB_ENST00000438763	0	0.49476	0.64189	0.61593	0.586155	0.696306	0	0.20699	0	0	0.23912	0.358674	0.742873	0	0.334384	0	1.54587	0	0	0.182129	1.14538	0	0	0	0	0	0.66011	0	0.825955	0.48569	0	0	0	1.17003	0	0	0	1.06521	2.97435	1.95418	2.97435
ST6GALNAC6_ENST00000373146	0	0.395808	0	0	0	0.348153	0	0	0	0	0	0	0	0	0	0	0	0	0	0	0	0	0	0	0	1.12213	0	0	0.330382	0	0	0	0	0	0	1.34898	0	0	2.97435	0	2.97435
ARL5A_ENST00000295087	0	0	0	0.862303	0.0976925	0.174077	0.557367	0	0.304058	0.517036	0	0.358674	1.30003	2.1793	0.585172	0	0.515291	0.275348	0.153097	0	0	1.24054	0.528765	0	0	0.280532	0	0	0.165191	0	0	0	0	0.468011	0.111401	0	1.47501	0.266303	2.97435	0.450965	2.97435
GPBP1_ENST00000454432	0	0	0	0.492744	0.586155	0	0.278683	0	0.760144	0	1.1956	0	2.22862	0	0.334384	0	0	0	0	0.364259	0	0	0	0	0	0	0	0.183468	0.495573	0.849958	0	1.11218	0	0.468011	0.222802	0	0.590005	0	2.97435	1.57838	2.97435
LMF2_ENST00000474879	0	0	0	0	0	0	0	0.310485	0	0	0	0.807016	0	0	0.167192	0	0	0	0	0.0728518	0	0	0	0	0	0	0	0	0.330382	0.121423	0	0	0	0	0	0	0	0	2.97435	0.0751608	2.97435
SLFN5_ENST00000299977	0	0	0	0	0	0	0	0	0	0	0	0	0	0	0	0	0	0	0	0	0	0	0	0	0	0	0	0	0	0	0	0	0	0	0	0	0	0	2.97435	0	2.97435
PPP3CC_ENST00000289963	0	0	0	0.61593	0	0	0	0.103495	0	0	0	0.358674	0	0	0	0	0	0	0	0.364259	0	0.413514	0	0	0	0	0	0	0.330382	0.48569	0	0	0	1.17003	0	0	0	0	2.97435	1.3529	2.97435
PWWP2A_ENST00000307063	0	0	0	0	0	0	0	0	0	0	0	0	0	0	0	0	0	0	0	0	0	0	0	0	0	0	0	0	0	0	0	0	0	0.234006	0	0	0	0	2.97435	0	2.97435
GANAB_ENST00000346178	0	0	0	0.739117	0.39077	0	0.139342	0	0	0	0	0	0	1.18871	0	0	0	0	0	0	0	0	0.176255	0	0	0	0	0	0	0.364268	0.635661	0	0	0.468011	0	0	0	0	2.97435	0	2.97435
VAV2_ENST00000406606	0	0	0	0	0	0	0	0	0	0	0	0	0	0	0	0	0	0	0	0	0	0	0	0	0	0	0	0	0	0	0	0	0	0	0	0	0	0	2.97435	0	2.97435
UQCRC1_ENST00000203407	0	0	0.733588	0	0	1.04446	0	0	0.152029	0	0	0.0896684	0.742873	0	0	0	0	0	0	0.364259	0	0	0.0881275	0	0	0	0.220037	0	0	0	0	0	0	0	0	0	0	0.798908	2.97435	0	2.97435
ATF1_ENST00000262053	0	0	0	0	0	0	0	0	1.0642	0	0	0	0.557155	0	0	0	0	0	0	0	0	0	0	0	0	0	0	0	0	0.121423	0	0	0	0	0	0	0	0	2.97435	0	2.97435
KIAA0586_ENST00000556134	0	0	0	0	0	0	0	0	0	0	0.95648	0	0	0	0	0	0	0	0.459291	0	0	0	0	0	0	0	0	0	0	0	0	0	0	0	0	0	0	0	2.97435	0	2.97435
ERMN_ENST00000410096	0	0	0	0	0	0	0	0	0	0	0	0	0	0	0	0	0	0	0	0	0	0	0	0	0	0	0	0	0	0	0	0	0	0	0	0	0	0	2.97435	0	2.97435
CHP1_ENST00000334660	0	0	0	0	0	0	0.139342	0	0.304058	0	0	0	0	0	0	0	0	0	0.459291	0	0	0	0.0881275	0	0.137608	0	0	0	0	0.121423	0	0	0	0.234006	0	0	0	0.0665757	2.97435	0	2.97435
DDX1_ENST00000381341	0	0	0	0	0	0	0	0	0.456086	0	0	0.0896684	0	0	0	0	0	0.275348	0	0.364259	0.286344	0	0	0	0	0	0	0	0	0	0	0	0	0	0	0	0	0	2.97435	0	2.97435
C9orf89_ENST00000375464	0	0	0	0	0	0.348153	0.557367	0	0	0	0	0	0.742873	0	0	0	0	0	0	0.0728518	0	0	0	0	0.963259	0	0	0	0	0	0	0	0	0	0	0	0	0.599181	2.97435	0	2.97435
CYTH2_ENST00000427476	0	0	0	0.862303	0	0	0.696709	0	0	0	0	0.0896684	0.371437	1.18871	0	0	0	0	0	0	0	0	0	0	0.137608	0	0	0.366935	0	0	0	2.22436	0	0	0	0	0	0	2.97435	0	2.97435
UTRN_ENST00000367545	0	0	0	0.739117	0	0	0	0	0.152029	0.258518	0	0	0	0.198118	0	0	0	0	0	0	0	0	0	0	0	0	0	0	0	0	0	0	0	0	0	0	0	0	2.97435	0	2.97435
LAMTOR5_ENST00000256644	1.32175	0	0.458493	0.246372	0.0976925	2.78522	0.418025	0.20699	0	0.517036	0.23912	1.25536	0	2.97177	0.167192	0	0.257646	1.19318	0	0.0728518	0	0	0.616892	0	0	0	0	0.275202	0	0.364268	0	0.370727	0	1.17003	1.33681	0	0.590005	0	2.47862	2.32999	2.97177
ZNF622_ENST00000308683	0.925228	0	0	0.123186	0.488463	0.696306	0	0.103495	0	1.03407	1.43472	0	1.85718	0	0	0	0	0	0	0.509962	0	0	0	0	1.23848	1.12213	0	0.275202	1.15634	0	0	2.96582	0	0	0	0	0	0	0	0	2.96582
UBL5_ENST00000358666	0.726965	1.28638	0.0916985	0.985489	0.683848	1.39261	0.557367	0.310485	0	0.775555	0	1.79337	2.41434	1.78306	1.58832	0	0.257646	1.56031	1.53097	0.728518	1.71807	0.827027	0.70502	0.535927	0.82565	1.96373	0.220037	0.642137	1.32153	1.21423	0.635661	2.96582	0	0.468011	0.779805	0.674491	0.295003	0.266303	1.48717	0.450965	2.96582
ARL1_ENST00000261636	0.726965	0.791617	0.0916985	0	1.27	0.696306	0	0	0	0	0	0.53801	0.371437	0	0.334384	0	0.644114	1.00961	0.612389	0.80137	0.286344	0.827027	0	0.133982	0.412825	0.701331	1.10018	0	0.330382	0	1.27132	2.96582	1.04526	0	0	0	0	0	0	0	2.96582
BLNK_ENST00000224337	0.726965	0.0989521	0	0.123186	0	0	0	0	0.912173	0	0	0.358674	0	0.198118	0	0	0.128823	0	0	0.509962	0	0	0	0	0.137608	0	0	0	0.330382	0	0	2.96582	0	0.936023	0.222802	0	0	1.19836	0	0	2.96582
TRAPPC3_ENST00000373166	0	1.97904	0	0.123186	0	0.52223	0.557367	0.310485	0	1.03407	0	0	0.371437	0	0.334384	0	0.772937	0	0.459291	0.509962	0	0	0.793147	0	0	0.420799	0	0.275202	0	1.45707	0	2.96582	0	1.87205	0	1.57381	0	0	0	0.977091	2.96582
BAG1_ENST00000472232	0	0.49476	0.64189	0	0.683848	1.04446	0	0.82796	1.21623	2.58518	0	0.269005	0.557155	0.198118	0.585172	0	0	0	0	0.0728518	0	2.48108	0.0881275	0.133982	0.963259	0.280532	1.76029	0.642137	0	0.242845	0.847547	2.96582	0	0	0	0	0	0.399454	0	0.826769	2.96582
FAM133B_ENST00000438306	0	0.49476	0	0.985489	0	0	0	0	0	0	0	0	0.185718	0	0.501576	0	0	0.275348	0	0	0	0	0	0	0	1.12213	0	0	0	0.364268	1.27132	2.96582	0	0.234006	0	0	0	0	0.247862	0	2.96582
PDCD5_ENST00000221784	0	0.0989521	0	0	0	0	0	0.310485	0.304058	0	2.15208	0	1.11431	0	0	0	0.386468	0	0	0.291407	0	0	0	0	0	0.420799	0	0.458669	0	0	0	2.96582	0	1.63804	0.334202	0.899321	0	0.532605	0	0	2.96582
APOPT1_ENST00000409074	0	0	0	0.492744	0	0	0	0	0	0	0	0	0.557155	0	0	0	0	0	0	0	0	0	0.264382	0	0	0.420799	0	0	0	0	0.635661	2.96582	0	0	0	1.01174	0	1.66439	0	0	2.96582
IMMT_ENST00000449247	0	0	0	0	0	0	0	0	0	0	0	0	0	0	0.585172	0	0	0	0	0	0	0	0	0	0	0	0	0	0.330382	0	0	2.96582	0	0	0	0	0	0	0	0	2.96582
FAM214A_ENST00000261844	0	0	0	0	0	0	0	0	0.304058	0	0	0	0	0	0	0	0	0	0	0	0	0	0.35251	0	0	0	0	0	0.330382	0	0	2.96582	0	0	0	0	0	0	0	0.0751608	2.96582
RNF11_ENST00000242719	0.198263	0	0	0	0	0	0	0	0	0	0	0.358674	0	1.38683	0	0	0	0	0	0	0	0	0	0	0	0	0.220037	0	0	0	0	0	0	0	0	0	2.95003	0	0	0	2.95003
GLO1_ENST00000373365	0	1.28638	0	0	0	0.696306	0	0.103495	0	0.775555	0	0.269005	0.742873	0	0.083596	0	0.128823	0.458913	0	0.364259	0.572688	0	0	0.267964	0.412825	0.701331	0	0.275202	0.495573	0.728536	0	0	0	0	0.445603	0	2.95003	0	0	1.12741	2.95003
PABPC4_ENST00000372858	0	0.49476	0.458493	0	0.0976925	0	0.278683	0.310485	1.21623	0	0.23912	0	0	0	0.083596	0	0.257646	0.550696	0.306194	0	0	0.413514	0.0881275	0.267964	0.82565	0.561065	0	0.0917339	0.165191	0.849958	0	0	1.39368	0	0	0	2.95003	0.732332	0	0.0751608	2.95003
GOLGA7_ENST00000520817	0	0	0	1.23186	0	0	0	0.310485	0	0.517036	0	0	0	0	0	0	0	0	0	0	0	0	0.176255	0.803891	0.137608	0	0	0	0	0	0.423774	0	0	0	0	0	2.95003	0.732332	0	0	2.95003
DOCK8_ENST00000453981	0	0	0	0	0	0	0	0	0	0	0	0	0	0	0	0	0	0	0	0	0	0	0.35251	0	0	0	0.880146	0	0	0	0	0	0	1.87205	0	0	2.95003	0	0	0	2.95003
PCNP_ENST00000265260	0	0	0	0.246372	0.0976925	0	0.139342	0	0.152029	0	0	0	0.371437	0.396236	0	0	0	0	0	0.291407	0	0	0	1.07185	0	0	0	0.275202	0.660764	0	0	0	0	0	0	0	2.95003	0	0	0.450965	2.95003
AAMDC_ENST00000393427	0	0	0.0916985	0	0	0	0.139342	0	0	0	0	0	0	0	0	0	0.128823	0	0	0	0	0	0	0	0.688042	0	0	0.733871	0.165191	0	0	0	0	0	0	1.91106	2.95003	0	0	0.0751608	2.95003
DUSP12_ENST00000367943	0	0	0.550191	0	0	0	0	0	0	0.258518	0	0	0	0	0	0	0	0	0	0	0	0	0	0	0	0.420799	0	0	0	0	0	0	0	0	0	0	2.95003	0	0	0	2.95003
TECPR2_ENST00000359520	0	0	0	0	0	0.348153	0	0	0	0	0	0	0	0	0	0	0	0	0	0	0	0	0	0	0	0	0.440073	0	0	0	1.05943	0	0	0	0	0	2.95003	0	0	0	2.95003
PDLIM2_ENST00000308354	0	0	0	0	0	0	0	0	0	0	0	0.358674	0	0	0	0	0	0	0	0	0	0	0	0	0	0	0	0	0	0	0	0	0	0	0	0	2.95003	0	0	0	2.95003
RPS2_ENST00000526586	0.495658	0.395808	0.64189	0.369558	0.78154	1.1315	0.557367	1.19019	1.52029	0.904814	0.95648	1.34503	0.742873	1.08965	0.668768	2.24568	1.22382	0.183565	0.306194	0.437111	0.286344	1.03378	0.176255	0.669909	0.344021	0.91173	2.86047	0.59627	0.330382	1.27494	0.741604	1.11218	1.7421	2.92507	0.167101	1.68623	2.80253	1.23165	1.9829	2.51789	2.92507
MDK_ENST00000405308	0.59479	0	0	0	0.586155	0.52223	0	0	0.152029	0	0	0.627679	0.928591	0.594354	0.083596	0	0	1.56031	1.68407	0.874221	0	0	0.70502	0.401945	0	0.981864	2.86047	0	0.330382	0.48569	1.27132	0	0	0	0	2.92279	0	1.79754	0	1.95418	2.92279
EMC4_ENST00000267750	0.264351	1.38533	0.183397	0.492744	0.293078	0	0	0.517475	0	0	0.23912	0.358674	1.30003	1.18871	0.919556	0	0.128823	0	0	0.437111	0.572688	0	0.70502	0.669909	0.137608	0	0.220037	0.917339	0	0.849958	0.635661	1.85364	0	0	0.557004	2.92279	0	1.93069	0.991449	0.751608	2.92279
CLIC2_ENST00000369449	0.132175	0	0	0	0	0	0	0	0	0	0	0.179337	0	0	0	0	0	0	0	0	0	0	0	0	0	0	0	0	0	0	0	0.741455	0	0	0	2.92279	0	0	0	0	2.92279
LPIN1_ENST00000256720	0	0	0	0	0.586155	0	0	0	0	0	0	0	0	0	0.083596	0	0	0	0	0	0	0	0	0	0	0	0	0	0	0	0	0	0	0	0	2.92279	0	0	0	0	2.92279
RALY_ENST00000246194	0	0	0	1.23186	0.586155	0.348153	0.139342	0.931455	1.21623	2.32666	0	0	0.185718	0.990589	1.00315	0	0.257646	0.367131	0	0.145704	0	0	0.264382	1.87575	1.23848	1.82346	0.66011	0	0.165191	2.91414	0	0.741455	0	0.234006	0	0	1.47501	1.39809	0	1.12741	2.91414
RARRES3_ENST00000255688	0	0.0989521	0	0	0	0.870383	0	0.724465	2.1284	0	1.1956	0.627679	1.11431	0.594354	0	0	0.90176	0.0917827	2.90885	1.74844	0	0	0	0	0	0	0	0.366935	0.165191	0.728536	0	0	0	0.468011	0	1.79864	0	0	0	0	2.90885
PDIA4_ENST00000286091	1.0574	0.296856	0.825287	0	0.488463	0	0.139342	0.724465	1.21623	0	0	0.986352	2.22862	0.594354	0.250788	0	0.257646	0.0917827	1.22478	0.364259	0.859033	2.8946	0.264382	0.133982	0.137608	0	0	0.733871	1.15634	1.0928	0.211887	0.370727	0.69684	1.40403	0	0	0	2.13042	1.23931	0.450965	2.8946
SURF1_ENST00000371974	0	0.296856	0.0916985	0	0.39077	0.52223	0.139342	1.03495	0	0	0.71736	0	0.371437	0	0.41798	0	0.772937	0.550696	0	0.145704	1.43172	2.8946	0	0	0	0.701331	1.32022	0	0	0	0.423774	0	1.04526	0.468011	0	1.23657	0	0.865484	0	0	2.8946
GSTZ1_ENST00000216465	0	0	0	0	0	0	0	0	0	1.03407	0	0	0	0	0	0	0	0	0	0	0	2.8946	0	0	0	0	0	0	0	0.849958	0	0	0	0.936023	0	0	0	0	0	0	2.8946
FAM172A_ENST00000395965	0	0	0	0	0	1.04446	0	0	0	0	0	0	0	0	0	0	0	0	0	0	0	2.8946	0	0	0	0	0	0	0	0	0	0	0	0	0	0	0	0	0	0	2.8946
FAM32A_ENST00000263384	0	0	0	0	0	0.348153	0	0	0	0	0	0	0	0	0	0	0	0	0	0	0	2.8946	0	0	0	0	0	0	0	0.728536	0	0	0	0	0	0	0	0	0	0.526126	2.8946
TRADD_ENST00000345057	0	0	1.00868	0.492744	0.0976925	0	0	0.62097	0.456086	0	0	0	0	0.792472	0.334384	0	0	0	1.07168	0	0	2.8946	0	1.20584	0	0.280532	0.66011	0.458669	2.47786	0.48569	0	0	0	0	0	0	0	2.13042	0	0	2.8946
RP11-108K14.8_ENST00000468317	0	0	0	0.246372	0	0	0	0	0	0	0.11956	0	0	0	0	0	0	0	0	0	0	2.8946	0	0	0	0	0	0.642137	0	0.121423	0	1.11218	0	0	0.557004	0	0	0	0	0	2.8946
BMI1_ENST00000376663	0	0	0	0	0.293078	1.56669	0	0	0.152029	0	0	0.179337	0	0	0.250788	0	0	0	0.306194	0	0	2.8946	0.264382	0.937873	0	0.420799	0.220037	0.366935	0.165191	0	1.69509	0	0	0	0	0	0	0	0	0	2.8946
GLI4_ENST00000523522	0	0	0.550191	0	0	0	0	0.103495	0	0	0	0	0	0	0	0	0.128823	0	0	0	0	2.8946	0.0881275	0	0	0	0	0.366935	0	0	0	0	0	0	0	0	0	0	0	0	2.8946
TCTN1_ENST00000551590	0	0	0	0	0.195385	0	0	0	0	0.517036	0	0	0	0	0.41798	0	0	0	0	0	0	2.8946	0	0	0	0	0	0	0	0.242845	0	0	0	0	0	0	2.65502	0	0	0	2.8946
LENG1_ENST00000222224	0	0	0	0	0	0	0	0	1.0642	0	0	0.627679	1.48575	0	0	0	0	0	0	0.437111	0	2.8946	0	0	0	0	0	0	0	0	0	0	0	0	0	0	0	0.798908	0	0	2.8946
ABCF2_ENST00000287844	0	0	0	0	0.0976925	0	0	0	0	0	0	0	0	0.198118	0	0	0	0	0	0	0	2.8946	0	0.133982	0	0.420799	0	0	0	0	0	0	0	0	0	0	0	0	0	0	2.8946
HMG20B_ENST00000333651	0	0	0	0	0	0.870383	0	0.62097	0.152029	0	0	0	0.742873	0	0	0	0	0	0	0	0	2.8946	0.528765	0	0	0	0	0.458669	0	0	0	0	0	0	0	0	0	0	0	0	2.8946
CCM2_ENST00000258781	0	0	0.458493	0	0.195385	0	0	0.517475	0.760144	0.775555	0	0.807016	0	0	0.334384	0	0	1.10139	0.306194	0	0	2.8946	0	0	0	0	0	0	0.991146	0	0.423774	0	1.04526	0	0	0.786906	0	0.665757	0	0	2.8946
RGCC_ENST00000379359	1.25567	0.49476	1.92567	1.35505	0	0	1.11473	0	1.0642	0	0.47824	1.7037	0	0	0.250788	0	1.15941	1.19318	0	1.74844	0	0	1.49817	0.669909	2.88978	0	1.54026	1.46774	0	2.42845	0.635661	0	0	0	0.557004	0	0.590005	0	0	0	2.88978
INSIG1_ENST00000340368	0	0.0989521	1.19208	0	0.78154	0.870383	0	0	0	0	0	0	0	0	0	0	0	0	0.306194	0	0	0	0.264382	0	2.88978	0	1.10018	0	0.660764	0	0	0	0	0	0	0	0	0	0	0.601287	2.88978
GOLGA4_ENST00000361924	0.59479	0.791617	0	0.369558	0.0976925	1.56669	0	0	0	1.29259	2.86944	0.179337	0	0	0.167192	0	0.386468	0	0	0.509962	0	0	0	0	0	0	0	0.183468	0.495573	0	0.423774	1.11218	0	1.63804	0.779805	0	0	0.46603	0	0	2.86944
RILP_ENST00000301336	0	0.692665	0	0	0	0	0.975392	0	0	0	2.86944	0	2.0429	0	0.919556	0	0	0	0	0	0	0	0.528765	0	1.51369	0	0	0	1.15634	0	0	2.59509	0	2.57406	0.445603	0	0	0	0	0	2.86944
PEX14_ENST00000356607	0	0.296856	0	0	0	0	0	0	0	0	2.86944	0	0	0.396236	0	0	0	0	0	0	0	0	0	0	0	0	0	0	0	0	0	0	0	0	0	0	0	0	0	0	2.86944
NDUFV2_ENST00000318388	1.0574	0	0.64189	1.23186	0.683848	1.04446	0	0.724465	0.152029	0	0	0.269005	0.742873	0.396236	0.668768	0	0.128823	0.275348	0	0.364259	2.86344	0.827027	0.881275	0.401945	0	0.420799	0.440073	1.19254	0.495573	0.728536	0	0.370727	0	0.702017	0.111401	0.449661	0	0	0	0	2.86344
KIF5B_ENST00000302418	0.59479	0	0	1.10867	0	0	0	0	0	0	0.71736	0	0	0	0.250788	0	0	0.275348	0	0	2.86344	1.24054	0	0	0	0.420799	0.66011	0	0.495573	0	0	0	0	0	0	0	0	0	0	1.57838	2.86344
SEC14L1_ENST00000436233	0	0.395808	0	0.985489	0.195385	1.56669	0.557367	0	0.304058	0	1.43472	0.269005	0.185718	1.58494	0.334384	2.24568	0.515291	0	0	0.0728518	2.86344	0	0	0.267964	0.963259	0.561065	0	0.0917339	1.15634	1.33565	0.635661	0	0	0.702017	0	0	0	0	0	0.526126	2.86344
ZNF763_ENST00000343949	0	0	0	0	0	0	0	0	0	0	0	0	0	0	0	0	0	0	0	0	2.86344	0	0	0	0	0	0	0	0	0	0	0	0	0	0	0	0	0	0	0	2.86344
EMD_ENST00000369842	0	0	0	0	0.0976925	0	0	0	0.152029	1.80963	0.23912	0	0	0	0.668768	0	0	0	0	0	2.86344	0	0.264382	0	0	0	0	0	0	0	0	0	0	2.10605	0	1.01174	0	0	0	0	2.86344
RHBDD3_ENST00000216085	0	0	0	0	0.0976925	0	0	0	0	0	0	0.358674	0	0	0	0	0	0	0	0	2.86344	0	0	0	0	0	0	0	0	0	0	0	0	0	0	0	0	0	0	0	2.86344
NRAS_ENST00000369535	0	0	0	0	0	0	0	0	0	0	0	0.896684	0	0	0	0	0	0	0	0	2.86344	0	0	0	0	0.420799	0	0	0	0	0	0	0	0	0	0	0	0	0	0	2.86344
LDHB_ENST00000350669	0.991316	0	0.366794	0.492744	0.39077	0.696306	0	0.931455	0.152029	0.258518	0.95648	1.07602	0	1.38683	0.250788	0	0.386468	0	0	0.0728518	0	0	0.616892	0	0	0.561065	0	0.733871	0	0.48569	0.423774	0	0	0.936023	0	1.34898	0.295003	2.86275	1.23931	0	2.86275
HSPB11_ENST00000194214	0.859141	0	0	0	0.39077	0	0	0.41398	0	0	0	0.358674	0	0.396236	0.919556	0	0	0	0	0.291407	0	0	0.35251	0	0	0.701331	2.86047	0.0917339	0	0	0	0	0	0.468011	0	0	0	0	0	0	2.86047
SUPT16H_ENST00000216297	0	0	0	0	0	0	0	0	0.608115	0	0.71736	0	0	0	0	0	0	0	0	0	0	0	0	0.937873	0	0	2.86047	0	0	0.48569	0	0	0	0	0	0	0	0	0	0	2.86047
GRB2_ENST00000316804	2.57742	1.28638	0.275096	0	1.66077	1.39261	0	1.24194	0.760144	2.8437	0	0.448342	0	0.396236	0	0	0.386468	2.38635	0	0	0	1.65405	0.176255	0.133982	0	0	0	0.0917339	0.330382	0.971381	0	0.741455	0	0.468011	0	0	0	0.798908	0	0	2.8437
PSMB3_ENST00000225426	2.37916	0.593713	0.458493	0.492744	0.976925	0.870383	0	1.55243	1.36826	2.8437	0.47824	0.53801	2.22862	0	1.42113	0	1.03058	0.0917827	1.22478	0.291407	0	0	0	1.74176	0.275217	0	1.76029	0	0.165191	0.728536	1.48321	0.741455	0	1.63804	0	2.13589	0	0.599181	0	0.150322	2.8437
C21orf59_ENST00000290155	0	0	0.0916985	0	0	1.74077	0.139342	0	0	2.8437	0	0.448342	0	0	0	0	0	0.0917827	0	0.364259	0	0	0	0	0	0	1.54026	0	0	0	0	0	0	1.40403	0.334202	0	0	0	0	0	2.8437
P2RX5-TAX1BP3_ENST00000550383	0	0	0	0	0	0	0.0696709	0.310485	0.152029	2.8437	0	0	0	0	0	0	0	0	0	0	0	0	0.0881275	0	0	0	0	0	0	0	0	0	0	0.117003	0	1.12415	0	0	1.23931	0	2.8437
ARPC3_ENST00000228825	0.793053	0.197904	0.366794	0.246372	0.586155	0	0.696709	0.62097	0.912173	0.775555	2.63032	0.717347	0.371437	0.396236	0	0	1.80352	0	0.765486	0.655666	0	0	0.35251	0.937873	0.963259	0	0.440073	0.550403	2.80825	0.242845	1.90698	1.48291	1.39368	0	0.334202	0	0	1.19836	0	0.826769	2.80825
EIF4A1_ENST00000293831	0	1.08847	1.00868	0.739117	1.85616	1.04446	0.557367	1.24194	1.97637	0	0	0.179337	0	0	0	0	0.386468	0	0.153097	0.509962	0	0	0.70502	0	0.82565	0.280532	1.76029	0.275202	2.80825	0.849958	1.48321	1.48291	0	0.702017	0	0	1.77002	0.133151	0	0	2.80825
RPL6_ENST00000202773trunc	0.59479	1.28638	0.825287	1.10867	1.27	2.61115	1.11473	2.58738	1.90036	2.06815	2.3912	1.9727	1.11431	1.58494	1.00315	2.24568	2.18999	0.826044	0.459291	1.52989	2.00441	1.24054	1.23378	1.4738	1.92652	1.61306	2.20037	0.458669	0.495573	1.69992	1.27132	2.59509	0.69684	2.80807	1.11401	2.02347	2.06502	1.66439	1.48717	0.375804	2.80807
PSMB5_ENST00000361611	0.0660877	0.791617	0	0.862303	0	1.21854	0	0.41398	0.760144	0	0	0	0.742873	2.57553	0.334384	0	0	0.367131	0	0.364259	0	1.65405	0	0.535927	0.137608	0.701331	2.20037	0	0.991146	0.364268	0	0	0	2.80807	0	0	0	0	0	0	2.80807
CYSTM1_ENST00000261811	0	0.296856	0	0.246372	0.195385	1.21854	0	0	0	0	0	0	0	0.990589	0.41798	0	0.128823	0	0	0	0	0	0.35251	0	0.412825	0.140266	0.220037	0	0.991146	0	0	1.11218	0	2.80807	0	0	0	0.0665757	0	0	2.80807
SYAP1_ENST00000380155	0	0.197904	0	0	0	0	0	0	0	0	0	0	0	0	0	0	0	0.550696	0	0	0	0	0	0	0	0.280532	0	0	0	0	0	0	0	2.80807	0	0	0	0	0	0	2.80807
PRR13_ENST00000429243	0	0.0989521	0.550191	0	0.683848	0.696306	0	0	0.152029	0	0	0.269005	0	0	0	0	0.386468	0	1.07168	0.145704	0	0.413514	0	0.401945	0.963259	0.561065	0	0.0917339	0.495573	0	0	0	0	2.80807	0.334202	0.786906	0	0.93206	0	0	2.80807
TCEA1_ENST00000521604	0	0.0989521	0.458493	0.369558	0.0976925	0.174077	0	0.103495	0	0	0.23912	0.448342	0	0	0.167192	0	0.128823	0.0917827	0	0	0	0	0.264382	0	0	0.561065	0	0.458669	0.330382	0.242845	0.211887	0	0	2.80807	0.891206	0	0	0	0	0.0751608	2.80807
RGN_ENST00000352078	0	0	0	0	0	0	0	0	0	0	0	0.53801	0	0	0	0	0	0	0	0	0	0	0	0	0	0	0	0.0917339	0	0	0	0	0	2.80807	0	0	0	0	0	0	2.80807
ZDHHC4_ENST00000396706	0	0	0.550191	0	0	0	0.139342	0.103495	0	0	0	0	0	0	0.167192	0	0	0	0.153097	0	0	0	0	0	0	0.420799	0	0	0	0	0.211887	0	0	2.80807	0	0	0	0	0	0	2.80807
COX6A1P2_ENST00000423336	0.363483	0.296856	0.0916985	0.492744	0.683848	1.21854	0.278683	0.0517475	0.760144	0.387777	0.47824	0.134503	0.835732	0.89153	0.083596	2.8071	0.0644114	0.504805	0.153097	0.218555	1.0022	0.62027	0.132191	0.535927	0.0688042	0.0701331	0.440073	0.183468	0.330382	0.242845	0.529717	0	0.17421	1.17003	0	0.22483	0.147501	0.46603	0	0.112741	2.8071
PRICKLE4_ENST00000456057	2.11481	0.989521	0.0916985	1.35505	1.27	0.696306	1.81144	0	1.82435	1.55111	0	0.358674	0.742873	0.990589	0.167192	0	0.128823	0.367131	0.459291	1.74844	0	0	0.35251	0	0.275217	0	1.10018	0.917339	0.165191	2.30703	0	0.741455	2.78736	1.17003	0.111401	1.91106	0	0.732332	2.23076	0	2.78736
TMEM19_ENST00000266673	0.859141	0	0	0	0.683848	0.870383	0.557367	0	0	0	0	0	0	0	0.083596	0	0	0	0.459291	1.23848	0	0	0	0	0	0	1.10018	0	0	0.121423	0	0	2.78736	0	0.779805	0	0	0.46603	0	0	2.78736
TBCB_ENST00000221855	0	0	0.183397	0	0	0	1.25408	0	0	0	0	0.448342	0	0	0	0	0.644114	0	0	0	0	0	0.176255	0	0	0	0.220037	0.0917339	0	0	0	0	2.78736	0	0	0	0	0	0	0	2.78736
HLA-F_ENST00000376861	0.793053	0.593713	0	0	1.07462	0	0	0.41398	0	0	0	0	2.78577	0	0	0	1.03058	0.367131	0	0.218555	0	0	0	0	0.412825	0	0.220037	0	0	0.242845	0.635661	0	0	0	0	0	0	0.665757	0	0	2.78577
HSPA13_ENST00000285667	0.462614	0	0	0	0	0	0	0.103495	0	0	0.23912	0	2.78577	0	0	0	0.772937	0.275348	0	0	0	0	0	0	0	0	0	0	0.495573	0	0	0	0	0	0	0	0	0.46603	0	0	2.78577
RAD50_ENST00000378823	0	0.395808	0	0	0	0	0	0	0.760144	0	0	0.0896684	2.78577	0.792472	1.08675	0	0	0.183565	0	0	0	0	0	0	0	0	0	0.183468	0	0	0	0	0	0	0.557004	0	0	0	0	0	2.78577
PTPN2_ENST00000309660	0.0660877	0.296856	0	0	0	2.78522	0	0	0	0	0	0	0	0	0.083596	0	0	0	0	0	0	0	0	0	0	0	0	0	0	0.364268	0.847547	0	0	0	0	0	0	0.665757	0	0	2.78522
CYP20A1_ENST00000356079	0	0	0	0	0	2.78522	0	0.62097	0	0	0	0	0	0	0	0	0	0	0	0	0	0	0	0	0	0	0	0	0	0	0	0	0	0.234006	0	0	0	0	0	0	2.78522
MRPL18_ENST00000367034	0.925228	0	0	0	0	0.696306	0	0.310485	0	1.29259	0	0.627679	1.11431	0.990589	0	0	0.515291	0	0	0	0	0.413514	0	0	0.963259	0.280532	0	0.550403	0.330382	0.242845	0	0	0	0	0.445603	0	0	0	0.247862	2.78095	2.78095
NDUFB8_ENST00000299166	0.726965	0.197904	1.10038	0.123186	0	0.696306	0	1.13845	0	0	0	0.986352	0.742873	1.98118	0.83596	2.24568	0	0	0	0.509962	0.859033	0	0.70502	0	0.550433	0.701331	1.10018	0	0.825955	0.121423	0	1.11218	1.04526	1.17003	0	1.79864	0	1.19836	2.23076	2.78095	2.78095
ERH_ENST00000557016	0.396526	0.197904	1.00868	0.246372	0.0976925	0.348153	0	0.62097	0	0	0	1.07602	0	2.77365	0.334384	0	0.386468	0.0917827	0	0.582814	0.286344	0	0	0	0.688042	0	0.440073	0	0.495573	0	0	0	0.34842	0	0.334202	0.562076	0	0.46603	0.991449	0.450965	2.77365
TMEM123_ENST00000398136	0	0	0.275096	0	0.0976925	0	0	0	0.152029	0	0	0	0	2.77365	0.250788	0	0	0.183565	0	0	0	0	0	0	0	0	0	0.183468	0	0	0	0	0	0.234006	0	0	0	0	0	0	2.77365
EAF2_ENST00000273668	1.0574	2.77066	0.275096	1.47823	0.976925	0.348153	0.278683	0.517475	0.152029	0	0	1.61403	0.557155	2.1793	2.0899	0	2.44763	0.367131	0	1.31133	1.43172	1.24054	1.23378	2.67964	0.550433	1.12213	0	0.825605	1.48672	1.57849	0.211887	1.48291	0	2.10605	0	0	0	0	0	0	2.77066
LRPAP1_ENST00000500728	2.04872	0	0.550191	0.369558	1.95385	1.04446	1.11473	0.931455	1.82435	0	0	2.33138	2.22862	1.58494	2.75867	0	0.90176	1.00961	0	0.947073	0	2.06757	0	1.33982	0	1.96373	1.76029	1.37601	0.991146	2.18561	0.635661	1.85364	0	0	0	0	0	1.06521	0	2.55547	2.75867
SDF2_ENST00000247020	0	0	0	0	0.879233	0	0	0.103495	0.608115	0	0	0	0	0	0	0	0.257646	0.642479	2.75575	0	0	0	0	0	0	0	0	0	0.330382	0	0.423774	0	0	0	0.891206	0	0	0.0665757	0	0	2.75575
NDUFB7_ENST00000215565	0.396526	0.296856	0.458493	2.58691	0.488463	0.174077	0.139342	0.103495	0.304058	0.258518	0.71736	0.717347	2.0429	0	0.250788	0	1.03058	0	0	0.655666	2.00441	2.06757	0.35251	0.267964	0.688042	0.140266	1.76029	0.275202	0.330382	1.45707	2.75453	0	0	1.40403	1.67101	1.68623	0	0.998635	0	1.20257	2.75453
COMMD3_ENST00000376836	0	1.28638	2.29246	0.369558	2.6377	0.52223	0.696709	0.517475	0	0	0	0.807016	0	1.58494	1.25394	0	0.128823	1.19318	0.765486	0.80137	0.859033	0	0.176255	0.937873	0.412825	0.841597	0	0.733871	1.15634	0	2.75453	2.22436	0	0.702017	0.334202	0	0	2.197	0	0.375804	2.75453
NKTR_ENST00000232978	0	0.49476	0	0	0.293078	0	0	0	0	0	0	0.807016	0	0	0.668768	0	0	0	0	0	0	0	0	0	0	0	0	0	0	0	2.75453	0	0	0	0.891206	1.12415	0	0	0	0	2.75453
S100PBP_ENST00000373475	0	0	0	0	0	0	0	0	0	0	0	0	0	0	0	0	0.128823	0	0	0	0	0	0.176255	0	0	0	0	0	0	0	2.75453	0	0	0	0	1.34898	0	0	0	0	2.75453
UBALD2_ENST00000327490	0.660877	0.197904	0	0.739117	0	0	0.83605	0	0	0	0	0	0	0	0	0	0	0	0.153097	0	0	0	0.176255	0	2.75217	0	0.220037	0	0.495573	0	0	0	0	0.702017	0.334202	0.562076	0	0	0	0	2.75217
LSM3_ENST00000306024	1.85046	0.395808	1.28378	1.35505	1.07462	0.870383	0.278683	0.62097	2.73652	0.517036	0	0.807016	0.557155	0.396236	0.501576	0	1.54587	0.550696	0.153097	1.23848	1.14538	2.06757	0	0	0	2.10399	0.220037	0.275202	0.660764	0.728536	2.33076	0.370727	0	0	0	0	2.06502	1.99727	0	0	2.73652
TCEB2_ENST00000409906	0.528702	0.593713	0.733588	0.739117	0.293078	2.08892	0.139342	0.724465	2.73652	0.517036	0.71736	0	0.557155	1.98118	0.668768	0	0.772937	0.550696	0.306194	0.655666	2.00441	0	0.881275	0.669909	1.23848	1.40266	0.440073	1.00907	0.495573	0.121423	0.635661	0	0.69684	0	0.445603	0.674491	0	0.332878	1.73504	0.450965	2.73652
ARHGDIB_ENST00000228945	0	0.0989521	0.64189	0.246372	0.195385	0	0	0	2.73652	0	0.47824	1.7037	0.557155	0.198118	0.167192	0	1.15941	0.642479	0.306194	0.655666	0	0	0.793147	0	1.10087	0.561065	0	0	0	0	1.48321	0	1.39368	1.17003	0.557004	0	0	0.93206	0	0	2.73652
CREB3L2_ENST00000330387	0.660877	0.49476	0	0	0.293078	0.52223	1.11473	0	0	0	0	0	0	0	0.501576	0	0	1.37674	0	0	0	0	0.35251	1.07185	0	0.140266	0	0	0	0	0.211887	0	0	1.87205	0	0.786906	0	0.0665757	2.72648	0	2.72648
CCDC130_ENST00000221554	0.660877	0	0	0	0	0	0	0	0	0	0	0	0	0	0	0	0	0	0	0	0	0	0	0	0	0	0	0.0917339	0	0	0	0	0	0	0	0	0	0	2.72648	0	2.72648
POU2AF1_ENST00000393067	0.132175	1.08847	1.00868	1.10867	0.488463	0.870383	0	0	0	1.80963	1.43472	0.0896684	0.371437	0.198118	0.585172	0	0	0	0	0.145704	0	2.48108	0.70502	0	0	0.561065	2.64044	0.183468	0.660764	0.364268	2.54264	0	0	0.936023	0.222802	0	0	0.266303	2.72648	1.27773	2.72648
PYCR1_ENST00000329875	0	0.395808	0	0	0	0	0	0.517475	0	0	0	0.0896684	0	0.198118	0	0	0	0.367131	0	0	0	0	0	0	0	0.420799	0	0	0	0	0	0	0	0	0	0	0	0	2.72648	0	2.72648
OGT_ENST00000373719	0	0.395808	0	0.369558	0	0.174077	0	0.20699	0	0	0	0	0	0	0.250788	0	0	0	0.306194	0	0	0	0	0	0.137608	0	0	0	0	0	0	0	0	0	0	0.112415	0	0	2.72648	0	2.72648
C14orf1_ENST00000256319	0	0.296856	0.0916985	0.492744	0.586155	1.56669	0.557367	0	0	0	0	0.986352	0	0.594354	0	0	1.15941	0.275348	0.306194	0	0.572688	0	0.0881275	1.07185	0	0	0	0.458669	0.165191	0.849958	0	0	0	0	1.11401	0	0	0	2.72648	0	2.72648
TMA7_ENST00000438607	0	0.197904	0.183397	0	0.293078	0	0	0.41398	0.304058	0	0.23912	0.448342	0.371437	0.198118	0	1.12284	0.515291	0.275348	0	0.291407	0	0	0.176255	0.535927	0	0.420799	0	0	0.825955	0.121423	0	0	0	0.468011	0	0	0	0.266303	2.72648	0.150322	2.72648
MYL12B_ENST00000237500	0	0.197904	0	0.985489	0	0	0.696709	0.931455	0.456086	0	0	0.53801	0	0	0.083596	0	0	0	0.918583	0.0728518	0	0.827027	0.176255	0	0	0.140266	0.66011	0.183468	0.660764	0.364268	0.211887	0	0	2.10605	0.557004	1.68623	1.77002	0.46603	2.72648	0	2.72648
FAM49A_ENST00000381323	0	0	0	0.369558	0	0	0	0	0	0	0	0	0.742873	0	0	0	0	0	0	0	0	0	0	0	0	0	0	0	0.165191	0	0	0	0	1.40403	0	0.899321	0	0	2.72648	0.300643	2.72648
LIPT1_ENST00000393473	0	0	0	0	0	0	0	0	0	0	0	0	0	0	0	0	0	0	0	0	0	0	0	0	0	0	0	0	0	0	0	0	0	0	0.445603	0	0	0	2.72648	0	2.72648
LSM14A_ENST00000544216	0	0	0	0	0	0	0	0	0	0	1.1956	0	0.185718	0	0	0	0.257646	0	0	0	0	0	0	0	0	0.561065	0.880146	0	0	0	0	0	0	0	0	1.68623	0	0	2.72648	0	2.72648
TMEM30A_ENST00000230461	0	0	0.183397	0	0.0976925	0	0	0	0	0	0	0	0	0	0	0	0	0	0.153097	0	0.572688	1.65405	0.176255	0	0	0	0	0	0	0	0	0	0	0	0	0	0	0	2.72648	0	2.72648
ZNF791_ENST00000343325	0	0	0	0.123186	0	0	0	0	0.304058	0	0	0.53801	0.742873	0	0	0	0	0	0	0	0	0	0	0	0	0	0	0	0	0	0	0	0	0	0	0	0	0	2.72648	0	2.72648
GGT7_ENST00000336431	0	0	0	0	0.0976925	0	0	0	0	0	0	0	0	0	0	0	0	0.367131	0	0	0	0	0	0	0	0	0	0	0	0	0	0	0	0	0	0	0	0	2.72648	0	2.72648
TMEM70_ENST00000312184	0	0	0.366794	0.369558	0.195385	0	0	0	0	0	0	0	0	0	0.250788	0	0.386468	0	0	0.291407	1.14538	0	0	0	0	0	0.66011	0	0	0	0	0	0	0	0	0	0	0.665757	2.72648	0	2.72648
CHCHD10_ENST00000484558	0.59479	0.593713	0	0.492744	0.683848	0.174077	2.64749	0	0.760144	2.58518	0.47824	0.269005	0.928591	2.37741	0.250788	0	0.386468	0.642479	0.306194	0.218555	0.572688	0	0.881275	0	2.06413	0	1.54026	1.10081	0.495573	0.48569	1.48321	2.22436	0.34842	0.936023	0.668405	0	0	1.46466	1.23931	2.70579	2.70579
IFI16_ENST00000295809	0	0.296856	0.275096	0.739117	1.07462	1.21854	0	0	0.152029	0	0	0	0	1.98118	0	0	0.386468	0	0	0	0	0	0.264382	0.267964	0	0.420799	0	0	0.165191	0	0	2.22436	0	0.234006	0	0.22483	0	0	0	2.70579	2.70579
SNX3_ENST00000230085	0	0.197904	0	2.21735	0	0.696306	0.418025	0.82796	0.456086	0.517036	0	0	0	2.37741	0.167192	0	0.386468	0	0	0.437111	0	0.827027	0	0	0	0	0	0.275202	1.98229	2.06418	2.11887	0.370727	0	0	0	1.4614	0	0	0	2.70579	2.70579
HIST1H2BF_ENST00000359985	0	0	0	0	0	0	0	0	0	0	0	0	0	0	0	0	0	0	0	0	0	0	0	0	0	0.280532	0	0	0	0	0	0	0	0	0	2.69796	0	0	0	0	2.69796
SLC25A4_ENST00000281456	0	0	0.0916985	0.123186	0	0	0	1.44893	0	1.80963	0	0	0	0	0	0	0	0	0	0.509962	0	0	0.176255	0.267964	0.137608	0	0	0	0.330382	0.971381	0	0	0	0	0	2.69796	0	0	0	0.526126	2.69796
PGAP2_ENST00000278243	0	0	0	0	0	0	0	0	0	0	0	0	0	0	0	0	0	0	0	0	0	0	0	0	0	0	0	0	0	0	0	0	0	0	0	2.69796	0	0	0	0	2.69796
IGLV2-8_ENST00000390317	0	0	0	0	0	0	0	0	0	2.45592	0	1.07602	0	0	0	0	0	0	0	0	0	2.68784	0	0	0	0	0	0	0	0	0	0	0	0	0	0	0	0	0	0	2.68784
C14orf2_ENST00000286953	1.71828	0.296856	0.550191	0.123186	0.586155	0.348153	0	0	0.152029	1.29259	0	0	1.48575	0.792472	1.00315	0	0	0	0.612389	0.291407	0.572688	0	0.35251	0.669909	0.412825	0.140266	0.880146	0.550403	0.660764	0.364268	0.423774	0	0	0.468011	0.891206	0.449661	2.65502	1.06521	1.23931	0	2.65502
TFG_ENST00000240851	1.32175	0	0.275096	0	1.07462	0.348153	0.139342	0	0	0.775555	0	0.269005	0	0	0	0	0.128823	0	0	0.145704	0	0	0.440637	0	0	0.701331	0	0.642137	0	0	0.635661	1.48291	0	0	0	0	2.65502	0	0	0	2.65502
DNAJC1_ENST00000376980	0.859141	0.890569	0.825287	0	0.39077	2.26299	0.139342	0	0	2.58518	0	2.51072	0.928591	0	0.41798	0	1.03058	1.65209	1.07168	0.0728518	0	0.827027	0	0	0	0	0.440073	0.183468	0.165191	0.728536	2.11887	0	0.34842	0.234006	0.668405	0	2.65502	1.46466	0	0	2.65502
SIK1_ENST00000270162	0.793053	0.0989521	0	0.61593	0	0.870383	0	0	0	0	0	0.0896684	0	0.396236	0	0	0	0	0	0	0	0	0	0	0	0	0	0.275202	0.330382	0	0.847547	0	0	0.702017	0	0	2.65502	0	0	0.826769	2.65502
TRAPPC6A_ENST00000006275	0	0.791617	0	0.246372	0	0	0.557367	0.931455	0	0	0	0	0.557155	0.198118	0.083596	0	0	0	0	0.145704	1.43172	0	0	0	0	0.701331	0.220037	0.642137	0	0	0	0	0	0	0	0	2.65502	0	0	0	2.65502
OTUD1_ENST00000376495	0	0.296856	0	0	0	0	0	0	0	0	0	0	0	0	0.334384	0	0	0	0	0	0	0	0	0	0	0	0	0	0	0.121423	0	0	0	0	0	0	2.65502	0	0	0.826769	2.65502
CORO1B_ENST00000341356	0	0.0989521	0.458493	0	0.0976925	0	0	0	0.608115	0	0	0	0	0	0	0	0	0.275348	0	0	0	0	0	0	0	0	1.10018	0.366935	0	0.242845	0	0	0	0	0.334202	0	2.65502	0	0	0	2.65502
SVIP_ENST00000354193	0	0.0989521	0.458493	1.47823	0.586155	0.696306	0.975392	0.724465	0.152029	0.258518	0.47824	0.358674	0.371437	0	0	0	0.644114	0.458913	0.765486	0.145704	0	1.65405	0	0.267964	0.137608	0.420799	0	1.19254	0.991146	0	1.27132	0	0.34842	1.17003	1.00261	0	2.65502	1.19836	0	0	2.65502
CTDSP1_ENST00000273062	0	0	0	0	0	0	0	0	0	0	0	0	0	0	0	0	0	0	0	0.364259	0	0	0	0	0	0	0	0	0	0	0	0	0	0	0	0	2.65502	0	0	0	2.65502
TMEM237_ENST00000409444	0	0	0	0	0	0	0	0	0	0	0	0	0	0	0	0	0	0	0	0	0	0	0	0.133982	0	0	0	0	0	0	0	0	0	0	0	0	2.65502	0	0	0	2.65502
TRIP12_ENST00000283943	0	0	0	0	0	0	0	0	0	0	0	0	0	0	0	0	0	0	0	0	0	0	0	0	0	0	0	0	0	0	0	0	0	0	0	0	2.65502	0	0	0	2.65502
SMG7_ENST00000347615	0	0	0	0	0	0.696306	0	0	0	0	0	0	0	0	0	0	0	0	0	0	0	0	0	0	0	0.420799	0	0	0	0	0	0	0	0	0	0	2.65502	0	0	0	2.65502
TMCO1_ENST00000367881	0	0	0.366794	0	0	0.870383	0	0	0	0.258518	0.47824	0.269005	0	0.198118	0	0	0.644114	0.183565	0	0.437111	0	0	0.0881275	0.937873	0.137608	0.420799	0	0	0	0.121423	0	1.48291	1.39368	0	0.668405	0	2.65502	0	0	0	2.65502
KCNN4_ENST00000262888	0	0	0.275096	0	0	0	0	0	0	0	0	0	0	0	0	0	0	0	0	0	0	0	0	0	0	0	1.32022	0	0	0.364268	0	0	0	0.234006	0	0	2.65502	0	0	0	2.65502
TMEM55B_ENST00000250489	0	0	0	0	0.683848	0	0	0	0	0	2.63032	0	0.185718	0	0	0	0	0	0	0	0	0	0	0	0	0.420799	0	0	0	0.607113	0	0	0	0	0	0	2.65502	0.46603	0	0	2.65502
PIAS1_ENST00000249636	0	0	0	0	0	0	0.139342	0.20699	0.456086	0	0	0	0	0	0	0	0	0	0	0.291407	0	0.827027	0	0	0.412825	0.701331	1.32022	0	0	0.364268	0	0	0	0	0	0	2.65502	0	0	0	2.65502
SIAH1_ENST00000380006	0	0	0	0	0	0	0	0	0.152029	0	0	0	0	0	0	0	0	0	0	0	0	0	0	0	0	0	0	0	0	0	0	0	0	0	0	0	2.65502	0	0	0	2.65502
TSPAN13_ENST00000262067	0	0	0.366794	0	0.488463	0.348153	0.139342	0	0	0	0	0	0	0	0.250788	0	0	0	0	0	0	0	0.0881275	0	0.550433	0	0	0.0917339	0	0	0	0	0	0	0.222802	0	2.65502	0	0	0	2.65502
TGFBR3L_ENST00000565886	0	0	0	0.739117	0	0.52223	0.139342	0.62097	0	0.258518	0	0	0	0	0	0	0	0	0	0	0	0	0	0	0	0	0	0	0.495573	0	0.847547	0	0	0	0	0	2.65502	0	0	0	2.65502
CSTB_ENST00000291568	0.59479	0.296856	0.275096	0	0.0976925	2.26299	0.278683	0.62097	0.608115	0	0	0	0	1.58494	0.585172	2.24568	0	0	1.83717	1.23848	0	0	0	0	1.37608	0.140266	2.64044	0	1.15634	1.0928	0	0	0	2.34006	0.668405	0.899321	0	0	0	0	2.64044
TOMM20_ENST00000366607	0	0.791617	0.275096	0.492744	0	0.348153	0	0.41398	1.97637	0.258518	1.91296	0.179337	2.0429	0.396236	0.250788	0	0.772937	0.458913	1.07168	0	0	1.65405	0	0.267964	0.412825	0.420799	2.64044	0.366935	0.825955	0.364268	1.05943	1.11218	0.34842	0.936023	0.557004	0	0	0	0	2.02934	2.64044
NCF1_ENST00000289473	0	0.593713	0.275096	0	0	0.174077	0	0.517475	1.21623	1.03407	0	0.358674	0	0.990589	0	0	0	0	0.612389	0.437111	0.859033	0	0	0.669909	0	0.561065	2.64044	0.183468	0.495573	0	0.423774	0	0	0.936023	0.334202	0	0	0.732332	0	0	2.64044
SKAP2_ENST00000345317	0	0	0	0.123186	0	0	0	0	0	0	0	0	0	0	0.501576	0	0	0	0.765486	0.0728518	0	0	0	0	0	0	2.64044	0.0917339	0	0	0	0	0	0	0	0.112415	0	0	0	0	2.64044
RFT1_ENST00000296292	0	0	0.183397	0	0	0	0	0	0	0	0	0	0	0	0	0	0	0	0	0	0	0	0	0	0.137608	0	2.64044	0	0.165191	0	0	0	0	0	0	0	0	0	0	0	2.64044
ARGLU1_ENST00000400198	0	0.989521	0	0	0	0.174077	0.557367	0	1.0642	0	2.63032	0	0.928591	0	0	0	0	0	0	0	0	0	0	0	0.963259	0	0	0.183468	0	0.121423	0	0	0	0.468011	0.111401	0	0	1.06521	0	0	2.63032
TIAL1_ENST00000369093	0	0.49476	0	0	0	0	0	0.103495	0	0	2.63032	0.269005	0	0	0	0	0	0	0	0	0	0	0	0.401945	0.412825	0	1.10018	0.0917339	0	0.121423	0	0	0	2.57406	0.334202	0	0	0	0	0	2.63032
TUBA4A_ENST00000248437	0	0.49476	0	0.246372	0.586155	1.39261	0	0	0	0	2.63032	0.448342	0	1.78306	0	0	0.128823	0	0	0.437111	0	0	0.440637	0	0.275217	0.420799	1.98033	0	0	0	0	0	0	0	0.222802	0	0	0	0	1.95418	2.63032
PDE4B_ENST00000371045	0	0	0	1.35505	0	0.174077	0	0	0.152029	0	2.63032	0.179337	0	0.594354	0	0	0.128823	0	0	0	0	0	0.528765	0	0	0	0	0	0.330382	0.48569	0	0	0	2.10605	0	0	0	0	0	0	2.63032
RTF1_ENST00000389629	0	0	0.275096	0	0	0.696306	1.53276	0	0.608115	0	2.63032	0	0.557155	0.198118	0	0	0.515291	0.183565	0	0.218555	0	0	0	0.133982	0	0	0.440073	0	0	0	0	0	0	1.63804	0	0	0	0	0	1.05225	2.63032
NIPAL2_ENST00000430223	0	0	0	0	0	0	0	0	0	0	2.63032	0	0	0	0	0	0	0	0	0	0	0	0	0	0	0	0	0	0	0	0	0	0	0	0	0	0	0	0	0	2.63032
CHID1_ENST00000323578	0	0.296856	1.28378	0.246372	0.293078	2.61115	1.25408	0.82796	0	0	0	0.179337	2.0429	0	0	2.24568	0.772937	0.275348	0.612389	0.218555	0	0	0	0.803891	0.137608	0	0.440073	1.00907	1.8171	0.849958	1.05943	0	0	0.234006	0.445603	0	0	0	0	0	2.61115
C19orf43_ENST00000242784	0	0	1.00868	0	0.488463	2.61115	0.418025	0.103495	0.152029	0	0.23912	0.807016	2.60006	0.990589	0.083596	0	0.772937	0.458913	0	0.364259	0	1.65405	0	1.4738	0	0.701331	2.4204	0.0917339	1.98229	0.242845	0	0	0	0.234006	0.334202	0.337245	0	1.73097	0	0.977091	2.61115
SPINK2_ENST00000248701	0	0	0.64189	0	0	0	0	0	0	0	0	0	0	0	0	0	0	0	2.60265	0	0	0	0.35251	0	0	0	0	0.183468	0	0	0	0	0	0	0	0	0	0	0	0	2.60265
CCL5_ENST00000293272	0	0	0	0	0.0976925	0	0	0	0	0	0	2.60038	0	0	0	0	0	0	0	0	0	0	0	0	0	0	0.220037	0	0	0	0	0	0	0	0	0	0	0	0	0	2.60038
UBE2G1_ENST00000396981	1.85046	0	0	0.739117	0.488463	0.870383	0.418025	0.41398	0	0	0.71736	0	1.30003	0.990589	0	0	0	0	1.37787	0	0.859033	0	0	0	0	0	0.66011	0.0917339	0	0	0.847547	2.59509	1.39368	0	0	0.562076	0	0	1.73504	0.526126	2.59509
ST6GALNAC4_ENST00000335791	0	0.395808	0	0	0.39077	0.52223	0.139342	0	0	0	1.1956	0	0	0.198118	0	0	0	0.0917827	0.153097	0	1.14538	0	0	0	0.688042	0	0	0	0.165191	0.48569	0	2.59509	1.04526	0	0.334202	0	0	1.13179	0	0	2.59509
XRCC5_ENST00000392133	0	0.296856	0.0916985	0.862303	0.293078	0	0	0	0.608115	0	0.23912	0.0896684	0	0	0	0	0.772937	0.367131	0	0	0	0	0.440637	0	0	0.701331	1.10018	0.183468	0.495573	0	0	2.59509	0	0	0	0	0	0	0	0	2.59509
ING5_ENST00000313552	0	0	0	0	0.0976925	1.04446	0	0	0	0	0	0	0	0	0	0	0	0	0	0	0	0	0	0	0	0	0.440073	0	0	0	0	2.59509	0	0	0	0	0	0	0	0	2.59509
S100A4_ENST00000368716	0	0	0	0	0	0	0.557367	0	0.152029	0	0	0.807016	0	0	0	0	0.257646	0	0	0.291407	0	2.06757	0	0	0	0	0	0.366935	0	0.121423	0	2.59509	1.7421	0	0	0	0	0	0	0.526126	2.59509
SIVA1_ENST00000329967	0	0	0.183397	0	0.0976925	0	0	0.20699	2.43246	0	0	0.448342	0	0	0	0	0	0.458913	0	0.364259	0	0	0.881275	0.937873	1.37608	0	0	0.917339	1.48672	0.121423	1.05943	2.59509	0	0.234006	0.111401	0.112415	0	2.39672	0	1.27773	2.59509
CAPZA2_ENST00000361183	0	0	0.0916985	0	0	1.04446	0	0.517475	0	0	0	0.0896684	0	0.198118	0.167192	0	0	0	0	0.145704	0	0.827027	0.264382	0.133982	0	0	0.440073	0	0.660764	0	0.211887	2.59509	0	0	0	0	0	0.532605	0	0	2.59509
PKM_ENST00000335181ext	0	0	0.0916985	0.492744	0.293078	0	0	0	0	0	0	0	0	0.594354	0	0	1.15941	0.0917827	0	0.509962	0	0	0	0	0	0	0	0	0.660764	0	0	2.59509	0	0	0.111401	0	0	1.13179	0.991449	0.977091	2.59509
PHIP_ENST00000275034	0	0	0.0916985	0	0	0	0	0	0	1.80963	0	0	0	0.594354	0	0	0	0.275348	0	0	0.286344	0.413514	0	0	0	0	0	0	0.660764	0	0.635661	2.59509	0	0.936023	0	0	0	0	1.23931	0	2.59509
NPM2_ENST00000397940	0	0	0	0	0	0	0	0	0	0	0	0	0	0	0	0	0	0	0	0	0	0	0	0	0	0	0	0	0	0	0	2.59509	0	0	0	0	0	0	0	0	2.59509
TP53RK_ENST00000372114	0	0	0	0	0	1.04446	0	0	0	0	0	0	0	0	0	0	0.257646	0	0	0	0	0	0	0.937873	0	0	0	0	0	0.242845	0.635661	2.59509	0	0	0	0	0	0	0	1.05225	2.59509
ELL_ENST00000262809	0	0	0	0	0	0	0	0	0	0	0	0	0	0	0	0	0	0	0	0	0	0	0	0	0	0	0	0	0	0	0	2.59509	0	0	0	0	0	0	0	1.3529	2.59509
SNRPA1_ENST00000254193	0.660877	0	0	0.61593	0	0	0	0	0.304058	0	0	0.269005	0	0.594354	0.167192	0	0	0	0	0	0.572688	0	0	0	0	0	0	0	0	1.45707	0	0	0	0	0	2.58555	0	1.06521	0	0	2.58555
GCN1L1_ENST00000300648	0	0	0	0	0	0	0	0	0	0	0	0	0	0	0	0	0	0	0	0	0	0	0	0	0	0	0	0	0	0	0	0	0	0	0	2.58555	0	0	0	0	2.58555
LSM7_ENST00000252622	1.91654	0.890569	0	1.10867	0	0	0.557367	0.310485	0.304058	2.58518	0	0.358674	1.85718	0.990589	0.585172	0	0.386468	0.183565	0	0.0728518	0.286344	0	0.264382	0.267964	0.82565	0	0.220037	0	0	0	0.211887	0	0	0.468011	0.334202	0	0	1.06521	0	0.450965	2.58518
PRKCSH_ENST00000252455	0.264351	0	0	0	0.879233	0	0	0.310485	0.608115	2.58518	0.71736	0.269005	1.85718	0	0.668768	0	0	0.0917827	0	0	0	1.24054	0.176255	0	0.412825	0	1.10018	0.183468	0	0.607113	1.69509	0	1.7421	0	0	0	0	0.399454	0	0.300643	2.58518
MTCH1_ENST00000373627	0	0	0	0.492744	0	0	0	0.310485	0	2.58518	0	0	0.928591	0.594354	0	0	0	0	0	0.291407	0	0	0.0881275	1.4738	0	0	0	0.550403	0	0.607113	1.90698	0	0	0	0.557004	0	0	0	0	0	2.58518
ZBTB8OS_ENST00000468695	0	0	0	0	0	0.174077	0	0.62097	0	2.58518	0	0	0	0	0.501576	0	0	0.367131	0	0	0.572688	0	0.0881275	0.133982	0.688042	0.140266	0	0.0917339	0	0	0	0	0	0	0	0	0	0	0	0	2.58518
SLC3A2_ENST00000377892	0	0	0	0.369558	1.85616	0	0	0.82796	1.21623	2.58518	0	0.269005	2.0429	0	0.250788	0	0	0	0.459291	0.364259	0	0	1.14566	0	0	0.701331	1.32022	0	1.15634	0.48569	0	0	0	0	0.222802	0	0	0.46603	0	0	2.58518
P2RX1_ENST00000225538	0	0	0	0	0.195385	0	0	0	0	2.58518	0	0.0896684	0.371437	0	1.08675	0	0	0.0917827	0.306194	0	0	0	0	0	0	0	0	0	0.660764	0	2.11887	0	0	0	0	0	0	0	0	0	2.58518
PRPF6_ENST00000266079	0.660877	0.0989521	0	0	0	0	0	0	0	0	0	0	0	0	0	0	0	0	0	0.0728518	2.5771	0	0.264382	0.535927	0	0	0.220037	0.366935	0	0	0	0	0	0.234006	0.334202	0	0	0	0	0	2.5771
PDK1_ENST00000410055	0.330439	0.296856	0	0	0.78154	0	0.139342	0	1.21623	0	0	1.25536	0	0	0.41798	0	0	0	0	0.0728518	2.5771	0	0	0.133982	0	0	0	0.917339	0	0.607113	0.211887	0	0	0.234006	0.557004	1.23657	0	0	0	1.12741	2.5771
ZBTB38_ENST00000514251	0	0.49476	1.28378	0	0.976925	0	0	0.517475	1.82435	0	0	0	0.557155	0	0	0	1.03058	0.367131	0	0	2.5771	0	0	0.937873	0	0.140266	0	0.275202	0	0	0	0	0	0	0	0	0	0	0	0	2.5771
SOCS4_ENST00000395472	0	0	0	0	0	0	0	0	0	0	0	0.179337	0	0	0	0	0	0	0	0	2.5771	0	0	0	0	0	0	0	0	0	0	0	0	0	0	0	0	0	0	0.601287	2.5771
RP11-1070N10.3_ENST00000554161	0	0	0	0.246372	0.195385	0	0	0	0	0	0	0	0	0	0.250788	0	0	0	0	0	2.5771	0	0	0	0	0	0.220037	0	0.991146	0	0	0	0.69684	0.468011	0	0	0	0	0	0	2.5771
SGSM3_ENST00000248929	0	0	0	0.123186	0	0	0	0	0	0	0	0	0	0.792472	0.501576	0	0	0	0	0.364259	2.5771	0	0	0	0	0	0	0	0	0	0	0	0	0	0	0	0	0	1.23931	0	2.5771
MDH1_ENST00000233114	0.59479	0.49476	0.183397	0.123186	0	0.870383	0	0.310485	0.304058	0	0	0.0896684	0	2.57553	0.167192	0	0	0	0.153097	0	0.572688	0	0.0881275	0	0	0.420799	0	0.0917339	0	0.242845	0.847547	1.11218	0	0	0.445603	0	0	0	0	0	2.57553
SURF4_ENST00000371989	0.859141	0.296856	0	0.61593	0.78154	0	0.83605	0.310485	0	0	0	1.25536	0	0.396236	0.501576	2.24568	0	0	0	0	0	0	0.440637	0.535927	0	0	0	0.275202	0	0	0	0	0	2.57406	0.222802	0.337245	0	1.53124	0	0	2.57406
TMEM147_ENST00000222284	0.859141	0	0.64189	0.739117	1.56308	2.26299	0.139342	0.20699	0	0	0	0	0	0.594354	0.668768	0	0	1.46852	0	0.291407	0	0	0	0.401945	0	0	0.440073	0.275202	0	0	0	0	0	2.57406	0.891206	1.91106	0	0	0	1.27773	2.57406
VCP_ENST00000358901	0.264351	0	0	0.985489	0.39077	0.870383	0	0	0	0	0.95648	0.717347	0.371437	0	0.167192	0	0.644114	0.0917827	0	0.655666	0.286344	0	0.176255	0	0	0.140266	1.10018	1.28427	0	1.21423	0	0	0	2.57406	0	0	0	1.33151	0	0.676448	2.57406
FXYD2_ENST00000528014	0.132175	0.0989521	0.137548	0.246372	0.146539	0.52223	0.0696709	0	0.228043	0	0.11956	0.269005	0.278577	0.396236	0.167192	0	0.128823	0.0458913	0.765486	0.0728518	0.286344	0	0	0.0669909	0.0688042	0	0.330055	0.0917339	0.165191	0.48569	0.211887	0.185364	0	2.57406	0.167101	0	0	0	0	0.112741	2.57406
EML4_ENST00000318522	0	0.692665	0	0	0	0	0	0	0.456086	0	1.43472	0	0	0	0	0	0	0	0	0	0	0	0	0	0	0	0	0	0	0	0	0	0	2.57406	0.111401	0	0	0	0.743587	0	2.57406
LSM4_ENST00000252816	0	0.593713	0	0.123186	0.0976925	0	0	0	0	1.29259	0	0	0	0	0.585172	0	0	0.0917827	0	0	0	0	0	0	0	0	1.10018	0	0.165191	0.607113	0	1.11218	0	2.57406	0.111401	0	0	1.39809	0	0	2.57406
BCAP31_ENST00000345046	0	0.0989521	0	0	0.195385	1.74077	0	0.517475	0	0	0	0.807016	0.742873	1.18871	0	0	0	0	1.22478	0.947073	0	0	0	0.267964	0	0	0	0	0.330382	0.364268	0.211887	0.741455	0.69684	2.57406	0.111401	0	0	0	0	0	2.57406
PEPD_ENST00000244137	0	0	0	0	0	0.348153	0	0	0	0	0	0.53801	0	0	0	0	1.15941	0.275348	0	0	0	0	0	0	0	0	0	0.183468	0.165191	0.607113	0	0	0	2.57406	0	0	0	0	0	0	2.57406
NQO2_ENST00000380455	0	0	0	1.23186	0	0.870383	0	0	0	0.258518	0.23912	0	0	0	0	0	0	0	0	0	0	0	0.35251	0	0	0	0	0	0	0	0	0	0	2.57406	0	0	0	0	0	0.375804	2.57406
PPCDC_ENST00000342932	0	0	0	0	0.195385	0	0	0	0	0	0	0.717347	0.742873	1.38683	0	0	0.644114	0	0	0	0.572688	0	0	0.133982	0	0	1.76029	0	0	0.364268	0	0	0.34842	2.57406	0	0	0	0	0	0.751608	2.57406
NDUFA11_ENST00000308961	0	1.05549	0.44321	0	1.10718	1.50866	0.83605	0.344983	0.380072	1.12025	2.15208	1.15074	0.804779	1.28777	0.487643	0	0.622644	0	1.19926	0.789228	0.572688	1.4473	0.308446	1.18351	0.596303	0.210399	2.56709	0.489247	1.07374	1.78086	0	0.185364	0.34842	1.01402	2.43225	1.87359	0	0.244111	0	1.27773	2.56709
MANEA_ENST00000358812	0	0.0989521	0.458493	0.61593	0.195385	0.174077	0	0.20699	0.152029	1.80963	0	0.448342	0	1.38683	0.250788	0	0.128823	0.367131	1.07168	0	0	0	0.176255	0	0.137608	0	0	0.366935	0	0	0	0.370727	0	0	0.334202	0	0	0	1.48717	2.55547	2.55547
RAB2A_ENST00000262646	2.04872	0.890569	0	1.23186	0.488463	2.08892	0.139342	0.20699	1.0642	1.55111	0	0	0	1.18871	0.919556	0	0.515291	0.734262	0.306194	0	0	0	0.969402	0.267964	0.137608	0	1.54026	0	1.48672	0.242845	2.54264	1.48291	0	0	0.445603	0	0	1.53124	0	0	2.54264
CAV1_ENST00000341049	1.18958	0.197904	0.275096	0	0.39077	0.52223	0.418025	0	0.456086	1.29259	0	0.717347	0	0.792472	0.167192	0	0.772937	0.734262	0.459291	0.0728518	0	1.24054	0	0.803891	1.37608	0	0.440073	0.366935	0.165191	0	2.54264	0	0	0.702017	0.445603	0	0	0	0	0	2.54264
EIF3D_ENST00000216190	0.462614	0.989521	0.0916985	0	0.488463	0	0.139342	0.62097	0.304058	0	0.47824	0	0.557155	0	0.167192	0	0.644114	0.0917827	0.153097	0	0.286344	0	0.176255	0.535927	0.550433	0.280532	0	0.275202	0.991146	0.242845	2.54264	0	0	0.234006	0	2.36072	0	0.0665757	1.9829	0	2.54264
BRD2_ENST00000374825	0.396526	0.890569	0.183397	0	0.488463	0	0	1.03495	0.456086	0	0	0.627679	0.557155	0	0	0	0	0	1.68407	0.218555	0	0	0	0.669909	0	0.280532	0.66011	0.0917339	1.65191	1.0928	2.54264	0	0	1.63804	0	0	0	0.532605	0	0.0751608	2.54264
ZRANB2_ENST00000254821	0.132175	0	0.0916985	0	0.293078	0	0	0	0	0.517036	0	0	0	0.594354	0	0	0	0	0.918583	0.0728518	0.286344	0	0.0881275	0.401945	0.137608	0	0.66011	0	0	0	2.54264	0	0	0	0.779805	0	1.47501	0	0	0	2.54264
GOLGB1_ENST00000340645	0	0.593713	0.64189	0.862303	1.07462	0.696306	1.11473	0	0	0.258518	0.95648	0.358674	0	0	0.41798	0	0.128823	0	0.612389	0	0.286344	0	0.70502	0.267964	0	0.981864	0	0.642137	0	0	2.54264	0	0	0.468011	0.779805	0	0	0	0	0	2.54264
KIAA1551_ENST00000312561	0	0.296856	0	0.123186	0	0	0	0	0	0	0	1.16569	0	0	0	0	0	0	0	0	0.572688	0	0	0	0	0	0	0	0	0	2.54264	0	0	0	0	0	0	0	1.23931	0.676448	2.54264
IKBKB_ENST00000342222	0	0	0	0	0	0	0	0	0	0	0	0	0	0	0	0	0	0	0	0	0	0	0	0	0	0	0	0	0	0	2.54264	0	0	0	0	0	0	0	0	0	2.54264
ATP6V1F_ENST00000249289	0.859141	0	0.366794	0.985489	2.54001	0.696306	0.696709	0	1.82435	0.258518	1.91296	0.358674	0.371437	0.990589	0.083596	0	0.386468	0	0.918583	0.145704	1.14538	1.24054	0	1.07185	0.137608	0.420799	2.4204	0	0.165191	0.364268	0	2.22436	0	0.702017	1.67101	1.12415	0	0	0	0	2.54001
NME2_ENST00000393193	0	0.890569	0	0.184779	2.44231	2.52411	0.487696	1.91466	1.5963	2.45592	1.31516	1.34503	0.742873	0.89153	1.04495	0	1.03058	0.183565	0.382743	0.291407	1.14538	1.65405	0.837211	0.334955	0.688042	0.91173	0.770128	0	1.23893	0.728536	0.847547	0.370727	0	1.87205	0.891206	1.01174	0	0.699045	0	0.601287	2.52411
NME1-NME2_ENST00000512737	0	0.890569	0	0.123186	2.44231	2.52411	0.487696	1.91466	1.5963	2.45592	1.31516	1.34503	0.742873	0.89153	1.04495	0	1.03058	0.183565	0.382743	0.291407	1.14538	1.65405	0.837211	0.334955	0.688042	0.91173	0.770128	0	1.23893	0.728536	0.847547	0.370727	0	1.87205	0.891206	1.01174	0	0.699045	0	0.601287	2.52411
GAPDH_ENST00000229239truncext	0.59479	0.791617	0	0.184779	0.830386	1.8278	0.76638	0.724465	2.50848	0.646295	0	0.986352	0.464296	1.18871	1.17034	1.68426	1.28823	0.0917827	0.995132	0.437111	1.0022	0.413514	0.0440637	0.803891	0.206413	0.280532	2.4204	0.963206	1.40412	0.728536	0.211887	1.85364	1.21947	1.63804	0.779805	0	0	0.699045	0.247862	1.20257	2.50848
GAPDH_ENST00000229239	0.59479	0.692665	0	0.184779	0.830386	1.8278	0.76638	0.724465	2.50848	0.646295	0	0.986352	0.464296	1.18871	1.17034	1.68426	1.28823	0.0917827	0.995132	0.437111	1.0022	0.413514	0.0440637	0.803891	0.206413	0.280532	2.4204	0.963206	1.40412	0.607113	0.211887	1.48291	1.21947	1.63804	0.779805	0	0	0.699045	0.247862	1.20257	2.50848
DNAJB11_ENST00000439351	0	0.791617	0	0	0.879233	0	0.557367	0.20699	1.97637	0.258518	1.91296	0.896684	0.185718	0	2.50788	2.24568	0.515291	1.28496	0	0.582814	0	0	0.528765	0.401945	0.137608	0	0.220037	1.28427	0.495573	0.364268	0.423774	1.48291	0	0	0.668405	0	0	1.66439	0	0	2.50788
UQCRQ_ENST00000378670	1.45393	0.890569	0.550191	1.10867	1.17231	0.696306	0	0.724465	0.304058	0.258518	0.95648	2.06237	1.11431	1.98118	1.25394	0	0	0.275348	0.612389	0.728518	0	2.48108	0.70502	0.535927	0.550433	1.12213	0	0.733871	0.660764	1.0928	0.211887	0	1.04526	1.17003	0.111401	0.22483	0	0.266303	1.73504	0.601287	2.48108
GNG5_ENST00000370645	1.12349	0.593713	0	0.492744	0.293078	1.21854	0.418025	0	0.152029	0	0	0.986352	0.557155	0	0.41798	0	0	0.183565	0.459291	0.509962	0.572688	2.48108	0.0881275	0	1.10087	1.68319	0.440073	0.275202	0	0.607113	1.69509	0	1.39368	0	0.557004	0	0	0.732332	1.9829	0	2.48108
NDUFB5_ENST00000259037	0.991316	0.395808	0	0	0.39077	1.04446	0.975392	0.310485	0	0	0	0.0896684	0.185718	0.198118	0	1.12284	0.128823	0.275348	0	0	0	2.48108	0.616892	0	0.550433	0	0.440073	0	0.165191	0.242845	0	0	0	0.234006	0.557004	0.674491	0	0	0	0	2.48108
HSBP1_ENST00000433866	0.793053	0.890569	0.0916985	0.492744	0.0976925	0	0	0	0.304058	0	0.47824	0.0896684	0.185718	0	0	0	0	0.183565	0	0.655666	0	2.48108	0	0	0.550433	0.280532	0	0	0	0	0.211887	0.370727	0	0	0	0	0	0	0	0	2.48108
ATP2B1_ENST00000428670	0.132175	1.08847	0	0.123186	0	0	0	0.517475	0	0.258518	0	0	0	0	0	0	0	0	0	0	1.14538	2.48108	0	0	1.51369	0.140266	0	0	0	0	0	0	0	0	0	0	0	0	0	0	2.48108
SUMO2_ENST00000420826	0.0660877	0.989521	0.64189	0.246372	0.39077	0	0	0.310485	1.36826	2.06815	2.15208	1.7037	1.85718	0.198118	0.668768	1.12284	0	0.642479	0.459291	0.291407	1.14538	2.48108	0.35251	0.535927	0.137608	0	1.54026	0.733871	1.15634	0.242845	0	0.370727	2.09052	0.468011	0.445603	0	0	0.665757	0	1.20257	2.48108
GNL3_ENST00000418458	0	0.395808	0.458493	0	0.39077	0.348153	0.83605	0.20699	0.760144	0.258518	0.71736	0.179337	0.371437	0	0.41798	0	0	0.0917827	0	0	0.572688	2.48108	0	0	0	0	0	0	0	0.121423	0	0	0	0.468011	0.111401	0	0	1.26494	0	0	2.48108
PPIB_ENST00000300026	0	0.296856	0	0.492744	0.39077	0.52223	0	0.20699	0.304058	0.517036	0.23912	0.0896684	0.557155	0.198118	0.083596	0	0.515291	0.458913	0.306194	0.0728518	0.859033	2.48108	0.35251	0	0.137608	0.280532	0.66011	0.275202	0	0.364268	0.423774	0	0	0.936023	0.222802	0.112415	0.590005	0.732332	0	0.0751608	2.48108
MINOS1_ENST00000322753	0	0.296856	0.183397	0	0.976925	0.348153	0	1.34544	1.0642	0	0.95648	0.358674	0.371437	2.37741	0.752364	0	0.257646	0.734262	0.459291	0.947073	0	2.48108	0	0	0.550433	0.280532	0.220037	0.0917339	0	0.121423	0.423774	0	0.34842	0	0.445603	0.562076	0.885008	0.532605	0	0.826769	2.48108
DCTN3_ENST00000259632	0	0.0989521	0	0.739117	0.0976925	1.04446	1.11473	0	0.456086	1.03407	0	0	0.742873	0	0.334384	0	0.515291	0	0	0	1.14538	2.48108	0.70502	0	0	1.40266	0.66011	0	0	0.607113	0	0	1.7421	0	0.445603	0	0	0	0	0	2.48108
EIF4A3_ENST00000269349	0	0.0989521	0.458493	0	0	0.52223	0.139342	0	0	1.03407	0	0.269005	0.557155	0	0	0	0.772937	0	0.612389	0.947073	0	2.48108	0.35251	0	1.37608	0.140266	0	0	1.32153	0.121423	0	0	0	0.468011	0	0	0	1.46466	0	0	2.48108
NUCKS1_ENST00000367142	0	0.0989521	0	0.862303	0.0976925	0.348153	0.696709	0	0.152029	0.258518	0	0	0	0	0	0	0	0	0	0.218555	0	2.48108	0	0.401945	0.82565	0	0	0.183468	0	0	0.211887	0	0	1.17003	0	0	0	0	0	0	2.48108
AP4S1_ENST00000542754	0	0	0	0	0	0	0	0	0	0	0	0	0	0	0	0	0	0	0	0	0	2.48108	0	0	0	0	0	0	0	0	0	0	0	0	0	0	0	0	0	0	2.48108
ZNF688_ENST00000223459	0	0	0	0	0.0976925	0.870383	0	0	0.760144	0	0	0.0896684	0	0	0.083596	0	0	0.0917827	0	0.145704	0	2.48108	0.35251	0	0	0	0	0	0	0	1.05943	0	0	0.936023	0	0	0	0.665757	0	0	2.48108
MSRB2_ENST00000376510	0	0	0.825287	0	0.0976925	0.696306	0.278683	0.310485	0.608115	0	0	0	0	0.594354	0.250788	0	0	0	0	0	0	2.48108	0.0881275	0.133982	0	0	0	0	0	0	0	0	0	0.234006	0	0	0	0	0	1.12741	2.48108
TGOLN2_ENST00000377386	0	0	0	0	0.879233	0	0	0.103495	0	0	0	0	0	0	0	0	0	0	0	0	0	2.48108	0	0	0	0.701331	0	0.183468	0.495573	0	0.847547	0	0	0.702017	0.334202	0	0	1.13179	0	1.50322	2.48108
SDHAF1_ENST00000378887	0	0	0	0	0	0.696306	0.83605	0	0.152029	0	0	0	0	0	0	0	0	0	0	0.218555	0	2.48108	0	0	0	0	0	0.366935	0	0	0	0	0	1.87205	0	0	0	0	0	0	2.48108
PINK1_ENST00000321556	0	0	0	0	0	0.348153	0	0	0	0.258518	0	0	0.371437	0	0	0	0	0.0917827	0	0	0	2.48108	0	0	0.688042	0	0	0	0	0	0	0	0	0.234006	0.668405	0	0	0	0	0.90193	2.48108
USP36_ENST00000312010	0	0	0	0	0	0.174077	0	0	0	0	0	0	0.185718	0	0.083596	0	0	0	0	0	0	2.48108	0	0	0	0	0	0	0	0	0	0	0	2.34006	0	0	0	0	0	0	2.48108
DNAJB14_ENST00000442697	0	0	0	0.123186	0	0	0	0	0	0	0	0	0.185718	0	0	0	0	0	0	0	0	2.48108	0	0.535927	0.137608	0	0	0	0	0	0	0	0	0	0	0	2.36002	0	2.47862	0.150322	2.48108
LIX1L_ENST00000369308	0	0	0	0	0	0	0	0	0	0	0	0.0896684	0	0	0	0	0	0	0	0	0	2.48108	0.264382	0	0	0	0	0.275202	0	0	0	0	0	0	0	1.12415	0	0	0	0	2.48108
YIPF5_ENST00000274496	0	0	0.366794	0	0.0976925	0	0	0.103495	0.456086	0	0	0	0	0	0.083596	0	0.257646	0	0	0.0728518	0.572688	2.48108	0	0.267964	0	0	0	0	0	0	0	0	0	0	0	0	0	0	0	0	2.48108
RPAIN_ENST00000381209	0	0	0	0	0	0	0	0	0.152029	0	0	0.627679	0.185718	0	0.501576	0	0.515291	0.183565	0	0	0	2.48108	0.35251	0	0	0	0	0.458669	0.165191	0	0	0	0	0	0	0	0	0	0	0	2.48108
GPATCH8_ENST00000335500	0	0	0	0	0	0	0	0	0	0	0	0	0.185718	0	0	0	0	0	0	0	0	2.48108	0.0881275	0.133982	0	0	0	0	0	0.242845	0	0	0	0	0	0	0	0	0	0	2.48108
CYTIP_ENST00000264192	0.991316	0.791617	0	0.492744	0.586155	0	0.696709	0.517475	0.152029	1.29259	2.3912	0	0.742873	1.58494	0	0	0.515291	0.367131	0	0.218555	0	1.24054	0.264382	0.535927	1.51369	1.2624	0.220037	0.275202	0.660764	1.69992	0	0	0	0	0.445603	1.34898	0	0.332878	0.247862	2.48031	2.48031
ELF1_ENST00000239882	0	0.49476	0.275096	0	0	1.21854	0.278683	0.41398	0	0	0	0	0	0	0	0	0	0	0	0	2.00441	0	0	0.133982	0	0	0.66011	0	0	0	0	0	0	0.468011	0	0	0	0	0	2.48031	2.48031
PIN1_ENST00000247970	0	0	0	0	0.0976925	0	0	0.82796	0	0	1.43472	0.0896684	0	0	0	0	0.515291	0	0.612389	0	0	0	0	0	0	0	0	0	0.991146	0	0	0	0	0	0	0	0	2.26357	0	2.48031	2.48031
RNASE6_ENST00000304677	0.793053	0.49476	0	0.123186	0	0.870383	0.418025	0	0	0	0	0	0.371437	0.594354	1.00315	0	0.772937	0	0	1.01992	0.286344	0	0.176255	0	0.550433	0	0	0	1.65191	0	0.847547	0	0	0	0.779805	0	0	0	2.47862	0	2.47862
NCOA3_ENST00000340189	0.528702	0.197904	0	0	0	0.52223	0	0	0.304058	0	0	0.0896684	0	0	0	0	0	0	0.918583	0.291407	0	0	0	0	0	0	0.220037	0	0	0	0	0	0	0	0.222802	0	0	0.0665757	2.47862	0.0751608	2.47862
GPR180_ENST00000376958	0.264351	0	0	0	0	0	0	0	0	0	0	0	0	0	0	0	0	0	0	0	0	0	0	0	0	0	0	0	0	0	0	0	0	0	0	0	0	0	2.47862	0	2.47862
EIF3E_ENST00000220849	0.0660877	0.296856	0.366794	0.123186	0.488463	0	0	0.41398	0.456086	0	0.23912	0	0.371437	0	0.41798	0	0.644114	0.458913	0	0.947073	0	0	0	0	0.275217	0.981864	0.880146	0	0.330382	1.0928	1.48321	0	0.34842	1.17003	0.668405	0.562076	0	1.79754	2.47862	1.05225	2.47862
STX11_ENST00000367568	0	0.890569	0	1.72461	0	0	0	0	0	0	0	0	0	0	0	0	0	0	0	0	0	0	0.881275	0	0	0	0	0	0	0	0	0	0	0.234006	0	0	0	0	2.47862	0	2.47862
TTC3_ENST00000399017	0	0.791617	0.458493	0	0.78154	0.348153	0.139342	0	0	0	0	0	1.11431	0	0	0	0.128823	0	0	0.437111	0	0	0.176255	0.267964	0	0	0	0.0917339	0	0	0.635661	0	0	0	0.557004	0	0	1.39809	2.47862	0	2.47862
PPP1CC_ENST00000335007	0	0.791617	0	0	0	0	0	0.62097	0.456086	0	0	0	0.557155	0	0.083596	0	0.644114	0	0.153097	0	0	1.24054	0	0	0.137608	0	0.220037	0	0	0.728536	0	1.48291	0	0.468011	0.445603	1.57381	0	1.53124	2.47862	0.526126	2.47862
PIGP_ENST00000360525	0	0.692665	0.0916985	0.61593	0	0.52223	0.139342	0	0.456086	0	0	0	0.557155	0	0.167192	0	0	0	0.612389	0.0728518	1.14538	0	0	0	0	0.140266	0.220037	0	0	1.0928	0	0	1.7421	1.63804	0	0	0	0	2.47862	0	2.47862
LZTFL1_ENST00000296135	0	0.49476	0	0	0	0	0	0	0	0	0	0	0	0	0	0	0	0	0	0	0	0	0	0	0	0	0	0.183468	0.330382	0	0	0.741455	0	0	0	0	0	0	2.47862	0	2.47862
SLC52A2_ENST00000532887	0	0.296856	0	0	0	0.348153	0	0	0	0	0	0.0896684	0	0	0.083596	0	0	0	0	0	0	0	0	0	0	0	0	0	0	0	0	0	0	0	0.445603	0	0	0	2.47862	0	2.47862
TAF1D_ENST00000448108	0	0.296856	0	0	0	0	0	0	0	1.29259	0	0	0	0	0.167192	0	0	0.367131	0	0.145704	0.859033	0	0.176255	0	0.275217	0	0	0	0	0.242845	0.635661	0	1.04526	0	0	0	0	0	2.47862	0	2.47862
DNAJC4_ENST00000321685	0	0.197904	0	0.369558	0	1.91484	0.975392	1.55243	1.36826	1.55111	0	0.358674	2.0429	0.198118	0.668768	0	0.644114	0	0.459291	0.364259	0.286344	0	0.264382	1.07185	0.137608	0	0	0.366935	1.15634	0.971381	0	0	0	0	0	0	0	0	2.47862	0	2.47862
SRPR_ENST00000332118	0	0.197904	0	0.61593	0	0	0.418025	0	0.456086	0.517036	0	0.179337	0.742873	0.792472	0	0	0.128823	0.183565	0.612389	0.145704	0.286344	0.827027	0.616892	0	0	0	0	0.275202	0.495573	0.242845	0.423774	1.48291	0	0	0.779805	0	0	1.13179	2.47862	0	2.47862
KPNA6_ENST00000373625	0	0.0989521	0	0	0	0	0	0	0	0	0	0.358674	0	0	0	0	0	0.183565	0	0	0	0	0	0	0	0.140266	0	0	0	0	0	0	0	0	0	0	0	0	2.47862	0	2.47862
ARF1_ENST00000272102	0	0.0989521	1.10038	1.47823	1.17231	1.39261	0.278683	0	0	0.258518	1.1956	0.807016	0	0.594354	0.752364	0	0.515291	0.275348	0	0.509962	0	0	1.85068	1.33982	0.275217	0.280532	0	0.733871	0.165191	1.57849	0.847547	2.22436	0.34842	0.702017	0.668405	0	0	0.199727	2.47862	0	2.47862
ZNF136_ENST00000343979	0	0	0	0	0	0	0	0	0	0	0	0	0	0	0	0	0	0	0	0	0	0	0	0	0	0	0	0	0	0	0.423774	0	0	0	0	0	0	0	2.47862	0	2.47862
PSMG1_ENST00000331573	0	0	0	0	0	0.174077	0.139342	0	0	0	0	0	0	0	0	0	0.386468	0	0	0	0	0	0	0	0	0	0	0	0	0	0	0	0	0	0	0	0	0	2.47862	0	2.47862
TAF15_ENST00000311979	0	0	0	0	0	0	0	0	0.456086	0	0	0.269005	0	0	0	0	0	0	0	0	0	0	0	0	0	0	0	0	0	0	0	0	0	0	0	0	0	0	2.47862	0	2.47862
RSBN1L_ENST00000334955	0	0	0.550191	0	0.976925	0.52223	0.557367	0.724465	0.608115	1.03407	1.91296	0.717347	0.185718	0.594354	0.501576	0	0.644114	0	0	0	0	0	0	0	0	0	0	0	0	0	0	0	0	0	0	0	0	0	2.47862	0	2.47862
CD40_ENST00000372278	0	0	0	0.862303	0.0976925	0	0	0	0	0	0	0.269005	0.371437	0	0	0	0	0	0	0	0	0	0	0	0.550433	0	0	0	0.330382	0	0	0	0	0	0	0	0	0.865484	2.47862	0	2.47862
MSRA_ENST00000317173	0	0	0	0.123186	0.0976925	0	0	0	0	0	0	0	0	0	0.501576	0	0.128823	0	0	0.0728518	0.286344	0	0	0	0	1.12213	0	0	0	0	0.211887	0	0	2.10605	0.111401	0	0	0	2.47862	0.676448	2.47862
COX7A2L_ENST00000378669	0	0	0.825287	0.862303	0.78154	0.174077	0	0.103495	0.760144	0	0.71736	0.896684	0.742873	0	0.167192	0	0.772937	0.367131	0.153097	0.437111	0	0	0	0.401945	0	0.561065	0	0.366935	0	1.0928	0.847547	0	1.39368	0.234006	0.445603	1.68623	0	0.599181	2.47862	1.65354	2.47862
DMXL1_ENST00000311085	0	0	0	0	0.195385	0	0	0	0	0	0	0	0	0	0	0	0	0	0	0	0	0	0	0	0	0	0	0	0	0	0	0	0	0	0	0	0	0	2.47862	0	2.47862
HERC5_ENST00000264350	0	0	0.458493	0	0.39077	0	0	0	0	0	0	0	0	0	0	0	0	0	0	0.0728518	0	0	0	0	0	0	0	0	0	0	0	0	0	0	0	0	0	0	2.47862	0	2.47862
LSR_ENST00000361790	0	0	0	0	0	0	0	0	0.456086	0	0	0	0.185718	0	0.334384	0	0.515291	0	0	0	0	0	0	0	0	0	0	0	0	0	0	0	0	0.234006	0	0	0	0	2.47862	0.450965	2.47862
LDHA_ENST00000422447	0.396526	0	0.733588	0.492744	0.0976925	0.348153	0.557367	0.82796	0.304058	0	0	0.717347	0	0	0.752364	0	0.772937	0.0917827	0	0.218555	0	0	0.0881275	0.267964	0	0	0	0.458669	2.47786	1.57849	0.847547	0	0	0	0	0	0.295003	0.798908	0	0	2.47786
MTPN_ENST00000393085	0	0	0	0.123186	0	0.52223	0	0	1.36826	0	0	0	0	0	0	0	1.03058	0	0	0	0	0	0	0	0	0	0	0	2.47786	0	0	0	0	0.936023	0	0	0	2.13042	0	1.05225	2.47786
MBD1_ENST00000591416	0	0	0.0916985	0	0	0.696306	0	0	0	0	0	0.0896684	0	0	0.167192	0	0	0	0	0	0	0	0	0	0	0	0	0	0	0	0	0	0	0	0	2.47313	0	0	0	0	2.47313
ETFB_ENST00000309244	0	0.692665	0	2.46372	0.879233	0	0.418025	0.41398	1.0642	0	0	0.896684	0.928591	1.18871	0.41798	0	0.128823	0.642479	0	0.218555	0.572688	0	0	0	0	0.140266	0	0.0917339	0.495573	1.0928	0	1.11218	0	0.936023	0	0	0	0	0	0	2.46372
MRPL38_ENST00000309352	0.198263	0.0989521	0	0	0	0	0	0	0	0	0	0.358674	0	0	0.668768	0	0	0	0	0.218555	0	0	0	0	0	0.140266	0	0	0.165191	0	0	0	0	0.936023	0	0	0	2.4633	0	0	2.4633
ADRM1_ENST00000253003	0	0	0	0.369558	0.586155	1.39261	1.39342	0	1.36826	0	0	1.16569	0	0	0.41798	0	0.128823	0.275348	0	0.364259	0	2.06757	0	0.401945	1.10087	0.561065	0	0	0.495573	0	0.423774	0	0	0.468011	0	0	0	2.4633	0	0	2.4633
CNPY2_ENST00000546466	2.11481	0	0.366794	0.61593	0.683848	1.56669	0.76638	0.983203	0	0	0	0.896684	0.742873	2.37741	0.585172	0	0.128823	0.550696	0	0	1.14538	1.65405	1.01347	1.00486	0.0688042	2.45466	1.10018	1.00907	0	0.303556	0.529717	2.039	0	0.468011	1.00261	0	0	0.699045	2.23076	0.826769	2.45466
CANX_ENST00000247461	0	0.890569	0.458493	0.862303	0.293078	0	0.975392	0	0.152029	0	1.43472	0.448342	0	0.594354	0.585172	0	0.515291	0.642479	2.44955	0	0	1.24054	0.440637	0	0	0	0.66011	0.183468	0.165191	0	0	0	0.69684	0.702017	0	1.23657	1.47501	0.732332	1.73504	0.0751608	2.44955
PPP1R11_ENST00000376772	0	0.296856	0	0	0	0	0	0.103495	0	0	1.1956	0	0	0.792472	0.334384	0	1.03058	0	0.459291	0	0	0	0	0	0.137608	0.701331	0.880146	0.458669	0	0	0	0	2.43894	0	0	0	0	0	0	0	2.43894
NDUFB9_ENST00000276689	0	0	0.275096	0.246372	0.488463	1.91484	0	0.310485	0.912173	0	0	0.269005	0	1.38683	0.083596	0	0	0	0.459291	0.728518	0	0	0.35251	0.535927	0.550433	0.981864	0.220037	0	0	1.0928	0	0	2.43894	1.40403	0.334202	0	0	2.39672	0	0.977091	2.43894
ALOX5AP_ENST00000380490	0	0	0	0	0	0	0	0.20699	0	0	0	0.448342	0	0	0	0	0	0.183565	0	0	0	0	0.35251	0	0	0	0	0	0.165191	0	1.05943	0	2.43894	0	0	0	0	0	0	0	2.43894
ZNF593_ENST00000374266	1.18958	0.395808	0	0.862303	0	2.43707	0	0	0.304058	0	0	0	0	0.396236	0.167192	0	1.03058	1.46852	0	0	0.859033	0	0	0	0.275217	0	1.76029	0	0.165191	0	0	0	0	0	0.445603	0	0	0	1.48717	0	2.43707
PREB_ENST00000260643	0	0.49476	0	0	0	2.43707	0	0	0.760144	0	0	0.627679	0.928591	0	0.250788	0	0.772937	0.0917827	0	0.947073	1.43172	0	0	0	0	0.981864	0.880146	0	0.660764	0.242845	0	0	0	0	0	2.02347	0	1.19836	0	0	2.43707
EIF4B_ENST00000262056	0	0.593713	0.733588	1.23186	0	0.52223	0	0.310485	2.43246	0	0.47824	0.269005	0	0	0.334384	0	0	1.00961	0	0.218555	0	0	0.35251	0	1.78891	0.420799	0	0.0917339	0.165191	0	0.211887	1.85364	1.04526	0.702017	0.334202	0.112415	0	0.0665757	0	0	2.43246
PMAIP1_ENST00000316660	0	0	0.275096	0.61593	0	0	0	0	0	0	0	0.53801	0	0	0	0	0	0	0	0	0	0	0	0	0	0	0	0	0.991146	2.42845	0	0	0	0	0	0	0	1.46466	0	0	2.42845
RAB30_ENST00000533486	0.396526	0.395808	0	0	0	0.348153	0	0	1.21623	1.29259	2.15208	0.0896684	1.85718	0.594354	0.167192	0	0	0	0.153097	0	0	0.413514	0.35251	0	0.137608	0.280532	2.4204	0	0	0.121423	0.635661	0.370727	0	0.702017	0	0.674491	0.295003	0	0	1.27773	2.4204
SRSF5_ENST00000553521	0	0.296856	0.275096	0.61593	0.0976925	1.56669	0	0	0.456086	0.258518	0.95648	0	0.371437	0	0.585172	0	0.257646	0.642479	0.153097	1.09278	0	0	0	0.133982	0	1.68319	2.4204	0.366935	0.495573	0.607113	1.69509	2.22436	0	0	1.33681	0	0.590005	0	0	0	2.4204
THRAP3_ENST00000354618	0	0	0	0.862303	0.976925	1.04446	0	0.41398	0	0.517036	0	0	0	0	0	0	0	0.367131	0	0	0	0	0	0	0	0	2.4204	0	0	0	0	0	0.34842	0	0	0	0	0	0	0	2.4204
RPL7A_ENST00000323345ext	0.726965	0.395808	0.458493	0.307965	0.586155	1.21854	0.975392	0.517475	2.20442	1.03407	1.43472	0.53801	2.41434	0.990589	1.08675	2.24568	0.90176	0.458913	0.459291	0.582814	0.572688	0	0.881275	0.401945	0.82565	0.561065	1.54026	0.275202	0.330382	0.971381	0.635661	1.48291	0	0.936023	0.557004	1.12415	0	0.599181	0	0.450965	2.41434
SH3BP5_ENST00000383791	0	0	0.183397	0	0	0	0	0.20699	0	0	0.23912	0.269005	0	0	0	0	0.128823	0	0	0	0	0	0	0	0	0	0.440073	0.183468	0	0	0	0	0	0	0.111401	1.12415	0	0	0	2.40515	2.40515
DGUOK_ENST00000264093	0.264351	0.296856	0	0	0.293078	0	0.139342	0	0	0	0.23912	0.448342	0	0	0.167192	0	0.386468	0.183565	0	0.0728518	1.14538	0	0.440637	0.401945	0.412825	0.140266	0	0	0	0	0	0	0	0.936023	0	0	0	2.39672	0	0	2.39672
MPG_ENST00000356432	0.198263	0.692665	0.366794	0	0.293078	0	0	0.41398	0	0	0	0	0.371437	0	0	0	0.386468	0.275348	0	0.291407	2.29075	0	0.0881275	0.669909	0.550433	0	0	0.366935	0.991146	0.121423	1.90698	0.370727	0	0.468011	0.222802	0	0	2.39672	0	0.751608	2.39672
ATPIF1_ENST00000465645	0	0.49476	0.366794	0	0.879233	0.174077	0.418025	0.103495	0.152029	1.29259	2.3912	1.61403	0	0.594354	0.668768	0	0	0.367131	0	0.582814	0	0	0.264382	0	0.137608	1.54293	0.220037	0.733871	0.165191	0.364268	0.211887	1.11218	0	2.34006	1.11401	0.22483	0	0	0	0.375804	2.3912
RBM33_ENST00000401878	0	0.197904	0	0	0	0	0	0	0	0	2.3912	0	0.185718	0.396236	0	0	0	0	0.306194	0	0	0	0.35251	0	0.137608	1.12213	0.440073	0	0	0	0	0	0	0	0	0	0	0	0	0	2.3912
TPR_ENST00000367478	0	0	0.366794	0.739117	0	0	0	0	0	0	2.3912	0	1.30003	0	0.167192	0	0.386468	0.367131	0	0	0	0	0	0.669909	0	0	0	0.642137	0	0.364268	0	0.370727	0	0	0.334202	0	0	0.0665757	0	0	2.3912
ZNF644_ENST00000370440	0	0	0	0.246372	0	0.174077	0	0.41398	0	0	2.3912	0	0	0	0	0	0	0	0	0	0	0	0	0.535927	0.550433	0	0	0	0	0	0	0	0	0.702017	0	0	0	0.0665757	0	0	2.3912
SLC35B1_ENST00000240333	0	0	0	0.862303	1.95385	1.04446	0.696709	0.517475	0	0	2.3912	0.448342	0.928591	0	0	0	0	0	0	0.0728518	0	0	0	0.669909	0	0.420799	0.880146	0	0	0	1.05943	0.370727	0	0	0.111401	0	0	1.13179	0	0	2.3912
ENOX2_ENST00000350369	0	0	0	0	0	0	0	0	0	0	2.3912	0.358674	0	0	0	0	0	0	0	0	0	0	0	0	0.82565	0	0	0	0	0	0	0	0	1.40403	0	0	0	0	0	0	2.3912
MGST3_ENST00000367889	0	1.08847	0	0.369558	0.195385	0	1.95078	2.38039	0.456086	0	0	0.0896684	0.928591	1.78306	0.752364	0	0.386468	0.550696	2.14336	0.509962	0	1.24054	1.41004	0	0.550433	0	0	1.37601	1.15634	1.21423	2.11887	1.85364	1.39368	2.10605	0.334202	0	0	0	0	0	2.38039
SAR1A_ENST00000373241	2.37916	0	0.64189	0	0.0976925	0	0	0	0	0	0.23912	0.269005	0.185718	0	0.334384	0	0	0	0	0.364259	0	0	0.881275	0	0	0	0	0	0	0	0.847547	1.85364	0.69684	0	0	0.112415	0	0.599181	0	0	2.37916
MRPL55_ENST00000411464	1.18958	0	0	0.123186	0.0976925	0.174077	0.278683	0	0	0	0	0.986352	0.185718	2.37741	0.41798	0	0	0	0	0.728518	0	0.827027	0	0.267964	0	0	0	0.366935	0	0	0	0	0	0.702017	0	0	0	0.399454	0	0	2.37741
SAP30BP_ENST00000355423	0	0.197904	0	0	0.39077	1.56669	0	0.310485	0	0	0	0.0896684	0	2.37741	0.334384	0	0	0	0.459291	0	0.286344	0	0.35251	0.267964	0.550433	0	0	0	1.32153	0	1.27132	0	0	0	0	0	0	0	0	0	2.37741
TRPM4_ENST00000252826	0	0	0	0	0	0	0	0	0	0	0	0	0	2.37741	0	0	0	0	0	0	0	0	0	0	0	0	0	0	0	0	0	0	0	0	0	0	0	0.665757	0	0	2.37741
PBDC1_ENST00000373358	0	0	0	0.123186	0	0	0	0	0	0	0	0	0	0	0.250788	0	0	0	0	0	0	0	0	0.401945	0	0	0	0	0	0	0	0	0	0	0	2.36072	0	0.0665757	0	0	2.36072
C1orf174_ENST00000361605	0	0	0	0	0	0	0	0	0.912173	0	0	0	0	0	0	0	0	0	0	0	0	0	0	0	0	0	0.440073	0	0	0	0	0	0	0	0	2.36072	0	0	0	0	2.36072
NDUFS6_ENST00000274137	0	0	0.183397	0.492744	0.683848	0	0	0	1.21623	0.775555	0.47824	0.807016	0	0.990589	0	0	0.386468	1.00961	1.07168	0.509962	1.43172	1.24054	0.35251	0	0	0.561065	0.220037	0.0917339	0.330382	0.242845	1.05943	0	0	0.936023	0.111401	2.36072	1.18001	0	0	0	2.36072
MRPL27_ENST00000442592	0	0	0.366794	0	0	0	0	0	0	0	0.47824	0.269005	0.557155	0	0	0	0.772937	0	0	0.437111	0	0	0	0	0	0.420799	0.220037	0.0917339	0	0.364268	0	0.370727	0	0	0	2.36072	0	1.06521	0	0	2.36072
TMEM14C_ENST00000229563	0	0	0.64189	0.123186	1.17231	0.52223	0	0.517475	0	0	0.47824	0	0	0	0.334384	0	0	0	0	0.291407	0.572688	0.413514	0.264382	0	0.688042	0	0.220037	0.0917339	0.165191	0.48569	0	1.85364	0	0.234006	0.111401	2.36072	0	0	0	0	2.36072
BUB3_ENST00000368865	0.396526	0.296856	0	0.61593	0.293078	0.174077	0	0.103495	0.152029	0	0	0.179337	0	0	0.41798	0	0.90176	0	0	0	0	0	0	0	0	0.140266	0	0.642137	0	0	0	0	0	0.468011	0	0	2.36002	0.46603	0	0	2.36002
TRABD_ENST00000380909	0.264351	0.0989521	0.275096	0.123186	0	0.348153	0	0	0	1.03407	0	0.358674	0	0	0	0	0	0	0	0.509962	0	1.65405	0	0.401945	0	0.420799	0	0	0.991146	0	0.423774	0	0	0	0	0	2.36002	0.665757	0	0	2.36002
PRKAR1A_ENST00000392710	0.0660877	0	0	0	0	0.348153	0	0.103495	0.152029	0	0	0.179337	0	0	0	0	0	0	0.306194	0	1.14538	0	0	0	0	0	0.220037	0	0	0.364268	0	0	0	0.468011	0	0	2.36002	0	0	0	2.36002
SNRPD1_ENST00000300413	0	0.296856	0.183397	0	0.0976925	0	0	0.103495	0	0	0	0.358674	0	0.198118	0.167192	0	0	0.0917827	0	0.145704	0	0	0	0	0	0	0	0	0	0.121423	0	0	0	0	0	0	2.36002	0	0	0	2.36002
FKBP8_ENST00000222308	0	0.197904	0.0916985	0.246372	0	1.74077	0.418025	0.103495	0	1.03407	0	0.269005	0.185718	0	0.41798	0	0.772937	0.642479	0.459291	0.437111	0.859033	0	0	0	0	0.140266	0.440073	0	0.825955	0.48569	0	0	0	0.936023	0	1.23657	2.36002	0	0	0.450965	2.36002
NFE2L2_ENST00000397062	0	0.0989521	0.366794	0	0	0	0	0	0	0.517036	0	0	0	0	0.250788	0	0	0.275348	0.153097	0.0728518	0.286344	0	0	0	0	0.140266	0	0.183468	0	0.728536	0.635661	0	0	0	0	0	2.36002	0	0	0.977091	2.36002
MZT2A_ENST00000309451	0	0	0	0.61593	0.0976925	0	0	0.103495	0.152029	0	0	0.672513	0.185718	0	0.041798	0	0	0.275348	0	0	0	0	0	0	0	0	0	0	0.660764	0	0.105943	2.039	0	0.702017	0	0	2.36002	0.0665757	0	0.300643	2.36002
C7orf50_ENST00000357429	0	0	0	0.369558	0.586155	0	0	0.517475	0	0	1.43472	0	0.742873	0	0	0	0.257646	0.183565	1.83717	0.291407	0	0	0.0881275	0.669909	0.550433	0.841597	0	0	0	0.728536	0.423774	0	1.7421	0	0	0	2.36002	0.93206	0	0.977091	2.36002
ANXA2_ENST00000451270	0	0	0	0.369558	0.879233	0	0.418025	0.103495	0.152029	0	0	0	0	0	0	0	0	1.00961	0.153097	0	2.00441	0	0	0.669909	0	1.2624	0	0.550403	0.165191	0	0.635661	0	0	0	0.334202	0	2.36002	0	0	0	2.36002
EML2_ENST00000245925	0	0	0	0	0	0	0	0	0	0	0	0	0.371437	0	0	0	0	0	0	0	0	0	0.176255	0.267964	0	0	0	0	0.660764	0	0.211887	0	0	0	0	0	2.36002	0	0	0	2.36002
ABHD16A_ENST00000395952	0	0	0	0	0	0	0	0.20699	0	0	0.23912	0	0	0	0	0	0	0	0	0.218555	0	0	0	0	0	0	0	0	0	0	0	0	0	0	0	0	2.36002	0	0	0	2.36002
BLOC1S1_ENST00000548925	1.28871	0	0	0.061593	0.586155	0.870383	0	0	0	0	0	0	0	0	0	0	1.28823	0	0	0.145704	0	2.27432	0.176255	0.535927	0.137608	0.841597	0.220037	0.412802	0.825955	0.121423	0	0	0	2.34006	0	0	0	0	0	0.526126	2.34006
TIMM13_ENST00000215570	0.859141	0.0989521	0	0.123186	0.976925	1.56669	0.139342	0	0	1.03407	0.23912	0	0.742873	1.38683	0.083596	0	0	0	0	0	0	0	0.176255	0	0	0.280532	0.220037	0	0	0.121423	0	0	0	2.34006	0	0	0	0	0	0	2.34006
CYLD_ENST00000427738	0.330439	0	0	0	0	0	0	0	0	0	0	0	0	0	0	0	0	0.458913	0	0.0728518	0	0	1.9388	0	0	0	0	0	0	0	0	0	0	2.34006	0	0	0	0	0	0	2.34006
VRK3_ENST00000316763	0	0.692665	0.366794	0	0	0	0	0	0	0	0	0	0	0	0.083596	0	0	0	0	0	0	0	0	0	0	0	0	0	0	0	0.847547	0	0	2.34006	0	0	0	0	0	0	2.34006
IGLV3-1_ENST00000390319	0	0.296856	0	0.985489	0	0.174077	0	0	0	0	0.23912	0	0	0	0	0	0	0.275348	0	0.218555	0	0	1.14566	0.535927	0	0	0	0.917339	0.165191	0	0	0.370727	0	2.34006	0	0	0.885008	0	1.23931	0.300643	2.34006
HIST1H4C_ENST00000377803	0	0.0989521	0.733588	0.246372	0.39077	0	0.278683	0.103495	0	0	0	0.448342	0	0	0	0	0	0	0	0.145704	0	0	0	0.133982	0	0	0	0	0.495573	0.971381	0	0	0	2.34006	0.334202	0	0	0	0.743587	0	2.34006
CHD7_ENST00000423902	0	0.0989521	0	0	0	0	0	0	0	0	0	0	0	0	0	0	0	0.275348	0	0	0	0	0	0	0	0	0	0	0	0	0	0	0	2.34006	0.111401	0	0	0	0	0	2.34006
ARL3_ENST00000260746	0	0	0	0	0	0	0.557367	0	0	0	0	0	0	0	0	0	0	0	0	0.582814	0	0	0	0	0.137608	0.701331	0	0	0.825955	0	0	0	0	2.34006	1.00261	0	0	0	0	0	2.34006
RAB14_ENST00000373840	0	0	0.0916985	0.492744	0	0	0	0	0	0	1.43472	0	0	0	0	0	0	0	0	0.218555	0	0	0	0	0	0	0	0.0917339	0	0	0	0	0	2.34006	0	0	0	0	0	0	2.34006
SEPT1_ENST00000321367	0	0	0	0	0	0	0.83605	0	0	2.32666	0	0.986352	1.11431	0	0	0	0	0.367131	0	0	0.286344	0	0	0.937873	0.275217	0	0.220037	0	0	0.48569	0	0	0	2.34006	0.557004	0.786906	0	0	0	0	2.34006
DCAF8_ENST00000368073	0	0	0	0	0	0.52223	0	0	0	0	0	0	0	0	0	0	0	0	0	0.145704	0	0	0.176255	0	0	0.420799	0	0	0	0	0	0.741455	0	2.34006	0	0	0	0	0	0	2.34006
TMEM9_ENST00000367334	0	0	0	0.739117	0	0	0.557367	0	0	0	0	0	0	0	0.83596	0	0	0	0	0.291407	0	0	0.793147	0	0	0	0	0	0	0	0	0	0	2.34006	0.445603	0	0	0	0	0	2.34006
MT1H_ENST00000332374	0	0	0	0	0.293078	0	0	0	0	0.258518	0	0.179337	0.371437	0.396236	0.083596	0	0.128823	0	0	0.0728518	0.286344	0	0	0	0	0	0.220037	0	0.165191	0.121423	0	0.741455	0	2.34006	0	0	0	0.0665757	0	0	2.34006
ZSCAN18_ENST00000240727	0	0	0	0	0	0.52223	0	0	0	0	0	0	0	0	0	0	0	0	0	0	0	0	0	0	0	0	0	0	0	0	0	0	0	2.34006	0	0	0	0	0	0	2.34006
PRDM2_ENST00000311066	0.396526	0	0	0.369558	0	0	0	0	0.152029	0	0	0	0.742873	0.792472	0.167192	0	0	0.458913	1.22478	0	0	0	0.176255	0	2.33934	0	0	0	0	0	0	0.741455	0	0.234006	0	0	0	0	0	0	2.33934
WDR13_ENST00000218056	0	0	0	0	0.488463	0	0	0	0	0	0	0.358674	0.185718	0	0.083596	0	0	0.183565	0	0	0	0	0	0	2.33934	0	0	0	0.660764	0	0	0	0	0.936023	0	0	0	0	0	0	2.33934
PERP_ENST00000421351	0.925228	0	0	0.739117	0	0.174077	0	0.20699	1.36826	0.775555	0.47824	0	0	0	0	0	0	0.183565	0.918583	0.582814	0	0	0	0	0.137608	0.420799	0	0	0.330382	0	2.33076	0	0	0	0.111401	0	0	0	0	0	2.33076
NR2F6_ENST00000291442	0	0	0	0	0	0	0	0	0	0	0	0	0	0	0	0	0	0	0	0.364259	0	0	0	0	0.688042	0.561065	0	0	0	0	2.33076	0	0	0	0	0	0	0	0	0	2.33076
MRPL51_ENST00000229238	1.78437	0.890569	0.458493	1.84779	0.879233	1.21854	0.139342	0	0.760144	0.775555	0	0.179337	0.371437	1.78306	0.167192	0	1.80352	0.367131	0	1.31133	0	0	0	0	0	0.140266	0	0.825605	1.8171	0	0.423774	1.48291	0	0.468011	0.557004	1.4614	0	2.33015	0	0	2.33015
MED4_ENST00000258648	0	0	0	0	0	0.348153	0	0.41398	0.456086	0	0	0	0.371437	0	0	0	0	0.0917827	0.153097	0.0728518	0	0	0	0.133982	0	0	0.220037	0	0.825955	0	0	0	0	0	0	0	0	2.33015	0	0	2.33015
FDX1_ENST00000260270	0.859141	0	0.0916985	0.123186	0.488463	0	0	0	0	2.32666	0	0.179337	0	0.990589	0.083596	0	0.772937	0	0	0	0	0	0.264382	0	0.137608	0	0	0	0	0.242845	0.211887	0	0	0.702017	0	0	2.06502	0	0	0	2.32666
PDAP1_ENST00000350498	0.793053	0.197904	0	0.369558	0	0	0.139342	0.62097	0	2.32666	0	0.269005	0	0	0.334384	0	0	0	0	0	0	0	0	0	0	0.140266	0	0	0	0.607113	0	0.370727	0	0.936023	0.334202	0	0	0	0	0	2.32666
PCMTD1_ENST00000360540	0.660877	0	0.183397	0	0.586155	0.348153	0.278683	0	0	2.32666	0	0	0	0.594354	0.83596	0	0.644114	0	0.306194	0.437111	1.43172	0.413514	0.176255	0.535927	0	0	1.10018	0.0917339	0	0	0	0	0	1.63804	1.11401	0	0	0	0	1.42806	2.32666
PYURF_ENST00000273968	0.396526	0.0989521	0	0	0	0.174077	0.278683	0.103495	0.608115	2.32666	0	0	0	0.990589	0	0	0.644114	0.183565	0	0.655666	0	0	0.35251	0.669909	0	0	0	0	0	0	0	1.11218	0	0	0	0	0	0	0	0	2.32666
SMIM20_ENST00000506197	0	0.49476	0	0	0.195385	0	0	0.310485	0	2.32666	0	1.07602	0	0	0	0	0	0.734262	0.765486	0	0	0	0.264382	0	0	0.140266	0	0.0917339	0	1.21423	0.847547	0	0	0	0	0	0	0	0	0	2.32666
MRPL14_ENST00000372014	0	0.296856	0	0	0	0.348153	0	0	0.912173	2.32666	0	0	0.185718	1.18871	0	0	0.515291	0	0	0.218555	0	0	0.0881275	0	0	0	0.66011	0	0	0	0	0	0	1.17003	0	0	0	1.13179	0	0	2.32666
NBR1_ENST00000422280	0	0	0.275096	0	0	0	0.557367	0.20699	0.456086	2.32666	0	0	0	0	0	0	0	0	0	0	0	0	0	0	0	0	0	0	0	0	0	0	0	0	0.111401	0	0	0	0	0	2.32666
TMED3_ENST00000299705	0	0	0.275096	0.369558	0.683848	0	0	0.41398	0.304058	2.32666	1.1956	0.0896684	0.557155	0.594354	0	0	0.257646	0	0	0.0728518	0.572688	1.24054	0.0881275	0	0.275217	0	0.880146	0	0.330382	0	0	0	0	0	0.222802	1.68623	0	0	0	0.150322	2.32666
UTP23_ENST00000309822	0	0	0	0	0	0	0	0	0	2.32666	0	0	0	0.594354	0	0	0	0	0	0	0	0	0	0	0	0	0	0	0	0	0	1.85364	0	0	0	0	0	0.0665757	0	0	2.32666
SH3KBP1_ENST00000397821	0	0	0	0.246372	0	0.696306	0	0	0.152029	2.32666	0	0	0.371437	0	0	0	0	0.550696	0	0.0728518	0	0	0.0881275	0.267964	0	0	0	0	0.165191	0	0	0	0	0	0	1.23657	0	0	0	0	2.32666
AFF4_ENST00000265343	0	0	0	0	0	0	0	0	0.608115	2.32666	0.23912	0	0	0.396236	0	0	0	0.183565	0	0	0	0	0.0881275	0	0	0.561065	0.66011	0	0	0	0	1.11218	0	0	0	0	0.885008	0	0	0	2.32666
MAN1A2_ENST00000356554	0	0	0	0	0	0	0	0.82796	0.760144	2.32666	0.47824	0	0.557155	0	0.668768	0	0.257646	0.275348	0.306194	0	0	0	0.528765	0	0	0	1.32022	0.0917339	0.495573	0.48569	0	0	0	0	0.891206	1.68623	0	1.06521	0.991449	0	2.32666
TOX4_ENST00000405508	0	0	0	0	0	0.174077	0	0	0.912173	2.32666	0.23912	0.896684	0	0	0	0	1.15941	0.917827	0	0	0	0	0	1.20584	0	0	0.66011	0	0	0	0	0	0	0	0	0	0	0	0	0	2.32666
CGGBP1_ENST00000309534	0	0	0	0	0	0	0	0	0	2.32666	0	0.0896684	0	0	0	0	0	0	0	0	0	0	0	0	0.82565	0	0	0	0	0	0	0	0	0.468011	0	0	0	0	0	0	2.32666
MRPL45_ENST00000312513	0	0	0	0.246372	0.586155	0	0	0	0	2.32666	0	0	0	0	0	0	0	0	0	0	0	0	0.264382	0	0	0.561065	0.880146	0.0917339	0	0.48569	0	0	0	0	0	0	0	0	0	0	2.32666
PTMA_ENST00000409115truncext	0.363483	0.544237	0.458493	0.184779	0.537309	0.696306	0.278683	0.20699	0.228043	0.387777	0.11956	0.313839	2.32148	0	0.083596	2.24568	0.772937	0.229457	0.306194	0	0.143172	1.03378	0	0.0669909	0.344021	0.701331	0.220037	0.59627	0.825955	0.546402	0.635661	1.11218	0	0.585014	0.278502	0.955529	1.18001	0.266303	0.495724	0.263063	2.32148
MRPL16_ENST00000300151	0	0	0	0	0.195385	0	0	0	0	0	0	0	0	0	0.083596	0	2.31881	0	0	0	0	0	0	0	0	0	0	0	0	0	0	2.22436	0	0	0	0	0	2.26357	0	0	2.31881
SPATS2_ENST00000553127	0.330439	0.197904	0	0	0	0	0	0	0	0	0	1.25536	0	0	0.250788	0	0.128823	0	0	0	0	0	0	0	1.10087	0	0	0.366935	2.31267	0.849958	0	0	0	0	0.334202	1.01174	0	0	0	1.12741	2.31267
NSF_ENST00000398238	0	0	0	0	0	0	0	0	0	0	0	0	0	0	0.250788	0	0	0.0917827	0	0	0	0	0	0	0	0	0	0	2.31267	0	0	0	0	0	0	0	0	0	0	0.450965	2.31267
TAX1BP1_ENST00000396319	0	0	0.0916985	0.61593	0.39077	1.56669	0	0	0.760144	1.29259	0.23912	0.717347	0	0	0.250788	0	0	0	0	0.509962	0	0.413514	0.35251	0	0	0	0	0	2.31267	0.48569	0	0	0	1.40403	0	1.34898	0	0	0	0	2.31267
TRIM55_ENST00000315962	0	0	0	0	0	0	0	0	0	0	0	0	0	0	0	0	0	0	0	0	0	0	0	0	0	0	0	0	2.31267	0	0	0	0	0	0	0	0	0	0	0	2.31267
NCF4_ENST00000248899	0	0	0	0	0.488463	0	0	0.41398	0	0	0	0.807016	0	0	0.083596	0	0.128823	0.183565	0	0.145704	0	0	0.0881275	0	0	0	0	0	0.495573	2.30703	1.69509	1.11218	0	0	0	0	0	0	0	0	2.30703
MRPS26_ENST00000380325	0.793053	0	0	0	0	0	0	0	0	0	0	0	0.185718	0	0	0	0	0	0	0	2.29075	0	0.35251	0	0	0	0	0	0	0	0	0	0	0	0.445603	0	0	0	0	0	2.29075
KHK_ENST00000260599	0	0.989521	0.458493	0	0	0	0	0	0	0	0	0	0	0.198118	0	0	0.128823	0	0	0	2.29075	0	0	0	0	0	0	0.0917339	0	0	1.27132	0.741455	0	0.234006	0	0	0	0	0	0	2.29075
THEMIS2_ENST00000373921	0	0.0989521	0	0	0.488463	0	0	0	0.608115	0	1.43472	0.0896684	0	0	0	0	0	0.183565	0	0	2.29075	0	0	0	0.550433	0.280532	0	0.0917339	0.660764	0	0.635661	0.370727	0	1.40403	0	0	0	0	0	0	2.29075
PUM1_ENST00000257075	0	0	0	0	0	0	0	0	0	0	0	0	0	0	0	0	0	0	0	0	2.29075	0	0	0	0	0	0	0	0	0	1.90698	0	0	0	0	0	0	0	0	0	2.29075
PCSK7_ENST00000320934	0	0	0	0	0	0	0	0	0	0	0	0	0	0	0	0	0	0	0.153097	0	2.29075	0	0	0	0	0	0	0	0	0	0	0	0	0	0	0	0	0	0	0	2.29075
THAP8_ENST00000292894	0	0	0	0	0	0.174077	0	0	0	0	0	0	0	0	0	0	0	0	0	0	2.29075	0	0	0	0	0	0	0	0	0	0	0	0	0	0	0	0	0	0	0	2.29075
GRAMD1A_ENST00000424536	0	0	0	0	0	0	0	0	0.152029	0	0	0.493176	0	0	0	0	0	0	0	0	2.29075	0	0	0	0	0	0	0	0	0	0	0	0	0	0	0	0	0	0	0	2.29075
ECH1_ENST00000221418	0.991316	0.395808	0.0916985	1.23186	0.293078	1.74077	0.83605	0	2.28043	0	0	0.627679	0	1.18871	1.58832	0	0	0.458913	0	1.16563	0	0	0	0	0.137608	0.701331	0	0.550403	0	1.0928	0	0.370727	0	0.234006	0	1.34898	0	1.59782	0	0	2.28043
MRPS34_ENST00000397375	0.0660877	1.38533	0.366794	1.10867	0	0.348153	0.139342	0.517475	2.28043	0	0	0.717347	0	0	0.585172	1.12284	1.41705	0.367131	1.22478	0.291407	0	0	1.76255	0	0	0.561065	1.10018	0	0	0.364268	0	0	0	0.936023	0.891206	1.12415	0	0.133151	0	0	2.28043
HNRNPDL_ENST00000295470	0	1.28638	0.64189	0.985489	1.56308	0.52223	0.557367	0	2.28043	1.55111	0.23912	0.717347	0.371437	0	0.668768	0	0.257646	0.0917827	0	0	0	0	0.264382	0	0.137608	0	1.76029	0.275202	1.32153	0.607113	0	0	0	0	0.891206	0	0	0	0	0	2.28043
PPP1R2_ENST00000328432	0	0.197904	0.458493	0	0	1.04446	0.418025	0	2.28043	0.517036	0	0	1.11431	0	0.334384	0	0.128823	0.458913	0.153097	0.145704	0	0	0.440637	0	0	0	0	0.0917339	0.495573	0.242845	0	0	0	0.468011	0.334202	1.23657	0	0	0	0.300643	2.28043
TSPX_X-GSG_NM_022117	0	0	0	0	0	0	0	0	2.28043	0	0	0	0	0	0	0	0	0	0	0	0	0.62027	0	0	0.412825	0	0	0	0	0	0.31783	0.185364	0	0	0	0	0	0	0	0.450965	2.28043
TSPYL2_ENST00000375442	0	0	0	0	0	0	0	0	2.28043	0	0	0	0	0	0	0	0	0	0	0	0	0.62027	0	0	0.412825	0	0	0	0	0	0.31783	0.185364	0	0	0	0	0	0	0	0.450965	2.28043
SNURF_ENST00000338094	0	0.049476	0	0.369558	0.293078	0.261115	0	0	0.228043	0.129259	1.31516	0.85185	0	0	0.250788	0	0.0644114	0.367131	0.688937	0.218555	0	2.27432	0.176255	0	0	0	0	0.0458669	0.165191	0.667824	0.31783	0.185364	0.87105	1.63804	0	0	0	0.0665757	0	0.638867	2.27432
SNRPN_ENST00000390687	0	0.049476	0	0.369558	0.293078	0.261115	0	0	0.228043	0.129259	1.31516	0.85185	0	0	0.250788	0	0.0644114	0.367131	0.688937	0.218555	0	2.27432	0.176255	0	0	0	0	0.0458669	0.165191	0.667824	0.31783	0.185364	0.87105	1.63804	0	0	0	0.0665757	0	0.638867	2.27432
TMEM243_ENST00000433078	0	0.593713	0.0916985	0.61593	0.195385	0.174077	0	0.724465	0	0	0.95648	0	0.371437	0	0.083596	0	0	0	0	0	0.286344	0	0	0.133982	0.137608	0	1.32022	0.183468	0.825955	0	0	0.741455	0	0	0.111401	0	0	2.26357	0	0	2.26357
SRD5A3_ENST00000264228	0.859141	0	0	0	0	2.26299	0.557367	0	0	0	0	0.358674	0	0	0	0	0	0	0	0.364259	0	0	0.440637	0	0	0	0	0	0	0.121423	0	0	0	0	0.557004	0	0	0.532605	0	0	2.26299
FAM174A_ENST00000312637	0.726965	0	0.183397	0	0	2.26299	0	0	0.456086	0	0	0	0.371437	0	0.167192	0	0	0.275348	0	0	0	0	0.0881275	0	0.412825	0	0	0.275202	1.32153	0.242845	0	0	0	0	0	1.57381	0	0	2.23076	0	2.26299
POLR2F_ENST00000442738	0	0	0.0916985	0.61593	0.586155	2.26299	0.139342	0	0	0	0	0.179337	0	0	0.501576	0	1.41705	0	0	0.0728518	0	0	0	0	0.137608	0	0.880146	0.550403	1.15634	0	0	0	0	1.40403	0.334202	0	0	0.332878	0	0.751608	2.26299
TMEM141_ENST00000290079	0	0	0	0.123186	0.976925	2.26299	0	0.20699	0.304058	0	0	0.627679	0	0	0	0	0.257646	0	0	0.0728518	0	0	0.440637	0	0	0.140266	0	0	0.660764	1.0928	0	0	1.04526	1.63804	0	0	0	0	0	0	2.26299
MED21_ENST00000282892	1.38784	0	0	0	0	0	0	0	0	0	0	0.358674	0	0	0	0	0	0	0	0.218555	0	0	0	0	0	0	0.220037	0	0	0.121423	0.423774	0	0	0	0	0	0	0	0	2.25483	2.25483
BOD1L1_ENST00000040738	0	0	0	0	0	0.174077	0.418025	0	0	0	0	0	0	0	0	0	0	0	0	0	0	1.24054	0	0	0.275217	0.420799	0	0	0	0	0	0	0	0	0.222802	0	0	0	0	2.25483	2.25483
RALBP1_ENST00000019317	0	0	0.275096	0	0.586155	0	0	0	0	0	0	0	0	0	0.585172	0	0	0.734262	0	0	0	0	0	0	0.412825	0	0	0	0	0	0	0	0	0.468011	0	0	0	0	0	2.25483	2.25483
CREB3_ENST00000353704	0.859141	1.08847	0	0.739117	0.293078	0	0	0	0.608115	0	0.71736	0	0	0	0	0	0	0	1.07168	0	0	0	0	0	0.412825	0.981864	0	0	1.98229	0	1.05943	0	0	0	0	2.2483	0	0	0	0.977091	2.2483
EMG1_ENST00000261406	0.859141	0.395808	0	0	0	0	0	0.517475	0	0.775555	0	0	1.30003	0.396236	0.250788	0	0.128823	0.275348	0	0	0	0	0	0.401945	0	0	1.54026	0	0	0.364268	0	0	0	0	0	2.2483	0	0	0	0	2.2483
FAM177A1_ENST00000280987	0.0660877	0	0	0.369558	0	1.04446	0.139342	0	0	0	0	0	0	0	0	0	0	0.367131	0	0	1.14538	0	0.70502	0	0	0	0	0	0	0	1.48321	0	0	0.468011	0	2.2483	0	0.798908	0	0	2.2483
C8orf44-SGK3_ENST00000519289	0	0.395808	0	0	0	0	0	0	0	0	0	0	0	0	0	0	0	0.275348	0	0	0	0	0	0	0	0	0	0	0	0	0	0	0	0	0	2.2483	0	0	0	0	2.2483
DCTN2_ENST00000548249	0	0.197904	0	0	0	0	0.83605	0.62097	0	0	0	0	0.928591	0	0.41798	0	0	0	0	0	0	0	0	0	0	0	0	0	0	0	0	0	0	0	0	2.2483	0	0	0	0	2.2483
FDFT1_ENST00000220584	0	0	0	0.123186	0.293078	0	0	0	0	0	0	0	0	0	0	0	0.128823	0	0.459291	0	0	0	0	0	0.550433	0	0	0	0	0	1.69509	0	0	0.234006	0.222802	2.2483	0	0	0	0	2.2483
PSMC4_ENST00000157812	0	0	0.550191	0	0	0	0	0.724465	0	0	0	0	0	0	0.250788	0	0	0	0	0.291407	0	0	0	0.401945	0	0.561065	0	0.458669	0	0.242845	0	0	0	0	0.557004	2.2483	0	0	2.23076	0	2.2483
PSMD8_ENST00000215071	2.24698	0.395808	0.0916985	1.10867	0.0976925	1.56669	0.557367	0.517475	0	0	0	0.986352	0.557155	0.990589	0.919556	0	0	0	0.153097	1.23848	0	0	0.440637	0	0	1.40266	0	0.183468	0.991146	0.364268	1.27132	0	0	1.17003	0.779805	0	0	0.998635	0	0	2.24698
ARPC5L_ENST00000353214	2.24698	0	0.366794	0	0	0.348153	0	0	0	0	0	0.179337	0	0	0	0	0.257646	0.642479	0	0	0	0	0.0881275	0	0	0	1.32022	0	0	0	0	0	0	0	0.334202	0	0	0	0	0	2.24698
GORASP2_ENST00000234160	0.198263	0.197904	0	0.862303	0.293078	0.870383	0	0.20699	1.97637	0	0	0.358674	0.371437	0	0.334384	2.24568	0.386468	0.0917827	0.765486	0	0.572688	0	0.440637	0.535927	0	0.701331	0.220037	0	1.65191	0	1.48321	0	0	1.17003	0	0	0	1.33151	0	0.150322	2.24568
EEF2_ENST00000309311ext	0.176234	0.709157	1.06982	1.10867	0.814104	1.68274	0.603814	0.82796	1.46961	0.172345	1.67384	0.896684	0.804779	0.92455	0.334384	2.24568	1.09499	0.244754	0.714453	0.437111	0.572688	0.827027	0.558141	1.4738	0.688042	0.420799	1.68695	0.366935	0.770891	1.57849	1.20069	1.11218	0.23228	1.48204	0.185668	0.412189	2.16335	0.798908	0.330483	0.801716	2.24568
EEF2_ENST00000309311snpvarext	0.176234	0.709157	1.06982	1.10867	0.814104	1.68274	0.603814	0.82796	1.46961	0.172345	1.67384	0.896684	0.804779	0.92455	0.334384	2.24568	1.09499	0.244754	0.714453	0.437111	0.572688	0.827027	0.558141	1.4738	0.688042	0.420799	1.68695	0.366935	0.770891	1.57849	1.20069	1.11218	0.23228	1.48204	0.185668	0.412189	2.16335	0.798908	0.330483	0.801716	2.24568
EEF2_ENST00000309311	0.176234	0.659681	1.06982	1.10867	0.814104	1.68274	0.603814	0.82796	1.46961	0.172345	1.67384	0.896684	0.804779	0.92455	0.334384	2.24568	1.03058	0.244754	0.714453	0.437111	0.572688	0.827027	0.558141	1.4738	0.688042	0.420799	1.68695	0.366935	0.770891	1.57849	1.20069	1.11218	0.23228	1.48204	0.185668	0.412189	2.16335	0.798908	0.330483	0.801716	2.24568
PI4K2B_ENST00000264864	0.0660877	0	0	0	0	0	0	0	0	0	0	0	0	0	0	2.24568	0	0.0917827	0	0	0	0	0	0	0	0	0	0	0	0	0	0	0	0	0	0	0	0	0.247862	0	2.24568
HNRNPC_ENST00000449098	0.0660877	0	0	0	0	0.174077	0	0.103495	0.456086	0	0	1.52436	0.371437	0	0.334384	2.24568	0	0	0.459291	0	0	0	0	0	0.688042	1.2624	0	0.366935	0.495573	0	0.211887	0	0	1.40403	0.445603	0	0	0	0	0	2.24568
UXT_ENST00000333119	0	0.593713	0.916985	0.492744	0	2.08892	0.278683	1.13845	1.0642	0	0	0.627679	1.11431	2.1793	0.668768	2.24568	0.644114	0	1.22478	0.437111	0.572688	0	1.32191	0.401945	0.688042	1.68319	0	0.733871	0.660764	0.364268	0	0	0	1.40403	0	0.562076	0	1.06521	0	0	2.24568
TIMM10_ENST00000257245	0	0.49476	0	0	0.586155	1.04446	0	0	0.152029	0.517036	0	0.807016	0	0	0	2.24568	0	0	0	0	0	0	0	0	0.137608	0.420799	0.440073	0	0	0	0	0	0	0.936023	0	0	1.77002	0	0	0	2.24568
HNRNPA1_ENST00000546500	0	0.395808	0.0916985	0.862303	0.293078	0.52223	0.278683	1.65592	0.912173	1.03407	0	0.448342	0.928591	1.18871	0.41798	2.24568	1.28823	0.183565	0.306194	0.509962	0	0.413514	0.440637	0.535927	0.412825	0.420799	0.880146	0.0917339	1.8171	1.33565	0.423774	0	0	0.936023	0.557004	0.112415	1.47501	0.998635	0.495724	0.601287	2.24568
ECHDC3_ENST00000379215	0	0	0	0	0	0	0	0.103495	0	0	0	0	0	0	0	2.24568	0	0	0	0	0	0	0	0	0	0	0	0	0	0	0	0	0	0	0	0	0	0	0	0	2.24568
GPR108_ENST00000264080	0	0	0	0	0	0	0.139342	0	0	0	0	0.269005	0	0	0	2.24568	0	0.275348	0	0.291407	0	0	0	0	0	0	0	0	0	0.364268	0.211887	0	0	0	0.445603	0	0	0	0	0	2.24568
PGLS_ENST00000252603	0	0	0	0	0.39077	0	0	0	0	0.517036	0	0.448342	0.371437	0.198118	0.167192	2.24568	0	0.367131	0	0.509962	0	0.827027	0	0	0	0	0	0	0	0	0	0.741455	0	0	0	0	0	0	0	0.0751608	2.24568
NCOA4_ENST00000374087	0	0	0	0	0	0	0	0	0	0	0	0	0	0	0	2.24568	0	0.0917827	0	0	0.286344	0	0	0.133982	0.412825	0	0.880146	0	0	0.971381	0	0	0	0	0	0	0	0	0	0	2.24568
PSMD11_ENST00000261712	0	0	0	0	0.39077	0	0	0	0	0.517036	0	0.358674	0	0	0	2.24568	0.515291	0	0	0	0	0	0	0	0	0	0	0	0	0.242845	0	0	0	0.702017	0	0	0	0	2.23076	0	2.24568
CD47_ENST00000355354	0	0	0.550191	0	0	1.21854	0	0	0	0.258518	0	1.34503	0	1.18871	0	2.24568	0	0.642479	0	0.437111	0	0	0.35251	0	0	0	0	0	0.660764	0	0	0	0	0.702017	0	0.786906	0.590005	0.93206	0	0	2.24568
COQ4_ENST00000300452	0	0	0	0	0	0	0	0.41398	0	0	0	0	0.185718	0	0	2.24568	1.03058	0.367131	0	0	0	0	0	0	0	0	0	0	0	0	0	0	0	0	0	0	0	0	0	0	2.24568
C11orf48_ENST00000431002	0.528702	0	0	1.47823	0.39077	0.348153	0	0.103495	0	1.29259	0	0.896684	0	0	0	0	0	0	0	0	0	0	0.264382	0	0	2.24426	0.66011	0	0	0	0	0	0	0	0	0	0	0	0	0.601287	2.24426
TMUB2_ENST00000319511	0.660877	0	0	0	0	0	0	0	0	0	0	0	0	0	0	0	0	0	0	0	1.14538	0	0	0	0	0	0	0	0	0	0.423774	0	0	0	0	0	0	0	2.23076	0	2.23076
NME1_ENST00000393196	0.462614	0.395808	0.825287	1.53983	1.56308	0.696306	0	0.310485	0.456086	1.29259	0	0.448342	0	0	0.668768	0	0	0.183565	0	0.728518	0	0	0.264382	0.401945	0	0.140266	0	0	0.495573	0.364268	0	0	0	0	0.668405	1.12415	0	0.0665757	2.23076	0.676448	2.23076
SRP14_ENST00000267884	0.462614	0.0989521	0.0916985	0	0.0976925	0.348153	0.278683	0.310485	1.21623	1.03407	0	0.627679	0	0.792472	0.501576	0	0.644114	0	0.306194	0.437111	0.286344	0	0.440637	0.133982	0.688042	0.140266	0.880146	0.366935	0.991146	0.121423	0.211887	0.741455	0.34842	1.63804	0.668405	0	1.47501	0	2.23076	0.751608	2.23076
TPST2_ENST00000338754	0.264351	0.197904	0.183397	0	0	0.174077	0.278683	0	0	0	0.23912	0	0	0	0.250788	0	1.41705	0.183565	1.53097	0.437111	0	0	0.35251	0.535927	0.963259	0.140266	0.440073	0.275202	0	0.121423	0.847547	0	0	0	0.557004	1.68623	0	0	2.23076	0	2.23076
SLC25A5_ENST00000317881	0.264351	0	0.0916985	0.369558	0.39077	0.696306	1.11473	1.55243	0.304058	0	0	0.807016	0	0.594354	0.250788	1.12284	0.257646	0.0917827	0	0.364259	0	0	0.881275	0	0.137608	1.82346	0	0.183468	0	0.121423	1.90698	1.11218	0	1.87205	0	2.02347	0	0.0665757	2.23076	0	2.23076
NR1H2_ENST00000253727	0.0660877	0	0	0	0	0	0	0	0.456086	0	0	0	0	1.18871	0	0	0	0	0	0	0	0.413514	0	0.267964	0	0.280532	0	0.0917339	0	0	0.635661	0	0	0.234006	0	0	0	0	2.23076	0	2.23076
COPS7A_ENST00000534947	0	1.38533	0	0	0	0	0	0	0	0	0	0	0	0	0	0	0.128823	0	0	0	0	0	0	0	0	0	0	0	0	0	0	0	0	0	0	0	0	0	2.23076	0	2.23076
ARPC1B_ENST00000252725	0	0.197904	0	0.123186	0.293078	0.348153	0.557367	0.103495	1.82435	0	0	0	0	0.594354	0	0	0.515291	0.367131	0.459291	0.364259	0	0	0.528765	0	0	0	0	0.0917339	0	0	0.635661	0.741455	0	0.234006	0.334202	0	0	0	2.23076	0	2.23076
MAN2B1_ENST00000456935	0	0.197904	0.183397	0.61593	0.39077	1.04446	0.278683	0.517475	0.304058	0	0	0.627679	0	0.396236	0.585172	0	0	0.275348	0	0.218555	0.859033	0	0.176255	0	0	0	0	0	0.495573	0.728536	0.635661	0	0	1.17003	0.222802	0	2.06502	0	2.23076	0	2.23076
NRD1_ENST00000352171	0	0.197904	0.0916985	0.246372	0	0	0	0	0	0	0	0.179337	0.185718	0.396236	0.41798	0	0	0.275348	0	0	0	0	0	0	0	0	0	0.366935	0.165191	0.48569	0	0	0	0.702017	0	0.899321	0	0	2.23076	0	2.23076
NDUFV1_ENST00000322776	0	0.0989521	0.64189	1.35505	0	0.52223	0	0	0.304058	0	0	0	0	0	0.668768	0	0	0	0	0.0728518	0	0	0.35251	0	0.963259	0	0.220037	0.183468	0.330382	0.242845	0	0	0	0	0	0	0	0	2.23076	0	2.23076
SLC30A7_ENST00000370112	0	0.0989521	0	0	0.195385	0	0	0	0	0.775555	0	0	0	0	0	0	0	0	1.07168	0	0	0	0	0	0	0.841597	0	0	0	0	0	0	0	1.63804	0	0	0	0	2.23076	0	2.23076
SLC33A1_ENST00000392845	0	0	0	0	0	0	0	0	0	0	0	0	0	0	0	0	0.128823	0	1.07168	0.0728518	0	0	0	0	0	0	0	0	0	0	0	0.370727	0	0	0.111401	0	0	0	2.23076	0	2.23076
HAUS2_ENST00000260372	0	0	0	0	0	0	0	0	0	0	1.67384	0	0	0	0	0	0	0	0	0	0	0	0	0	0	0	0	0	0	0	0	0	0	0	0	0	0	0	2.23076	0	2.23076
JAK1_ENST00000342505	0	0	0.366794	0	0	1.21854	1.25408	0	0	0	0.71736	0.179337	0.371437	0	0.752364	0	0	0.183565	0.918583	0	0	0	0	0.133982	0	0.140266	0	0	0.991146	0.121423	0	0	0	1.63804	0.111401	0	0	0	2.23076	0	2.23076
CCDC28A_ENST00000332797	0	0	0	0	0	0	0	0.310485	0	0	0	0	0	0	0.167192	0	0	0.458913	0.153097	0.145704	0	0	0	0	0	0	0	0	0	0	0	0	0	0.936023	0.668405	0	0	0	2.23076	0	2.23076
WSB1_ENST00000262394	0	0	0	0	0	0.174077	0	0.20699	0	0	0	0	0	0	0.083596	0	0	0	0	0	0	0	0	0	0.137608	0	0	0	0	0.971381	0	0	0	0.234006	0.222802	0	0	0	2.23076	0	2.23076
PPP2R2A_ENST00000380737	0	0	0	0.739117	0	0	0.139342	0.103495	0.608115	0	0	0.179337	0	0	0	0	0	0	0	0	0	0	0	0	0	0	1.98033	0.0917339	0.825955	0	0	0	0	0	0	0	0	0	2.23076	0	2.23076
RNF138_ENST00000261593	0	0	0	0	0	0	0	0	0	0	0	0	0	0	0	0	0	0	0	0	0	0	0	0	0	0	0	0	0	0	0	0	0	0	0.111401	0	0	0	2.23076	0.375804	2.23076
GPATCH8_ENST00000592154	0	0	0	0	0	0	0	0	0	0	0	0	0	0	0	0	0	0	0	0	0	0	0	0	0	0	0	0	0	0	0	0	0	0	0	0	0	0	2.23076	0	2.23076
SPTBN2_ENST00000533211	0	0	0	0	0	0	0	0	0	0	0	0	0	0	0	0	0	0	0	0	0	0	0	0	0	0	0	0	0	0	0	0	0	0	0.222802	0	0	0	2.23076	0	2.23076
ERP44_ENST00000262455	0	0.197904	0.0916985	0.246372	0.0976925	0	0.139342	0.82796	0.456086	0	0	0.448342	2.22862	0.792472	0.501576	0	1.93234	0.0917827	0	0.0728518	0	0	0	0.937873	1.10087	0	0	0.275202	0	0.607113	0	0	0	0.702017	0	0	1.47501	0	0	1.05225	2.22862
SSNA1_ENST00000322310	0	0	0	0	0	0.52223	0.418025	0.41398	0	0	1.91296	0	2.22862	0	0	0	0	0.367131	0.765486	0	2.00441	0	0.176255	0	0.688042	0	0	0	0	1.0928	0	0	0	0	0.779805	0	0	0	0	0	2.22862
SSBP1_ENST00000265304	0	0	0	0	0.195385	0.174077	0	0.310485	0	0	0	0.53801	2.22862	0.396236	0.167192	0	0.515291	0.458913	0	0.509962	0	0	0	0.267964	1.10087	0.561065	0	0.550403	0	0.48569	0	0	0	0	1.22541	0	0	0	0	0	2.22862
CCAR1_ENST00000265872	0	0	0	0	0	0.348153	0	0	0.304058	0	0	0.358674	0	0.990589	0	0	0	0	0	0	0	0	0	0.133982	0	0.420799	0	0	0	0	0	0	0	0	2.22802	0	0	0	1.48717	0	2.22802
ANAPC13_ENST00000510994	0.991316	0.0989521	0	0	0	0	0.83605	0	0	0	0	0.53801	0.371437	0	0.083596	0	0	0.183565	0	0	0	0	0.176255	0	0	0	0	0.183468	1.15634	0	0.423774	2.22436	0	0	0	1.4614	0	0.46603	0	0	2.22436
FASTK_ENST00000297532	0.859141	0	0	0.369558	0	0.174077	0.83605	0	0.608115	0	0	0	0	0	0	0	0	0	0	0.291407	0	1.24054	0	0	0	0	0	0	0	0	0	2.22436	0	1.40403	0.445603	0	0	0.732332	0	0	2.22436
PIM3_ENST00000360612	0.859141	0	0.183397	0	0.0976925	0	0	0	0	0	0.71736	0	0	0	0	0	0	0	0	0	0	0	0	0	0	0	0.880146	0	0.165191	0	0	2.22436	0	0.936023	0.222802	0	0	0	0	0	2.22436
SRRM2_ENST00000301740	0.726965	1.88009	0	1.72461	0	0	0	0	0.760144	1.29259	0	0.0896684	0.371437	0.594354	0.167192	0	0.257646	0.367131	0.765486	0	0	0	0.0881275	1.74176	0	0.841597	0	0	0	0.121423	0.635661	2.22436	0	0	0	0	0	1.46466	0	0	2.22436
YTHDC1_ENST00000344157	0.330439	0	0.183397	0.246372	0	0.696306	0.139342	0	0	0.775555	0	0	0.371437	0.792472	0	0	0	0	0	0	0	0	0	0	0.412825	0.561065	0	0	0.991146	0	0	2.22436	0	0.234006	0.111401	0	0	0	0	0	2.22436
HNRNPD_ENST00000313899	0	1.28638	0	0.739117	0.78154	0	0	0.310485	0	1.29259	0.23912	0.0896684	0	0	0.83596	0	0	0	0.918583	0	0.286344	0.413514	0	0	0.688042	0.140266	1.10018	0	0	0.48569	0	2.22436	0	0	0	0	0	0	0	0	2.22436
NAP1L4_ENST00000380542	0	0.395808	0.183397	0.246372	0	0	0	0	0	0	0	0	0	0	0.250788	0	0.386468	0.275348	1.37787	0	0	1.24054	0	0	0	0.140266	0	0	0	0	0	2.22436	0	0	0	0	0	0	0	0	2.22436
DDX24_ENST00000330836	0	0.197904	0	0.246372	0	0.870383	0	1.65592	0.912173	0	1.43472	0	0	0	0	0	0	0.275348	0	0	0	0	0	0	0.412825	1.12213	0	0.366935	0	0	1.05943	2.22436	0	0.936023	1.44821	0	0	0.732332	0	0	2.22436
AUH_ENST00000375731	0	0.197904	0	0	0	0.348153	0	0	0.456086	0	0	0	0	0	0	0	0	0.0917827	0	0	0	0	0	0	0	0	0	0	0	0.242845	0	2.22436	0	0	0	0	0	0	0	0.826769	2.22436
FBP1_ENST00000375326	0	0.0989521	0.0916985	0.123186	0	0.870383	1.6721	0	0	0	0.71736	0.627679	0.371437	0	0	0	0	0	0	0.0728518	0	0	0	0.669909	0	1.54293	0	0	0	0	0	2.22436	0	0.468011	0	0	0	0	0	0	2.22436
SMPD1_ENST00000342245	0	0.0989521	0	0	0	0	0.278683	0	1.21623	1.29259	0	0	0	0	0	0	0	0.183565	0.612389	0	0	1.65405	0	0	0	0	0	0.0917339	0	0.48569	0	2.22436	0	0	0	0	0	0	0	0	2.22436
RELB_ENST00000221452	0	0	0	0	0	0.52223	0	0.103495	0.912173	0	0.47824	0	0.742873	0.594354	0	0	0	0	0	0.218555	0	0	0.0881275	0	0.550433	0.420799	0	0	0	0.242845	0	2.22436	0	0.702017	0	0	0	0	0	0	2.22436
OBFC1_ENST00000224950	0	0	0.183397	0	0	0	0	0	0	0	0	0	0	0	0	0	0	0	0	0	0	0	0	0	0	0.420799	0	0.183468	0	0	0.211887	2.22436	0	0	0	0	0	0	0	0	2.22436
CIR1_ENST00000342016	0	0	0	0.369558	0.683848	0.870383	0.418025	0	0.152029	0	0.23912	0	0	0	0.41798	0	0	0	0	0.728518	0	0	0	0	0.137608	0	1.76029	0	0	0	1.05943	2.22436	0	0	0.334202	0	0	0	0	0	2.22436
CSNK1G1_ENST00000303052	0	0	0	0	0	0	0	0	0	0	0	0	0	0	0	0	0	0	0	0	0	0	0	0	0	0	0	0	0	0	0	2.22436	0	0	0	0	0	0	0	0	2.22436
ZNF567_ENST00000536254	0	0	0	0	0	0	0	0	0	0	0	0	0	0	0	0	0	0	0	0	0	0	0	0	0	0	0	0	0	0	0	2.22436	0	0	0	0	0	0	0	0	2.22436
SMAP1_ENST00000370455	0	0	0	0	0	0.52223	0	0	0	0	0	0	0.371437	1.38683	0	0	0.257646	0	0	0	0.572688	0	0	0	0	0	0	0	0	0	0	2.22436	0	0	0	0	0	0	0	0	2.22436
TOP2B_ENST00000435706	0	0	0	0	0.0976925	0	0	0.20699	0	0	0	0	0	0	0	0	0	0	0.153097	0	0	0	0	0	0	0	0	0	0	0	0	2.22436	0	0	0	1.79864	0	0	0	0.977091	2.22436
CCDC109B_ENST00000394650	0	0	0	0.369558	0	0	0	0	0	0	0	0	0	0	0.334384	0	0	0	0	0.291407	0	1.65405	0	0	0	0	0	0	0	0	0	2.22436	0	0	0	0	0	0	0	0	2.22436
ST3GAL5_ENST00000377332	0	0	0	0	0	0	0	0	0	0	0	0	0	0	0	0	0	0	0	0	0	0	0	0	0	0	0.66011	0.0917339	0	0.121423	0	2.22436	0	0	0	0	0	0	0	0	2.22436
NAA60_ENST00000407558	0	0	0	0	0	0	0	0	0	0	0	0	0	0	0	0	0	0	0	0	0	0	0	0	0	0	0	0	0	0	0.211887	2.22436	0	0	0	0	0	0	0	0	2.22436
ABCD3_ENST00000370214	0	0	0	0	0	0	0	0	0	0	0	0	0	0	0	0	0	0	0	0.145704	0	0	0	0	0	0	0	0	0	0	0	2.22436	0	0	0	0	0	0	0	0	2.22436
TAF7_ENST00000313368	0	0.395808	0.0916985	2.21735	0.195385	0.174077	0.418025	0	1.0642	0.258518	0	0.53801	0	1.78306	0	0	2.06117	0	0	0.291407	0.859033	0	0	0	0.412825	0.701331	0	0	0	0	0	0	0	0.702017	0	0	0	0	0	0.826769	2.21735
HDLBP_ENST00000391975	0	0	0.825287	2.21735	0.293078	0	0.557367	0	1.21623	0	0	0.807016	0	0.396236	0.083596	0	0	0.734262	1.07168	0	0.859033	0	0.264382	0	1.23848	0.280532	1.98033	0	0	0	0	1.48291	0	0.936023	0	0	0	0.0665757	1.48717	1.42806	2.21735
ICAM1_ENST00000264832	0	0	0.64189	0.739117	0	0	0	0	0	0	0	0	0.371437	0	0	0	0	0	0	0	0	0	0	0	2.20173	0	0	0	1.65191	0.48569	0	0	0	0	0	0	0	0	0	0	2.20173
TYMP_ENST00000252029	0.396526	0.49476	0.0916985	0.739117	1.17231	0	0	0	0.912173	0.258518	0.47824	0.627679	0.185718	0.594354	0.41798	0	0.128823	1.56031	0	0.218555	0	0.413514	0.969402	0.535927	0	0	2.20037	0.275202	0.165191	0	0.635661	0.370727	1.39368	0.468011	0.222802	0	0	0	0	0.375804	2.20037
DNAJC15_ENST00000379221	0.330439	0.197904	0.825287	0	0.879233	0	0.278683	0.82796	0	0	0	0.358674	0.742873	0.396236	0.167192	0	0.257646	0	0.153097	0.509962	0.286344	0	0.0881275	0	0	0	2.20037	0	0	0.364268	0	0.370727	0	0.468011	1.44821	0	0	0	0	0	2.20037
NDUFS4_ENST00000296684	0	0.791617	0.366794	0	0.195385	0.870383	0	0.62097	0	1.55111	0	1.07602	0	0	0	0	0.128823	0.642479	0.918583	0	0	0	0	0	0	0.561065	2.20037	0	0	0.48569	0	0	0	1.40403	0	0	0	0	0	0	2.20037
PNOC_ENST00000301908	0	0.593713	0.366794	0.369558	0	1.39261	0.83605	0	0	0	0.47824	0.53801	0	0.990589	0.41798	0	0.257646	0.458913	0	0.291407	1.43172	0	0.176255	0	0.137608	0.280532	2.20037	0	0.495573	0.364268	0	0	0	0.468011	0.779805	0	0	0.332878	0	0.977091	2.20037
POLR2I_ENST00000221859	0	0.197904	0.0916985	0	0.195385	0.348153	0.557367	0	0.760144	0.517036	0.23912	0.448342	0	0	0.083596	0	0.515291	0.0917827	0	0.0728518	0	0	0	0.267964	0.963259	0.140266	2.20037	0.275202	0	0.48569	0.635661	0	0	0	0	0	0	0.133151	0	0.450965	2.20037
GMFG_ENST00000253054	0	0.0989521	0.0916985	0.369558	0.0976925	0	0.557367	0	1.36826	1.03407	0	1.07602	0.371437	0.990589	0.41798	0	0	1.10139	0.306194	0	0	0	0	0.535927	0.137608	0.561065	2.20037	0.642137	0.495573	0.364268	1.48321	0	0	0.234006	0	0	0	0.798908	0	1.42806	2.20037
QDPR_ENST00000281243	0	0	0.275096	0	0	0	0.557367	0	0	1.55111	0.95648	0.717347	0	0	0.41798	0	0	0	0	0.0728518	0	0	0	0	0.688042	0	2.20037	0	1.15634	0.242845	0	0	0	1.40403	0	0	0	0	0	0.751608	2.20037
CPD_ENST00000225719	0	0	0	0	0	0	0	0	0	0	0	0	0	0	0	0	0.515291	0	0	0	0	0	0	0	0	0	2.20037	0	0	0	0	0	0	0	0	0	0	0	0	0	2.20037
C18orf32_ENST00000318240	0	0.49476	0.275096	0.246372	0.488463	1.21854	0.278683	0	1.21623	0	0	0.269005	0.557155	0	0.083596	0	0	0.0917827	0.765486	0	0.572688	1.65405	0	0	1.6513	0.420799	0	0.183468	0.330382	0.48569	0.211887	0	0	1.63804	0	0	0.885008	2.197	0	0.526126	2.197
EIF5_ENST00000216554	1.38784	0	0.183397	1.84779	0	2.08892	0.557367	0	1.21623	0	1.1956	0.358674	1.11431	0	1.00315	0	2.18999	1.10139	2.14336	0.655666	0	1.65405	0.528765	1.20584	0	0	1.10018	0.366935	0	0.728536	0	1.11218	0	1.40403	0	1.79864	0	1.53124	1.9829	1.20257	2.18999
SMIM7_ENST00000487416	0	0.395808	0.916985	1.35505	0	0	0.139342	0.103495	0	0.258518	0	0.403508	0	0.990589	0	0	0	0	0	0.364259	0	0	0.264382	0	0	0.280532	0	0.275202	0	0	0	1.11218	0	0.702017	0.445603	0	0	0	0	2.17966	2.17966
TBL1XR1_ENST00000430069	0	0.197904	0	0	0	0	0	0.103495	0	0	0	0	0	2.1793	0	0	0.386468	0	0	0	0	0	0	0	0	0	0.66011	0	0.165191	0	0	0	0	0	0	0	0	0	0	0	2.1793
DENND6B_ENST00000413817	0	0	0	0	0	0	0	0	0	0	0	0	0	2.1793	0	0	0	0	0	0	0	2.06757	0	0.133982	0	0	0	0	0.495573	0	0	0	0	0	0	0	0	0	0	0	2.1793
STPG2_ENST00000295268	0	0	0	0	0	0	0	0	0	0	0	0	0	2.1793	0	0	0	0	0	0	0	0	0	0	0	0	0	0	0	0	0	0	0	0	0	0	0	0	0	0	2.1793
C12orf44_ENST00000336854	0	0	0	0	0.195385	0	0	0	0	1.80963	2.15208	0	0.557155	0	0	0	0	0	0	0.655666	2.00441	0	0	0	0.412825	0.420799	0.880146	0.0917339	0	0.607113	0	0	0	0	0.445603	0	0	0	0	0	2.15208
GLOD4_ENST00000301329	0	0	0.366794	0.369558	0	0	0	0	0	0	2.15208	0	0	0	0	0	0	0	0	0	0	0	0	0	0	0	0	0	1.32153	0	1.27132	0	0	0	0	0	0	0	0	0	2.15208
UPF3B_ENST00000345865	0	0	0.366794	0	0	0	0	0.41398	0	0	2.15208	0	0	0	0	0	0	0	0	0	0	0	0	0	0	0	0.66011	0	0	0	0	0	0	1.40403	0	0	0	0	0	0	2.15208
MGMT_ENST00000306010	0	0	1.37548	0	0	0.696306	0.557367	0.517475	0.304058	0.775555	2.15208	0.0896684	0	0	0	0	0	0	0	0.509962	0	0	0	0	0.963259	0	0.440073	0	0	0	0	0	1.7421	0	0.445603	0	0	0	0	1.12741	2.15208
GNAS_ENST00000371085	0	0	0.550191	0.246372	0.488463	1.56669	0.278683	0	0	0.775555	2.15208	1.25536	1.85718	0.594354	0.41798	1.12284	0	0.917827	0	1.01992	0.286344	0	0.0881275	0	0	0	0.66011	0.458669	0.660764	0	0	0	1.39368	0	0.111401	0.112415	0	0	0	0	2.15208
IL6ST_ENST00000381298	0	0	0	0	0	0	0	0	0	0	2.15208	0	0	0	0	0	0	0.183565	0	0	0	0.413514	0	0	0	0	0	0	0	1.0928	0.635661	0	0	0	0	0	0	0.93206	0	0.977091	2.15208
TIFA_ENST00000361717	0.59479	0.197904	0.183397	0	0	0	0	0.724465	0.608115	0	0	0	0	0	0.501576	0	0	0.0917827	0.459291	0	0	0	0	0	0	0	0	0.183468	2.14748	0.121423	0	0	0	1.63804	0.668405	1.57381	0	0	0	0	2.14748
MPST_ENST00000397225	0	0.0989521	0.733588	0	0	0.348153	0	0.724465	0	0	0	0	0	0	0.250788	0	0.515291	0.458913	0	0.145704	0	0	0.176255	0	0.412825	0.981864	1.32022	0.642137	2.14748	0	0	0	0	0	0.222802	0	0	0	0	0	2.14748
CCR7_ENST00000246657	0	0	0	0	0	0	0	0	0	0	0	0	0	0	0	0	0	0	0	0	0	0	0	0	1.78891	0	0	0	2.14748	0	0	0	0	0	0	0	0	0	0	0	2.14748
PHAX_ENST00000297540	0	0	0	0	0	0.52223	0	0	0	0	0	0.717347	0	0	0.585172	0	0	0	0	0.582814	0	0	0	2.14371	0	0	0	0.0917339	0	0	0	0	0	0	0	0	0	0	0	0	2.14371
ATP6V1D_ENST00000216442	0	0	0	0	0	0.870383	0	0	0.304058	0.258518	0	0.358674	0.185718	0	0.083596	0	0	0.458913	0	0	0	0	0	0.669909	0	0	0	0	0	0	0	0	0	0	0	2.13589	0	0	0	0	2.13589
RFXANK_ENST00000303088	0	0	0	0.61593	0	0	0	0	0	0	0	0	0	0.396236	0	0	0.128823	0	0	0	0	0.413514	0.35251	0	0	0.561065	0	0.0917339	0	0	0	0	0	0	0	2.13589	0	0	0	0	2.13589
SNX15_ENST00000377244	0	0	0	0	0	0.174077	0	0.310485	0	0	0.23912	0	0	0	0	0	0	0	0	0	0	0	0	0	0	0	0	0	0	0	0	0.370727	0	0	0	2.13589	0	1.26494	0	0	2.13589
POLE4_ENST00000483063	0	0	0	0.369558	0	0	0	0	0	0	0	0	0	0	0	0	0.128823	0	0	0	0	0	0	0	0	0.280532	0	0	0	0	0	0	0	0	0	2.13589	0	0	0	0	2.13589
RAN_ENST00000543796	0.396526	0.890569	1.46718	0.369558	0.39077	0.52223	0	0.724465	2.1284	0	0	0.358674	0	0	0.334384	0	1.15941	0	0	0	0	0	0.528765	0.401945	0	0.140266	0.880146	0.275202	1.15634	1.45707	0.423774	0.741455	0.69684	0	0	0	0	0	0	0	2.1284
NUB1_ENST00000413040	0	0	0	0	0	0	0	0	2.1284	0	0	0	0	0	0	0	0	0	0	0	0	0	0	0	0	0	0.66011	0	0	0	0	0	0	0	0	0	0	0	0	0	2.1284
METTL23_ENST00000341249	0	0	0	0	0.488463	0.696306	0	0	0	0	0	0.179337	0	0.792472	0	0	0	0.0917827	1.07168	0.145704	0	1.65405	0.264382	0.535927	0	0	0	0	0.165191	0.364268	2.11887	0	0	0.702017	0	0	0	0	0	0.751608	2.11887
NOP10_ENST00000328848	0.991316	0.49476	0.183397	0.123186	0.586155	0.52223	0	0.310485	0.152029	0.775555	0	0.448342	0	0.594354	0.334384	0	1.54587	0	0	0.0728518	0	0	0.176255	0.803891	0.137608	0.140266	0.220037	0.0917339	0.330382	0	1.27132	1.11218	0	2.10605	0.668405	0	0	0.665757	0	0.526126	2.10605
COBLL1_ENST00000375458	0.991316	0	0	0	0	0	0	0	0.760144	0	0	0.358674	0	0	0	0	0.386468	0.183565	0.153097	0	0	0	0	0	0	0	0	0	0	0	1.05943	0	0	2.10605	0	0	0	0	0	0	2.10605
SNRPF_ENST00000266735	0.59479	0.0989521	0.366794	0	0.293078	0	0.139342	0.517475	0	0	0	0	0.557155	0.396236	0	0	0	0.275348	0	0	0	1.24054	0	0	0	0	0.880146	0.183468	0	0.364268	0	0	0	2.10605	0	0	0	0	0	0.300643	2.10605
ATP5J2_ENST00000292475	0.264351	0	0.0916985	0.246372	0.293078	0.870383	0	0.103495	0.456086	0.517036	0.71736	0.358674	0	1.98118	0.585172	1.12284	0.257646	0.734262	0.153097	0.947073	0	0.413514	0.35251	0.401945	0.137608	0	0	0.550403	0.330382	0	0	1.85364	0	2.10605	0.111401	0	0.295003	0.399454	0	0	2.10605
APOE_ENST00000252486	0.132175	0.0989521	0	0.123186	0	0	0	0.20699	0.304058	0	0.23912	0.179337	0	0.396236	0.083596	0	0	0.0917827	0	0.145704	0	0	0	0.133982	0	0	0.440073	0	0.165191	0.121423	0	0	0.34842	2.10605	0	0	0	0	0	0.0751608	2.10605
TNRC6B_ENST00000335727	0.132175	0.0989521	0.0916985	0	0.0976925	0	0.139342	0	0.152029	0	0.71736	0.0896684	0	0.594354	0	0	0	0	0	0	0	1.24054	0	0	0.82565	0.420799	0.880146	0.366935	0	0	0	0	0	2.10605	0	0	0	0	0	0	2.10605
UBXN1_ENST00000301935	0.0660877	0	0	0.739117	0.0976925	0.696306	0	0.517475	0.608115	0	0	0.0896684	0.928591	0	0	0	0.128823	0	0	0.437111	0	0	0	0.267964	0	0	0	0.458669	0.165191	0	0	0.741455	0	2.10605	0.668405	0	0	0	0	0	2.10605
DDRGK1_ENST00000354488	0	0.989521	0	0	0	0	0	0	0	0	0	0.269005	0	0	0.41798	0	0	0	0	0	0	0	0	0	0	0	0	0	0	0	0.423774	0.741455	0	2.10605	1.00261	0	0	0	0	0	2.10605
ATP6AP1_ENST00000369762	0	0.791617	0	0	0.39077	0	0	0	0	0.258518	0	0.269005	0.185718	0	0.41798	0	0.257646	0	0	0.0728518	0	0	0	0	0	0	0	0	0	0.121423	0	0.370727	0	2.10605	0.222802	0	0	0	0	0	2.10605
TMEM115_ENST00000266025	0	0.692665	0	0	0	0	0	0	0	0	0	0	0	0	0	0	0	0	0	0	0	0	0	0	0	0	0	0.275202	1.15634	0	0	0	0	2.10605	0	0	0	0	0	0	2.10605
EIF3A_ENST00000369144	0	0.593713	0	0.739117	0	0	0	0	0	0	0.95648	0.358674	0	0	0	0	0	0	0.306194	0	0.859033	0.413514	0.70502	0	0.137608	0	1.10018	0	0	0	0	0	0	2.10605	0	0	0	0	0	0	2.10605
OGFOD3_ENST00000329197	0	0.49476	0.0916985	1.10867	0.195385	0	0	0.41398	0.456086	0	0.47824	0	0.742873	0	0	0	0	0	0	0.145704	0.286344	0	0	0	0	0	0	0.550403	0	0	0	0	0	2.10605	0	0	0	0	0	0	2.10605
NDUFA9_ENST00000266544	0	0.296856	0	0.369558	0.293078	0	0	0.517475	0	0	0	0.448342	0	1.18871	0.41798	0	0	0	0	0.218555	0	0.413514	0	0	0	0	0	0	0.660764	0.242845	0	0	0	2.10605	0	0	0	0	0	0	2.10605
RAD23A_ENST00000316856	0	0.296856	0.0916985	0.123186	1.07462	0.348153	0	0.62097	0	0	0	0	0.557155	0	0	0	0.128823	0.642479	0.612389	0.291407	0	0	0.0881275	0	0	0	0	0	0	0	0	1.11218	0	2.10605	0.222802	0	0	0	0	0	2.10605
MT2A_ENST00000245185	0	0.0989521	0.0916985	0.123186	0.0976925	0.174077	0	0.103495	0.152029	0	0.23912	0.269005	0	0.198118	0.083596	0	0.128823	0	0.612389	0.145704	0	0	0.176255	0	0	0	0.66011	0.0917339	0.165191	0	0	0	0	2.10605	0.111401	0	0	0	0	0.0751608	2.10605
PPCS_ENST00000372561	0	0.0989521	0.366794	0	0	0	0.975392	0.517475	0.304058	0	0	0	0	0	1.00315	0	0	0.642479	0.153097	0	0	0	0.264382	0	0	0.140266	0	0	0	0.48569	0	1.85364	0	2.10605	0.111401	0	0	0	0	0	2.10605
HYI_ENST00000372427	0	0	0	0.369558	0	0	0	0.103495	0	0	0	0.179337	0	0.594354	0	0	0.90176	0	0	0	0	1.24054	0	0	0	0	0	0	0	0.242845	0	0	0	2.10605	0	0	0	0	0	0	2.10605
ARID4B_ENST00000264183	0	0	0	0	0.195385	0	0	0	0.608115	0.258518	0	0.358674	0	0.594354	0.167192	0	0.515291	0	0.153097	0	0	0	0	0	1.10087	0.981864	0.66011	0	0.495573	0.728536	0	1.48291	0	2.10605	0.779805	0	0	0	0	0	2.10605
VPREB3_ENST00000248948	0	0	0	0	0	0	0	0	0	0	0	0	0	0	0	0	0	0	0	0	0	0	0	0	0	0	0	0	0	0	0	0	0	2.10605	0	1.34898	0	0.399454	0	0	2.10605
FBXO7_ENST00000266087	0	0	0	0.246372	0	0.348153	0	0	0	0	0	0.448342	0	0	0	0	0	0	0	0	0.286344	0	0	0	0	0	0	0	0	0	0	0	0	2.10605	0	0	0	0	0	0	2.10605
EIF4E2_ENST00000409514	0	0	0	0	0	0	0	0	0	0	0	0	0	0	0	0	0	0	0	0	0	0	0	0.803891	0	0	0	0	0	0	0	0	0	2.10605	0	0	0	0	0	0	2.10605
INTS3_ENST00000318967	0	0	0	0	0	0	0	0	0	0	0	0	0	0	0	0	0	0.458913	0	0	0	0	0	0	0	0	0	0	0	0	0	0	0	2.10605	0	0	0	0	0	0	2.10605
TFCP2L1_ENST00000263707	0	0	0	0	0	0	0	0	0	0	0	0	0	0	0	0	0	0	0	0	0	0	0	0	0	0	0	0	0	0	0	0	0	2.10605	0	0	0	0	0	0	2.10605
PCK1_ENST00000319441	0	0	0	0	0.0976925	0	0	0	0	0	0	0	0	0	0	0	0	0	0	0	0	0	0	0	0	0	0	0	0	0	0	0	0	2.10605	0	0	0	0	0	0	2.10605
TAF3_ENST00000344293	0	0	0	0	0	0	0	0	0	0	0	0	0	0	0	0	0	0	0	0	0	0	0	0	0	0	0	0	0.660764	0	0	0	0	2.10605	0	0	0	0	1.73504	0	2.10605
HPD_ENST00000289004	0	0	0	0	0	0	0	0.103495	0	0	0	0.0896684	0	0	0	0	0.128823	0.0917827	0	0	0	0	0.0881275	0	0.137608	0	0	0.0917339	0	0	0.211887	0.370727	0	2.10605	0	0	0	0	0.247862	0	2.10605
PSMG2_ENST00000317615	0	0	0	0	0	0	0	0.103495	0.152029	0	0	0.269005	0	0.396236	0	0	0	0	0	0	0.859033	0	0	0	0	0	0	0.183468	0.825955	0	0.423774	0	0	2.10605	0	0	0	0.665757	0	0	2.10605
C10orf118_ENST00000369287	0	0	0	0	0	0	0	0.724465	0.304058	0	0.95648	0.53801	0	1.58494	0	0	0	0	0	0.291407	0	0	0	0	0	0.981864	0.440073	0	0	0.364268	0	0	0	2.10605	0.334202	0	2.06502	0	0	0	2.10605
RHBDD1_ENST00000392062	0	0	0	0	0	0	0	0.103495	0	0.775555	0	0.53801	0	0	0	0	0	0	0	0	0	0.827027	0	0.535927	0.137608	0	0	0	0.165191	0.121423	0	0	0	2.10605	0.445603	0	0	0	0	0	2.10605
XRCC6_ENST00000360079	0	0	0.458493	0	0.0976925	0	0.696709	0.517475	0.456086	0	1.1956	0.179337	0	0.990589	0	0	0.515291	0	0	0	0.286344	0	0	0	0	0	0	0	0	0	0	0	0	2.10605	0	0	0	0.46603	0	0	2.10605
ANXA6_ENST00000354546	0	0	0.366794	0.123186	0.195385	0.174077	0	0	0	0	0	0	0	0	0.501576	0	0.128823	0	0	0.0728518	0	0	0	0	0	1.12213	0.440073	0	0	0	0.423774	0	0	2.10605	0	0	0	1.53124	0	0	2.10605
DCAF11_ENST00000446197	0	0	0	0	0	2.08892	0	0	0	0	0	0	0	0	0	0	0	0	0	0	0.572688	0	0	0	0	0.280532	0	0	0	0	0	0	0	2.10605	0	0	0	0	0	0	2.10605
CAPG_ENST00000263867	0	0	0	0.739117	0.488463	0	0	0	0.152029	0	0	0	0	0	0	0	0	0	0	0.874221	0	0	0	0	0	0	0	0	0	0	0	0	0	2.10605	0	0	0	0	0	0	2.10605
STK16_ENST00000409638	0	0.395808	0	0	0	0.174077	0	0	0	0.775555	0	0	0.742873	0	0	0	0	0	0	0	0	0	0	0	0	0	0	0.183468	0	0.121423	0	0	0	0.702017	0.334202	0	0	0	0	2.1045	2.1045
C16orf13_ENST00000301686	0.991316	0	0	0	0.39077	0	0	0.20699	0	0	0.95648	0.448342	0	0.198118	0	0	0.128823	0	0.612389	0.291407	0	0.413514	0.0881275	0	0	2.10399	0	0	0.495573	0	0.635661	0	1.04526	0	0	0	0	0	0	0	2.10399
HCLS1_ENST00000314583	0	0.692665	0	2.09416	0	1.91484	0	0	0.760144	0	0	0.179337	0	0	0	0	0.128823	0.642479	0	0	0	0	0	0	0.688042	0.420799	0	0.183468	0	0.242845	0	0	0	0	0.891206	0	0.885008	0	0	0	2.09416
ZNF165_ENST00000377325	0	0.197904	0	2.09416	0	0	0	0	0	0	0	0	0	0	0	0	0	0	0	0	0	0	1.76255	0	0	0.280532	0	0	0	0	0	0	0	1.63804	0	0	0	0	0	0	2.09416
PTGES2_ENST00000338961	0.396526	0	0	0	0	0	0	0.517475	0.304058	0	0	0.807016	0	0	0	0	0	0	0	0.145704	0	0	0	0	0	0.140266	0	0	0	0.728536	0	0	2.09052	0	0	0	0	0	0	0	2.09052
SNRPC_ENST00000244520	0	1.48428	0.366794	0	0	2.08892	0.557367	0.724465	0.912173	0	0.23912	0	0.557155	0.594354	0.501576	0	0	0	0	0	0	0	0.440637	0.401945	0	0	0.66011	0.642137	0	1.21423	0	0	2.09052	0	0	0.112415	0	0	0	0	2.09052
MRPL34_ENST00000252602	0	0.49476	0.366794	0	0.293078	0	0	0	0	0	0.71736	0.0896684	0.557155	0	0.334384	0	0.257646	0	0	0	0	0	0.264382	1.33982	0	0	0	0	0.495573	0	0.847547	0	2.09052	0.702017	0.111401	1.68623	0	0.93206	0	0	2.09052
RNH1_ENST00000397615	0	0.197904	0.275096	0	0	0	0.139342	0.20699	0.304058	0	0	0	0	0	0.334384	0	0	0	0	0.874221	0	0.827027	0.176255	0.267964	0	0	0.220037	0	0	0	0	0	2.09052	0	0	0	0	0.332878	0	0	2.09052
TMEM18_ENST00000281017	0	0	0	0	0	0	0.83605	0.62097	0.304058	0	0	0	0	0	0	0	0	0	0	0.218555	0	0	0	0	0.550433	0	0	0.550403	0	0	0	0	2.09052	0	0	0	0	0	0	0	2.09052
SCPEP1_ENST00000262288	0	0	0	0	0	0	0	0.62097	0.760144	0	0.23912	0	0	0	0.41798	0	0	0	0	0.218555	0.572688	0	0.0881275	0	0.275217	0.280532	0	0	0	0	0	0	2.09052	0	0	1.12415	0	0	0	0	2.09052
ZFYVE26_ENST00000347230	0	0	0	0	0	0	0	0	0	0	0	0	0	0	0	0	0	0	0	0	0	0	0	0	0	0	0	0	0	0	0	0	2.09052	0	0	0	0	0	0	0	2.09052
C14orf119_ENST00000319074	0	0	0.275096	0	0	0	0	0	0.152029	0	0	0.179337	0	0	0	0	0.386468	0	0	0	0	0	0	0	0	0	0	0.733871	0	0	0.847547	0	2.09052	0	0	0	0	0	0	0	2.09052
CHMP2B_ENST00000263780	0	0	0.458493	0.123186	0	0	0	0	0	0	0	0	1.85718	0	0	0	0	0	0.459291	0.291407	0	0	0	0	0	0.280532	0	0.550403	0.991146	0.121423	0	0	2.09052	0	0	0	0	0	0	0	2.09052
DYNLT1_ENST00000367089	0	0.296856	0	0	0.488463	0	2.09013	0	0.760144	1.03407	0	0	0	0.396236	0	0	0	0	0	0	0	0	0	0	0	0	0	0.183468	0.165191	0.971381	0	1.48291	0	0	0	0	0	0	0	0	2.09013
HSD17B8_ENST00000374662	0	0.395808	0	0	0.976925	2.08892	0.278683	0.517475	0.608115	0	0	0	0	1.58494	0.41798	0	0.644114	0.642479	0.459291	0.218555	0	0	0.616892	0	0	0.701331	0	0.366935	0.495573	0	1.69509	0	0	1.40403	0	0	0	1.53124	0	0.300643	2.08892
COX8A_ENST00000314133	0	0.296856	0.0916985	0	0.39077	2.08892	0	0.103495	0.608115	0	0	0.358674	0.742873	1.38683	1.58832	0	0.644114	0.367131	0.153097	0.582814	0.859033	0	0.440637	0	0.688042	0.420799	0.66011	0	1.48672	0.849958	0.635661	0	0	1.17003	0.222802	1.79864	0	0.199727	0	0.676448	2.08892
HERPUD2_ENST00000396081	0	0	0	0	0	2.08892	0.557367	0	1.21623	0	0	0	0	0	0	0	0	0	0	0	0	0	0	0	0	0	0.220037	0	0	0	0	0	0	0	0	0	0	0.266303	0	0.601287	2.08892
BCLAF1_ENST00000531224	0	0	0	0	0.195385	2.08892	0	0.931455	0.760144	2.06815	0.95648	0.717347	0	0	0.083596	0	0	0.0917827	0	0	0	0	0	0	0	0	1.10018	0	0	0	0	0	0	1.40403	0	0	0	0	0	0.751608	2.08892
SRPRB_ENST00000466490	0.925228	0.989521	0.550191	0.123186	0.39077	0.52223	0	0	0	2.06815	0	0.358674	0	0.990589	0.501576	0	0.515291	0.183565	0	0.218555	0	0	0	0	0.688042	0.140266	0.440073	0.642137	0.330382	0.607113	0.211887	0	0	0.936023	0	0	0	0.665757	0	0	2.06815
SNRPE_ENST00000414487	0.859141	0.0989521	0	0.369558	0.39077	0	0.418025	0	0	2.06815	0	0.896684	1.11431	0.198118	0.083596	0	0.386468	0	0	0.218555	0.859033	0	0	0.803891	0	0	0	0.183468	0.495573	0.607113	0.847547	0	0	0.234006	0	0	0	0	0	0	2.06815
CARS_ENST00000397111	0.396526	0	0.0916985	0	0.293078	0	0	0	0	2.06815	0	0.0896684	0	0	0	0	0	0	0	0	0	0	0.528765	0	0	0	0	0	0	0.242845	0	0	0	0	0	0	0	0	0	0	2.06815
MPC1_ENST00000360961	0	0.49476	0	0.369558	0.586155	0	0.139342	0.41398	0.456086	2.06815	0.23912	0.179337	0.185718	0	0	0	0	0	0.459291	0.80137	1.43172	0	0.264382	0.133982	0.963259	0	0	0.183468	0	0.121423	0	0	0	0	0.668405	0	0	1.06521	0	0	2.06815
ANP32B_ENST00000339399	0	0.296856	0	0	1.07462	1.56669	0.83605	0.103495	0.912173	2.06815	1.43472	0.0896684	0.742873	0	0	0	0	0.183565	0	0.145704	0	0	0	0.401945	1.23848	0	0	0	0	0	0.635661	0	0	0.468011	0	0	0	0.732332	0	0	2.06815
MAGEF1_ENST00000317897	0	0.0989521	0	0.123186	0	0.348153	0	0	0.456086	2.06815	0	0	0	0	0.083596	0	0.644114	0	1.68407	0	0.286344	0	0.176255	0	0	0	0	0.0917339	0	0.607113	0.423774	0	0	1.17003	0.111401	1.01174	0	0	1.48717	0	2.06815
PAN3_ENST00000399613	0	0	0	0	0	0	0	0	0.304058	2.06815	0	0	0	0	0	0	0	0	0	0	0	0	0	0	0	0	0	0	0	0	0.423774	0	0	0	0	0	0	0	0	0	2.06815
SCLT1_ENST00000281142	0	0	0	0	0	0.174077	0	0	0.152029	2.06815	0	0	0	0	0	0	0	0	0	0	0	0	0	0	0	0	0.220037	0	0	0	0	0	0	0	0	0	0	0	0	0	2.06815
GPANK1_ENST00000375906	0	0	0	0.862303	0	0	0	0	0	2.06815	0.95648	0.717347	2.0429	0	0	0	0	0.550696	0	0	0	0	0	0	0	0	0	0	0	0	0	0	0	1.17003	0.334202	0	0	0	0	0	2.06815
ALG2_ENST00000476832	0	0	0.366794	0	0	0.348153	0	0	0	2.06815	0	0	0	0	0	0	0	0.367131	1.07168	0.218555	0	0	0.264382	0	0	0	0	0	0	0.364268	0	0	0	0	0	0	0	0	0	0	2.06815
EIF3I_ENST00000373586	0.859141	1.18743	0	0	0	0	0.83605	0	0	0.775555	0.23912	0.53801	0	0.792472	0.250788	0	0	0	0	0	0	2.06757	0	0.401945	0	0.280532	0	0	0	0.48569	0	0	1.7421	0	0	0	0	0	0	0.0751608	2.06757
SAFB_ENST00000433404	0.0660877	0	0	0	0	0	0	0.517475	0	0	0	0.358674	0	0	0	0	0	0.183565	0.0765486	0	0	2.06757	0.0881275	0	0	0.280532	0	0	0	0	0	0	0	0.936023	0	0	0	0	0	0	2.06757
MRPS31_ENST00000323563	0	1.08847	0	0	0.0976925	1.21854	0	0	0	1.29259	0	0.179337	0	0	0.41798	0	0.257646	0.826044	0	0.291407	0	2.06757	0	0	0.550433	0	0	0.550403	0	0.607113	1.48321	0	0	0	0.334202	0	0	0.732332	0	1.05225	2.06757
COPZ1_ENST00000262061	0	0.791617	1.46718	0.123186	0.683848	0	0	0	0	1.03407	1.43472	0	1.30003	0	0.167192	0	0	1.19318	1.07168	0.728518	0.572688	2.06757	0.793147	0	0.137608	0.561065	0.66011	1.37601	0.165191	0.728536	0.847547	1.11218	0	1.17003	1.55961	0	0	0	1.9829	0	2.06757
CHD2_ENST00000394196	0	0.593713	1.00868	1.10867	0	0.52223	0.557367	0	0.152029	0	0	0	0	0.594354	0	0	0	0	0	0	1.71807	2.06757	0.176255	0	0	0.280532	0	0.183468	0.495573	0	0	0	0	0	0	0	0	0	0	0	2.06757
RPL39L_ENST00000296277	0	0.49476	0	0	0	0	0	0	0	0	0	0.269005	0	0	0	0	1.41705	0	0	0	0	2.06757	0.528765	0	0	0	0	0	0	0	0	0	0	0	0	0	0	0	0	0.751608	2.06757
TUBB_ENST00000327892truncext	0	0.395808	0	0.123186	0.488463	0.174077	0.83605	0	0.152029	0	1.1956	0.0896684	0.371437	0	0	0	0.386468	0.0917827	0	0.0728518	0	2.06757	0	0	0	0	1.10018	0.0917339	0	0	0	1.48291	0	0	0	0	0	0	0	0	2.06757
TMF1_ENST00000398559	0	0.296856	0	0	0.195385	0	0	0.62097	1.36826	0	0.23912	0	0	0.396236	0	0	0.128823	0.367131	0	0.218555	0	2.06757	0	0	0	0.140266	0	0	0	0.48569	0	0	0	0	0	0	0	0	0	0	2.06757
MAGED2_ENST00000375068	0	0	0.64189	0.739117	0.39077	0.696306	0	0	0	1.55111	0	0	0	0.792472	0.668768	0	0	0	0	0.655666	0.286344	2.06757	0	0	0	0.420799	0	0	0.825955	0	0	0	0	0	0.111401	0	0	0.93206	0.247862	0	2.06757
RPTOR_ENST00000306801	0	0	0	0	0	0	0	0	0	0	0	0	0	0	0	0	0	0	0	0	0	2.06757	0	0	0	0	0	0	0	0	0	0	0	0	0	0	0	0	0	0	2.06757
BNIP3_ENST00000368636	0	0	0	0	0.39077	0	0.418025	0	0	0	0	0	0.185718	0	0.250788	0	0.128823	0.275348	0	0.291407	0	2.06757	0	0	0	0	0	0	0	0	0	0	1.39368	0	0	0	0	0	0	0	2.06757
CECR1_ENST00000399839	0	0	0	0	0	0.174077	0.278683	0	0	0	0	0.807016	0	0.198118	0	0	0	0	0	0	0.572688	2.06757	0	0.535927	0	0.140266	0	0	0	1.57849	1.27132	0	0	0	0	0	0	0	0	0	2.06757
SAFB2_ENST00000252542	0	0	0	0	0	0.52223	0	0	0	0	0	0	0	0	0.41798	0	0	0	0.0765486	0	0	2.06757	0	0	0	0	0	0	0.165191	0.121423	0	0	0	0	0	0	0	0	0	0	2.06757
C17orf49_ENST00000439424	0	0	0	0	0.39077	0.870383	0.418025	0	1.67232	0	0	0.627679	0	0	0	0	1.28823	1.19318	0.459291	0.80137	0	2.06757	0.35251	0	0	0	0	0	0.825955	0.242845	0	0	0	0	0.111401	0	0	0	0	0.676448	2.06757
HMGN5_ENST00000358130	0	0	0	0	0.293078	0	0	0	0	0	0	0	0	0	0	0	0.257646	0	0	0	0	2.06757	0.616892	0	0	0	0	0	0	0	0	0	0	0	0	0	0	0	0	0	2.06757
NOA1_ENST00000264230	0	0	0	0	0	0	0	0	0	0	0	0	0	0	0	0	0	0	0	0.0728518	0	2.06757	0	0	0	0.420799	0	0	0	0	0	0	0	0.936023	0	0	0	0	0	0	2.06757
PSMG4_ENST00000473000	0	0	0	0.123186	0	0	0	0	0.304058	0	0	0	0	0	0.083596	0	0	0	0	0	0	2.06757	0	0	0	0	0.220037	0	0	0	0	0	0	0	0	0	0	0	0	0	2.06757
CLPB_ENST00000538039	0	0	0	0	0	0	0	0	0	0	0	0	0	0	0	0	0	0	0	0	0	2.06757	0	0	0	0	0	0	0	0	0	0	0	0	0	0	0	0	0	0	2.06757
NSA2_ENST00000296802	0	0	0	0	0.0976925	0	0	0.724465	1.36826	0.258518	0.47824	0.179337	0	0	1.00315	0	0	0.550696	0	0	0	2.06757	0.440637	0	1.37608	0	0.880146	0.825605	0	1.0928	1.69509	1.48291	0	0	1.33681	0	0	0	0	0	2.06757
TRIB3_ENST00000217233	0	0	0	0	0	0	0	0	0	0	0	0	0	0	0	0	0	0	0	0	0	2.06757	0	0	0	0	0	0	0	0	0	0	0	0	0	0	0	0	0	0	2.06757
TMEM41B_ENST00000528080	0	0	0.275096	0	0.488463	0.348153	0.139342	0	0	0	0	0	0	0	0.250788	0	0	0	0	0.364259	0	2.06757	0	0	0	0	0	0	0	0	0	0	0	0	0	0	0	0	0	0	2.06757
GDAP2_ENST00000369443	0	0	0	0	0	0	0	0	0	0	0	0	0	0	0	0	0	0	0	0	0	2.06757	0	0	0	0	0	0	0	0	0	0	0	0	0	0	0	0	0	0	2.06757
TIMM22_ENST00000327158	0	0	0	0	0	0	0	0	0	0	0	0	0	0	0	0	0	0	0	0	0	2.06757	0	0	0	0	0	0	0	0	0	0	0	0	0	0	0	0	0	0	2.06757
CMC4_ENST00000369484	0	0	0.0916985	0	0	0	1.25408	0	0	0	0	0.179337	0	0	0	0	0	0.183565	0	0.0364259	0	2.06757	0	0	0	0	0	0	0	0	0	0	0	0	0	0	0	0	0	0	2.06757
PHF20_ENST00000374012	0	0	0	0	0	0.52223	0	0	0	1.03407	1.67384	0	0	0.198118	0.752364	0	0	0.642479	0	0	0	2.06757	0	0	0	0.280532	0	0	0	0	0	0	0	0	0	0	0	0.798908	0	0.676448	2.06757
KIAA1430_ENST00000458385	0	0	0	0.985489	0	0	0	0	0	0	0.47824	0.717347	0.928591	0	0	0	0	0	0	0.218555	0	2.06757	0	0.535927	0	0.561065	0	0	0	0	0.211887	0	0	0	1.00261	0	0	1.53124	0	0	2.06757
LYRM1_ENST00000219168	0	0	0	0	0	0	0	0	0	0	0.23912	0	0.185718	0	0	0	0	0	0	0	0	2.06757	0	0	0	0	0	0	0	0.242845	0	0	0	0	0	0	0	0	0	0	2.06757
STX16_ENST00000355957	0	0	0.183397	0	0	0	0	0	0	0	0	0	0	0	0	0	0.257646	0	0	0.291407	0	2.06757	0	0	0	0	0	0	0	0	0	0	0	0	0	0	0	0	0	0	2.06757
GRINA_ENST00000395068	0.528702	0.593713	0	0	0	0	0	0	0.456086	0	0	0.269005	0	1.38683	0.501576	0	0	0.0917827	0	0	0	0	0.528765	0.401945	0	0	0	0	0.991146	0	0	0	0	0	0	0	2.06502	0.0665757	0	0	2.06502
TM9SF3_ENST00000371142	0.396526	0.296856	0	0.123186	0	0	0.139342	0.103495	0	0	0	0	0	0	0	0	0	0.0917827	0	0	0.286344	0	0	0	0.275217	0.140266	0	0	0	0	0	0	0	0	0.557004	1.12415	2.06502	0.732332	0	0	2.06502
MED31_ENST00000225728	0.0660877	0	0	0	0	0	0	0.103495	0.456086	0	0	0	0	0	0	0	0	0.0917827	0.459291	0	0	0	0	0	0	0	0	0.275202	0	0	0	0	0	0	0	0	2.06502	0	0	0	2.06502
PRDX6_ENST00000340385	0	0.989521	0.916985	0.246372	0.488463	0.348153	0.557367	0	1.52029	0.258518	1.43472	0.269005	0	0.594354	0.334384	0	0.90176	0	0	0.437111	0	1.24054	0.969402	1.07185	0	0.701331	0	0.366935	0	0.242845	0.423774	0	0	1.17003	0.557004	0.562076	2.06502	0	0	0	2.06502
RPP14_ENST00000445193	0	0.0989521	0	0	0	0	0	0	0.152029	0	0	0	0	0	0.125394	0	0	0	0	0	0	0	0.176255	0	0	0	0	0	0	0	0	0	0	0	0.222802	0	2.06502	0.0332878	0	0	2.06502
ZMYM4_ENST00000314607	0	0	0	0	0	0	0	0	0	0	0	0	0	0	0.167192	0	0	0	0	0	0	0	0	0	0	0	0	0	0	0	0	0	0	0	0	0	2.06502	0	0	0	2.06502
TMA16_ENST00000358572	0	0	0	0	0	0	0	0	0.760144	0	0	0.448342	0	0	0.585172	0	0.772937	0	0	0	0	0	0.176255	0	0.137608	1.2624	0.880146	0	0	0	1.27132	0	0	1.40403	0	0	2.06502	0.46603	0	0.450965	2.06502
WAS_ENST00000376701	0	0	0	0	0	0	0	0	0	0	0	0.0896684	0	0	0	0	0	0	0	0	0	0	0	0	0	0	0.66011	0	0	0.364268	0	0	0	0	0	0	2.06502	0	0	0	2.06502
DTNBP1_ENST00000344537	0	0	0	0	0	0	0	0	0	0.517036	0	0	0	0.990589	0	0	0	0	0	0	0	0	0	0	0	0	0	0	0	0.849958	0	0	0	0	0	0	2.06502	0	0	0	2.06502
EFCAB14_ENST00000371933	0	0	0	0	0.0976925	0	0	0	0	0	0	0	0	0.198118	0	0	0	0.550696	0	0	0	0	0	0	0	0	0.66011	0	0.165191	0.607113	0	0	0	0	0	0	2.06502	0.0665757	0	0	2.06502
ABCA5_ENST00000392676	0	0	0.0916985	0	0	0.348153	0	0.62097	0	0	0	0	0	0	0	0	0	0	0	0	0	0	0	0	0	0	0	0	0	0	0	0	0	0	0	0	2.06502	0	0	1.20257	2.06502
MLLT3_ENST00000380338	0	0	0	0	0	0	0	0	0	0	0	0	0	0	0.585172	0	0	0	0	0	0	0	0.440637	0	0	0	0	0	0	0	0	0	0	0	0	0	2.06502	0	0	0	2.06502
AIDA_ENST00000340020	0	0	0	0	0	0	0	0	0	0	0.47824	0	0	0	0	0	0	0	0.153097	0	0	0.827027	0	0	0	0	0	0	0	0	0	0	0	0	0	0	2.06502	0.665757	0	0	2.06502
RP11-80H18.3_ENST00000544156	0	0	0	0	0	0	0	0	0.152029	0	0	0	0	0	0.125394	0	0	0	0	0	0	0	0.176255	0	0	0	0	0	0	0	0	0	0	0	0.222802	0	2.06502	0.0332878	0	0	2.06502
GAS8_ENST00000268699	0	0	0	0	0	0	0	0	0	0	0	0	0	0	0	0	0	0	0	0	0	0	0	0	0	0	0	0	0	0	0	0	0	0	0	0	2.06502	0	0	0	2.06502
ZCCHC10_ENST00000324170	0	0	0.183397	0	0	0	0	0	0	0	0	0	0	0	0	0	0	0	0	0	0	0	0	0	0	0	0	0	0	0	0.211887	0	0	0	0	0	2.06502	0	0	0	2.06502
QPRT_ENST00000395384	0	0.593713	0.275096	0	0.39077	0.52223	0.696709	0	0	1.29259	0	0	0	0	0.334384	0	1.15941	0	0	0.437111	0	0	0	0	0	0	0	0	0	2.06418	1.48321	0	0.34842	0.234006	0	0	0	0	0	0.601287	2.06418
NPM1_ENST00000296930truncext	0.0660877	0.296856	0.0916985	0	0.195385	1.74077	0	0	0.912173	1.29259	0.95648	0.179337	0.371437	0.990589	0.668768	1.12284	1.03058	0	0.306194	0.218555	1.43172	0.413514	0.0881275	0.535927	0.688042	0.140266	1.32022	0.550403	0.743359	0.48569	0.423774	1.48291	0.34842	1.63804	0.111401	0	0.147501	2.06385	0	0.300643	2.06385
MRPS16_ENST00000372945	1.25567	0.791617	0	0.369558	0.586155	1.21854	0.696709	0	0.608115	1.03407	0	0.269005	0.371437	0	0	0	2.06117	0.458913	0.306194	0.145704	0	0	0.616892	0	0.82565	0.420799	0	0	0.330382	0.607113	0	0	0.34842	0	0.445603	0	0	0	0	0.977091	2.06117
MESDC2_ENST00000261758	0.925228	0	0	0.123186	0.683848	1.39261	0.139342	0.310485	0	0	0	0.807016	0.557155	1.78306	1.42113	0	2.06117	0	0	0.291407	0.859033	0	0	0	0.412825	1.12213	1.10018	0	0	0.242845	0	0	0	0	0	0	0	0	1.23931	0	2.06117
NR3C1_ENST00000394464	0.726965	0.296856	0	0.123186	0.683848	0.174077	0	0	0	0	0	0	2.0429	0.198118	0	0	0	0	0	0	0	0	0	0.133982	0	0	0	0	0	0.971381	0	0	0	0	0	0	0	0	0	0	2.0429
FNDC3B_ENST00000336824	0.462614	0	0	0	0	0.348153	0	0	0	0	0	0.179337	2.0429	0	0	0	0.515291	0	0	0	0	0	0	0	0.275217	0.140266	1.10018	0.366935	0	0	0	0	0	0	0	0	0	0	0.743587	0	2.0429
PKHD1L1_ENST00000378402	0.462614	0	0	0	0.0976925	0	0	0	0	0	0	0.269005	2.0429	0	0.167192	0	0	0	0.153097	0	0	0	0.528765	0	0	0	1.10018	0	0	0	0	0	0	0.468011	0	0	0	1.39809	0	0	2.0429
SNRPB2_ENST00000246071	0	0.593713	0.183397	0.369558	0	0.348153	0.418025	0.20699	0	0	0.47824	0	2.0429	0	0	0	0.257646	0.734262	1.22478	0.291407	0	0	0	0.401945	0.137608	1.12213	0.220037	0	0	0.121423	0	0	0	0.234006	0	0	0	0.399454	0	0	2.0429
CASP4_ENST00000444739	0	0.296856	0.0916985	1.10867	0.683848	0	0	0.724465	1.21623	0	0	0.358674	2.0429	0	0.250788	0	0	0	0	0	0.572688	0	0	0.267964	0	0	0.880146	0	0	0.728536	0	0.741455	0	0	0	0	0	0.865484	0	0	2.0429
RNF167_ENST00000262482	0	0	0	0	0	0	0	0	0	0	0	0.627679	2.0429	0.792472	0	0	0	0	0	0	0	0	0	0	0.275217	0	0	0	0.330382	0	0	0	0	0.702017	0	0	0	0	0	0.676448	2.0429
C11orf58_ENST00000228136	0	0.395808	0.183397	0.492744	0	0	0	0.103495	0.152029	0.775555	0.47824	0.179337	0	0	0	0	0	0.0917827	0	0	0	1.24054	0.264382	0.535927	0.412825	0.981864	0	0	0.165191	0	0.211887	0	0	0.234006	0	0	0	0.199727	0	2.02934	2.02934
SF3B1_ENST00000335508	0.859141	0	0.733588	0	0	0	0	0	0.304058	0	0	0.0896684	0	0.594354	0.250788	0	0	0	0	0	0	0	0	0.267964	0	0	0	0	0	0	0.211887	0	0	0	0	2.02347	0	0	0	0	2.02347
YWHAQ_ENST00000238081	0.0660877	0	0	0	0	0	0.139342	0	0.608115	0.517036	0	0	0	0	0	0	0	0	0	0.291407	0	0	0	0	0	0	0	0	0	0	0	0	0	0	0.668405	2.02347	0	0	0	0.450965	2.02347
SCCPDH_ENST00000366510	0	0.49476	0.366794	0	0	0.174077	0	0.310485	0	0	0	0	0	0	0	0	0	0	0	0	0	0	0	0	0	0.420799	0	0.0917339	0	0	0	0	0	0	0	2.02347	0	0	0	0	2.02347
DNAJB6_ENST00000429029	0	0.49476	0	0	0.879233	0	0	0	0.608115	0.517036	0	0	0	0	0	0	0.257646	0	0	0	1.14538	0	0.264382	0.535927	0.412825	0	0	0.275202	0.330382	0	1.05943	0.370727	0	0.468011	0.334202	2.02347	0	1.66439	0	0	2.02347
TMED5_ENST00000370282	0	0.197904	0	0.61593	0.195385	0.52223	0	0	0.912173	1.55111	1.43472	0.358674	0.185718	0.990589	0	0	0.90176	1.00961	0	0	1.14538	0	0	0	0	0.280532	0	0.366935	0.825955	0.728536	0.211887	0	0	0	0.334202	2.02347	0	0	0	0	2.02347
CD81_ENST00000263645	0	0	0	0	0	0	0	0	0.304058	0	0	0	0	0	0.083596	0	0	0	0	0	0	0	0	0	0	0	0	0	0	0	0	0	0	0	0	2.02347	0	0	0	0	2.02347
SMARCD2_ENST00000448276	0	0	0	0	0	0.174077	0	0.310485	0	0	0	0	0	0	0.167192	0	0	0	0	0	0	0	0	0.669909	0	0	0	0	0	0	0	0	0	0	0	2.02347	0	0	0	0	2.02347
RWDD2A_ENST00000369724	0	0	0	0	0	0	0	0	0	0	0	0	0	0	0	0	0	0	0	0	0	0	0	0	0	0	0	0	0	0	0	0	0	0	0	2.02347	0	0	0	0	2.02347
SMIM3_ENST00000526627	0	0	0	0	0	0	0	0	0	0	0	0.448342	0	0	0	0	0	0	0	0	0	0	0	0	0	0	0	0	0	0	0	0	0	0	0	2.02347	0	0	0	0	2.02347
TARS_ENST00000265112	0	0	0	0	0	0	0	0	0	0	0.47824	0	0.557155	0.198118	0	0	0	0	0	0	0	0	0	0	0	0	0	0	0	0	0	0	0	0	0	2.02347	0	0	0	0	2.02347
C4orf46_ENST00000379205	0	0.395808	2.01737	0	0	0	0	0	0.152029	0	0	0	0	0	0	0	0	0	0	0.218555	0	0	0	0	0	0	0	0.183468	0	0	0	0	0	0	0	0	0	0	0	0	2.01737
IGHV1OR15-1_ENST00000604066	0	0	2.01737	0	0	0	0	0.103495	0.608115	0	0	0	0	0	0	0	0	0	0	0	0	0	0	0	0	0	0	0	0	0	0	0	0	0	0	0	0	0	0	0	2.01737
PCSK1N_ENST00000218230	0	0.49476	0	0.123186	0	0	0	0	0	0	0	0	0	0.198118	0.083596	0	0.257646	0	0	0.364259	0	0	1.23378	0	0	0	0	0	0.165191	0	0	0	0	0.468011	2.00521	0	0	0	0	0.601287	2.00521
ATRX_ENST00000373344	0	0	0	0	0.586155	0	0.278683	0.20699	0.912173	0	0	0.0896684	0	0.990589	0.167192	0	0	0	0	0.291407	0	0.413514	0.616892	0.937873	0	0	0.220037	0	0.330382	0	0	0	0	1.17003	2.00521	0	0	1.33151	0.743587	0	2.00521
EIF5B_ENST00000289371	0.859141	0.395808	0	0	0.0976925	0	0.139342	0.310485	0.760144	0	0.47824	0	0.742873	0	0	0	0	0.183565	0	0.874221	2.00441	0	0.176255	0	0	0.420799	0.220037	0.366935	0.825955	0	0	0	0	0.468011	0.668405	0	0	0.0665757	0	0	2.00441
GMPPB_ENST00000480687	0.660877	0.643189	0	0.184779	1.07462	0.435191	0.209013	0.103495	0	0.775555	0.35868	0.224171	0.742873	0	0.501576	0	0.579703	0.137674	0.53584	0.0728518	2.00441	0	0.220319	0	0	0.280532	0	0.137601	0.825955	0.182134	0.635661	1.11218	0	0.585014	0	0.0562076	0	0.499318	0	0.450965	2.00441
AMIGO3_ENST00000535833	0.660877	0.643189	0	0.184779	1.07462	0.435191	0.209013	0.103495	0	0.775555	0.35868	0.224171	0.742873	0	0.501576	0	0.579703	0.137674	0.53584	0.0728518	2.00441	0	0.220319	0	0	0.280532	0	0.137601	0.825955	0.182134	0.635661	1.11218	0	0.585014	0	0.0562076	0	0.499318	0	0.450965	2.00441
MIS12_ENST00000381165	0.0660877	0.593713	0	0	0	0	0	0	0.760144	0	0	0.269005	0	0	0	0	0	0	0	0	2.00441	1.65405	0	0	0	0	0	0	0	0	0	0	0	0	0.222802	0	0	0	0	0	2.00441
ACP5_ENST00000218758	0	0.593713	0	0	0	0	0	0	0.760144	0	0	0	0	0	0	0	0	0.826044	0	1.01992	2.00441	0	0	0.937873	1.10087	0.140266	0	0	0	0	0	0	0	0	0	0	0	0	0	0	2.00441
ENY2_ENST00000521688	0	0.197904	0.0916985	0	0.0976925	0	0.278683	0	0.152029	0	1.91296	0.807016	0	0.396236	0	0	1.15941	0	0	1.09278	2.00441	0	0	0.535927	0	0	1.32022	0	0	0.971381	0.635661	0	0	0	0.668405	0	0	0	0	0.977091	2.00441
CDC14B_ENST00000375241	0	0	0	0	0	0	0	0	0	0.517036	1.1956	0	0	0	0	0	0	0	0	0	2.00441	0	0	0	0	0	1.54026	0	0	0	0	0	0	0	0	0	0	0	0	0	2.00441
MT1F_ENST00000334350	0	0	0	0	0	0.174077	0.139342	0	0	0	0	0.53801	0	0.198118	0.41798	0	0	0	0	0	2.00441	0	0	0	0	0	0	0	0	0	0.423774	0	0	1.87205	0.779805	0	0	0	0	0	2.00441
HERC2_ENST00000261609	0	0	0	0.123186	0.0976925	0	0	0	0	0	0	0	0	0	0.083596	0	0.128823	0	0	0	2.00441	0	0	0	0	0	0	0	0.825955	0	0	0	0	0	0	0	0	0	0	0	2.00441
SMC4_ENST00000344722	0	0	0	0	0	1.56669	0	0	0	0	0	0.717347	0	0	0	0	0	0	0	0	2.00441	0	0	0	0	0.280532	0	0	0	0	0	0	0	0	0.557004	0	0	0	0	0	2.00441
SUPT5H_ENST00000359191	0	0	0	0	0	0	0	0.103495	0	0	0	0.53801	0	0	0	0	0	0	0	0	2.00441	0	0	0	0.137608	0	0	0	0.165191	0	0	0	0.34842	0	0	0	0	0	0	0	2.00441
GRHPR_ENST00000318158	0.991316	0	0	0	0.0976925	0	0	0	0	0	0	0	0	0	0	0	0	0.183565	0	0.364259	0	0	0	0	0.412825	0	0	0	0	0	0	0	0	0.234006	0	0	0	1.99727	0	0	1.99727
TAF9_ENST00000217893	0	0	0.64189	1.23186	0.195385	0	0	0	0	0.517036	0.47824	0	0	1.18871	0.334384	0	0	0	0	0	0	0	0.616892	0	0	0.420799	0	0	0.165191	0	0	0	0	1.87205	0	0	0	1.99727	0	0.751608	1.99727
UCHL3_ENST00000377595	0	0	0	0.492744	0.39077	0.348153	0.696709	0	0	0	0	0.717347	0	0	0	0	0	0.550696	0	0	0	0	0	0	0	0.280532	0	0.550403	0	0	0	0	0	0	0	0	0	1.99727	0	0	1.99727
FN3KRP_ENST00000269373	0	0	0	0	0	0	0	0	0	0	0	0.807016	0	0	0	0	0	0	1.99026	0.218555	0	0	0	0	0	0	0	0	0	0	1.90698	0	0	0	0	0	0	0	0	0	1.99026
MRPL41_ENST00000371443	0.859141	1.28638	0	0.123186	0.0976925	0	0.557367	0	0	1.29259	0	0	0	0.198118	0.585172	0	0.90176	0.183565	0	0	0	0	0.35251	0.535927	0.550433	0.841597	1.10018	1.10081	0.165191	0.728536	0.423774	0.370727	0	0.234006	0	0	0	0.798908	1.9829	1.65354	1.9829
PRDM1_ENST00000369096	0.264351	0	0.0916985	0.492744	0.879233	0	0.975392	0	0.304058	0	0.71736	0.358674	0	0.594354	0	0	0	0	0	0	0	0.827027	0	0	0	0	0	0.183468	0	0	0	0	0	0	0	0	0	0	1.9829	0	1.9829
SRSF7_ENST00000313117	0	0.692665	0	0.739117	0.78154	0.696306	0	0	0	0	1.91296	0	0	0	0	0	0.257646	0	0	0	0.572688	0	0.35251	0.401945	0	0.981864	1.10018	0.275202	0	0.121423	0	0	0	0	0	0.449661	0	0.93206	1.9829	0.225483	1.9829
AP3B1_ENST00000255194	0	0.692665	0	0	0	0.174077	0	0	0.304058	0	0	0.269005	0	0	0	0	0	0	0	0	0	0	0	0	0	0	0	0	0.495573	0.242845	0	0	0	0	0	0	0	1.19836	1.9829	0	1.9829
PAFAH1B2_ENST00000527958	0	0.0989521	0	0	0	0	0	0	0.152029	0	0	0	0	0	0	0	0	0	0	0	0	0	0	0	0	0	0	0	0	0	0	0	0	0	0	0	0	0	1.9829	0	1.9829
MPV17_ENST00000380044	0	0.0989521	0	0	0	0.348153	0.975392	0	0	0	0	0	0	0	0	0	0	0	0	0	0	0	0	0	0	0	0	0	0	0	0	0	0	0	0	0	0	0	1.9829	0	1.9829
RNF149_ENST00000295317	0	0	0	0	0	0	0	0.103495	0	0	0	0.0896684	0	0	0	0	0.257646	0	0	0.0728518	0	0	0	0	0	0	1.10018	0	0.165191	0	0	0	0	0.468011	0	0	0	0.266303	1.9829	1.27773	1.9829
TKT_ENST00000462138	0	0	0	0.61593	0	0	0	0	0.152029	0	0	0	0	0	0	0	0	0	0	0	0	0	0	0	0.82565	0	1.32022	0.0917339	0	0	0	0	1.39368	0	0	0	0	0	1.9829	0.826769	1.9829
CDYL_ENST00000328908	0	0	0	0	0	0	0	0	0	0	0	0	0	0	0.167192	0	0	0.458913	0	0	0	0	0	0	0	0	0	0	0	0	0	0	0	0	0	0	0	0	1.9829	0.0751608	1.9829
C17orf58_ENST00000449250	0	0	0	0	0	0	0	0.517475	0	0	0	0	0.742873	0	0	0	0	0	0	0.0728518	0.572688	0	0	0	0	0	0	0	0	0	0	0	0	0	0	0	0	0	1.9829	0	1.9829
PRPF38A_ENST00000257181	0	0	0	0	0	0	0	0	0	0	0	0.358674	0.185718	0	0	0	0	0	0	0	0	0	0	0	0.137608	0	0	0	0	0.242845	0	0	0	0.702017	0	0	0	0.332878	1.9829	0	1.9829
TSG101_ENST00000251968	0	0	0	0.492744	0.39077	0.52223	0	0.310485	0.304058	0	0	0	0	0	0.585172	0	0	0	0.612389	0.145704	0	0	0.969402	0	0	0	0	0.733871	0.165191	0.364268	0	0	0	0	0	0	0	0	1.9829	0	1.9829
GAB1_ENST00000262995	0	0	0	0.246372	0	0	0	0	0	0	0	0	0.371437	0	0	0	0.257646	0	0	0	0	0	0.0881275	0	0	0	0	0	0	0	0.423774	0	0	0	0	0	0	0	1.9829	0	1.9829
PGPEP1_ENST00000269919	0	0	0	0.123186	0	1.39261	0	0	0	0	0	0	0	0	0	0	0	0	0	0	1.43172	0	0	0	0	0	0	0.0917339	0	0	0	0	0	0.468011	0	0	0	0	1.9829	0	1.9829
SH3BGRL3_ENST00000270792	0.925228	0.593713	0.275096	0	0.0976925	1.21854	0.278683	0.41398	0	1.55111	0.23912	0.717347	1.48575	0.396236	0.083596	0	0	0.0917827	0	0.291407	0.286344	0	0.264382	0	0.550433	0	0	1.46774	1.98229	0.364268	0.423774	1.85364	0	1.40403	0	0	0	0.93206	0	0	1.98229
LRRC59_ENST00000225972	0.0660877	0.989521	0.275096	0.369558	0	0	0.139342	0	0.304058	0	1.43472	0	0.557155	0.594354	0	0	0.515291	0.275348	0.306194	0	0	0	0.0881275	0	0.137608	0	0.440073	0.183468	1.98229	0	0	0	0	0	0	0	0	0	0	0.751608	1.98229
MARCKSL1_ENST00000329421	0	0.49476	0	0.369558	0	0	0	0	0	0	0	0	0.185718	1.98118	0	0	0.386468	0	0	0	0	0	0	0	0	0.420799	0	0	1.98229	0	0	0	0	0	0	0	0	0	0	1.65354	1.98229
CCL25_ENST00000253451	0	0	0	0	0	0	0	0	0	0	0	0	0	0	0	0	0	0	0	0	0	0	0	0	0	0	0	0.0917339	1.98229	0	0	0	0	0	0	0	0	0	0	0	1.98229
SCO2_ENST00000395693	0	0	0	0	0.683848	0	0	0	0.760144	0	0	0.53801	0	0	0	0	0	0	0	0	0	0	0	0	0	0	1.10018	0	1.98229	0	0	0	0	0	0	0	0	0.532605	0	0	1.98229
KIF3C_ENST00000264712	0	0	0	0	0	0	0	0	0	0	0	0	0	0	0	0	0	0	0	0	0	0	0	0	0	0	0	0	1.98229	0	0	0	0	0	0	0	0	0.46603	0	0	1.98229
UBE2L3_ENST00000342192	0.528702	0	0	0	0.195385	0	0.278683	0.310485	0	0	0	0.627679	0	1.98118	0	0	0.515291	0	0.612389	0.947073	0	0	0.0881275	0	0.82565	0.140266	1.54026	0	0.330382	0.728536	0	0	0	0.702017	0.445603	0	0	0	0	0.977091	1.98118
MAST4_ENST00000403625	0	0.49476	0	0	0	0	0	0	0	0	0	0	0	1.98118	0	0	0	0	0	0	0	0	0	0	0	0	0	0	0	0	0	0	0	0	0	0	0	0	0	0	1.98118
PRKX_X-GSG_NR_028062	0	0	0	0	0	0	0	0	0	0	0	0	0	1.98118	0	0	0	0	0	0	0	0	0	0	0	0.561065	0	0	0	0	0	0	0	0	0	0	0	0	0	0	1.98118
DAXX_ENST00000374542	0	0	0	0	0.293078	0	0	0.103495	0	0	0.71736	0	0	1.98118	0	0	0	0	0	0	0	0	0	0	0.137608	0	0	0	0	0	0	0	0	0	0	0	0	0	0	0	1.98118
APRT_ENST00000378364	1.12349	0.890569	0	0.61593	0.488463	1.21854	0	1.03495	1.21623	0	1.1956	0.986352	0.371437	0.198118	0.083596	0	0.128823	0.642479	0.459291	0.145704	0.286344	0	0	0	0	0.701331	1.98033	0.550403	0.825955	0.728536	0	0.370727	0.69684	0	0.334202	0.674491	0	0.332878	0	0	1.98033
NDUFA7_ENST00000301457	1.0574	0.296856	0	0	1.66077	0	0	0.103495	0	0	0	0.448342	1.67146	0	0.334384	0	0.386468	1.00961	0.612389	0	0.859033	0.413514	0.176255	0	0	0	1.98033	0.275202	1.32153	0	0	0	0	1.17003	0.111401	0.899321	0	0.332878	0	0.751608	1.98033
SCFD1_ENST00000458591	0.859141	0	0.458493	0	0	0	0	0.310485	0.304058	0	0	0.358674	0	0	0.334384	0	0	0	0	0.145704	0	0	0	0	0.275217	0	1.98033	0	0.825955	0	0	0	0	0	0	0	0	0	0	0.601287	1.98033
CD53_ENST00000271324	0.528702	0.395808	0	0	0	0	0	0	0	0	0	0.717347	0.371437	0.792472	0	0	0.90176	0.917827	0	0.0728518	0	0	0.264382	0.937873	0	0	1.98033	0	0	1.21423	0.211887	0	0.69684	0.234006	0	0	0	0	0	1.20257	1.98033
SDHA_ENST00000264932	0.396526	0	0.366794	0.123186	0	0	0	0.103495	0.304058	0.258518	0	0	0	0	0	0	0	0	0.459291	0	0.859033	0	0.0881275	0	0	0	1.98033	0	0	0	0	1.11218	0	0	0	0	0	1.13179	0	0.225483	1.98033
CD99_ENST00000381192	0	0.197904	0	0	0.683848	1.39261	0.418025	1.44893	0.608115	0	0	0	0.371437	0.396236	0	0	0	0	0	0.291407	0.286344	0	0	0.669909	0.137608	0	1.98033	0	0.825955	0	0.211887	0	0	1.40403	0.334202	1.57381	0	1.66439	0	0	1.98033
NDUFA5_ENST00000471770	0	0.197904	0	0.123186	0	0.696306	0.278683	0	1.0642	0	0	0.269005	0.557155	0.792472	0	0	0	0.367131	0.612389	0.218555	0	0	0	0.535927	0	0.701331	1.98033	0	0.330382	0.242845	0	0	0	0	0	1.68623	0	0	0.743587	0.90193	1.98033
HSF1_ENST00000528838	0	0.0989521	0	0.123186	0.195385	0	0	0.931455	0.152029	0	0	0.269005	0.185718	0	0	0	0	0	0.459291	0	0	0	0	0	0	0	1.98033	0	0.165191	0	0	0	0	0.468011	0	0	0	0	0	0	1.98033
ACY1_ENST00000458031	0	0	0	0	0.293078	0.174077	0.139342	0	0	0	0	0	0	0.594354	0	0	0	0	0	0	0	0	0	0	0.137608	0	1.98033	0	0	0.121423	0	0	0	1.40403	0	0	0	0	0	0	1.98033
FLYWCH2_ENST00000396958	0	0	0	0.246372	0.293078	0	0	0	0	0	0	0.0896684	0.185718	0	0	0	0	0	0	0.145704	0	1.24054	0	0	0	0	1.98033	0	0	0	0	0	0	0	0	0	0	0	0	0	1.98033
SUPT4H1_ENST00000225504	0	0	0	0.369558	0	0.870383	0	0	0.760144	1.29259	0	0	0.928591	0	0	0	0.90176	0.550696	0.459291	0.291407	1.14538	0	0.0881275	0	0.137608	0.701331	1.98033	0.0917339	0.165191	0	0	0.741455	0	0	0.334202	1.68623	0	0	0	0	1.98033
TCEB1_ENST00000520242	0.528702	0.197904	0	0	0	0	0	0.517475	1.97637	0.258518	0	0.448342	0	0	0.668768	0	0.128823	0	0	0	0	0	0.440637	0	0.82565	0.420799	0.440073	0	0.495573	0.242845	0	0	0	0.702017	0.334202	0	0	0.0665757	0	0.225483	1.97637
ODC1_ENST00000234111	0	0.989521	1.46718	0.246372	0.0976925	1.39261	0.139342	0	1.97637	1.03407	1.1956	0.358674	0.371437	0	0	0	0	0.183565	0	0	0	0	0.793147	0.535927	0	0.420799	0.440073	0	0.330382	0	0.211887	0	0	0.468011	0.111401	0	0	0	0	0	1.97637
LSM5_ENST00000450169	0.660877	0.296856	0	1.84779	0.195385	0.348153	0	0.724465	0	0	0	1.9727	0	0.198118	0.41798	0	0.644114	0.458913	0.612389	0	0	0	0.969402	0.535927	0.275217	0.140266	0.66011	0.0917339	0	0	0.847547	0.741455	0	0	0.111401	0	0	0.665757	0	0	1.9727
PSMD9_ENST00000541212	0.925228	0.395808	0	1.97098	0.0976925	0	0.83605	0	0	0	0	0.179337	0.742873	0.990589	0	0	0.515291	0	0	0	0	0	0.35251	0	0.550433	0.420799	0	0.458669	0.660764	0	0.847547	0	0	0	0.111401	0	0	0.93206	0	0.0751608	1.97098
CPSF6_ENST00000435070	0	0	0.183397	0	0.39077	0	0	0	0	0	0	0	0.371437	0	0	0	0	0	0	0	0	0	0	0	0	0	0	0	0.165191	0	0	0	0	0.702017	0	0	0	0.199727	0	1.95418	1.95418
DSEL_ENST00000310045	0	0	0	0.123186	0	0	0	0	0	0	0	0	0	0	0	0	0	0	0	0	0	0	0	0	0	0	0	0	0	0	0	0	0	0	0	0	0	0	0	1.95418	1.95418
TNFRSF18_ENST00000379268	0	0.0989521	0.183397	0	1.95385	0	0.418025	0.41398	0	0	0.23912	0	0	0	0.501576	0	0.515291	1.00961	0	0.582814	0	0	0	0	0	0	0	0.183468	0	0	0.211887	0.370727	0	0	0.557004	0.674491	0	0	0.991449	0	1.95385
C6orf89_ENST00000359359	0	0	0	0	0.39077	0.870383	0	0	0	0	0.47824	0.0896684	0	0	0.585172	0	0	0.183565	0	0	0	0	0	0	0	0.561065	0.440073	0.183468	0.330382	1.94276	0	0	0	1.17003	0	0	0	0	0	0	1.94276
MESP1_ENST00000300057	0	0	0.183397	0	0	0	0	0	0	0	0	0	0	0	0	0	0.515291	0	0	0	0	0	0	0	0	0	0	0	0	1.94276	0	0	0	0	0	0	0	0	0	0	1.94276
IMP3_ENST00000314852	0	0	0	0.862303	0	1.04446	0	0.41398	1.36826	0	0	0.53801	1.48575	0	0	0	0	0.550696	0.153097	0	1.71807	1.65405	1.9388	0	0.550433	0	1.54026	0.0917339	0	1.57849	0	0	0	0	0	0	0	0	0	0	1.9388
RPL26L1_ENST00000265100	0.264351	0	0.366794	0	0.488463	0	0.278683	0	0.152029	0	0	0	0	0	0	0	1.93234	0	0	0.0728518	0	0	0.264382	0.401945	0	0	0	0	0	0.48569	0	0	0	0	0	0	0	0	0	0	1.93234
CDK5RAP3_ENST00000338399	0	0.593713	0	0	0	0	0	0	0	0	0	0.179337	0	1.38683	0.41798	0	1.93234	0	0.918583	0.0728518	1.14538	0	0	1.74176	0	0	0	0.366935	0	0.607113	0	0	0.69684	0	0	0	0	0.0665757	0	0	1.93234
ARF3_ENST00000256682	0	0	0	0.123186	0.586155	0.52223	0.418025	0	0	0	0	0	0	1.38683	0.083596	0	1.93234	0	0	0	0	0	0	0	0	0	0	0.183468	0.165191	0	0	0	0	0	0	0	0	0.532605	0	0	1.93234
STAU1_ENST00000340954	0.264351	0	0.275096	0	0	0	0	0	0	0	0	0	0	0	0	0	0	1.92744	0	0	0	0	0	0	0	0.140266	0	0.550403	0	0.607113	0	0	0	0	0	0	0	0	0	0	1.92744
C19orf70_ENST00000309324	0	0	0.275096	0	0.195385	0.348153	0	0	1.0642	0	0	0	0	0	0.41798	0	0	0	0.459291	0.80137	0	0	0	0	1.92652	0.140266	0.66011	0	0	0.607113	0	0	0	0	0.779805	0	0	0.266303	0	0	1.92652
RMND5B_ENST00000515098	0	0	0	0.123186	0	0	0	0	0	0	0	0	0	0.990589	0	0	0	0	0	0	0	0	0.70502	0	1.92652	0	0	0.0917339	0	0	0	0	0	0.234006	0.111401	0	0	0	0	0	1.92652
IGF1_ENST00000337514	1.91654	0	0.0916985	0	0.683848	0	0	0	0	0	0	0	0	0	0.250788	0	0	0	0.612389	0	0	0	0.176255	0.133982	0	0	0	0	1.65191	0	0.423774	0	0	0	0	0.337245	0.885008	0	0	0	1.91654
SEC23B_ENST00000336714	0.59479	0	0.183397	0.123186	0	1.91484	0	0	0.152029	0	0.71736	0	0	0	0.334384	0	0.386468	0	0	0	0	0	0.440637	0	0	0.280532	0	0	0.165191	0	0	0	0	0	0	0	0	0	0	0	1.91484
ALG14_ENST00000370205	0	0.296856	0	0	0	1.91484	0	0	0	0	0	0	0	0	0.083596	1.12284	0	0	0.153097	0	0.572688	0	0	0	0	0	0	0.550403	0	0	0	0	0	0	0.111401	0	0	0	0	0	1.91484
ZCCHC7_ENST00000336755	0	0	0.0916985	0	0	1.91484	0	0	0	0	0	0	0.557155	0	0	0	0	0	0	0	0	0	0	0	0	0.280532	0	0	0	0	0	0	0	0	0	0	0	0	0	0	1.91484
DDX56_ENST00000258772	0	0	0	0	0	1.91484	0	0.310485	0	0	0	0	0	0	0	0	0	0.0917827	0	0	0.572688	0	0	0	0	0.981864	0	0	0.330382	0.48569	0.423774	0	0	0	0	0	0	1.13179	0	0	1.91484
RBM5_ENST00000347869	0	0	0	0.739117	0	1.91484	0	0	0	0	0	0.0896684	0	0	0	0	0.386468	0	0	0	0	0	0	0	0	0	0	0	0	0	0	0	0	0	0	0	0	0	0	0	1.91484
LGALS3_ENST00000254301	0	0.791617	0	1.60142	1.27	0	0	0	0	0	1.91296	0.53801	0	0.792472	0.083596	0	0.128823	0.917827	0	0	0	0	0	0	0	1.82346	0	0.366935	0	0.364268	0.211887	0	0	0	0.111401	0	0	0	0	0	1.91296
FBXW7_ENST00000281708	0	0.593713	0.458493	1.23186	0.293078	1.21854	0	0	0.456086	0	1.91296	0	0	0	0	0	0.128823	0	0	0.218555	0	0	0	0	0.275217	0	0.220037	0	1.48672	0.364268	0.211887	0	0	1.63804	0	0	0	0	0	0	1.91296
ALG13_ENST00000394780	0	0.0989521	0	0	0.0976925	0.174077	0	0	0	0	1.91296	0.179337	0	0	0	0	0	0	0	0	0	0	0	0	0	0	0	0	0	0	0	0	0	0.234006	0	0	0	0	0	0	1.91296
RAE1_ENST00000395841	0	0	0	0	0	0	0	0	0	0	1.91296	0	0	0	0	0	0	0	0	0	0	0	0	0	0	0	0	0	0	0	0	0	0	0	0	0	0	0	0	0	1.91296
JOSD1_ENST00000216039	0	0	0	0	0	0	0	0	0	0.775555	1.91296	0	0	0	0	0	0	0	0	0	0	0	0.35251	0	0	0	0	0	0	0	0	0	0	0.468011	0	0	0	0	0	0	1.91296
ODF3B_ENST00000405135	0	0	0	0	0	0	0	0.62097	0.152029	0	1.91296	0	0.557155	0.594354	0.41798	0	0	0	0	0	0	0	0	0	0	0	0	0.366935	0	0.364268	1.05943	0	0	1.63804	0	0	0	0.665757	0	0	1.91296
DVL3_ENST00000313143	0	0	0	0	0	0	0	0	0	0	1.91296	0.0896684	0	0	0	0	0	0	0	0	0	0	0	0	0	0.140266	0	0	0	0	0	0	0	0	0	0	0	0	0	0	1.91296
NSUN6_ENST00000377304	0	0	0	0	0	0.174077	0.418025	0	0.304058	0.775555	1.91296	0	0	0	0	0	0	0	0	0	0	0.413514	0	0	0	0	0	0.0917339	0	0	0	0	0	0	0	0	0	0	0	0	1.91296
TSPAN32_ENST00000182290	0	0	0	0	0	0	0	0	0	0	1.91296	0	0	0.198118	0	0	0	0	0	0	0	0	0	0	0	0	0	0	0	0.121423	0	0	0	0	0	0	0	0	0	0	1.91296
CHST15_ENST00000346248	0	0	0	0.739117	0	0	0	0	0	0	1.91296	0.269005	0	0.198118	0	0	0	0	0	0	0	0	0	0	0	0.561065	0	0	0	0	0	0	0	0	0	0	0	0	0	0	1.91296
UBE2Q1_ENST00000292211	0	0	0	0	0	0	0	0.103495	0	0	1.91296	0.0896684	0	0	0	0	0	0	0	0	0	0	0	0	0	0	0	0	0	0	0	0.370727	0	0	0	0	0	0	0	0	1.91296
RAP1A_ENST00000369709	0	0	0.183397	0	0.293078	0.348153	0	0.517475	0.760144	0	1.91296	0.269005	0	0	0	0	0.257646	0.183565	0	0	0.859033	0	0	0	0	0.701331	0	0.0917339	0	0	0	0	0	0	0.445603	0	0	0	0	0.526126	1.91296
NMD3_ENST00000351193	0.132175	0	0	0	0	0	0	0	0	0	0.23912	0.0896684	0	0	0	0	0	0	0.306194	0	0	0	0	0	0	0	0	0	0	0	0	0	0	0	0	1.91106	0	0	0	0.300643	1.91106
GTF2B_ENST00000370500	0	0.692665	0.275096	0.246372	0	0	0	0	0.608115	0	0	0.448342	0	0	0	0	0	0.275348	0	0	0	0	0.793147	0.267964	0	0	0	0	0.165191	0.728536	0	1.48291	0	0	0	1.91106	0	0	0	0	1.91106
MLLT4_ENST00000366806	0	0	0	0	0	0	0	0	0	0	0	0	0	0.198118	0	0	0	0	0	0	0	0	0	0	0	0	0	0	0	0	0	1.48291	0	0	0.334202	1.91106	0	0	0	0	1.91106
CLTA_ENST00000345519	0	0	0.64189	0.246372	0.293078	0.174077	0	1.75942	0	0.775555	0	0.269005	0.742873	0	0.41798	0	0	0	0	0.874221	0	0	0	0.133982	0	0.420799	0	0.183468	0	0.48569	0.423774	0	0	0	0	1.91106	0	0	0	0	1.91106
ZDHHC3_ENST00000424952	0	0	0.550191	0.369558	0	1.04446	0	0	0	0	0	0	0	0.792472	0	0	0	0	0	0	0	0	0	0	0	0	0	0	0.330382	0	0	0	0	0	0	1.91106	0	0	0	0	1.91106
CCNDBP1_ENST00000300213	0	0	0.366794	0	0	0	0.696709	0	0	0	0	0	0	0	0.41798	0	0	0.0917827	0	0.291407	0	0	0	0	0	0	0.66011	0	0	0	0	0	0	0	0.445603	1.91106	0	1.33151	0	0	1.91106
UBE2L6_ENST00000287156	0	0	0	0	0	0.870383	0	0.20699	0.304058	0	0	0.53801	0.557155	0	0	0	0	0.734262	0	0	0	0	0.176255	0	0.412825	0	0.880146	0.458669	0.825955	0	0	0	0	0	0	1.91106	0	1.59782	0	0	1.91106
TTC14_ENST00000412756	0	0	0	0	0	0.348153	0.418025	0	1.21623	0	0	0	0	0	0	0	0	0.642479	0	0	0	0	0	0	0	0	0	0	0	0	0	0	0	0	0	1.91106	0	0	0	1.05225	1.91106
KANK1_ENST00000382303	0	0	0	0	0	0	0.418025	0	0	0	0	0	0	0	0	0	0	0	0	0	0	0	0	0	0	0	0	0	0	0	0.635661	0	0	0	0	1.91106	0	0	0	0	1.91106
MYO6_ENST00000369981	0	0	0	0	0.195385	0.696306	0	0	0	0	0	0	0	0	0	0	0	0	0	0	0	0	0	0	0	0	0	0	0	0.121423	0	0	0	0	0	1.91106	0	0	0	0	1.91106
PARM1_ENST00000307428	0.528702	0	0	0	0.195385	0	0	0	0.608115	0	1.1956	0.53801	0	0.396236	0.083596	0	0.644114	0	0	0	0	0.827027	0	0	0.137608	0	0	0	0	0.242845	1.90698	0	0	0	0	0	0	1.46466	0	0	1.90698
RBM3_ENST00000376759	0.198263	0	0	0.739117	0.488463	1.04446	0	0	0	0	0	0.53801	0.928591	0.396236	0	0	0.128823	0.917827	0.306194	0.218555	0.286344	0	0	0	0	0.420799	1.54026	0.550403	1.48672	0.48569	1.90698	0.741455	0	0.936023	0.111401	0	0	0	0	0.601287	1.90698
OCEL1_ENST00000215061	0	0	0	0.862303	0	0.174077	0	0	0	0	0	0	0.742873	0	0	0	0	0	0.153097	0	0	0	0	0	0	0	0	0	0	0	1.90698	0	0	0	0	0	0	0	0	0	1.90698
ABCB8_ENST00000358849	0	0	0	0	0	0	0	0	0	0	0	0	0	0	0	0	0	0	0	0	0	0	0	0	0	0	0	0	0	0	1.90698	0	0	0	0	0	0	0	0	0	1.90698
AIP_ENST00000279146	0	0	0.0916985	0	0	0	0	0	0	1.29259	1.1956	0	0	0	1.42113	0	0	0	0	1.01992	0.859033	0	0	0	0	0	0	0	0	1.0928	1.90698	0	0	1.40403	0.222802	0	0	0	0	0	1.90698
NSMCE4A_ENST00000369023	0	0	0	0	0	0	0.278683	0.103495	0.608115	0	0	0	0	0	0	0	0	0	0	0	0	0	0	0	0	0	0	0	0	0	1.90698	0	0	0.936023	0	0	0	0.998635	0	0	1.90698
GBF1_ENST00000369983	0	0	0	0	0	0	0	0	0	0	0	0	0	0	0	0	0	0.0917827	0	0	0	0	0	0	0	0	0	0	0.991146	0	1.90698	0	0	0	0	0	0	0	0	0	1.90698
MAGED1_ENST00000326587	0	0	0	0	0	0	0	0.20699	0	0	0	0	0	0	0.334384	0	0.257646	0	0	0.145704	0	0	0.176255	0	0.963259	0	0	0	0.495573	0	1.90698	0	0	0.234006	0.334202	0	0	0	0	0	1.90698
PLEK_ENST00000234313	0	0.197904	0	0	0	0	0.557367	0.103495	0.456086	0	0	0	0	0	0.167192	0	0	0	0.459291	1.89415	0	0	0.264382	0	0	0	0	0	0	0	0	0	0	0	0	0	0	0	0	0	1.89415
POLR2K_ENST00000353107	0.330439	0.49476	0.458493	0.369558	0.195385	0	0	0.310485	0	1.55111	0.95648	1.88304	0.557155	0.594354	0	0	0.257646	0.183565	0.459291	0.582814	0	0	0.0881275	1.33982	0.963259	0.701331	0	0.183468	0.825955	0.849958	1.69509	0.741455	0	1.63804	0.891206	0	0	0	0	0	1.88304
DGCR6_ENST00000331444	0	0.049476	0.0916985	0	0	0	0.418025	0	0	0.129259	0	0	0	1.88212	0	0	0	0.504805	0.306194	0	0.143172	0	0	0	0	0	0	0	0	0	0	0	0	0.585014	0.0557004	0	0	0	0	0	1.88212
CLTB_ENST00000345807	0	0.395808	0.0916985	0	0.195385	0.174077	0.83605	0	0	0	0.47824	0.358674	0	0	0.250788	0	0	0	0	0.364259	0	0	0.70502	0	0	0.420799	0	0	0	0.728536	0	0	0	0.234006	0	0	0	0	0	1.87902	1.87902
HIST1H2BC_ENST00000314332	0	0	0	0	0	0	0	0	0	0	0	0	0	0	0	0	0	0	0	0.218555	0	0	0	0	0	0	0	0	0	0	0	0	0	0	0	0.112415	0	0	0	1.87902	1.87902
GNPDA1_ENST00000508177	0	0	0	0	0	0	0	0	0	0	0	0	0	0	0	0	0	0	0	0	0	0	0	0.133982	0	0	1.10018	0	0	0	0	0	0	0	0.111401	0	0	0	0	1.87902	1.87902
HAVCR2_ENST00000307851	0	0	0	0	0	0	0	0	0	0	0	0	0	0	0	0	0	0	0	0	0	0	0	0	0	0	0	0	0	0	0	0	0	0	0	0	0	0	0	1.87902	1.87902
CAPZB_ENST00000401084	0	0	0.0916985	0	0	0.348153	0	0.310485	0	0	0	0	0.742873	1.18871	0	0	0	0.0917827	0.153097	0.0728518	0.572688	0	0.176255	1.87575	0	0	0	0.183468	0.165191	0	0	0	0	0	0	0	0	0	0	0	1.87575
UQCR11_ENST00000591899	1.38784	0.24738	0.275096	0.492744	0.439616	0.696306	0.418025	0.672718	0.380072	1.29259	0.47824	0.358674	0.928591	0.495295	0.961354	0	0.0644114	0.0458913	0.382743	0.437111	1.71807	1.03378	0.70502	0	0.206413	0.841597	0.220037	0.275202	0.330382	0.424979	0.847547	0	0	1.87205	0.779805	0.112415	0.737507	0.233015	0.371793	0.338224	1.87205
UQCR11_ENST00000262946	1.38784	0.24738	0.275096	0.492744	0.439616	0.696306	0.418025	0.672718	0.380072	1.29259	0.47824	0.358674	0.928591	0.495295	0.961354	0	0.0644114	0.0458913	0.382743	0.437111	1.71807	1.03378	0.70502	0	0.206413	0.841597	0.220037	0.275202	0.330382	0.424979	0.847547	0	0	1.87205	0.779805	0.112415	0.737507	0.233015	0.371793	0.338224	1.87205
SHFM1_ENST00000248566	0.793053	1.08847	0.458493	0.369558	0.39077	0.348153	0.278683	0.62097	1.21623	0	0	0.627679	0.742873	0.594354	0.668768	0	1.03058	0.734262	1.22478	0.364259	0	0	0.616892	0.535927	0	1.54293	0.220037	0.183468	0	0.971381	0	0	0.69684	1.87205	0	1.68623	0	0.332878	1.23931	0	1.87205
LSMD1_ENST00000575771	0.132175	0.49476	0.550191	0.123186	0	0.348153	0.83605	0	1.21623	0	0	0.0896684	0.185718	0.198118	0.501576	0	0	0.275348	0	0.582814	0.572688	0	0.176255	0	0	0	0	0	0	0	0	0	0	1.87205	0.334202	0.899321	0	0	0	0	1.87205
MT1X_ENST00000394485	0.0660877	0.0989521	0	0	0	0	0	0	0	0	0	0	0.185718	0	0	0	0	0	0	0.145704	0	0	0	0.535927	0	0.280532	0.220037	0	0	0	0	0.741455	0.69684	1.87205	1.11401	0	0	0.199727	0	0	1.87205
TMEM219_ENST00000566848	0	0.692665	0	0.739117	0	0.52223	0.418025	0.517475	0.608115	0	0	0.627679	0	0.594354	0	0	0	0	0.306194	0.0728518	0	0	0.440637	0.133982	0	0	0.66011	0	0	0	0.847547	0	0	1.87205	1.11401	0	0	0	0	1.57838	1.87205
TSTD1_ENST00000423014	0	0.692665	0	0.123186	0	0	0.418025	1.13845	0.304058	0	1.43472	0.179337	0	0	1.08675	1.12284	0	0.367131	0	0.582814	0.286344	0	0.0881275	0	0	0.561065	1.10018	0	0	0	0	0	0	1.87205	0.222802	0	0	0	1.73504	0.300643	1.87205
AP2S1_ENST00000263270	0	0.593713	0	0.61593	0	0.52223	0	0.724465	0.912173	0	0	0.448342	0.185718	0	0	0	0.515291	0.550696	0.306194	0.0728518	0	0.413514	0.528765	0	0.275217	0	0	0	0.495573	0	0.211887	0	0	1.87205	0	0	0	0	0	0	1.87205
IDH3B_ENST00000380843	0	0.49476	0.183397	0	0	0	0	0	0	0	0	0	0	0	0	0	0	0	0.153097	0	0	0	0.440637	0	0	0	0	0	0	0.121423	0	0	0	1.87205	0	0	0	0.732332	0	0	1.87205
CCT4_ENST00000394440	0	0.49476	0	0.492744	0.293078	0	0	0	0.912173	0	0	0	0	0	0	0	0	0	0	0	0	0	0	0.133982	0	0	1.32022	0	0	0.242845	1.69509	0	0	1.87205	0	0	0	0	0	0	1.87205
GTPBP6_ENST00000326153	0	0.395808	0	0	0.293078	0	0.139342	0	0	0	0	0	0	0	0	0	0.386468	0	0	0	0	0	0	1.20584	0	0	0	0.0917339	0	0	0	0	0	1.87205	0	0	0	0	0	0	1.87205
SMARCD1_ENST00000394963	0	0.197904	0	0	0	0	0	0	0	0	0.23912	0	0	0	0	0	0	0	0	0	0.859033	0	0	0	0.137608	0	0	0	0	0	0	0	0	1.87205	0.334202	0	0	0	0	0	1.87205
SDF4_ENST00000360001	0	0.197904	0.458493	0	0.293078	0.696306	0	0.41398	1.52029	0.258518	0	1.25536	0.557155	0	0	0	1.15941	0.642479	0	0.218555	0	0	0	0.803891	0	0	1.10018	0	0.330382	1.33565	0.211887	0.370727	0	1.87205	0.668405	0	0	0	0	0	1.87205
LANCL1_ENST00000443314	0	0	0	0	0	0	0	0	0	0	0	0	0	0	0	0	0	0	0	0	0	0	0	0	0	0	0	0	0	0	0	0	0	1.87205	0	0	0	0	0	0	1.87205
LIN37_ENST00000301159	0	0	0	0	0	0	0	0	0	0	0	0	0	0	0	0	0	0	0	0.218555	0	0	0	0	0	0	0	0	0	0	0	0	0	1.87205	0	0	0	0	0	0	1.87205
OXSM_ENST00000280701	0	0	0	0	0	0	0	0.310485	0	0	0	0	0	0	0	0	0	0	0	0	0	0	0	0	0	0	0	0	0.660764	0	0	0	0	1.87205	0	0	0	0	0	0	1.87205
PAICS_ENST00000264221	0	0	0	0.61593	0.293078	0	0	0	0	0	0	0.0896684	0	0	0	0	0	0	0	0.0728518	0	0	0	0	0	0	0	0	0.165191	0	0	0	0	1.87205	0	0	0	0	0	0	1.87205
BLVRB_ENST00000263368	0	0	0	0	0	0	0.278683	0	0	0	0	0.269005	0	0	0.250788	0	0	0	0	0.218555	0.859033	0	0.616892	0.535927	0	0	0.66011	0	0	0	1.69509	0	0	1.87205	0.111401	0	0	0	0	0	1.87205
GNL1_ENST00000376621	0	0	0	0	0	0	0	0	0	0	0	0	0	0	0	0	0	0	0.459291	0	0	0	0	0	0	0	0.440073	0.0917339	0	0.728536	0	0	0	1.87205	0	0	0	0	0	0	1.87205
ARID1A_ENST00000324856	0	0	0	0	0	0	0	0	0	0	0	0	0	0	0	0	0	0.0917827	0	0	0	0	0	0	0	0	0	0	0.330382	0	0	1.85364	0	1.87205	0	0	0	0	0	0	1.87205
LEMD3_ENST00000308330	0	0	0	0	0	0	0	0	0	0	0	0	0	0	0	0	0	0	0	0	0	0	0	0	0	0	0.440073	0	0	0	0	0	0	1.87205	0.668405	0	0	0	0	0	1.87205
GTF2F1_ENST00000394456	0	0	0	0	0.39077	0	0	0	0	0	0	0	0	0	0	0	0	0	0	0.0728518	0	0	0	0	0	0	0	0	0	0	0.635661	0	0	1.87205	0	0	0	0	0	0	1.87205
PLA2G16_ENST00000323646	0	0	0	1.23186	0	0.696306	1.81144	0	0.608115	0	0	0	0	0	0.501576	0	0	0.458913	0.459291	0	0	0.413514	0	0.401945	0	0	0	0	0	0	0	0	0	1.87205	0	0	0	0	0	0	1.87205
NAPG_ENST00000322897	0	0	0	0.492744	0.39077	0.174077	0	0	0	0	0	0	0	0.198118	0	0	0	0.183565	0	0.145704	0	0	0.35251	0	0	0	0	0	0	0	0	0	0	1.87205	0	0	0	0	0	0	1.87205
SNTA1_ENST00000217381	0	0	0	0	0	0	0	0	0	0	0	0	0	0	0	0	0	0	0	0	0	0	0	0	0	0	0	0	0	0	0	0	0	1.87205	0	0	0	0	0	0	1.87205
RNASEH2B_ENST00000336617	0	0	0.275096	0.246372	0.488463	0	0	0	0	0	0	0	0	0	0	0	0	0.458913	0	0	0	0	0	0	0	0	0	0	0	0.121423	0	0	0	1.87205	0	0	0	0	0	1.27773	1.87205
BBOX1_ENST00000529202	0	0	0	0	0.195385	0	0	0	0	0	0	0	0	0	0.083596	0	0	0	0	0	0.286344	0	0	0	0	0	0	0	0.165191	0	0	0	0	1.87205	0	0	0	0	0	0	1.87205
SEC61A1_ENST00000243253	0	0	0.183397	0	0	0	0	0	0	0	0	0.0896684	0	0	0.668768	0	1.15941	0.458913	0.459291	0.218555	0.572688	0	0	0	0	0.841597	0	0	0	0	0	0	0	1.87205	0	0	1.77002	0.798908	0	0	1.87205
TCEAL3_ENST00000372627	0.726965	0.692665	0	0	0.683848	0	0	0	0	0	0	0	0	0	0	0	0	0	0	0	0	0	0	0	0.275217	0	1.87031	0	0	0	0	0	0	0	0.445603	0	0	0	0	0	1.87031
IRF7_ENST00000397566	0.991316	0	0.0916985	1.10867	0	1.56669	0.139342	0.20699	0	0	0	1.07602	0.185718	0	0.167192	0	0	0	0	0	0.286344	0	0	0.937873	0.275217	0.561065	1.10018	0	0.165191	0	0	0	0	0	0	0	0	1.86412	0	0	1.86412
DHRSX_ENST00000334651	0	0	0	0	0	0	0	0	0	0	0	0	0	0	0	0	0	0	0	0	0	1.24054	0	0	0	0	0.66011	0.229335	0	0	0	0	0	0.702017	0	0	0	1.86412	0	0	1.86412
SERTAD1_ENST00000357949	0	0	0	0.61593	0	0	0.139342	1.86291	0.456086	0.258518	0	0.53801	0	0	0	0	0	0	0	0.291407	0	0	0	0	0	0.420799	0	0	0	0.48569	0	0	0	0	0.222802	0	0	0	0	1.12741	1.86291
RNF13_ENST00000392894	0	0	0	0.246372	0.586155	0.696306	0	1.86291	0	0	0	0.0896684	0	0	0	0	0	0	0	0.145704	0	0	0	0	0	0.280532	0	0	0	0	0	0	0	0.702017	0.334202	1.57381	0	0	0	0	1.86291
CHCHD1_ENST00000372833	0.726965	0.395808	0	0	0	0	0	0.310485	0	0	0	0.269005	1.85718	0	0.334384	0	0.257646	0	0	0	0	0	0	0	0	0	0.220037	0	1.32153	0.607113	0	0	0	0	0	0	0	0	0	0.676448	1.85718
BEX5_ENST00000333643	0.132175	0.791617	0.275096	0	0.293078	1.56669	0	0.517475	0	0	0	0	1.85718	0	0.41798	0	0.257646	0	0	0	0	0	0.440637	0	0.137608	0	0	0.366935	0	1.33565	0	0	0	0	0.557004	0	0	0	0	0	1.85718
APEX1_ENST00000216714	0	1.38533	0	0	0	0.52223	0	0.20699	0.152029	0	0	0	1.85718	0	0	0	0	0.0917827	0	0.218555	0	0	0	0	0.137608	0	0	0	0	0	0	0	0	0	0	0	0	0	0	0	1.85718
HEXA_ENST00000268097	0	0.0989521	0.0916985	0	0.195385	0.696306	0	0.103495	0.152029	0	0	0	1.85718	0	0	0	0	0.0917827	0	0	0	0	0.35251	0	0	0	0	0	0.165191	0	0	0	0	0	0	0	0	1.19836	0	0	1.85718
CACYBP_ENST00000367679	0	0	0	0	0	0	1.25408	0	0.760144	0	0	0	1.85718	0	0.250788	0	0	0.0917827	0.306194	0.582814	1.14538	0	0	0	0	0.981864	0	0.183468	0.495573	0.607113	0	0	1.7421	0	0	0	0	0	0	0	1.85718
PNKD_ENST00000248451	0	0	0	0	1.85616	0	0	0.310485	0	0	0	0	0	1.78306	0.334384	0	0.257646	0	0	0	0	0	0.528765	0.133982	0.137608	0.561065	0.880146	0	0	0	0	0	0	0.234006	0	0	0	0	0	0	1.85616
PIM1_ENST00000373509	1.78437	0	0.183397	0.862303	0	0	0	0	0	0.258518	0	0.0896684	0	0.792472	0.083596	0	0	0	0	0.0728518	0	1.24054	1.23378	0	0	0	0.880146	0.275202	0.495573	0	0	1.85364	0	0	0	0	0	0	0	1.20257	1.85364
CDIPT_ENST00000219789	0.793053	0.0989521	0	0	0	1.04446	0	0.103495	0.456086	0	0	0	0	0	0	0	0.772937	0	0.459291	0	0	0	0.70502	0	0	0	0.66011	0.183468	0	0	0	1.85364	0	0	0	0	0	0	0	0	1.85364
ATG4C_ENST00000317868	0.660877	0	0	0	0	0	0	0	0	0	0	0.179337	0	0	0	0	0	0	0	0	0	0	0	0	0.137608	0	0	0	0	0	0	1.85364	0	0	0	0	0	0	0	0	1.85364
AMZ2_ENST00000359904	0.59479	0	0	0	0	0.174077	0	0	0	0	0.71736	0.53801	0	0	0	0	0	0	0	0	0.572688	0	0.35251	0	0	0	0	0	0	0	0	1.85364	0	0	0	0	0	0.0665757	0	0	1.85364
C1QBP_ENST00000225698	0.528702	0.296856	0.916985	0	0.488463	1.56669	0	0.517475	0	0	0	0	0	0	0.250788	0	0.386468	0.642479	0	0.364259	0	0.413514	0.616892	0	0	0	1.10018	0.183468	0.330382	1.57849	0	1.85364	1.04526	0.702017	0	0	0	0	0	0	1.85364
PRCC_ENST00000271526	0.396526	0	0	0	0	0	0	0	0	0	0	0	0.185718	0	0	0	0	0	0	0.291407	0	0	0	0	0	0	0	0.0917339	0	0	0	1.85364	0	0	0	0	0	0.266303	0	0	1.85364
TIMM21_ENST00000169551	0.0660877	0	0	0	0	0	0	0	0	0	0	0	0	0	0	0	0	0	0	0	0	0	0	0	0	0	0	0	0	0	0	1.85364	0	0	0	0	0	0	0	0	1.85364
SH3BGRL_ENST00000373212	0	0.395808	0.366794	0	0.879233	0	0	0.41398	0	0	0	0	0.928591	0.198118	0.250788	0	0.386468	0.183565	0	0.291407	0.859033	0	0	0	0.412825	0.280532	1.32022	0	0.495573	0	0	1.85364	0	0.702017	0.445603	0	0	0	0	0	1.85364
KCMF1_ENST00000409785	0	0.395808	0	0	0	0	0	0	0	0	0	0	0	0	0	0	0	0	0	0	0.286344	0	0	0	0	0.841597	0	0	0	0	0	1.85364	0	0	0	0.562076	0	0	0	0	1.85364
PSMC3_ENST00000298852	0	0.296856	0.0916985	0	0	1.21854	0	0	0	0.517036	0	0.269005	0	0	0	0	0	0.275348	0	0.509962	1.43172	0	0.176255	0.133982	0.963259	0.280532	0.66011	0.917339	0.495573	0	0	1.85364	0	0.468011	0.111401	0	0	0.665757	0	0	1.85364
SND1_ENST00000354725	0	0.296856	0	0.123186	0	0	0.139342	0.41398	0	0	0	0.0896684	0.185718	0	0	0	0	0	0	0.145704	0	0	0	0	0	0	0	0	0	0	0	1.85364	0	1.17003	0	0	0	0	0	0	1.85364
GTF3C6_ENST00000329970	0	0.197904	0.183397	0.369558	0.39077	0	0	0.62097	0.304058	0	0	0.0896684	0	0.198118	0.41798	0	0	0	0	0.218555	1.43172	1.24054	0.176255	0	0	0	0.220037	0.183468	0	0	0.211887	1.85364	0	0.234006	0.222802	0	0	0	0	0	1.85364
ABHD8_ENST00000247706	0	0	0	0.246372	0	0	0	0.41398	0	0	0	0	0	0	0	0	0	0	0.153097	0	0	0	0	0	0	0	0	0	0	0	0	1.85364	0	0	0	0	0	0	0	0	1.85364
CAMLG_ENST00000297156	0	0	0.0916985	0	0	0.174077	0	0	0	0	0	0.269005	0.742873	0	0	0	0.128823	0	0.306194	0	0	0	0	0	0	0	0	0	0	0	0	1.85364	0	1.17003	0	0	0	0	0	0	1.85364
FAM3A_ENST00000447601	0	0	0	0	0	0	0	0.103495	0	0	0	0	0	0	0	0	0	0	0	0.291407	0	1.65405	0	0.535927	0	0	0	0	0	0	0	1.85364	0	0	0	0	0	0	0	0	1.85364
WDR41_ENST00000296679	0	0	0	0	0	0.174077	0	0	0.456086	0	0	0	0	0	0	0	0	0.183565	0	0	0	0	0.35251	0	0	0	0.220037	0	0	0.242845	0	1.85364	0	0	0	0	0	0	0	0	1.85364
RCL1_ENST00000381750	0	0	0	0	0	0	0	0	0	0	0	0	0	0	0	0	0	0	0	0	0	0	0	0	0	0	0	0	0	0	0	1.85364	0	0.468011	0	0	0	0	0	0	1.85364
RP9_ENST00000297157	0	0	0	0	0	0	0	0.103495	0	0	0	0	0	0	0	0	0	0	0	0	0	0	0	0	0	0	0	0	0	0	0.847547	1.85364	0	0	0	0	0	0	0	0	1.85364
DEDD2_ENST00000336034	0	0	0	0.123186	0	1.04446	0	0.103495	0	0	0	0	0	0	0	0	0.515291	0	0	0	0	0	0	0	0	0.280532	0	0	0	0.849958	0	1.85364	0	0	0	0	0	0	0	0	1.85364
OXLD1_ENST00000374741	0	0	0.0916985	0.61593	0.39077	0	0	0.41398	0	1.03407	0	0.448342	0.557155	0	0	0	0	0	0	0.437111	0	0	0.70502	0	0	0	0	0	0	0	0	1.85364	0	0	0	0	0	0	0	0	1.85364
BRI3_ENST00000297290	0	0	0	0	0.0976925	0	0	0	0	0	0	0.53801	0.371437	0.990589	0	0	0	0.0917827	0	0.145704	0	0	0	0	0	0	0	0	0	0	0	1.85364	0	0.468011	0	0	0	0	0	0	1.85364
OGFR_ENST00000370461	0	0	0	0	0.195385	0	0	0	0	0	0	0	0	0.396236	0	0	0	0	0.153097	0	0	0	0.35251	1.20584	0	0.561065	0.880146	0.275202	0	0	0.423774	1.85364	0	0	0	0	0	0	0	0	1.85364
ALG8_ENST00000299626	0	0	0	0	0	0	0	0	0	0	0	0	0	0	0	0	0	0	0	0	0	0	0	0	0	0	0	0.275202	0.165191	0	0	1.85364	0	0	0	0	0	0	0	1.20257	1.85364
YBX3_ENST00000228251	0	0	0	0	0	0	0	0	0	0	0	0	0	0	0	0	0	0	0	0.218555	0	0	0	0	0	0	0	0	0	0	0	1.85364	0	0	0.222802	0	0	0	0	0	1.85364
BRE_ENST00000379624	0	0	0	0	0	0	0	0	0	0.517036	0	0	0	0	0	0	0	0	0	0	0	0	0	0	0	0	0	0	0	0	0	1.85364	0	0	0	0	0	0	0	0.526126	1.85364
MRPS18B_ENST00000259873	0	0	0.458493	0	0.0976925	0.52223	0.557367	0.20699	0.304058	0	0.71736	0.0896684	1.30003	0	0.083596	0	0.386468	0.550696	0.765486	0	0	0	0.264382	0	0	0.280532	0	0	0	0	0	1.85364	0	0	0	0	0	0	0	0	1.85364
GOSR1_ENST00000451249	0	0	0	0	0.0976925	0	0	0.310485	0	0	0	0	0	0	0	0	0	0	0	0	0	0	0.969402	0	0	0	0	0	0	0	0	1.85364	0	0	0	0	0	0	0	0	1.85364
KRAS_ENST00000311936	0	0	0	0.246372	0	0	0	0	0	0	0	0.0896684	0	0	0	0	0	0	0	0	0	0	0	0	0	0	0	0	0	0	0	1.85364	0	0.702017	0	0	0	0	0	0	1.85364
FTSJ2_ENST00000440306	0	0	0	0	0	0	0	0	0	0	0	0	0.371437	0	0.167192	0	0	0	0	0	0	0	0	0	0	0	0.440073	0	0	0.971381	0	1.85364	0	0	0	0	0	0	0	0	1.85364
PARP14_ENST00000474629	0	0	0	0	0	0	0	0	0.608115	0	0	0	0	1.38683	0.501576	0	0.515291	0	0	0	0	0	0	0	0	0.561065	1.76029	0	0	0	0	1.85364	0	0	0.557004	0	0	0	0	0	1.85364
WDR1_ENST00000499869	0	0	0.0916985	0.123186	0	0	0	0	0	0	0	0.358674	0	0	0	0	0	0	0	0	0	0	0	1.07185	0	0	0	0	0	0.242845	0	1.85364	1.04526	0	0	0	0	0	0	0	1.85364
RAB8A_ENST00000300935	0	0	0	1.72461	0	0.348153	0.696709	0	0	1.80963	0	0.358674	0	1.38683	0.250788	0	0	0.642479	0	0.291407	0.286344	0	0	0.133982	0	0.140266	0	0.275202	0.660764	0.121423	0.635661	1.85364	0	0.936023	0	0.337245	0	0	0	0.300643	1.85364
VAMP5_ENST00000306384	0	0	0	0.123186	0.0976925	0.52223	0	0	0.456086	1.03407	0	0.53801	0.371437	0.990589	0.501576	0	0	0.183565	1.22478	0.728518	0	0	0.793147	0	0	0	0	0	0	0	0	1.85364	0	0	0	0	0	0	0	0.751608	1.85364
ACAA2_ENST00000285093	0	0	0	0	0	0	0	0	0	0	0	0	0	0	0	0	0	0	0	0	0	0	0	0	0.137608	0	0.66011	0.275202	0.495573	0	0	1.85364	0	1.17003	0	0	0	0	0	0	1.85364
ZMYND12_ENST00000372565	0	0	0	0	0	0	0	0	0	0	0	0	0	0	0	0	0	0	0	0	0	0	0	0	0	0	0	0	0	0	0	1.85364	0	0	0	0	0	0	0	0	1.85364
KIAA1217_ENST00000442879	0	0	0	0	0	0	0	0	0	0	0	0	0	0	0	0	0	0	0	0	0	0	0	0	0	0	0	0	0	0	0	1.85364	0	0	0	0	0	0	0	0	1.85364
RABGGTB_ENST00000319942	0	0	0.183397	0	0	0.870383	0	0	0.456086	0	0	0.896684	0	0.198118	0	0	0	0	0	0	0	0	0	0.535927	0	0	0	0.366935	0.330382	0.364268	0.423774	1.85364	0	0	0	0	0	0	0	1.27773	1.85364
RLF_ENST00000372771	0	0	0	0	0	0	0.139342	0	0	0	0	0	0	0	0	0	0	0	0	0	0	0	0	0	0	0.841597	0	0	0	0	0	1.85364	0	0	0	0	0	0	0	0	1.85364
SRFBP1_ENST00000339397	0	0	0	0	0	0	0	0	0	0	0	0	0	1.18871	0	0	0	0	0	0	0	0	0.35251	0	0	0	0	0	0	0	0	1.85364	0	0	0	0	0	0	0	0	1.85364
GMPPA_ENST00000358215	0	0	0	1.84779	0.78154	0	0	0.310485	0	0	1.43472	0	0	0.594354	0	0	0.257646	0	0	0.145704	0	0	0.616892	0.535927	0	0	0	0.183468	0.165191	0	0	0	0	1.63804	0.445603	0	0	0	0	0	1.84779
SEL1L3_ENST00000399878	0	0	0.183397	1.84779	0.195385	0.52223	0	0	0.760144	0	0	0.0896684	0	0	0.083596	0	0	0.458913	0	0	0.286344	0	0.0881275	0	0.137608	0.701331	0	0	0	0.48569	0.423774	0	0	0.234006	0.222802	0	0	0.266303	0	1.65354	1.84779
DCXR_ENST00000306869	1.45393	0.197904	0	0	1.3677	0.348153	0.83605	0	0.152029	0.258518	1.1956	0.0896684	0.557155	1.78306	0.334384	0	0.772937	0	1.83717	0	0	0	0	0.401945	0	0	0	0	0.330382	0.121423	0	0	0	1.40403	0	0	0	0	0	0.0751608	1.83717
PSMB2_ENST00000373237	0	0	0.458493	0.369558	0.586155	1.39261	0	0.20699	0.152029	1.29259	0	0	1.30003	0	0.250788	0	0.515291	0	1.83717	0.0728518	0	1.24054	0	0	0	0.561065	0	0.366935	0.165191	1.33565	0	0	0	0	0	0	0	0	0	0.826769	1.83717
PNN_ENST00000216832	0	0.395808	0.0916985	0.492744	0	0.696306	1.53276	0	1.0642	0	1.67384	0.717347	0	0.396236	0	0	0	0.458913	0.153097	0	0	0	0	0	0	0	0.220037	1.83468	0	0.242845	0.847547	1.48291	0	0	0.111401	0	0	0	0	0	1.83468
SNX20_ENST00000330943	0	0	0.183397	0	0	0	0.278683	0	1.82435	0	0	0.0896684	0	0	0	0	0	0	0	0	0	0	0	0	0	0	0	0	0	0.364268	0	0	0	0	0	0.22483	0	0	0	0	1.82435
TCEB3_ENST00000418390	0	0	0.64189	0	0	0.696306	0	0	1.82435	0	0	0.0896684	1.67146	0	0	0	0	0.183565	0.153097	0	0	0	0	0	0	0	0	0	0.165191	0	0	0	0	0.936023	0	0	0	0	0	0	1.82435
OAS1_ENST00000202917	0	0	0	0	0	0	0.696709	0	1.82435	0	0	0.448342	0.928591	0.792472	0	0	0	0	0	0	0.572688	0	0.176255	0.267964	0.275217	0	1.32022	0	0.330382	0	0.423774	0	0	0	0	0	0	0	0	0	1.82435
ZBP1_ENST00000371173	0	0	0.64189	0	0	0.52223	0	0	1.82435	0.258518	0.95648	0	0	0	0	0	0	0	0.153097	0.0728518	0.286344	0.413514	0	0	0.550433	0	0	0	0.165191	0	0.211887	0	0	0	0	0	0	0	0	0	1.82435
PSMD10_ENST00000217958	0	0	0	0	0	0	0	0	1.82435	0	0	0.0896684	0	0	0	0	0	0	0.612389	0	0	0	0	0	0	0	0	0	0	0	0	0	0	0	0	0	0	0	0	0	1.82435
PSMB4_ENST00000290541	0	0	0	0	0.293078	0.870383	0.418025	0.41398	1.82435	0	0.47824	0.0896684	0	0.594354	0.334384	0	0	0	0	1.09278	0.859033	0	0.793147	0	0	0.280532	0.880146	0	0.330382	0.121423	1.05943	0.741455	1.04526	0	0	0	0	1.06521	0	0	1.82435
TAP1_ENST00000354258	0	0	0	0	0.39077	0.348153	0	0.103495	1.82435	0	0	0	0	0.594354	0.083596	0	0	0	0.306194	0	0	0	0.0881275	0	0	0	0	0	1.15634	0	0	0	0	0	0.111401	1.34898	0	0	0	0	1.82435
HMGN3_ENST00000344726	1.71828	0.0989521	1.19208	0.492744	1.75847	0.174077	1.6721	0.517475	0	0	0	0	0.371437	0	0.41798	0	0.128823	0.826044	0.918583	0.218555	0	0	0	0	0	1.82346	0.66011	0.183468	1.8171	0.364268	0.423774	0	0	0	0	0	0	0	0	0	1.82346
STX5_ENST00000294179	0.859141	0	0.183397	0	0.488463	0.696306	0	0	0	0	0	0.0896684	0	0	0	0	0	0	0	0	0	0	0.176255	0	0	1.82346	0	0.642137	0	0	0	0	0	0	1.22541	0	0	0	0	0.0751608	1.82346
ID2_ENST00000234091	0	0	0.366794	0	0	0.174077	0	0	0	0	0	0.358674	0.185718	0	0.083596	0	0	0	0	0	0	0	0	0.267964	0.137608	1.82346	0	0	0	0	0	0	0	0.234006	0	0	0	0	0	0	1.82346
ATG3_ENST00000283290	0	0	0	0	0.78154	1.21854	0	0	0	0	0.23912	0.269005	0	0	0.083596	0	0	0.550696	0	0	0	0	0.264382	0.669909	0	1.82346	0.220037	0	0	0	0	0	0	0.702017	0	0.899321	0	0	0	0	1.82346
LEPROTL1_ENST00000321250	0.925228	0	0.0916985	0	0	0	0	0	0.608115	0	0	0.269005	0.557155	1.58494	0.083596	0	0	0.0917827	0	0	0	0	0	0	0	0	0	0	0	1.82134	0	0	0	0	0	0	0	0	0	0	1.82134
C16orf74_ENST00000284245	0	0	0	0	0.78154	0	0.418025	0.82796	0	0.775555	0.95648	0	0.371437	0.594354	0.334384	0	0	0	0	0	0	0	0.176255	0	0	0.841597	0	0.275202	1.32153	1.82134	0	0	0	0.234006	0.891206	0	0	0	0	1.05225	1.82134
DSTN_ENST00000246069	0.0660877	1.28638	0.550191	0	0	0	0.139342	0.724465	0.304058	1.29259	0.23912	0.358674	0.557155	0	0.334384	0	0	0.458913	0	0.437111	0	0	0.0881275	0.401945	0.412825	0.420799	0.66011	1.00907	1.8171	1.57849	0	0	0	0	0	0	0	1.79754	1.23931	1.3529	1.8171
MTX2_ENST00000249442	0	0	0	0	0	0	0	0	0	0.775555	0	0.179337	0	0.198118	0	0	0.644114	0.0917827	0	0	0	0	0	0	0	0	0	0	1.8171	0	0	0	0	0	1.22541	0	0	0	1.48717	0	1.8171
LPIN2_ENST00000261596	0	0	0	0	0	0	0	0	0	0	0	0	0	0	0	0	0	0	0	0	0	0	0	0	0	0	0	0	1.8171	0	0	0	0	0	0	0	0	0	0	0	1.8171
PDS5B_ENST00000315596	0	0	0	0	0	0	0	0	0	0	0	0	0	0	0	0	0	0	0	0	0	0	0	0	0	0	0	0	1.8171	0	0	0	0	0	0	0.112415	0	0	0	0	1.8171
PIH1D1_ENST00000262265	0	0.197904	0.366794	0	0	0	1.81144	0.310485	0	1.29259	0	0.53801	0	0	0.167192	0	0	0.550696	0	0.437111	0	0	0	0	0	0	0	0	0	0.121423	0	0	0	0	0.111401	0	0	1.13179	0	1.42806	1.81144
ACADVL_ENST00000356839	1.65219	0.197904	0	0.246372	0	0	0	0.82796	0.304058	1.80963	0.71736	0	0	0	0	0	0	0	1.07168	0.0728518	0.859033	0	0.176255	0	0.412825	0	0.220037	0	0.330382	1.21423	0	0	0	0	0	0.112415	0	1.33151	0	1.12741	1.80963
ELOF1_ENST00000252445	0.528702	0	0.275096	0	0.195385	0	0	0.20699	0.760144	1.80963	0.47824	0.448342	0	0	0	0	0	0	0	0.0728518	1.14538	0	0	0.401945	0	0	0.66011	0	0	1.0928	0.635661	0	0	0	0.779805	0	0	0	0	0	1.80963
SOD2_ENST00000538183	0	0.49476	0.550191	0	0	0.348153	0	0	1.0642	1.80963	0	0.179337	0	0	0	0	0	0	0	0	0	0	0.969402	0	0.137608	0	0.440073	0	0	0	0	0	0	1.40403	0	0	0	0	0	0	1.80963
CDC37_ENST00000222005	0	0.395808	0.0916985	0	0	0	0	0	0.760144	1.80963	0	0.179337	0	0.990589	0.083596	0	0.515291	0	0	0.291407	0	0	0.264382	0.669909	1.37608	0.561065	0	0	0	0	0	0	0	0.234006	0	0	0	0.732332	0	0	1.80963
BICD1_ENST00000548411	0	0.395808	0	0	0	0.174077	0.278683	0	0	1.80963	0	0	0	0	0	0	0.772937	0	0	0	0	0	0	0	0	0	0	0	0	0	0	0	0	0	0	0	0	0	0	0	1.80963
ARL14EP_ENST00000282032	0	0.197904	0.366794	0	0	0.696306	0	0	0	1.80963	0	0	0.742873	0.594354	0	0	0	0	0	0.437111	0.859033	0	0	0	0.688042	0	0	0	0	0.121423	0	0	0	0	0	0	0	0	0	0	1.80963
VAPA_ENST00000400000	0	0.0989521	0.825287	0	0.488463	0.174077	0	0.103495	0.152029	1.80963	0	0	0.185718	0.198118	0	0	0.515291	0	0	0	0.859033	0	0.176255	0.401945	0	0	1.10018	0	0	0	0	0.741455	0	1.40403	0	0	0	0.732332	0	0	1.80963
ASB1_ENST00000264607	0	0	0	0	0	0	0	0	0	1.80963	0	0	0	0	0	0	0	0	0	0	0	0	0	0	0	0	0	0	0	0	0	0	0	0	0	0	0	0	0	0	1.80963
C12orf49_ENST00000261318	0	0	0	0	0	0	0	0	0	1.80963	0	0	0	0	0	0	0.128823	0	0	0	0	0	0	0	0	0	0	0	0	0	0	0	0	0	0	0	0	0	0	0	1.80963
TMX4_ENST00000246024	0	0	0	0	0	0	0.696709	0	0	1.80963	0	0.179337	0	0.198118	0	0	0	0	0	0	0	0	0	0.267964	0	0	0	0.275202	0	0	0	0	0	1.17003	0	0	0	0	0	0	1.80963
MTUS1_ENST00000262102	0	0	0.0916985	0	0.0976925	0	0	0	0	1.80963	0	0	0	0	0	0	0	0.367131	0	0	0	0	0	0	0	0	0	0	0	0	0	0	0	0	0	0	0	0	0	0	1.80963
STX18_ENST00000306200	0	0	0	0	0	0	1.11473	0	0	1.80963	0	0	0	0	0	0	0	0	0	0	0	0	0	0	0	0	0	0	0	0	0	0	0	0	0	0	0	0	0	0	1.80963
PRR7_ENST00000323249	0	0	0	0	0	0	0	0	0.608115	1.80963	0	0.269005	0	0	0	0	0	0	0	0	0	0.827027	0	0	0	0	0	0	0	0	0	0	0	0.468011	0	0	0	0	0	0	1.80963
SPAG7_ENST00000206020	0	0	0.366794	0	0.39077	0	1.25408	0.20699	0	1.80963	0	0.53801	0	0.198118	0.668768	0	0	0	0	0	0	0	0.440637	0	0	0	0	0	0.660764	0	0.211887	0	0	0	0	0	0	0	0	0	1.80963
TAX1BP3_ENST00000225525	0	0	0	0	0.195385	0	0	0	0.304058	1.80963	0	0	0	0	0	0	0	0	0	0	0	0	0	0	0	0	0	0	0	0	0	0	0	0.117003	0	0	0	0	0	0	1.80963
BRMS1_ENST00000359957	0	0	0	0.123186	0	0.870383	0	0	0	1.80963	0	0	0.185718	1.38683	0	0	0.644114	0	0	0	0	0	0	0	0.275217	0	0	0	0	0	0.211887	0	0	0	0	0	0	0	0.247862	0.225483	1.80963
TATDN1_ENST00000276692	0	0	0	0	0.195385	0	0	0	0	1.80963	0	0	0	0.198118	0	0	0	0	0	0.0728518	0	0	0	0	0	0	0	0	0	0	0	0	0	0	0	0	0	0	0	0.150322	1.80963
MANBAL_ENST00000373605	0	0	0	0	0.0976925	0	0	0.103495	0	1.80963	0	0	0	0.990589	0	0	0	0	0	0	0	0	0	0	0	0	0	0	0	0	0.423774	0	0	0	0	0	0	0	0	0	1.80963
PEMT_ENST00000255389	0	0	0	0	0	0	0	0	0	1.80963	0	0.0896684	0	0	0	0	0	0	0	0	0	0	0	0	0	0	0	0	0	0	0	0	0	0	0	0	0	0	0	0	1.80963
MTRF1_ENST00000379477	0	0	0	0	0	0	0	0	0	1.80963	0	0	0	0	0	0	0	0	0	0	0	0	0	0	0	0	0	0	0	0	0	0	0	0	0	0	0	0	0	0	1.80963
TBPL1_ENST00000237264	0	0	0	0.123186	0	0	0	0	0	1.80963	0	0	0	0	0	0	0	0	0	0.437111	0	0.827027	0	0	0	0	0.66011	0	0.330382	0	0	0	0	0.234006	0	0	0	0	0	0	1.80963
PELI1_ENST00000358912	0	0	0	0	0	0	0	0	0	1.80963	0	0	0.185718	0	0	0	0	0	0	0	0	0	0.176255	0	0	0	0	0	0	0	0	0.370727	0	1.17003	0	1.01174	0	0	0	0	1.80963
NPM3_ENST00000370110	0	0	0	0	0.39077	0	0	0	0.456086	0	0	0	0	0	0	0	1.80352	0	0	0	0	0	0	0	0	0	0	0	0	0	0	0	0	0	0.334202	0	0	0	0	0	1.80352
SOCS3_ENST00000330871	0.396526	0	0	0	0	0	0	0	0.152029	0	0.71736	0	0	0	0	0	0.128823	0	0	0	0	0	0.264382	0	0	0	0	0	0	0.728536	0	0	0	0	0	1.79864	1.77002	0	0	0	1.79864
C1GALT1C1_ENST00000304661	0	0.593713	0.275096	0	0.195385	0	0.278683	0	0	0	0	0.269005	0	0	0.083596	0	1.15941	0.183565	0.306194	0.145704	0	0	0	0.401945	1.23848	0.280532	1.32022	0.550403	0	0.48569	0	0	0	0	0.334202	1.79864	0	0.798908	0	0	1.79864
CELF1_ENST00000395290	0	0.0989521	0	0	0	0	0	0	0	0	0	0	0	0	0.083596	0	0	0.275348	0	0	0	0	0	0	0	0.140266	0	0	0.165191	0	0	0	0	0	0	1.79864	0	0	0	0	1.79864
EFCAB11_ENST00000316738	0	0	0	0	0	0	0	0	0	0	0	0	0	0	0	0	0	0	0	0	0	0	0	1.07185	0	0	0	0	0	0	0	0	0	0	0	1.79864	0	0	0	0	1.79864
CCDC102A_ENST00000258214	0	0	0	0	0	0	0	0	0.760144	0	0	0	0	0	0	0	0	0	0	0	0	0	0	0	0	0	0	0	0	0	0	0	0	0	0.111401	1.79864	0	0	0	0	1.79864
AKAP13_ENST00000394518	0	0	0	0.985489	0	0	0	0	0	0	0	0	0	0	0	0	0.128823	0	0	0.509962	0	0	0	0.669909	0	0	0	0	0	0	0	0	0	0	0	1.79864	0	0	0	0	1.79864
TNRC6C_ENST00000335749	0	0	0	0	0	0	0	0	0.152029	0	0	0	0	0	0	0	0	0	0	0	0	0	0	0	0	0	0	0	0.165191	0	0	0	0	0	0	1.79864	0	0	0	0	1.79864
RBMX2_ENST00000305536	0	0	0	0	0	0.696306	0	0	0	0	0	0	0	0	0.334384	0	0.386468	0	0	0.218555	0	0	0	0	0.963259	0	0	0	0	0	0.423774	0	0	0	0	1.79864	0	0	0	1.12741	1.79864
SZRD1_ENST00000401088	0	0	0	0	0	0	0	0	0	0	1.1956	0	0	0	0	0	0	0	0	0	0	0	0	0	0.550433	0	0	0	0	0	0	0	0	0	0	1.79864	0	0	0	1.57838	1.79864
IKZF5_ENST00000368886	0	0	0	0	0	0.348153	0	0	0	0	0	0	0	0	0	0	0.386468	0	0	0.364259	0	0	0	0	0	0	0	0	0	0	0	0	0	0	0	1.79864	0	0	0	0	1.79864
PAPOLA_ENST00000216277	0.264351	0.593713	0.183397	0	1.07462	1.56669	0.418025	0.103495	0	0.775555	0	0	0	0	0	0	0	0.275348	0.765486	0.291407	0	0	0.440637	0	0	0	0	0	0.991146	0.121423	0	0	0	1.40403	0.111401	0	0	1.79754	0	0.450965	1.79754
SNRPB_ENST00000381342	0	0	0	0	0	0	0	0.62097	0	0	0.95648	0.448342	0	0	0.083596	0	1.15941	0.550696	0	0.145704	0.572688	0	0	0.937873	0	0	0	0	0	0	0	0	0.69684	0.936023	0	0	0	1.79754	0	0	1.79754
TBC1D22A_ENST00000337137	0	0	0	0	0	0	0.418025	0	0	0	0	0	0.742873	0	0	0	0	0	0	0	0	0	0	0	0	0	0	0	0	0	0	0	0	0	0	0	0	1.79754	0	0	1.79754
NFKBIL1_ENST00000376148	0	0.395808	0.458493	0	0	0	0	0	0.456086	0	0	0	0	0	0	0	0	0	0	0	0	0	0	0.669909	1.78891	0	1.32022	0	0	0	0	0	0	0	0	0	0	0	0	0	1.78891
PCBP2_ENST00000359462	0	0	0.366794	0.123186	0.195385	0	0.557367	0	0	0	0	0.269005	0.185718	1.58494	0	0	0	0.183565	1.22478	0.437111	1.14538	0.413514	0	0.133982	1.78891	0.420799	0	0	0.165191	0	0.211887	0	0	1.17003	0	1.12415	0	0	0	0	1.78891
HP1BP3_ENST00000312239	0	0	0	0	0.293078	1.39261	0	0	0.456086	0	0	0	0.742873	0	0	0	0	0.642479	1.07168	0	0	0	0.440637	0	1.78891	0	0	0	0.495573	0	0	0	0	0	0	1.23657	0	0	0	0	1.78891
FAM103A1_ENST00000304191	0	0	0	0	0	0	0	0	0.608115	0	0	0.0896684	0	0	0	0	0	0	0	0	0	0	0	0	1.78891	0	0	0	0	0	0	0	0	0	0	0	0.590005	0	1.23931	0	1.78891
RNF113A_ENST00000371442	1.78437	0	0	0.369558	0.39077	0	0	0.310485	0	0	0	0	0	0	0.334384	0	0	0.183565	0	0	0	0	0	0	0	0	0.440073	0	0	0.364268	0	0	0	0.234006	0.557004	0	0	0	0	0	1.78437
FAM104A_ENST00000403627	1.0574	0	0	0	0	0	0	0	0	0	0	0	0.928591	1.78306	0	0	0	0	0	0	0	0	0	0	0	0	0	0	0	0	0	0	0	0	0	0	0	0	0	0.90193	1.78306
MEF2C_ENST00000504921	0.132175	0	0	0	0	0	0.139342	0	0.456086	1.55111	0.47824	0	0.185718	1.78306	0.083596	0	0.128823	0.275348	0.306194	0.291407	0	0	0	0.401945	0	0.140266	0.220037	0	0	0	0.847547	0.741455	0	0.936023	0.111401	0.112415	0	0	0	0.150322	1.78306
[truncated: 7,252 more rows]
